# Supplementary material for: Structural Speciation of Ti(IV)-(α-Hydroxycarboxylic Acid) Complexes in Metabolism-Related (Patho)Physiology—In Vitro Approaches to (Pre)Adipocyte Differentiation and Mineralization
Source: Int J Mol Sci. 2023 Jul 24;24(14):11865. doi: 10.3390/ijms241411865 (PMC10380816; doi:10.3390/ijms241411865)
Supplement: Supplementary file 1 [file ijms-24-11865-s001.zip]

Archive with 14 entries (13 files):
- Final cifs and checkcifs/
- Final cifs and checkcifs/ki1138teliko comp4.pdf
- Final cifs and checkcifs/ki1138telikocheckcif comp4.pdf
- Final cifs and checkcifs/ki1138telikopublish comp4.cif
- Final cifs and checkcifs/ki487teliko comp3.pdf
- Final cifs and checkcifs/ki487telikocheckcif comp3.pdf
- Final cifs and checkcifs/ki487telikopublish comp3.cif
- Final cifs and checkcifs/ki835bteliko comp1.pdf
- Final cifs and checkcifs/ki835btelikocheckcif comp1.pdf
- Final cifs and checkcifs/ki835btelikopublish comp1.cif
- Final cifs and checkcifs/ki835gteliko comp2.pdf
- Final cifs and checkcifs/ki835gtelikocheckcif comp2.pdf
- Final cifs and checkcifs/ki835gtelikopublish comp2.cif
- Supplementary Information.pdf
