# Supplementary material for: Structural Speciation of Ti(IV)-(α-Hydroxycarboxylic Acid) Complexes in Metabolism-Related (Patho)Physiology—In Vitro Approaches to (Pre)Adipocyte Differentiation and Mineralization
Source: Int J Mol Sci. 2023 Jul 24;24(14):11865. doi: 10.3390/ijms241411865 (PMC10380816; doi:10.3390/ijms241411865)
Supplement: Supplementary file 1 [file ijms-24-11865-s001.zip › Final cifs and checkcifs/ki1138telikopublish comp4.cif]

data_global 
_audit_creation_date        "2023-01-03"
_audit_creation_method CRYSTALS_ver_14.61_build_6236 

_oxford_structure_analysis_title  'ki1138_2_0m in C2/c'
_chemical_name_systematic         ?
_chemical_melting_point           ?

#looking for refcif 
 
 
# Check this file using the IUCr facility at: 
# http://checkcif.iucr.org/ 
 
# The content below is held in the file 'script/refcif.dat'. This is a text 
# file which you may edit to reflect local conditions. 
# Items which need looking at are represented by a '?'. 
# Items for which there are choices are prefixed with 'choose from'. 
 
_publ_contact_letter 
; 
 Please consider this CIF submission for 
 publication as a Short Format Paper in Acta 
 Crystallographica E. 
; 
_publ_contact_author_name         'Anthony Other' 
_publ_contact_author_address 
; 
 Chemical Crystallography Laboratory, 
 Department of Chemistry, 
 University of Nowhere, 
 Nowhere, NO1 4T, UK. 
; 
 
_publ_contact_author_phone        '+44 1865 000000' 
_publ_contact_author_fax          '+44 1865 000000' 
_publ_contact_author_email        'a.n.other@chem.no.ac.uk' 
_publ_requested_journal           'Section E' 
_publ_requested_category          EO # choose from: FI FM FO CI CM CO AD 
_publ_requested_coeditor_name     'Prof William Clegg' 
 
_publ_section_title 
# Title of paper - generally just the systematic or trivial name 
; ? 
; 
 
# The loop structure below should contain the names and addresses of all 
# authors, in the required order of publication. Repeat as necessary. 
loop_ 
 _publ_author_name 
 _publ_author_address 
 _publ_author_footnote 
 'Other, Anthony N.' # Author 1 
; 
 ? # Address for author 1 
; 
; 
 ? # Footnote for author 1 
; 
 'Else, S. O.' # Author 2 
; 
 ? # Address 2 
; 
; 
 ? # Footnote 2 
; 
 
 
_publ_section_abstract 
# Text of the abstract 
# (a) The Abstract must be self-contained and comprehensible 
# without the rest of the paper. This means no references 
# to atom names or to compound numbers; compounds must be 
# identified as the title compound, or by name or by some other 
# means such as derivatives of each other (e.g. "the 
# corresponding ketone"). 
# (b) The chemical formula of "the title compound" must be given. 
# (c) Any crystallographic molecular symmetry should be 
# mentioned, and also the presence of more than one molecule 
# in the asymmetric unit (i.e. anything other than Z'=1). 
; 
? 
; 
 
_publ_section_related_literature  # Not in version 2.3.1 
############################################################### 
# Essential references (e.g. to the origin of the material studied, related 
# structural studies, and to information supporting the reported structure) 
# should be cited in this section, with appropriate very brief explanatory 
# text, for example `The synthesis of the complex is described by Jones 
# (2001). The anhydrous complex has essentially the same coordination 
# geometry (Smith, 2003).' In addition, all references included in the 
# supplementary materials, but not elsewhere in the published article, 
# should be given here. The simple text `For related literature, see:...' 
# may be used, but further details should be provided in the Comment 
# section, which forms part of the supplementary material. 
############################################################### 
; 
? 
; 
 
_publ_section_comment 
# Text of the paper 
# Note that atoms are referenced as N2, not N(2) or N~2~ 
# If text containing () occur within (), the outer ones should be [] 
# Figures should be referenced as Fig. 
; 
? 
; 
_publ_section_acknowledgements    # Acknowledgments 
; 
? 
; 
_publ_section_figure_captions 
# Captions to figures - Start each caption on a new line after a blank line 
; 
Fig. 1. 
The title compound with displacement ellipsoids drawn at the 50% 
probability level. H atoms are shown as spheres of 
arbitary radius. 
 
; 
 
 
_publ_section_exptl_refinement 
# Some potentially useful phrases are donated by Bill Clegg: 
; 
In the absence of significant anomalous scattering, Friedel pairs were 
merged. 
 
The absolute configuration was arbitrarily assigned. 
 
The relatively large ratio of minimum to maximum corrections applied 
in the multiscan process (1:nnn) reflect changes in the illuminated 
volume of the crystal. 
 
Changes in illuminated volume were kept to a minimum, and were 
taken into account (G\"orbitz, 1999) by the multi-scan inter-frame 
scaling (DENZO/SCALEPACK, Otwinowski & Minor, 1997). 
 
 
G\"orbitz, C. H. (1999). Acta Cryst. B55, 1090-1098. 
 
 
 
 
The H atoms were all located in a difference map, but those 
attached to carbon atoms were repositioned geometrically. 
The H atoms were initially refined with soft restraints on the 
bond lengths and angles to regularise their geometry 
(C---H in the range 0.93--0.98, 
N---H in the range 0.86--0.89 
N---H to 0.86 
O---H = 0.82 
\%A) 
and 
U~iso~(H) (in the range 1.2-1.5 times U~eq~ of the parent atom), 
after which the positions were refined with riding constraints 
(Cooper et al, 2010). 
 
Cooper, R. I., Thompson, A. L. & Watkin, D. J. (2010). J. Appl. Cryst. 
43, 1100-1107. 
 
; 
 
_publ_section_exptl_prep 
# Brief details or a reference. Include solvent if known 
; 
? 
; 
 
# Hand-made tables can be put in the cif. The number of columns 
# is set in the loop header. 
# The contants of each column can either be a piece of text 
# without any spaces (eg a number) or other text enclosed in " " 
# Remove the leading # in the following example 
 
#_geom_extra_table_head_A 
#; 
#Table 2. 
#Molecular parameters deviating most from MOGUL averages 
#; 
# 
#loop_ 
#_geom_extra_tableA_col_1 
#_geom_extra_tableA_col_2 
#_geom_extra_tableA_col_3 
#_geom_extra_tableA_col_4 
# 
#Parameter "Observed Value" "MOGUL Value" "MOGUL e.s.d" 
#N5-C6-C4 129 124 "7 (\%)" 
#C3-O10-C2 105 109 "2 (\%)" 
#C6-O7 1.25 1.22 ".02 (\%A)" 
# 
 
data_I 
 
_exptl_special_details 
; 
 The crystal was 
placed in the cold stream of an Oxford 
Cryosystems open-flow nitrogen cryostat (Cosier & 
Glazer, 1986) with a nominal stability of 0.1K. 
 
Cosier, J. & Glazer, A.M., 1986. J. Appl. Cryst. 105-107. 
; 
_refine_special_details 
; 
? 
; 
#--------------------------------------------------------------- 
# _oxford_ data items, April 2010: 
# There is some uncertainty about the correct way of forming local data 
# names, e.g. 
 
# _atom_site_special_shape_oxford 
# or 
# _oxford_atom_site_special_shape 
 
# see: 
# http://www.iucr.org/resources/cif/spec/version1.1/semantics#namespace 
 
# A reserved prefix, e.g. foo, must be used in the following way 
# " If the data file contains items defined in a DDL1 dictionary, the 
# local data names assigned under the reserved prefix must contain it as 
# their first component, e.g. _foo_atom_site_my_item. " 
 
# However, this seems to say the opposite: 
# http://www.iucr.org/__data/iucr/cif/standard/cifstd8.html 
 
# According to advice from the IUCr, CRYSTALS is correct 
#--------------------------------------------------------------- 
# End of 'script/refcif.dat' 
#end of refcif 
_cell_length_a                    17.017(2)
_cell_length_b                    11.3810(15)
_cell_length_c                    27.743(3)
_cell_angle_alpha                 90
_cell_angle_beta                  101.800(3)
_cell_angle_gamma                 90
_cell_volume                      5259.3(11)
 
_symmetry_cell_setting            'monoclinic' 
_symmetry_space_group_name_H-M    'C 1 2/c 1 ' 
_symmetry_space_group_name_Hall   ? 
loop_
 _symmetry_equiv_pos_as_xyz
 'x,y,z'
 '-x,-y,-z'
 'x+1/2,y+1/2,z'
 '-x+1/2,-y+1/2,-z'
 '-x,y,-z+1/2'
 'x,-y,z+1/2'
 '-x+1/2,y+1/2,-z+1/2'
 'x+1/2,-y+1/2,z+1/2'

loop_
_atom_type_symbol
_atom_type_scat_dispersion_real
_atom_type_scat_dispersion_imag
_atom_type_scat_Cromer_Mann_a1
_atom_type_scat_Cromer_Mann_b1
_atom_type_scat_Cromer_Mann_a2
_atom_type_scat_Cromer_Mann_b2
_atom_type_scat_Cromer_Mann_a3
_atom_type_scat_Cromer_Mann_b3
_atom_type_scat_Cromer_Mann_a4
_atom_type_scat_Cromer_Mann_b4
_atom_type_scat_Cromer_Mann_c
_atom_type_scat_source  
 C       0.0033   0.0016   2.3100  20.8439   1.0200  10.2075   1.5886   0.5687
   0.8650  51.6512   0.2156 'International Tables Vol C 4.2.6.8 and 6.1.1.4'
 H       0.0000   0.0000   0.4930  10.5109   0.3229  26.1257   0.1402   3.1424
   0.0408  57.7998   0.0030 'International Tables Vol C 4.2.6.8 and 6.1.1.4'
 O       0.0106   0.0060   3.0485  13.2771   2.2868   5.7011   1.5463   0.3239
   0.8670  32.9089   0.2508 'International Tables Vol C 4.2.6.8 and 6.1.1.4'
 Ti      0.2776   0.4457   9.7595   7.8508   7.3558   0.5000   1.6991  35.6338
   1.9021 116.1050   1.2807 'International Tables Vol C 4.2.6.8 and 6.1.1.4'
 
 
_cell_formula_units_Z                    8

# Given Formula = C20 H20 O8 Ti2 
# Dc =      1.22 Fooo =   1984.00 Mu =      6.42 M =    484.17
# Found Formula = C18 H41 O13.50 Ti1 
# Dc =      1.32 FOOO =   2232.00 Mu =      3.85 M =    521.42

_chemical_formula_sum             'C18 H41 O13.50 Ti1'
_chemical_formula_moiety          'C18 H41 O13.50 Ti1'
_chemical_compound_source                ?
_chemical_formula_weight            521.42
 
 
_cell_measurement_reflns_used          138
_cell_measurement_theta_min             15
_cell_measurement_theta_max             20
_cell_measurement_temperature          130
 
_exptl_crystal_description        'prism' 
_exptl_crystal_colour             'colorless' 
_exptl_crystal_size_min           0.060 
_exptl_crystal_size_mid           0.090 
_exptl_crystal_size_max           0.110 
 
_exptl_crystal_density_diffrn     1.317 
_exptl_crystal_density_meas       ? 
_exptl_crystal_density_method     'not measured' 
# Non-dispersive F(000): 
_exptl_crystal_F_000              2232 
_exptl_absorpt_coefficient_mu     0.385 
 
# Sheldrick geometric approximatio 0.97 0.98 
_exptl_absorpt_correction_type    numerical 
_exptl_absorpt_process_details 
; 
 Analytical Absorption (De Meulenaer & Tompa, 1965) 
; 
_exptl_absorpt_correction_T_min   0.97 
_exptl_absorpt_correction_T_max   0.98 
_diffrn_measurement_device_type   'Bruker Kappa Apex2' 
_diffrn_measurement_device        'Area' 
_diffrn_radiation_monochromator   'graphite' 
_diffrn_radiation_type            'Mo K\a'
_diffrn_radiation_wavelength           0.71073
_diffrn_measurement_method        '\f & \w scans' 
 
# If a reference occurs more than once, delete the author 
# and date from subsequent references. 
_computing_data_collection        'Apex2 (Bruker AXS, 2006)' 
_computing_cell_refinement        'Apex2 (Bruker AXS, 2006)' 
_computing_data_reduction         'Apex2 (Bruker AXS, 2006)' 
_computing_structure_solution     'Superflip (Palatinus & Chapuis, 2007)' 
_computing_structure_refinement   'CRYSTALS (Betteridge et al., 2003)' 
_computing_publication_material   'CRYSTALS (Betteridge et al., 2003)' 
_computing_molecular_graphics     'CAMERON (Watkin et al., 1996)' 
 
_diffrn_standards_interval_time   . 
_diffrn_standards_interval_count  . 
_diffrn_standards_number          0 
_diffrn_standards_decay_%         ? 
 
_diffrn_ambient_temperature        130
_diffrn_reflns_number             28368 
_reflns_number_total              5231 
_diffrn_reflns_av_R_equivalents   0.017 
# Number of reflections without Friedels Law is 17627 
# Number of reflections with Friedels Law is 5231 
# Theoretical number of reflections is about 5298 
 
 
_diffrn_reflns_theta_min          2.167 
_diffrn_reflns_theta_max          26.270 
_diffrn_measured_fraction_theta_max 0.982 
 
_diffrn_reflns_theta_full         25.482 
_diffrn_measured_fraction_theta_full 0.997 
 
 
_diffrn_reflns_limit_h_min        -21 
_diffrn_reflns_limit_h_max        20 
_diffrn_reflns_limit_k_min        -14 
_diffrn_reflns_limit_k_max        14 
_diffrn_reflns_limit_l_min        -34 
_diffrn_reflns_limit_l_max        34 
_reflns_limit_h_min               -21 
_reflns_limit_h_max               20 
_reflns_limit_k_min               0 
_reflns_limit_k_max               14 
_reflns_limit_l_min               0 
_reflns_limit_l_max               34 
 
_oxford_diffrn_Wilson_B_factor    2.00 
_oxford_diffrn_Wilson_scale       253.63 
 
_atom_sites_solution_primary      Other  #heavy,direct,difmap,geom,iterative
# _atom_sites_solution_secondary  difmap
_atom_sites_solution_hydrogens    difmap
 
_refine_diff_density_min          -0.53 
_refine_diff_density_max          0.65 
 
 
# The current dictionary definitions do not cover the 
# situation where the reflections used for refinement were 
# selected by a user-defined sigma threshold 
 
 
# The values actually used during refinement 
_oxford_reflns_threshold_expression_ref     I>2.0\s(I)
_refine_ls_number_reflns          4113 
_refine_ls_number_restraints      18 
_refine_ls_number_parameters      334 
_oxford_refine_ls_R_factor_ref    0.0424 
_refine_ls_wR_factor_ref          0.0823 
_refine_ls_goodness_of_fit_ref    0.9999 
_refine_ls_shift/su_max           0.0022832 
_refine_ls_shift/su_mean          0.0000546 
 
 
# The values computed with all filters except I/sigma 
_oxford_reflns_number_all         5215 
_refine_ls_R_factor_all           0.0542 
_refine_ls_wR_factor_all          0.0832 
 
# The values computed with a 2 sigma cutoff - a la SHELX 
_reflns_threshold_expression      I>2.0\s(I)
_reflns_number_gt                 4113 
_refine_ls_R_factor_gt            0.0424 
_refine_ls_wR_factor_gt           0.0823 
 
# choose from: rm (reference molecule of known chirality), 
# ad (anomolous dispersion - Flack), rmad (rm and ad), 
# syn (from synthesis), unk (unknown) or . (not applicable). 
_chemical_absolute_configuration  '.' 
 
 
_refine_ls_structure_factor_coef  Fsqd 
_refine_ls_matrix_type            full
_refine_ls_hydrogen_treatment     mixed          #undef, noref, refall,
                                                 # refxyz, refU, constr or mixed
_refine_ls_weighting_scheme       calc 
_refine_ls_weighting_details 
;
 Method, part 1, Chebychev polynomial, (Watkin, 1994, Prince, 1982) 
 [weight] = 1.0/[A~0~*T~0~(x)+A~1~*T~1~(x) ... +A~n-1~]*T~n-1~(x)] 
 where A~i~ are the Chebychev coefficients listed below and x= Fcalc/Fmax 
 Method = Robust Weighting (Prince, 1982) 
 W = [weight] * [1-(deltaF/6*sigmaF)^2^]^2^ 
 A~i~ are: 
 2.42 2.93 1.11 
;
# Insert your own references if required - in alphabetical order 
_publ_section_references 
; 
Betteridge, P.W., Carruthers, J.R., Cooper, R.I., 
Prout, K. & Watkin, D.J. (2003). J. Appl. Cryst. 36, 1487. 
 
Bruker Analytical X-ray Systems, Inc., 2006. <i>Apex2</i>, 
Version 2 User Manual, M86-E01078, Madison, WI. 
 
De Meulenaer, J. & Tompa, H. (1965). Acta Cryst. 19, 1014. 
 
Palatinus, L. & Chapuis, G. (2007). J. Appl. Cryst. 40, 786-790. 
 
Prince, E. 
Mathematical Techniques in Crystallography 
and Materials Science 
Springer-Verlag, New York, 1982. 
 
Watkin D.J. (1994). 
Acta Cryst, A50, 411-437. 
 
Watkin, D.J., Prout, C.K. & Pearce, L.J. (1996). CAMERON, Chemical 
Crystallography Laboratory, Oxford, UK. 
; 

# Uequiv = arithmetic mean of Ui i.e. Ueqiv = (U1+U2+U3)/3

# Replace last . with number of unfound hydrogen atoms attached to an atom.

# ..._refinement_flags_... 
# . no refinement constraints           S special position constraint on site
# G rigid group refinement of site      R riding atom
# D distance or angle restraint on site T thermal displacement constraints
# U Uiso or Uij restraint (rigid bond)  P partial occupancy constraint


loop_
_atom_site_label
_atom_site_type_symbol
_atom_site_fract_x
_atom_site_fract_y
_atom_site_fract_z
_atom_site_U_iso_or_equiv
_atom_site_occupancy
_atom_site_adp_type
_atom_site_refinement_flags_posn
_atom_site_refinement_flags_adp
_atom_site_refinement_flags_occupancy
_atom_site_disorder_assembly
_atom_site_disorder_group
_atom_site_attached_hydrogens
Ti1 Ti 0.78910(2) 0.33651(4) 0.619736(13) 0.0197 1.0000 Uani . . . . . . 
O1 O 0.77119(10) 0.24606(15) 0.68092(5) 0.0274 1.0000 Uani . . . . . . 
O2 O 0.69706(12) 0.11059(19) 0.70734(6) 0.0422 1.0000 Uani . . . . . . 
O3 O 0.70006(9) 0.24369(14) 0.59363(5) 0.0239 1.0000 Uani . . . . . . 
O4 O 0.74122(10) 0.47516(15) 0.64997(6) 0.0280 1.0000 Uani . . . . . . 
O5 O 0.69886(11) 0.65968(17) 0.63732(7) 0.0414 1.0000 Uani . . . . . . 
O6 O 0.77438(10) 0.44405(14) 0.56827(6) 0.0272 1.0000 Uani . . . . . . 
O7 O 0.89277(9) 0.39379(15) 0.66443(6) 0.0280 1.0000 Uani . . . . . . 
O8 O 1.02617(10) 0.38867(17) 0.67711(8) 0.0423 1.0000 Uani . . . . . . 
O9 O 0.86557(9) 0.24776(14) 0.59755(6) 0.0248 1.0000 Uani . . . . . . 
O10 O 0.57777(13) 0.3267(2) 0.77752(8) 0.0525 1.0000 Uani . . . . . . 
O11 O 0.69765(14) 0.4566(2) 0.74238(7) 0.0564 1.0000 Uani . . . . . . 
O12 O 0.91669(16) 0.5847(2) 0.73120(8) 0.0670 1.0000 Uani . . . . . . 
O13 O 0.82346(14) 0.2924(2) 0.78380(7) 0.0564 1.0000 Uani . . . . . . 
O14 O 0.750000(10) 0.250000(10) 0.500000(10) 0.0748 1.0000 Uani S . . . . . 
C1 C 0.71399(15) 0.1720(2) 0.67459(8) 0.0305 1.0000 Uani . . . . . . 
C2 C 0.66518(14) 0.1613(2) 0.62094(8) 0.0287 1.0000 Uani . . . . . . 
C3 C 0.57887(15) 0.1917(2) 0.61896(10) 0.0373 1.0000 Uani . . . . 2 . 
C4 C 0.56352(17) 0.3106(3) 0.63923(12) 0.0441 1.0000 Uani . . . . 2 . 
C5 C 0.67222(18) 0.0362(2) 0.60249(10) 0.0389 1.0000 Uani . . . . 3 . 
C6 C 0.75780(19) -0.0113(3) 0.60886(11) 0.0454 1.0000 Uani . . . . 3 . 
C7 C 0.72511(15) 0.5675(2) 0.62399(9) 0.0329 1.0000 Uani . U . . . . 
C8 C 0.7445(2) 0.5559(2) 0.57346(10) 0.0492 1.0000 Uani D U . . . . 
C9 C 0.8153(3) 0.6329(5) 0.5713(2) 0.0535 0.5000 Uani D . . . 3 . 
C10 C 0.8665(3) 0.6327(5) 0.53324(19) 0.0459 0.5000 Uani D . . . 3 . 
C11 C 0.6805(2) 0.5852(3) 0.53123(12) 0.0649 1.0000 Uani D U . . . . 
C12 C 0.6111(3) 0.5069(5) 0.5348(2) 0.0557 0.5000 Uani D . . . 3 . 
C13 C 0.95987(14) 0.3538(2) 0.65517(10) 0.0316 1.0000 Uani . . . . . . 
C14 C 0.94945(14) 0.2633(2) 0.61382(9) 0.0291 1.0000 Uani . . . . . . 
C15 C 0.98819(17) 0.1476(2) 0.63274(11) 0.0415 1.0000 Uani . . . . 4 . 
C16 C 0.9649(2) 0.1032(3) 0.67892(11) 0.0493 1.0000 Uani . . . . 4 . 
C17 C 0.98686(16) 0.3105(3) 0.57299(10) 0.0465 1.0000 Uani D . . . . . 
C18 C 0.9574(3) 0.4173(4) 0.54303(18) 0.0367 0.5000 Uani D . . . 5 . 
C19 C 0.7761(3) 0.6658(3) 0.55443(18) 0.0392 0.5000 Uani D . . . 2 . 
C20 C 0.8540(3) 0.6781(5) 0.59083(18) 0.0337 0.5000 Uani D . . . 2 . 
C21 C 0.6279(3) 0.5280(5) 0.48757(17) 0.0487 0.5000 Uani D . . . 2 . 
C22 C 0.9743(4) 0.2608(6) 0.52196(14) 0.0495 0.5000 Uani D . . . 2 . 
H31 H 0.7031 0.2233 0.5652 0.0355 1.0000 Uiso R . . . . . 
H32 H 0.5570 0.1337 0.6371 0.0439 1.0000 Uiso R . . . 2 . 
H33 H 0.5518 0.1891 0.5854 0.0439 1.0000 Uiso R . . . 2 . 
H41 H 0.5064 0.3241 0.6337 0.0600 1.0000 Uiso R . . . 2 . 
H42 H 0.5852 0.3138 0.6739 0.0599 1.0000 Uiso R . . . 2 . 
H43 H 0.5881 0.3704 0.6227 0.0600 1.0000 Uiso R . . . 2 . 
H51 H 0.6497 0.0362 0.5672 0.0490 1.0000 Uiso R . . . 3 . 
H52 H 0.6409 -0.0163 0.6186 0.0488 1.0000 Uiso R . . . 3 . 
H61 H 0.7562 -0.0892 0.5964 0.0528 1.0000 Uiso R . . . 3 . 
H62 H 0.7878 0.0372 0.5913 0.0528 1.0000 Uiso R . . . 3 . 
H63 H 0.7825 -0.0114 0.6428 0.0528 1.0000 Uiso R . . . 3 . 
H91 H 0.7967 0.7133 0.5729 0.0512 0.5000 Uiso R . . . 3 . 
H92 H 0.8539 0.6165 0.6016 0.0510 0.5000 Uiso R . . . 3 . 
H94 H 0.8568 0.2163 0.5704 0.0294 1.0000 Uiso R . . . . . 
H101 H 0.9106 0.6868 0.5425 0.0650 0.5000 Uiso R . . . 3 . 
H102 H 0.8873 0.5551 0.5298 0.0650 0.5000 Uiso R . . . 3 . 
H103 H 0.8344 0.6566 0.5022 0.0651 0.5000 Uiso R . . . 3 . 
H106 H 0.6056 0.3684 0.7637 0.0626 1.0000 Uiso R . . . . . 
H107 H 0.5866 0.2574 0.7724 0.0626 1.0000 Uiso R . . . . . 
H111 H 0.7247 0.5064 0.7600 0.0821 1.0000 Uiso R . . . . . 
H112 H 0.7063 0.4616 0.7143 0.0820 1.0000 Uiso R . . . . . 
H113 H 0.6430 0.6271 0.5458 0.0765 0.5000 Uiso R . . . 2 . 
H114 H 0.7088 0.6388 0.5148 0.0765 0.5000 Uiso R . . . 2 . 
H115 H 0.6682 0.6697 0.5309 0.0765 0.5000 Uiso . . . . 3 . 
H116 H 0.6999 0.5737 0.5001 0.0765 0.5000 Uiso . . . . 3 . 
H121 H 0.5887 0.5348 0.5614 0.0730 0.5000 Uiso R . . . 3 . 
H122 H 0.5719 0.5082 0.5050 0.0731 0.5000 Uiso R . . . 3 . 
H123 H 0.6310 0.4291 0.5413 0.0728 0.5000 Uiso R . . . 3 . 
H126 H 0.8781 0.5724 0.7440 0.0784 1.0000 Uiso R . . . . . 
H127 H 0.9217 0.5299 0.7129 0.0784 1.0000 Uiso R . . . . . 
H131 H 0.7888 0.3425 0.7856 0.0809 1.0000 Uiso R . . . . . 
H132 H 0.8709 0.3141 0.7875 0.0809 1.0000 Uiso R . . . . . 
H151 H 1.0462 0.1571 0.6392 0.0521 1.0000 Uiso R . . . 4 . 
H152 H 0.9717 0.0879 0.6074 0.0519 1.0000 Uiso R . . . 4 . 
H161 H 0.9825 0.1576 0.7051 0.0702 1.0000 Uiso R . . . 4 . 
H162 H 0.9897 0.0276 0.6876 0.0700 1.0000 Uiso R . . . 4 . 
H163 H 0.9071 0.0957 0.6736 0.0699 1.0000 Uiso R . . . 4 . 
H182 H 0.9839 0.4228 0.5158 0.0542 0.5000 Uiso R . . . 5 . 
H183 H 0.9006 0.4107 0.5312 0.0540 0.5000 Uiso R . . . 5 . 
H184 H 0.9690 0.4856 0.5635 0.0539 0.5000 Uiso R . . . 5 . 
H191 H 0.7833 0.6545 0.5210 0.0431 0.5000 Uiso R . . . 2 . 
H192 H 0.7407 0.7325 0.5556 0.0430 0.5000 Uiso R . . . 2 . 
H201 H 0.8816 0.6045 0.5957 0.0499 0.5000 Uiso R . . . 2 . 
H202 H 0.8868 0.7343 0.5785 0.0499 0.5000 Uiso R . . . 2 . 
H203 H 0.8443 0.7059 0.6216 0.0500 0.5000 Uiso R . . . 2 . 
H211 H 0.5983 0.5856 0.4666 0.0607 0.5000 Uiso R . . . 2 . 
H212 H 0.6590 0.4828 0.4755 0.0607 0.5000 Uiso R . . . 2 . 
H213 H 0.5919 0.4778 0.4998 0.0607 0.5000 Uiso R . . . 2 . 
H221 H 1.0013 0.3092 0.5020 0.0621 0.5000 Uiso R . . . 2 . 
H223 H 0.9172 0.2606 0.5086 0.0620 0.5000 Uiso R . . . 2 . 
H224 H 0.9953 0.1823 0.5234 0.0621 0.5000 Uiso R . . . 2 . 
H143 H 0.7703 0.3091 0.5143 0.1141 0.5000 Uiso R . . . . . 
H144 H 0.7731 0.1875 0.5002 0.1141 0.5000 Uiso R . . . . . 
H171 H 1.0431 0.3069 0.5854 0.0516 0.5000 Uiso R . . . 2 . 
H172 H 0.9705 0.3904 0.5690 0.0516 0.5000 Uiso R . . . 2 . 
H173 H 1.0413 0.3262 0.5877 0.0516 0.5000 Uiso R . . . 5 . 
H174 H 0.9844 0.2480 0.5500 0.0516 0.5000 Uiso R . . . 5 . 
loop_
_atom_site_aniso_label
_atom_site_aniso_U_11
_atom_site_aniso_U_22
_atom_site_aniso_U_33
_atom_site_aniso_U_23
_atom_site_aniso_U_13
_atom_site_aniso_U_12
Ti1 0.02092(18) 0.0253(2) 0.01290(16) -0.00208(17) 0.00346(13) 0.00005(18) 
O1 0.0306(9) 0.0365(9) 0.0142(7) 0.0001(7) 0.0023(6) -0.0039(8) 
O2 0.0508(11) 0.0536(12) 0.0231(9) 0.0115(9) 0.0097(8) -0.0105(10) 
O3 0.0262(8) 0.0308(9) 0.0138(7) 0.0005(6) 0.0023(6) -0.0049(7) 
O4 0.0287(8) 0.0285(9) 0.0275(8) -0.0071(7) 0.0072(7) 0.0032(7) 
O5 0.0438(11) 0.0336(10) 0.0446(11) -0.0115(9) 0.0037(8) 0.0106(9) 
O6 0.0383(9) 0.0237(8) 0.0198(8) -0.0013(7) 0.0066(7) 0.0008(7) 
O7 0.0218(8) 0.0310(9) 0.0282(8) -0.0075(7) -0.0018(6) 0.0012(7) 
O8 0.0214(9) 0.0351(10) 0.0630(13) -0.0095(10) -0.0085(8) -0.0007(8) 
O9 0.0241(8) 0.0267(8) 0.0236(8) -0.0051(7) 0.0049(6) 0.0002(7) 
O10 0.0574(13) 0.0442(12) 0.0611(13) -0.0026(11) 0.0242(11) -0.0121(11) 
O11 0.0857(16) 0.0554(14) 0.0367(11) -0.0126(10) 0.0328(11) -0.0313(12) 
O12 0.102(2) 0.0638(16) 0.0486(13) -0.0234(12) 0.0459(13) -0.0287(14) 
O13 0.0506(13) 0.0822(17) 0.0336(10) -0.0023(11) 0.0022(9) -0.0148(12) 
O14 0.075(2) 0.103(3) 0.0458(18) -0.019(2) 0.0085(17) -0.018(2) 
C1 0.0341(12) 0.0380(14) 0.0203(11) 0.0032(11) 0.0076(9) -0.0046(12) 
C2 0.0290(12) 0.0366(13) 0.0205(11) 0.0033(11) 0.0048(9) -0.0063(11) 
C3 0.0284(13) 0.0455(17) 0.0385(14) 0.0059(12) 0.0078(11) -0.0050(11) 
C4 0.0309(14) 0.0500(19) 0.0529(17) 0.0030(14) 0.0116(12) -0.0012(12) 
C5 0.0552(17) 0.0271(14) 0.0351(14) -0.0009(11) 0.0107(12) -0.0131(12) 
C6 0.0578(18) 0.0315(15) 0.0485(17) -0.0038(13) 0.0150(14) -0.0078(14) 
C7 0.0342(13) 0.0296(13) 0.0341(12) -0.0079(11) 0.0048(10) 0.0053(11) 
C8 0.081(2) 0.0338(14) 0.0311(12) -0.0004(11) 0.0074(13) 0.0187(14) 
C9 0.098(7) 0.027(4) 0.039(4) -0.001(3) 0.023(4) 0.011(4) 
C10 0.053(4) 0.034(3) 0.046(3) 0.001(3) 0.001(3) 0.010(3) 
C11 0.093(2) 0.0514(18) 0.0441(15) -0.0014(14) -0.0010(16) 0.0260(17) 
C12 0.074(4) 0.054(4) 0.041(3) 0.011(3) 0.015(3) 0.046(4) 
C13 0.0214(11) 0.0293(13) 0.0404(13) -0.0034(11) -0.0027(10) 0.0001(10) 
C14 0.0199(11) 0.0329(14) 0.0337(12) -0.0038(11) 0.0036(9) 0.0024(10) 
C15 0.0407(15) 0.0337(16) 0.0456(15) -0.0007(13) -0.0020(12) 0.0044(13) 
C16 0.0559(19) 0.0409(17) 0.0464(17) 0.0063(14) -0.0009(14) -0.0015(14) 
C17 0.0270(13) 0.065(2) 0.0472(16) 0.0089(15) 0.0077(12) -0.0033(13) 
C18 0.028(3) 0.051(3) 0.033(3) 0.005(2) 0.012(2) -0.005(2) 
C19 0.052(4) 0.032(3) 0.030(3) 0.006(2) 0.001(3) 0.024(3) 
C20 0.044(3) 0.026(3) 0.036(3) 0.007(2) 0.020(3) 0.015(2) 
C21 0.063(4) 0.041(3) 0.038(3) 0.000(3) 0.000(3) 0.017(3) 
C22 0.039(3) 0.059(4) 0.051(3) 0.008(3) 0.010(3) -0.007(3) 

_refine_ls_extinction_method 
    'None'
_oxford_refine_ls_scale 0.072876(13) 
loop_
 _geom_bond_atom_site_label_1
 _geom_bond_site_symmetry_1
 _geom_bond_atom_site_label_2
 _geom_bond_site_symmetry_2
 _geom_bond_distance
 _geom_bond_publ_flag
Ti1 . O1 . 2.0605(16)    yes
Ti1 . O3 . 1.8675(16)    yes
Ti1 . O4 . 2.0340(16)    yes
Ti1 . O6 . 1.8582(16)    yes
Ti1 . O7 . 2.0445(16)    yes
Ti1 . O9 . 1.8493(16)    yes
O1 . C1 . 1.272(3)    yes
O2 . C1 . 1.227(3)    yes
O3 . C2 . 1.410(3)    yes
O3 . H31 . 0.834    no
O4 . C7 . 1.272(3)    yes
O5 . C7 . 1.227(3)    yes
O6 . C8 . 1.389(3)    yes
O7 . C13 . 1.303(3)    yes
O8 . C13 . 1.233(3)    yes
O9 . C14 . 1.417(3)    yes
O9 . H94 . 0.820    no
O10 . H106 . 0.820    no
O10 . H107 . 0.820    no
O11 . H111 . 0.825    no
O11 . H112 . 0.825    no
O12 . H126 . 0.820    no
O12 . H127 . 0.820    no
O13 . H131 . 0.829    no
O13 . H132 . 0.830    no
O14 . H143 4_656 0.820    no
O14 . H144 4_656 0.811    no
O14 . H143 . 0.820    no
O14 . H144 . 0.811    no
C1 . C2 . 1.554(3)    yes
C2 . C3 . 1.499(3)    yes
C3 . C4 . 1.509(4)    yes
C3 . H32 . 0.950    no
C3 . H33 . 0.950    no
C4 . H41 . 0.964    no
C4 . H42 . 0.959    no
C4 . H43 . 0.963    no
C5 . C6 . 1.529(4)    yes
C5 . H51 . 0.977    no
C5 . H52 . 0.968    no
C6 . H61 . 0.950    no
C6 . H62 . 0.950    no
C6 . H63 . 0.950    no
C7 . C8 . 1.510(4)    yes
C8 . C11 . 1.466(4)    yes
C8 . C19 . 1.4991(10)    yes
C9 . C10 . 1.5005(10)    yes
C9 . H91 . 0.972    no
C9 . H92 . 0.972    no
C10 . H101 . 0.963    no
C10 . H102 . 0.964    no
C10 . H103 . 0.961    no
C11 . C21 . 1.4997(10)    yes
C11 . H113 . 0.950    no
C11 . H114 . 0.950    no
C12 . H121 . 0.953    no
C12 . H122 . 0.949    no
C12 . H123 . 0.952    no
C13 . C14 . 1.525(3)    yes
C14 . C15 . 1.517(4)    yes
C14 . C17 . 1.507(4)    yes
C15 . C16 . 1.504(4)    yes
C15 . H151 . 0.972    no
C15 . H152 . 0.977    no
C16 . H161 . 0.954    no
C16 . H162 . 0.967    no
C16 . H163 . 0.969    no
C17 . C22 . 1.4987(10)    yes
C17 . H171 . 0.950    no
C17 . H172 . 0.950    no
C18 . H182 . 0.959    no
C18 . H183 . 0.957    no
C18 . H184 . 0.959    no
C19 . C20 . 1.4999(10)    yes
C19 . H191 . 0.969    no
C19 . H192 . 0.973    no
C20 . H201 . 0.956    no
C20 . H202 . 0.957    no
C20 . H203 . 0.955    no
C21 . H211 . 0.950    no
C21 . H212 . 0.853    no
C21 . H213 . 0.950    no
C22 . H221 . 0.962    no
C22 . H223 . 0.966    no
C22 . H224 . 0.961    no
loop_
 _geom_angle_atom_site_label_1
 _geom_angle_site_symmetry_1
 _geom_angle_atom_site_label_2
 _geom_angle_site_symmetry_2
 _geom_angle_atom_site_label_3
 _geom_angle_site_symmetry_3
 _geom_angle
 _geom_angle_publ_flag
O1 . Ti1 . O3 . 77.99(6)    yes
O1 . Ti1 . O4 . 84.76(7)    yes
O3 . Ti1 . O4 . 103.72(7)    yes
O1 . Ti1 . O6 . 160.50(7)    yes
O3 . Ti1 . O6 . 95.93(7)    yes
O4 . Ti1 . O6 . 78.66(7)    yes
O1 . Ti1 . O7 . 85.08(7)    yes
O3 . Ti1 . O7 . 161.19(7)    yes
O4 . Ti1 . O7 . 82.60(7)    yes
O6 . Ti1 . O7 . 102.71(7)    yes
O1 . Ti1 . O9 . 103.53(7)    yes
O3 . Ti1 . O9 . 97.60(7)    yes
O4 . Ti1 . O9 . 158.35(7)    yes
O6 . Ti1 . O9 . 95.60(7)    yes
O7 . Ti1 . O9 . 78.31(7)    yes
Ti1 . O1 . C1 . 117.07(14)    yes
Ti1 . O3 . C2 . 124.39(13)    yes
Ti1 . O3 . H31 . 108.8    no
C2 . O3 . H31 . 115.9    no
Ti1 . O4 . C7 . 117.73(15)    yes
Ti1 . O6 . C8 . 121.24(15)    yes
Ti1 . O7 . C13 . 116.83(14)    yes
Ti1 . O9 . C14 . 123.86(14)    yes
Ti1 . O9 . H94 . 122.4    no
C14 . O9 . H94 . 109.3    no
H106 . O10 . H107 . 109.5    no
H111 . O11 . H112 . 109.2    no
H126 . O12 . H127 . 109.5    no
H131 . O13 . H132 . 118.3    no
H143 4_656 O14 . H144 4_656 124.0    no
H143 4_656 O14 . H143 . 180.0    no
H144 4_656 O14 . H143 . 56.0    no
H143 4_656 O14 . H144 . 56.0    no
H144 4_656 O14 . H144 . 180.0    no
H143 . O14 . H144 . 124.0    no
O1 . C1 . O2 . 124.4(2)    yes
O1 . C1 . C2 . 115.35(19)    yes
O2 . C1 . C2 . 120.3(2)    yes
C1 . C2 . O3 . 105.14(18)    yes
C1 . C2 . C3 . 110.2(2)    yes
O3 . C2 . C3 . 110.1(2)    yes
C2 . C3 . C4 . 115.9(2)    yes
C2 . C3 . H32 . 107.9    no
C4 . C3 . H32 . 108.0    no
C2 . C3 . H33 . 107.7    no
C4 . C3 . H33 . 107.8    no
H32 . C3 . H33 . 109.5    no
C3 . C4 . H41 . 109.2    no
C3 . C4 . H42 . 110.3    no
H41 . C4 . H42 . 108.8    no
C3 . C4 . H43 . 109.3    no
H41 . C4 . H43 . 109.5    no
H42 . C4 . H43 . 109.6    no
C2 . C5 . C6 . 115.4(2)    yes
C2 . C5 . H51 . 107.2    no
C6 . C5 . H51 . 106.6    no
C2 . C5 . H52 . 109.5    no
C6 . C5 . H52 . 109.2    no
H51 . C5 . H52 . 108.8    no
C5 . C6 . H61 . 109.5    no
C5 . C6 . H62 . 109.5    no
H61 . C6 . H62 . 109.5    no
C5 . C6 . H63 . 109.4    no
H61 . C6 . H63 . 109.5    no
H62 . C6 . H63 . 109.5    no
O4 . C7 . O5 . 125.8(2)    yes
O4 . C7 . C8 . 113.0(2)    yes
O5 . C7 . C8 . 121.1(2)    yes
C7 . C8 . O6 . 109.3(2)    yes
C7 . C8 . C11 . 117.0(3)    yes
O6 . C8 . C11 . 110.7(2)    yes
C7 . C8 . C19 . 114.6(3)    yes
O6 . C8 . C19 . 124.2(3)    yes
C11 . C8 . C19 . 77.9(3)    yes
C8 . C9 . C10 . 127.8(5)    yes
C8 . C9 . H91 . 106.0    no
C10 . C9 . H91 . 105.9    no
C8 . C9 . H92 . 105.1    no
C10 . C9 . H92 . 102.7    no
H91 . C9 . H92 . 108.2    no
C9 . C10 . H101 . 110.1    no
C9 . C10 . H102 . 110.4    no
H101 . C10 . H102 . 109.3    no
C9 . C10 . H103 . 109.0    no
H101 . C10 . H103 . 109.2    no
H102 . C10 . H103 . 108.9    no
C8 . C11 . C21 . 140.3(4)    yes
C8 . C11 . H113 . 103.1    no
C21 . C11 . H113 . 102.7    no
C8 . C11 . H114 . 99.4    no
C21 . C11 . H114 . 99.7    no
H113 . C11 . H114 . 109.5    no
C11 . C12 . H121 . 107.3    no
C11 . C12 . H122 . 110.9    no
H121 . C12 . H122 . 110.4    no
C11 . C12 . H123 . 108.1    no
H121 . C12 . H123 . 110.2    no
H122 . C12 . H123 . 109.9    no
O7 . C13 . O8 . 122.7(2)    yes
O7 . C13 . C14 . 114.37(19)    yes
O8 . C13 . C14 . 122.9(2)    yes
C13 . C14 . O9 . 106.17(18)    yes
C13 . C14 . C15 . 110.5(2)    yes
O9 . C14 . C15 . 109.9(2)    yes
C13 . C14 . C17 . 108.8(2)    yes
O9 . C14 . C17 . 111.0(2)    yes
C15 . C14 . C17 . 110.4(2)    yes
C14 . C15 . C16 . 114.5(2)    yes
C14 . C15 . H151 . 108.7    no
C16 . C15 . H151 . 108.3    no
C14 . C15 . H152 . 108.3    no
C16 . C15 . H152 . 107.0    no
H151 . C15 . H152 . 110.1    no
C15 . C16 . H161 . 109.5    no
C15 . C16 . H162 . 109.4    no
H161 . C16 . H162 . 109.6    no
C15 . C16 . H163 . 109.7    no
H161 . C16 . H163 . 108.9    no
H162 . C16 . H163 . 109.7    no
C14 . C17 . C22 . 125.1(3)    yes
C14 . C17 . H171 . 105.2    no
C22 . C17 . H171 . 105.3    no
C14 . C17 . H172 . 105.7    no
C22 . C17 . H172 . 105.6    no
H171 . C17 . H172 . 109.5    no
C17 . C18 . H182 . 109.4    no
C17 . C18 . H183 . 109.1    no
H182 . C18 . H183 . 109.9    no
C17 . C18 . H184 . 108.9    no
H182 . C18 . H184 . 109.8    no
H183 . C18 . H184 . 109.7    no
C8 . C19 . C20 . 99.9(4)    yes
C8 . C19 . H191 . 110.6    no
C20 . C19 . H191 . 112.8    no
C8 . C19 . H192 . 111.7    no
C20 . C19 . H192 . 111.8    no
H191 . C19 . H192 . 109.7    no
C19 . C20 . H201 . 110.8    no
C19 . C20 . H202 . 108.8    no
H201 . C20 . H202 . 109.3    no
C19 . C20 . H203 . 110.0    no
H201 . C20 . H203 . 109.4    no
H202 . C20 . H203 . 108.5    no
C11 . C21 . H211 . 110.4    no
C11 . C21 . H212 . 105.3    no
H211 . C21 . H212 . 118.0    no
C11 . C21 . H213 . 107.1    no
H211 . C21 . H213 . 109.5    no
H212 . C21 . H213 . 106.0    no
C17 . C22 . H221 . 109.6    no
C17 . C22 . H223 . 107.5    no
H221 . C22 . H223 . 110.0    no
C17 . C22 . H224 . 109.4    no
H221 . C22 . H224 . 109.8    no
H223 . C22 . H224 . 110.5    no
loop_
 _geom_hbond_atom_site_label_D
 _geom_hbond_site_symmetry_D
 _geom_hbond_atom_site_label_H
 _geom_hbond_site_symmetry_H
 _geom_hbond_atom_site_label_A
 _geom_hbond_site_symmetry_A
 _geom_hbond_angle_DHA
 _geom_hbond_distance_DH
 _geom_hbond_distance_HA
 _geom_hbond_distance_DA
 _geom_hbond_publ_flag
O3 . H31 . O14 . 150 0.83 2.14 2.894(5)    yes
C20 . H91 . C11 . 123 1.08 2.54 3.252(5)    yes
C20 . H92 . O6 . 129 0.76 2.45 2.996(5)    yes
O9 . H94 . O14 . 130 0.82 2.41 3.003(5)    yes
C10 . H102 . C18 . 160 0.96 1.96 2.882(5)    yes
O10 . H106 . O11 . 166 0.82 2.05 2.848(5)    yes
O10 . H107 . O12 7_646 165 0.82 1.97 2.768(5)    yes
O11 . H111 . O2 7_656 168 0.82 1.87 2.684(5)    yes
O11 . H112 . O4 . 173 0.82 2.00 2.819(5)    yes
O12 . H126 . O2 7_656 154 0.82 2.09 2.844(5)    yes
O12 . H127 . O7 . 160 0.82 2.04 2.830(5)    yes
O13 . H131 . O11 . 144 0.83 2.18 2.897(5)    yes
O13 . H132 . O8 5_756 156 0.83 2.01 2.791(5)    yes
C18 . H183 . O6 . 135 0.96 2.59 3.342(5)    yes
O14 . H143 . O6 . 151 0.82 2.14 2.884(5)    yes
C18 . H172 . C13 . 155 0.77 2.47 3.186(5)    yes
C18 . H172 . C14 . 145 0.77 1.99 2.656(5)    yes
C18 . H172 . C17 . 121 0.77 0.95 1.499(5)    yes
C22 . H174 . C14 . 146 0.78 1.99 2.667(5)    yes
C22 . H174 . C15 . 161 0.78 2.55 3.296(5)    yes
C22 . H174 . C17 . 120 0.78 0.95 1.499(5)    yes


_iucr_refine_instructions_details
;
#
# Punched on 03/01/23 at 09:35:05
#
#LIST     12                                                                    
BLOCK SCALE X'S  U'S 
RIDE O   (   3,X'S) H   (  31,X'S) 
RIDE O   (   9,X'S) H   (  94,X'S) 
RIDE O   (  10,X'S) H   ( 106,X'S) H   ( 107,X'S) 
RIDE O   (  11,X'S) H   ( 111,X'S) H   ( 112,X'S) 
RIDE O   (  12,X'S) H   ( 126,X'S) H   ( 127,X'S) 
RIDE O   (  13,X'S) H   ( 131,X'S) H   ( 132,X'S) 
RIDE O   (  14,X'S) H   ( 143,X'S) H   ( 144,X'S) 
RIDE C   (   3,X'S) H   (  32,X'S) H   (  33,X'S) 
RIDE C   (   4,X'S) H   (  41,X'S) H   (  42,X'S) H   (  43,X'S) 
RIDE C   (   5,X'S) H   (  51,X'S) H   (  52,X'S) 
RIDE C   (   6,X'S) H   (  61,X'S) H   (  62,X'S) H   (  63,X'S) 
RIDE C   (   9,X'S) H   (  91,X'S) H   (  92,X'S) 
RIDE C   (  10,X'S) H   ( 101,X'S) H   ( 102,X'S) H   ( 103,X'S) 
RIDE C   (  11,X'S) H   ( 113,X'S) H   ( 114,X'S) 
RIDE C   (  12,X'S) H   ( 121,X'S) H   ( 122,X'S) H   ( 123,X'S) 
RIDE C   (  15,X'S) H   ( 151,X'S) H   ( 152,X'S) 
RIDE C   (  16,X'S) H   ( 161,X'S) H   ( 162,X'S) H   ( 163,X'S) 
REM TOO MANY H ATOMS ON C   (  17), - 4 
RIDE C   (  17,X'S) H   ( 171,X'S) H   ( 172,X'S) H   ( 173,X'S) H   ( 174,X'S) 
RIDE C   (  18,X'S) H   ( 182,X'S) H   ( 183,X'S) H   ( 184,X'S) 
RIDE C   (  19,X'S) H   ( 191,X'S) H   ( 192,X'S) 
RIDE C   (  20,X'S) H   ( 201,X'S) H   ( 202,X'S) H   ( 203,X'S) 
RIDE C   (  21,X'S) H   ( 211,X'S) H   ( 212,X'S) H   ( 213,X'S) 
RIDE C   (  22,X'S) H   ( 221,X'S) H   ( 223,X'S) H   ( 224,X'S) 
END                                                                             
#
# Punched on 03/01/23 at 09:35:06
#
#LIST     16                                                                    
NO 
REM   HREST   START (DO NOT REMOVE THIS LINE) 
REM   HREST   END (DO NOT REMOVE THIS LINE) 
REM   THERMSIM   START (DO NOT REMOVE THIS LINE) 
REM   THERMSIM   END (DO NOT REMOVE THIS LINE) 
DISTANCE 1.500000 , 0.001000 = C(11) TO C(12) 
DISTANCE 1.500000 , 0.001000 = C(11) TO C(21) 
DISTANCE 1.500000 , 0.001000 = C(8) TO C(9) 
DISTANCE 1.500000 , 0.001000 = C(9) TO C(10) 
DISTANCE 1.500000 , 0.001000 = C(8) TO C(19) 
DISTANCE 1.500000 , 0.001000 = C(19) TO C(20) 
DISTANCE 1.500000 , 0.001000 = C(17) TO C(22) 
DISTANCE 1.500000 , 0.001000 = C(17) TO C(18) 
U(IJ)'S  0.0, 0.003000 = C(8) TO C(11) 
VIBRATION 0.0, 0.002000 = C(7) TO C(8) 
END                                                                             
;
# looking for ARCHIVE-HKL.CIF 
 
_iucr_refine_reflections_details 
; 
# An asterisk in column 34 indicates a format overflow 
# Data was input as F-squared 
   2   0   0   -0.27    0.10 
  -2   0   0   -0.24    0.08 
  -2   0   0   -0.30    0.06 
   2   0   0   -0.24    0.07 
   2   0   0   -0.29    0.06 
  -4   0   0  607.02   19.63 
   4   0   0  610.73   19.67 
   4   0   0  598.88   19.66 
   4   0   0  611.17   19.64 
   4   0   0  597.65   19.66 
  -4   0   0  610.41   19.67 
  -4   0   0  606.16   19.67 
  -4   0   0  617.28   19.68 
  -6   0   0   42.32    1.92 
   6   0   0   44.29    1.95 
   6   0   0   42.41    1.86 
   6   0   0   42.24    1.93 
  -6   0   0   42.58    1.86 
   6   0   0   41.94    1.91 
  -6   0   0   42.12    1.90 
  -6   0   0   43.31    1.94 
  -8   0   0   28.46    1.19 
  -8   0   0   28.58    1.23 
  -8   0   0   28.83    1.14 
   8   0   0   29.08    1.13 
   8   0   0   29.18    1.23 
   8   0   0   28.58    1.20 
  10   0   0   45.25    1.99 
  10   0   0   45.41    1.81 
 -10   0   0   45.56    1.93 
  10   0   0   45.62    2.02 
  10   0   0   45.84    1.93 
 -10   0   0   45.80    2.03 
 -12   0   0   59.04    3.00 
  12   0   0   57.17    2.97 
  12   0   0   58.38    2.75 
 -12   0   0   58.33    2.87 
  12   0   0   57.69    3.00 
  14   0   0   11.36    0.98 
 -14   0   0   11.07    1.17 
  14   0   0   11.39    1.28 
 -14   0   0   11.48    1.26 
  14   0   0   12.12    1.28 
 -16   0   0    8.81    1.20 
 -16   0   0    8.27    1.02 
  16   0   0    8.57    1.08 
  16   0   0    8.25    1.05 
  18   0   0    0.35    0.83 
 -18   0   0   -0.19    0.69 
  18   0   0   -0.24    0.66 
 -20   0   0   -0.03    0.86 
  20   0   0   -0.18    0.78 
   1  -1   0   -0.01    0.04 
  -1  -1   0   -0.03    0.07 
  -1  -1   0   -0.08    0.09 
  -1  -1   0   -0.02    0.10 
  -1  -1   0   -0.03    0.07 
   1  -1   0    0.00    0.06 
   1  -1   0   -0.01    0.07 
  -1   1   0    0.03    0.09 
  -1   1   0    0.00    0.05 
   1   1   0   -0.02    0.06 
   1   1   0   -0.06    0.09 
  -1   1   0   -0.02    0.06 
   1   1   0   -0.03    0.07 
  -3  -1   0   22.12    0.90 
   3  -1   0   21.67    0.89 
   3  -1   0   21.42    0.88 
  -3  -1   0   21.94    0.92 
  -3  -1   0   21.00    0.79 
  -3  -1   0   21.34    0.89 
  -3  -1   0   21.10    0.88 
   3   1   0   22.25    0.91 
  -3   1   0   21.46    0.91 
   3   1   0   21.70    0.90 
   3   1   0   21.51    0.79 
  -3   1   0   21.47    0.88 
   3   1   0   20.92    0.87 
   3   1   0   21.86    0.93 
   7  -1   0    2.91    0.40 
  -7  -1   0    2.78    0.53 
  -7  -1   0    2.81    0.46 
   7  -1   0    2.82    0.48 
   7  -1   0    2.49    0.47 
   7  -1   0    2.56    0.49 
  -7  -1   0    2.81    0.53 
   7   1   0    2.99    0.52 
   7   1   0    3.09    0.55 
   7   1   0    2.71    0.49 
  -7   1   0    2.84    0.41 
  -7   1   0    2.84    0.53 
   7   1   0    3.02    0.50 
   7   1   0    2.91    0.35 
   9  -1   0    0.85    0.40 
  -9  -1   0    1.46    0.59 
   9  -1   0    1.62    0.54 
   9   1   0    0.88    0.50 
   9   1   0    1.04    0.56 
  11  -1   0    0.73    0.52 
 -11  -1   0    1.39    0.64 
 -11  -1   0    0.68    0.57 
  11  -1   0    0.68    0.47 
  11   1   0    0.78    0.49 
 -11   1   0    0.85    0.54 
 -11   1   0    0.90    0.46 
  11   1   0    0.94    0.52 
  11   1   0    0.82    0.34 
 -13  -1   0    4.58    0.88 
  13  -1   0    4.15    0.65 
 -13  -1   0    4.46    0.86 
  13  -1   0    4.55    0.82 
  13  -1   0    4.03    0.78 
 -13   1   0    4.72    0.90 
  13   1   0    4.22    0.57 
  13   1   0    4.71    0.85 
 -13   1   0    4.51    0.75 
  13   1   0    4.50    0.81 
  15  -1   0    1.04    0.55 
  15  -1   0    0.93    0.72 
  15  -1   0    0.98    0.69 
 -15  -1   0    1.00    0.76 
 -15  -1   0    1.44    0.84 
 -15   1   0    0.76    0.65 
  15   1   0    0.93    0.70 
 -15   1   0    1.02    0.80 
  15   1   0    1.10    0.75 
  17  -1   0    6.99    0.89 
 -17  -1   0    7.73    1.03 
  17  -1   0    7.60    0.96 
 -17  -1   0    6.93    1.08 
  17   1   0    7.17    0.96 
 -17   1   0    7.42    1.05 
  17   1   0    6.71    0.90 
  19  -1   0    5.82    1.14 
 -19  -1   0    5.74    1.07 
  19  -1   0    5.61    1.11 
 -19   1   0    5.79    1.14 
  19   1   0    5.32    1.01 
  19   1   0    5.21    0.97 
   0  -2   0  173.07    5.11 
   0  -2   0  171.71    5.12 
   0   2   0  167.62    5.08 
   0   2   0  171.11    5.12 
   0   2   0  170.77    5.10 
   0   2   0  167.51    5.10 
  -2  -2   0   48.75    1.84 
  -2  -2   0   48.45    1.76 
   2  -2   0   49.17    1.79 
  -2  -2   0   48.53    1.80 
   2  -2   0   47.30    1.76 
  -2  -2   0   49.29    1.84 
  -2   2   0   46.21    1.72 
   2   2   0   48.87    1.85 
  -2   2   0   47.32    1.75 
   2   2   0   49.51    1.85 
  -2   2   0   47.92    1.78 
   2   2   0   49.25    1.79 
   4  -2   0    5.46    0.88 
  -4  -2   0    6.47    0.86 
  -4  -2   0    6.35    0.93 
   4  -2   0    5.53    0.82 
  -4  -2   0    6.11    0.84 
  -4  -2   0    5.08    0.70 
  -4  -2   0    6.16    0.91 
   4   2   0    6.23    0.91 
   4   2   0    5.37    0.72 
  -4   2   0    4.90    0.84 
  -4   2   0    5.92    0.84 
   4   2   0    5.85    0.83 
   4   2   0    5.65    0.85 
   4   2   0    6.14    0.95 
  -6  -2   0   29.19    1.43 
  -6  -2   0   29.16    1.37 
   6  -2   0   28.65    1.37 
  -6  -2   0   28.01    1.37 
  -6  -2   0   28.32    1.42 
   6  -2   0   28.78    1.40 
  -6  -2   0   28.63    1.20 
  -6   2   0   27.05    1.42 
   6   2   0   29.13    1.46 
   6   2   0   29.50    1.38 
   6   2   0   29.28    1.22 
  -6   2   0   29.25    1.43 
   6   2   0   29.07    1.43 
   6   2   0   29.28    1.39 
  -6   2   0   28.66    1.25 
   8  -2   0   51.96    2.68 
   8  -2   0   51.00    2.68 
  -8  -2   0   52.26    2.74 
  -8  -2   0   51.97    2.70 
   8   2   0   51.48    2.46 
   8   2   0   50.64    2.71 
  -8   2   0   51.24    2.68 
  -8   2   0   51.63    2.50 
   8   2   0   52.58    2.67 
  10  -2   0   10.49    1.04 
 -10  -2   0   10.23    1.08 
 -10  -2   0   10.75    1.04 
  10  -2   0   10.66    0.98 
 -10   2   0   10.67    1.05 
  10   2   0   11.08    0.99 
  10   2   0   10.39    1.05 
 -10   2   0   10.63    0.81 
  10   2   0   11.01    0.72 
  12  -2   0   21.30    1.35 
  12  -2   0   21.86    1.44 
 -12  -2   0   20.55    1.43 
 -12  -2   0   21.54    1.41 
  12   2   0   20.88    1.03 
  12   2   0   20.75    1.41 
 -12   2   0   21.05    1.35 
 -12   2   0   21.43    1.17 
  12   2   0   21.55    1.41 
  14  -2   0   32.20    1.67 
  14  -2   0   31.90    1.64 
 -14  -2   0   31.63    1.71 
 -14  -2   0   32.08    1.66 
 -14   2   0   31.04    1.42 
  14   2   0   31.70    1.73 
 -14   2   0   31.59    1.65 
  14   2   0   31.77    1.27 
  14   2   0   30.94    1.68 
  16  -2   0    0.85    0.71 
  16  -2   0    0.78    0.71 
 -16  -2   0    0.67    0.77 
  16  -2   0    0.70    0.54 
 -16  -2   0    0.48    0.67 
  16   2   0    1.03    0.78 
 -16   2   0    1.36    0.85 
  16   2   0    1.10    0.76 
  18  -2   0    0.09    0.84 
 -18  -2   0    0.45    0.84 
  18  -2   0    0.17    0.78 
  18   2   0    0.25    0.81 
 -18   2   0    0.23    0.76 
  18   2   0    0.01    0.75 
 -20  -2   0   -0.11    0.78 
  20  -2   0    0.06    0.90 
 -20   2   0    0.36    0.95 
  20   2   0   -0.25    0.80 
   1  -3   0  106.86    4.19 
   1  -3   0  110.33    4.18 
   1  -3   0  109.78    4.21 
  -1  -3   0  108.66    4.20 
  -1  -3   0  108.98    4.24 
  -1  -3   0  110.37    4.27 
   1  -3   0  110.47    4.25 
  -1   3   0  108.57    4.21 
   1   3   0  110.84    4.21 
  -1   3   0  108.16    4.19 
   1   3   0  104.26    4.22 
   1   3   0  109.76    4.27 
   3  -3   0  252.47    9.35 
  -3  -3   0  251.42    9.30 
  -3  -3   0  250.33    9.34 
  -3  -3   0  250.37    9.39 
   3  -3   0  255.80    9.33 
  -3  -3   0  249.25    9.39 
   3   3   0  253.85    9.34 
  -3   3   0  252.75    9.27 
   3   3   0  254.91    9.42 
  -3   3   0  256.05    9.32 
  -3   3   0  246.69    9.33 
   3   3   0  250.29    9.41 
  -5  -3   0  197.62    6.61 
   5  -3   0  201.62    6.58 
  -5  -3   0  199.97    6.58 
  -5  -3   0  200.65    6.53 
   5  -3   0  193.79    6.53 
  -5  -3   0  202.21    6.43 
  -5  -3   0  199.34    6.62 
   5   3   0  202.33    6.66 
   5   3   0  201.23    6.57 
  -5   3   0  200.76    6.58 
  -5   3   0  199.23    6.43 
   5   3   0  200.93    6.65 
  -5   3   0  196.64    6.53 
   5   3   0  198.61    6.52 
  -7  -3   0   50.70    1.67 
   7  -3   0   49.35    1.85 
  -7  -3   0   50.52    1.88 
  -7  -3   0   50.39    1.99 
   7   3   0   50.40    1.99 
   7   3   0   49.92    1.83 
  -7   3   0   50.11    1.69 
  -7   3   0   50.15    1.91 
   9  -3   0   58.97    2.41 
   9  -3   0   59.73    2.43 
  -9  -3   0   59.79    2.51 
  -9  -3   0   59.10    2.44 
  -9   3   0   59.20    2.19 
   9   3   0   59.68    2.15 
   9   3   0   59.19    2.38 
   9   3   0   58.44    2.45 
  -9   3   0   60.17    2.44 
 -11  -3   0   22.23    1.66 
  11  -3   0   22.45    1.55 
 -11  -3   0   22.13    1.52 
  11  -3   0   23.04    1.60 
  11   3   0   22.09    1.57 
 -11   3   0   22.15    1.27 
  11   3   0   22.57    1.22 
 -11   3   0   22.13    1.52 
  13  -3   0    1.49    0.61 
 -13  -3   0    1.65    0.67 
 -13  -3   0    1.70    0.78 
  13  -3   0    1.40    0.55 
 -13   3   0    1.56    0.64 
 -13   3   0    1.55    0.46 
  13   3   0    1.70    0.64 
  13   3   0    1.55    0.36 
  13   3   0    1.29    0.59 
 -15  -3   0    0.42    0.65 
  15  -3   0    0.43    0.64 
  15  -3   0    0.59    0.58 
 -15  -3   0    0.42    0.72 
 -15   3   0    0.70    0.69 
  15   3   0    0.42    0.67 
  15   3   0    0.68    0.69 
  17  -3   0    7.77    1.05 
  17  -3   0    7.66    1.07 
 -17  -3   0    8.10    1.17 
 -17  -3   0    8.13    1.21 
 -17   3   0    8.76    1.30 
  17   3   0    7.77    1.10 
  17   3   0    7.63    1.17 
 -19  -3   0    5.29    1.05 
  19  -3   0    5.76    1.20 
  19   3   0    5.08    1.10 
 -19   3   0    4.97    1.00 
  19   3   0    5.48    1.23 
   0  -4   0   21.31    1.05 
   0  -4   0   19.99    0.98 
   0   4   0   21.34    0.96 
   0   4   0   20.67    1.03 
   0   4   0   21.48    1.05 
   0   4   0   21.45    1.02 
  -2  -4   0  128.49    5.39 
   2  -4   0  125.06    5.28 
  -2  -4   0  129.84    5.40 
   2  -4   0  128.97    5.36 
  -2  -4   0  129.63    5.33 
   2  -4   0  131.65    5.29 
   2  -4   0  130.53    5.34 
  -2   4   0  130.32    5.34 
  -2   4   0  130.75    5.30 
   2   4   0  126.59    5.38 
   2   4   0  131.52    5.43 
   2   4   0  130.95    5.34 
  -4  -4   0    0.09    0.31 
   4  -4   0    0.16    0.34 
  -4  -4   0    0.04    0.37 
  -4  -4   0   -0.18    0.43 
   4  -4   0    0.07    0.30 
  -4   4   0    0.09    0.26 
  -4   4   0   -0.02    0.35 
   4   4   0    0.15    0.44 
  -4   4   0    0.01    0.31 
  -6  -4   0   22.84    1.08 
  -6  -4   0   22.17    1.15 
   6  -4   0   21.67    0.97 
  -6  -4   0   22.34    0.82 
  -6   4   0   22.00    1.08 
   6   4   0   22.68    1.17 
  -6   4   0   22.23    0.83 
  -8  -4   0   36.03    1.55 
   8  -4   0   34.04    1.43 
  -8  -4   0   34.27    1.55 
  -8  -4   0   35.38    1.22 
   8   4   0   35.37    1.59 
  -8   4   0   33.99    1.21 
   8   4   0   34.93    1.46 
  -8   4   0   35.59    1.55 
 -10  -4   0   55.71    2.05 
  10  -4   0   57.17    2.43 
 -10  -4   0   54.80    2.37 
  10  -4   0   52.51    2.29 
 -10  -4   0   55.86    2.47 
  10   4   0   55.56    2.51 
 -10   4   0   54.64    2.09 
 -10   4   0   54.83    2.38 
  10   4   0   56.02    2.38 
  12  -4   0   15.09    1.11 
 -12  -4   0   15.86    1.24 
  12  -4   0   16.12    1.26 
 -12  -4   0   16.56    1.33 
 -12   4   0   15.09    0.81 
 -12   4   0   15.05    1.17 
  12   4   0   15.41    1.28 
  12   4   0   15.29    1.10 
  14  -4   0    0.15    0.49 
 -14  -4   0    0.40    0.81 
 -14  -4   0    0.31    0.67 
  14  -4   0    0.17    0.56 
  14   4   0    0.45    0.58 
  14   4   0   -0.04    0.64 
 -14   4   0    0.64    0.64 
 -16  -4   0   14.83    1.43 
  16  -4   0   15.59    1.39 
  16  -4   0   16.05    1.43 
 -16  -4   0   15.86    1.51 
  16   4   0   14.63    1.49 
 -16   4   0   15.77    1.55 
  16   4   0   15.75    1.38 
  18  -4   0    0.31    0.84 
 -18  -4   0    0.30    0.78 
 -18  -4   0    0.51    0.93 
  18   4   0   -0.10    0.83 
 -18   4   0    0.27    0.76 
  18   4   0    0.06    0.69 
  -1  -5   0   13.15    1.05 
   1  -5   0   13.28    0.96 
   1  -5   0   13.34    0.93 
   1  -5   0   14.00    0.87 
  -1   5   0   14.24    0.99 
   1   5   0   13.73    1.03 
  -1   5   0   13.37    0.96 
   1   5   0   13.23    0.93 
   3  -5   0    4.94    0.52 
  -3  -5   0    4.47    0.63 
   3  -5   0    4.93    0.52 
  -3  -5   0    4.61    0.52 
   3  -5   0    5.33    0.61 
  -3   5   0    5.06    0.61 
  -3   5   0    5.29    0.58 
   3   5   0    4.84    0.63 
  -5  -5   0   62.08    2.38 
  -5  -5   0   62.04    2.48 
   5  -5   0   60.78    2.29 
  -5  -5   0   63.04    2.23 
  -5   5   0   60.80    2.22 
   5   5   0   62.35    2.51 
  -5   5   0   63.69    2.41 
  -7  -5   0    0.57    0.28 
  -7  -5   0    0.31    0.52 
   7  -5   0    0.34    0.43 
  -7  -5   0    0.39    0.45 
  -7   5   0    0.61    0.28 
  -7   5   0    0.75    0.52 
   7   5   0    0.61    0.55 
  -9  -5   0    4.62    0.78 
  -9  -5   0    3.77    0.76 
  -9  -5   0    4.33    0.47 
   9  -5   0    3.80    0.61 
   9   5   0    4.14    0.75 
  -9   5   0    4.32    0.76 
  -9   5   0    4.51    0.49 
 -11  -5   0    0.64    0.74 
  11  -5   0    0.27    0.50 
 -11  -5   0    0.42    0.58 
  11  -5   0    0.26    0.52 
  11   5   0    0.35    0.66 
 -11   5   0    0.23    0.34 
  11   5   0    0.57    0.60 
 -11   5   0    0.29    0.56 
  13  -5   0    1.51    0.66 
  13  -5   0    1.41    0.67 
 -13  -5   0    1.14    0.77 
 -13  -5   0    1.43    0.71 
  13   5   0    1.66    0.67 
 -13   5   0    1.31    0.72 
  13   5   0    1.40    0.84 
 -15  -5   0    1.92    0.79 
 -15  -5   0    1.85    0.90 
  15  -5   0    1.44    0.68 
  15  -5   0    1.64    0.83 
 -15   5   0    1.69    0.82 
  15   5   0    1.70    0.81 
  15   5   0    1.60    0.84 
 -17  -5   0    1.41    0.79 
 -17  -5   0    1.44    0.98 
  17  -5   0    1.49    0.79 
  17  -5   0    1.65    0.91 
  17   5   0    1.80    0.91 
  17   5   0    0.91    0.94 
 -17   5   0    1.90    0.95 
  19  -5   0    1.71    0.90 
 -19  -5   0    1.55    0.95 
 -19  -5   0    2.28    1.11 
 -19   5   0    1.64    0.90 
  19   5   0    1.51    0.84 
  19   5   0    1.17    1.14 
   0  -6   0   17.80    1.11 
   0   6   0   18.37    1.08 
   0   6   0   18.06    1.23 
   2  -6   0   15.81    0.91 
  -2  -6   0   15.48    1.10 
   2  -6   0   15.60    0.99 
   2   6   0   16.05    1.08 
   2   6   0   15.45    1.13 
  -2   6   0   15.22    0.98 
  -4  -6   0   10.33    0.81 
  -4  -6   0   10.47    0.98 
   4  -6   0   10.37    0.81 
  -4   6   0   10.71    0.84 
   4   6   0   10.92    1.05 
  -4   6   0   10.61    0.76 
  -6  -6   0    1.23    0.45 
   6  -6   0    1.30    0.53 
  -6  -6   0    1.08    0.54 
  -6  -6   0    0.94    0.62 
  -6   6   0    1.34    0.44 
  -6   6   0    0.90    0.53 
   6   6   0    1.16    0.64 
  -8  -6   0   14.39    1.29 
  -8  -6   0   14.32    0.87 
   8  -6   0   14.70    1.09 
  -8  -6   0   15.04    1.21 
  -8   6   0   14.39    0.89 
  -8   6   0   15.69    1.25 
   8   6   0   14.52    1.32 
 -10  -6   0   16.53    1.55 
  10  -6   0   15.89    1.27 
 -10  -6   0   15.90    1.32 
  10   6   0   16.15    1.60 
 -10   6   0   15.05    1.23 
 -12  -6   0    0.30    0.58 
  12  -6   0    0.32    0.53 
 -12  -6   0    0.07    0.68 
 -12   6   0    0.27    0.67 
  12   6   0    0.15    0.72 
  14  -6   0   19.02    1.38 
  14  -6   0   18.39    1.38 
 -14  -6   0   18.11    1.52 
 -14  -6   0   19.31    1.49 
 -14   6   0   18.54    1.46 
  14   6   0   18.53    1.61 
 -16  -6   0    1.33    0.75 
 -16  -6   0    2.22    1.04 
  16  -6   0    1.81    0.75 
  16  -6   0    2.76    0.96 
 -16   6   0    2.83    0.99 
  16   6   0    1.53    1.00 
 -18  -6   0    1.31    1.10 
  18  -6   0    0.52    0.93 
 -18  -6   0    0.69    0.83 
 -18   6   0    0.82    0.90 
  18   6   0    0.19    1.11 
   1  -7   0    3.70    0.55 
   1  -7   0    3.90    0.49 
  -1  -7   0    4.30    0.69 
   1   7   0    3.97    0.64 
  -1   7   0    4.46    0.67 
   1   7   0    3.93    0.63 
   3  -7   0   16.12    1.08 
  -3  -7   0   15.75    1.17 
  -3  -7   0   14.81    1.23 
   3  -7   0   15.32    1.11 
   3   7   0   15.55    1.32 
  -3   7   0   15.12    1.20 
  -5  -7   0   13.03    1.15 
  -5  -7   0   12.90    1.03 
   5  -7   0   12.44    0.91 
   5   7   0   13.00    1.27 
  -5   7   0   13.18    1.09 
  -7  -7   0    3.26    0.78 
   7  -7   0    3.05    0.55 
  -7  -7   0    3.16    0.67 
   7   7   0    3.50    0.80 
  -7   7   0    3.79    0.77 
   9  -7   0    2.01    0.74 
  -9  -7   0    1.86    0.87 
  -9  -7   0    2.09    0.84 
  -9   7   0    1.97    0.81 
   9   7   0    1.50    0.84 
  11  -7   0    8.11    1.11 
 -11  -7   0    7.58    1.23 
 -11  -7   0    7.57    1.08 
 -11   7   0    7.73    1.16 
  11   7   0    7.71    1.25 
 -13  -7   0    0.16    0.75 
 -13  -7   0    0.37    0.72 
  13  -7   0    0.45    0.62 
 -13   7   0    0.30    0.75 
  13   7   0    0.19    0.93 
  15  -7   0    0.08    0.69 
 -15  -7   0    0.16    0.84 
 -15  -7   0    0.57    0.86 
  15  -7   0    0.17    0.71 
 -15   7   0    0.43    0.83 
  15   7   0   -0.39    0.84 
 -17  -7   0    2.85    1.05 
  17  -7   0    2.72    0.96 
 -17  -7   0    3.17    1.20 
  17   7   0    1.53    1.18 
 -17   7   0    3.07    1.07 
   0  -8   0    0.04    0.37 
   0  -8   0   -0.07    0.46 
   0   8   0   -0.14    0.47 
  -2  -8   0    5.67    0.93 
   2  -8   0    5.19    0.80 
   2  -8   0    5.51    0.69 
  -2   8   0    5.91    0.93 
   2   8   0    5.24    0.87 
   2   8   0    5.30    0.85 
   4  -8   0    2.44    0.58 
   4  -8   0    2.40    0.61 
  -4  -8   0    2.27    0.74 
  -4  -8   0    2.14    0.61 
  -4   8   0    2.20    0.68 
   4   8   0    2.02    0.77 
  -6  -8   0    4.73    0.93 
  -6  -8   0    4.72    0.84 
   6  -8   0    4.91    0.80 
  -6   8   0    4.72    0.91 
   6   8   0    4.40    0.91 
  -8  -8   0   10.22    1.26 
   8  -8   0   11.39    1.14 
  -8  -8   0   11.04    1.21 
   8   8   0   10.83    1.37 
  -8   8   0   11.30    1.26 
 -10  -8   0    2.09    0.78 
  10  -8   0    2.41    0.69 
 -10  -8   0    2.22    0.96 
 -10   8   0    2.11    0.78 
  10   8   0    2.30    0.91 
 -12  -8   0    2.05    0.88 
  12  -8   0    1.87    0.65 
 -12  -8   0    2.34    0.86 
  12   8   0    1.70    0.88 
 -12   8   0    2.09    0.81 
  14  -8   0   16.22    1.49 
  14  -8   0   15.77    1.46 
 -14  -8   0   17.11    1.86 
 -14  -8   0   16.23    1.57 
  14   8   0   16.08    1.76 
 -14   8   0   16.57    1.60 
 -16  -8   0    3.04    1.22 
 -16  -8   0    2.57    0.93 
  16  -8   0    1.98    0.89 
 -16   8   0    2.54    1.02 
  16   8   0    1.66    1.19 
   1  -9   0    3.30    0.63 
  -1  -9   0    3.69    0.90 
   1  -9   0    3.33    0.81 
   1   9   0    3.70    0.83 
  -1   9   0    3.25    0.78 
   3  -9   0   10.95    1.05 
  -3  -9   0   10.18    1.21 
   3  -9   0    9.85    0.86 
   3   9   0   10.48    1.14 
   3   9   0    9.22    1.02 
  -3   9   0   10.14    1.08 
   5  -9   0   11.97    1.05 
  -5  -9   0   13.41    1.29 
  -5  -9   0   13.92    1.44 
   5   9   0   13.38    1.47 
  -5   9   0   13.13    1.37 
  -7  -9   0    8.59    1.37 
   7  -9   0    8.59    1.04 
  -7  -9   0    8.32    1.17 
   7   9   0    8.28    1.35 
  -7   9   0    9.46    1.36 
   9  -9   0    5.78    0.87 
  -9  -9   0    5.94    1.09 
  -9  -9   0    6.31    1.03 
   9   9   0    6.35    1.26 
  -9   9   0    6.63    1.13 
 -11  -9   0   11.11    1.19 
 -11  -9   0   10.87    1.35 
  11  -9   0   10.41    1.03 
  11   9   0   10.35    1.38 
 -11   9   0   10.64    1.19 
 -13  -9   0    4.87    1.15 
  13  -9   0    4.32    0.99 
 -13  -9   0    4.34    1.14 
  13   9   0    3.73    1.08 
 -13   9   0    5.13    1.17 
 -15  -9   0    0.08    0.94 
 -15  -9   0    0.32    0.95 
  15  -9   0    0.02    0.85 
 -15   9   0    0.45    0.90 
  15   9   0   -0.47    0.95 
   0 -10   0   48.99    3.10 
   0 -10   0   47.80    2.80 
   0  10   0   48.87    3.07 
  -2 -10   0   55.50    2.88 
   2 -10   0   53.49    2.66 
   2 -10   0   55.93    2.57 
   2  10   0   55.71    2.82 
  -2  10   0   55.29    2.79 
   2  10   0   53.61    2.85 
  -4 -10   0   15.72    1.53 
   4 -10   0   15.88    1.16 
  -4  10   0   16.07    1.46 
   4  10   0   15.16    1.37 
   4  10   0   14.73    1.35 
   6 -10   0    0.80    0.59 
  -6 -10   0    0.86    0.84 
  -6  10   0    0.47    0.69 
   6  10   0    0.93    0.84 
  -8 -10   0    1.18    0.89 
  -8 -10   0    1.03    0.78 
   8 -10   0    0.59    0.61 
   8  10   0    0.78    0.86 
  -8  10   0    0.82    0.75 
 -10 -10   0    0.77    0.92 
 -10 -10   0    0.44    0.78 
  10 -10   0    0.82    0.80 
  10  10   0    0.28    1.06 
 -10  10   0    0.11    0.74 
  12 -10   0    9.16    1.26 
 -12 -10   0   10.45    1.59 
 -12 -10   0   11.08    1.57 
  12  10   0    9.11    1.49 
 -12  10   0    8.70    1.29 
 -14 -10   0   10.01    1.60 
 -14 -10   0   10.85    1.89 
  14 -10   0   10.04    1.52 
 -14  10   0   11.09    1.76 
  14  10   0    9.59    1.87 
   1 -11   0    0.40    0.55 
  -1 -11   0    0.79    0.89 
   1 -11   0    0.65    0.74 
  -1 -11   0    0.33    0.54 
   1  11   0    0.28    0.75 
  -1  11   0    0.42    0.75 
   3 -11   0    1.00    0.64 
  -3 -11   0    0.83    0.84 
   3 -11   0    1.05    0.73 
   3  11   0    1.07    0.90 
   3  11   0    1.69    0.93 
  -3  11   0    0.68    0.83 
  -5 -11   0    0.77    0.78 
   5 -11   0    0.87    0.61 
   5  11   0    0.48    0.79 
  -5  11   0    0.52    0.75 
   5  11   0    0.66    0.79 
  -7 -11   0    0.17    0.82 
   7 -11   0    0.07    0.58 
  -7  11   0   -0.06    0.75 
   7  11   0    0.04    0.88 
   7  11   0    0.34    0.97 
   9 -11   0    7.16    1.03 
  -9 -11   0    6.53    1.17 
  -9 -11   0    7.19    1.09 
  -9  11   0    7.65    1.24 
   9  11   0    7.78    1.35 
  11 -11   0   -0.12    0.63 
 -11 -11   0    0.55    1.07 
 -11 -11   0    0.21    0.84 
  11  11   0   -0.15    0.94 
 -11  11   0    0.27    0.88 
   0 -12   0   34.11    2.22 
   0 -12   0   33.58    1.90 
   0  12   0   33.64    2.21 
   2 -12   0   12.27    1.42 
  -2 -12   0   12.11    1.46 
   2 -12   0   11.20    1.08 
  -2 -12   0   11.97    1.14 
   2  12   0   12.33    1.50 
  -2  12   0   12.39    1.56 
   4 -12   0    3.50    0.81 
  -4 -12   0    4.10    1.13 
   4  12   0    3.43    1.02 
  -4  12   0    3.82    1.02 
   4  12   0    3.42    1.01 
  -6 -12   0    2.07    1.08 
   6 -12   0    1.65    0.75 
  -6  12   0    1.89    0.99 
   6  12   0    1.70    1.04 
   6  12   0    1.66    0.98 
  -8 -12   0    1.16    0.94 
   8 -12   0    0.76    0.75 
  -8  12   0    0.81    0.94 
   8  12   0    0.92    1.02 
   8  12   0    0.81    0.93 
  10 -12   0    2.90    0.99 
 -10 -12   0    3.41    1.33 
 -10 -12   0    3.04    1.06 
 -10  12   0    3.13    1.20 
  10  12   0    3.20    1.43 
  -1 -13   0    0.48    0.85 
   1 -13   0   -0.06    0.81 
   1 -13   0    0.85    0.84 
   1  13   0    0.55    1.00 
  -1  13   0    0.10    0.82 
  -3 -13   0    0.25    0.98 
   3 -13   0    0.17    0.87 
   3  13   0    0.58    0.96 
  -3  13   0    0.48    0.91 
  -5 -13   0    1.36    1.02 
  -5  13   0    0.76    0.90 
   5  13   0    0.99    0.97 
  -7 -13   0    6.38    1.53 
  -7  13   0    5.59    1.28 
   7  13   0    5.86    1.30 
   7  13   0    5.70    1.39 
   0 -14   0    9.86    1.35 
   0  14   0    9.16    1.27 
  -2  14   0    1.18    1.06 
   2  14   0    0.95    1.01 
 -20   0   1    0.01    0.86 
  20   0  -1    0.18    0.92 
  18   0  -1   -0.16    0.65 
  18   0  -1    0.17    0.80 
 -18   0   1    0.30    0.82 
 -16   0   1   -0.09    0.61 
 -16   0   1   -0.53    0.61 
  16   0  -1    0.01    0.64 
  16   0  -1   -0.17    0.55 
  16   0  -1   -0.12    0.46 
 -14   0   1   -0.31    0.54 
  14   0  -1    0.02    0.40 
  14   0  -1    0.00    0.57 
  14   0  -1   -0.18    0.47 
 -14   0   1    0.05    0.64 
  12   0  -1    0.09    0.34 
  12   0  -1   -0.08    0.40 
 -12   0   1   -0.03    0.50 
  12   0  -1    0.05    0.46 
 -12   0   1    0.01    0.49 
  10   0  -1    0.06    0.31 
  10   0  -1   -0.05    0.40 
 -10   0   1    0.01    0.43 
 -10   0   1    0.10    0.46 
  10   0  -1    0.30    0.45 
  10   0  -1    0.01    0.38 
  -8   0   1   -0.01    0.40 
   8   0  -1    0.02    0.37 
  -8   0   1   -0.01    0.36 
   8   0  -1    0.06    0.27 
   8   0  -1   -0.16    0.32 
  -8   0   1   -0.09    0.29 
   8   0  -1    0.10    0.35 
  -6   0   1    0.04    0.26 
   6   0  -1    0.01    0.28 
  -6   0   1    0.08    0.31 
  -6   0   1    0.03    0.28 
   6   0  -1    0.34    0.36 
   6   0  -1   -0.04    0.30 
  -6   0   1    0.29    0.37 
   6   0  -1    0.18    0.23 
   6   0  -1    0.13    0.29 
  -2   0   1    0.07    0.12 
  -2   0   1   -0.01    0.07 
   2   0  -1   -0.04    0.07 
   2   0  -1   -0.06    0.09 
   2   0  -1   -0.02    0.07 
  -2   0   1    0.12    0.13 
   2   0  -1   -0.04    0.07 
   2   0  -1   -0.02    0.08 
  -2   0   1   -0.06    0.04 
   0   0   1    0.00    0.01 
   0   0   1    0.00    0.01 
   0   0  -1    0.00    0.01 
   0   0  -1    0.00    0.01 
   4   0   1    0.16    0.28 
  -4   0  -1   -0.01    0.28 
  -4   0  -1   -0.07    0.25 
   4   0   1   -0.21    0.28 
  -4   0  -1   -0.14    0.24 
   4   0   1   -0.14    0.23 
  -4   0  -1   -0.12    0.29 
   4   0   1    0.18    0.28 
   6   0   1    0.21    0.32 
   6   0   1    0.25    0.36 
  -6   0  -1    0.16    0.30 
   6   0   1    0.01    0.37 
  -6   0  -1    0.28    0.37 
   6   0   1    0.16    0.26 
  -6   0  -1    0.29    0.31 
  -6   0  -1    0.09    0.28 
   8   0   1    0.01    0.33 
   8   0   1    0.00    0.43 
 -10   0  -1   -0.02    0.40 
 -10   0  -1   -0.07    0.43 
  10   0   1    0.11    0.41 
  10   0   1    0.01    0.25 
  10   0   1   -0.15    0.32 
  10   0   1    0.22    0.44 
  12   0   1   -0.21    0.43 
  12   0   1   -0.11    0.30 
 -12   0  -1   -0.30    0.45 
  12   0   1   -0.08    0.46 
 -12   0  -1    0.07    0.53 
  14   0   1   -0.13    0.36 
  14   0   1   -0.09    0.53 
 -14   0  -1    0.38    0.64 
 -14   0  -1    0.08    0.55 
  14   0   1    0.21    0.64 
  16   0   1    0.03    0.63 
  16   0   1   -0.04    0.62 
 -16   0  -1    0.06    0.69 
  18   0   1    0.26    0.83 
  18   0   1   -0.13    0.68 
 -18   0  -1   -0.12    0.76 
 -20   0  -1    0.24    0.85 
  20   0   1   -0.21    0.77 
  19  -1  -1    1.59    0.87 
 -19  -1   1    2.07    0.99 
 -19   1   1    2.14    0.96 
  19   1  -1    1.94    0.93 
  19   1  -1    1.85    0.93 
  17  -1  -1    1.87    0.75 
 -17  -1   1    1.77    0.81 
  17  -1  -1    1.95    0.75 
 -17  -1   1    1.40    0.78 
  17   1  -1    1.68    0.78 
 -17   1   1    2.19    0.88 
  17   1  -1    2.13    0.79 
 -15  -1   1    0.39    0.64 
  15  -1  -1    0.72    0.61 
  15  -1  -1    0.84    0.48 
  15  -1  -1    1.22    0.77 
 -15  -1   1    0.69    0.71 
  15   1  -1    0.57    0.64 
  15   1  -1    0.84    0.44 
  15   1  -1    0.59    0.61 
 -15   1   1    0.69    0.61 
 -15   1   1    0.64    0.62 
 -13  -1   1   45.83    2.20 
  13  -1  -1   45.09    2.15 
 -13  -1   1   46.87    2.22 
  13  -1  -1   45.31    2.00 
  13  -1  -1   45.66    2.18 
 -13   1   1   45.15    2.04 
  13   1  -1   45.68    2.22 
  13   1  -1   45.73    1.93 
 -13   1   1   46.29    2.23 
  13   1  -1   44.87    2.19 
 -11  -1   1    2.52    0.62 
  11  -1  -1    2.38    0.58 
 -11  -1   1    2.39    0.62 
  11  -1  -1    2.50    0.52 
  11   1  -1    2.62    0.61 
 -11   1   1    2.35    0.59 
 -11   1   1    2.52    0.52 
  11   1  -1    2.64    0.43 
  11   1  -1    2.33    0.54 
  -9  -1   1   37.65    1.57 
   9  -1  -1   37.20    1.52 
  -9  -1   1   36.68    1.52 
   9  -1  -1   36.69    1.55 
  -9   1   1   37.20    1.45 
  -9   1   1   36.86    1.58 
   9   1  -1   36.55    1.35 
   9   1  -1   36.86    1.57 
   9   1  -1   36.86    1.53 
  -7  -1   1   35.38    1.64 
   7  -1  -1   35.16    1.65 
  -7  -1   1   35.25    1.66 
   7  -1  -1   35.77    1.65 
  -7  -1   1   34.98    1.67 
   7  -1  -1   35.51    1.64 
   7   1  -1   35.46    1.76 
  -7   1   1   35.81    1.70 
   7   1  -1   35.19    1.64 
   7   1  -1   35.03    1.66 
  -7   1   1   35.33    1.57 
   7   1  -1   35.50    1.66 
   7   1  -1   35.27    1.51 
   5  -1  -1  621.25   21.77 
  -5  -1   1  600.44   21.74 
  -5  -1   1  614.15   21.74 
  -5  -1   1  608.18   21.76 
   5  -1  -1  620.27   21.76 
  -5  -1   1  609.99   21.66 
   5  -1  -1  616.31   21.74 
  -5  -1   1  614.29   21.76 
   5   1  -1  614.78   21.77 
   5   1  -1  617.07   21.67 
  -5   1   1  611.82   21.70 
  -5   1   1  622.43   21.75 
   5   1  -1  607.76   21.74 
  -5   1   1  612.01   21.76 
   5   1  -1  611.55   21.77 
   5   1  -1  617.63   21.76 
  -3  -1   1   27.19    1.72 
   3  -1  -1   26.84    1.78 
  -3  -1   1   25.30    1.76 
   3  -1  -1   26.63    1.76 
  -3   1   1   27.90    1.77 
  -3   1   1   26.67    1.79 
   3   1  -1   27.45    1.72 
   3   1  -1   28.64    1.80 
   3   1  -1   25.88    1.76 
   3   1  -1   26.28    1.77 
   1  -1  -1    0.01    0.06 
  -1  -1   1    0.00    0.10 
   1  -1  -1   -0.01    0.06 
   1  -1  -1    0.03    0.07 
  -1  -1   1   -0.02    0.05 
  -1  -1   1    0.03    0.09 
  -1  -1   1   -0.03    0.07 
   1   1  -1   -0.03    0.07 
   1   1  -1   -0.02    0.08 
   1   1  -1    0.00    0.06 
  -1   1   1   -0.03    0.04 
   1  -1   1    0.03    0.10 
  -1  -1  -1   -0.06    0.07 
   1  -1   1   -0.02    0.06 
  -1  -1  -1   -0.03    0.07 
  -1  -1  -1   -0.02    0.10 
   1   1   1    0.01    0.11 
   1   1   1   -0.04    0.07 
  -1   1  -1   -0.05    0.04 
   1   1   1   -0.05    0.07 
  -1   1  -1   -0.02    0.07 
   1   1   1   -0.02    0.05 
  -3  -1  -1    2.89    0.38 
   3  -1   1    3.09    0.40 
  -3  -1  -1    2.54    0.23 
  -3  -1  -1    2.85    0.41 
  -3  -1  -1    2.51    0.36 
  -3  -1  -1    2.68    0.39 
   3  -1   1    2.67    0.37 
   3   1   1    2.80    0.35 
   3   1   1    2.78    0.42 
  -3   1  -1    2.90    0.38 
  -3   1  -1    2.71    0.37 
   3   1   1    2.86    0.40 
   3   1   1    3.11    0.40 
   3   1   1    2.71    0.23 
   5  -1   1    8.16    0.67 
   5  -1   1    7.86    0.69 
  -5  -1  -1    8.22    0.62 
  -5  -1  -1    8.46    0.70 
   5  -1   1    7.13    0.48 
  -5  -1  -1    7.98    0.66 
  -5  -1  -1    7.90    0.65 
   5  -1   1    7.74    0.66 
  -5   1  -1    8.22    0.71 
   5   1   1    8.27    0.67 
  -5   1  -1    7.78    0.51 
   5   1   1    7.52    0.45 
  -5   1  -1    7.53    0.64 
   5   1   1    7.79    0.63 
   5   1   1    8.40    0.75 
   5   1   1    8.09    0.64 
   7  -1   1    1.11    0.37 
   7  -1   1    1.11    0.40 
  -7  -1  -1    1.38    0.48 
  -7  -1  -1    1.05    0.36 
  -7  -1  -1    1.56    0.46 
   7  -1   1    0.84    0.40 
   7  -1   1    0.77    0.29 
   7   1   1    1.03    0.39 
   7   1   1    1.09    0.25 
   7   1   1    1.04    0.39 
   7   1   1    0.91    0.40 
   7   1   1    1.19    0.43 
  -7   1  -1    0.97    0.30 
  -7   1  -1    1.06    0.43 
  -9  -1  -1   37.26    2.10 
  -9  -1  -1   37.33    2.15 
   9  -1   1   36.92    1.97 
   9  -1   1   35.55    2.13 
   9  -1   1   37.13    2.12 
   9   1   1   36.97    2.09 
  -9   1  -1   38.39    2.17 
  -9   1  -1   37.79    1.97 
   9   1   1   37.34    1.89 
   9   1   1   38.42    2.16 
   9   1   1   36.39    2.14 
  11  -1   1  102.00    4.15 
  11  -1   1  100.83    3.94 
  11  -1   1   99.81    4.13 
 -11  -1  -1  100.38    4.12 
 -11  -1  -1  101.38    4.06 
 -11   1  -1   99.62    4.10 
  11   1   1  100.57    4.09 
  11   1   1  101.83    3.85 
  11   1   1  101.57    4.18 
 -11   1  -1  100.84    3.94 
 -13  -1  -1    1.76    0.64 
  13  -1   1    1.68    0.61 
  13  -1   1    1.89    0.64 
 -13  -1  -1    1.86    0.69 
  13   1   1    1.82    0.61 
 -13   1  -1    1.42    0.58 
  13   1   1    1.81    0.64 
 -13   1  -1    1.77    0.54 
  13   1   1    1.78    0.38 
  15  -1   1   20.05    1.40 
 -15  -1  -1   20.11    1.35 
 -15  -1  -1   20.38    1.40 
  15  -1   1   19.92    1.11 
  15  -1   1   20.26    1.43 
 -15   1  -1   19.64    1.26 
 -15   1  -1   19.90    1.46 
  15   1   1   20.16    1.46 
  15   1   1   19.92    1.46 
  17  -1   1    0.04    0.66 
  17  -1   1    0.08    0.69 
 -17  -1  -1    0.28    0.75 
  17   1   1   -0.08    0.64 
 -17   1  -1    0.08    0.70 
  17   1   1   -0.08    0.68 
  19  -1   1    0.60    0.78 
 -19  -1  -1    0.65    0.85 
  19  -1   1    0.54    0.73 
  19   1   1    0.34    0.79 
 -19   1  -1    0.72    0.82 
  19   1   1    0.76    0.80 
 -20  -2   1    3.59    1.07 
  20  -2  -1    3.74    1.02 
  20   2  -1    3.54    1.01 
 -20   2   1    3.87    1.19 
 -18  -2   1    4.49    1.09 
  18  -2  -1    4.25    1.04 
  18  -2  -1    4.37    1.08 
 -18  -2   1    3.84    1.20 
 -18   2   1    4.65    1.12 
  18   2  -1    3.03    0.88 
  18   2  -1    3.62    1.04 
 -16  -2   1    1.52    0.80 
  16  -2  -1    1.43    0.55 
 -16  -2   1    1.97    0.81 
  16  -2  -1    1.79    0.81 
  16  -2  -1    1.63    0.69 
  16   2  -1    1.62    0.78 
 -16   2   1    1.96    0.78 
  16   2  -1    1.20    0.67 
  14  -2  -1    2.35    0.81 
 -14  -2   1    3.14    0.99 
  14  -2  -1    2.39    0.91 
 -14  -2   1    2.66    0.99 
  14   2  -1    2.43    0.58 
  14   2  -1    2.54    0.91 
 -14   2   1    2.06    0.70 
 -14   2   1    1.93    0.84 
  14   2  -1    1.99    0.81 
 -12  -2   1   13.18    1.19 
 -12  -2   1   12.89    1.22 
  12  -2  -1   12.27    1.05 
  12  -2  -1   12.82    1.02 
 -12   2   1   13.00    0.93 
 -12   2   1   13.24    1.14 
  12   2  -1   13.71    1.11 
  12   2  -1   13.35    1.14 
  12   2  -1   12.95    0.79 
 -10  -2   1   10.58    0.99 
  10  -2  -1   10.36    0.92 
 -10  -2   1   10.87    0.99 
  10  -2  -1   10.29    0.94 
 -10   2   1   11.18    1.03 
  10   2  -1   10.60    0.92 
  10   2  -1   10.72    0.70 
 -10   2   1   10.80    0.80 
  10   2  -1   11.36    1.02 
   8  -2  -1   49.10    2.04 
  -8  -2   1   48.39    2.08 
  -8  -2   1   48.37    2.04 
   8  -2  -1   48.47    2.03 
   8   2  -1   49.04    2.04 
   8   2  -1   48.83    2.06 
  -8   2   1   49.30    1.92 
   8   2  -1   48.72    1.85 
  -8   2   1   48.82    2.08 
   6  -2  -1   40.43    1.70 
  -6  -2   1   39.87    1.74 
  -6  -2   1   39.30    1.68 
  -6  -2   1   40.50    1.70 
   6  -2  -1   41.13    1.71 
  -6  -2   1   40.59    1.68 
  -6  -2   1   40.32    1.55 
   6   2  -1   40.05    1.74 
  -6   2   1   40.83    1.68 
   6   2  -1   40.65    1.73 
  -6   2   1   40.24    1.60 
   6   2  -1   41.10    1.56 
   6   2  -1   40.81    1.70 
  -6   2   1   39.74    1.70 
   6   2  -1   40.38    1.69 
  -4  -2   1   66.93    2.36 
  -4  -2   1   67.10    2.38 
  -4  -2   1   66.36    2.29 
  -4  -2   1   66.72    2.32 
   4  -2  -1   65.37    2.28 
  -4  -2   1   66.69    2.23 
   4  -2  -1   66.54    2.34 
   4   2  -1   67.54    2.32 
  -4   2   1   66.14    2.35 
  -4   2   1   65.92    2.28 
   4   2  -1   68.63    2.40 
   4   2  -1   67.38    2.30 
   4   2  -1   66.62    2.35 
   4   2  -1   65.47    2.22 
  -2  -2   1  193.51    7.38 
  -2  -2   1  193.07    7.34 
   2  -2  -1  193.28    7.31 
   2  -2  -1  198.07    7.35 
  -2  -2   1  194.60    7.38 
  -2   2   1  194.80    7.35 
   2   2  -1  197.58    7.39 
   2   2  -1  196.10    7.34 
  -2   2   1  197.17    7.31 
   2   2  -1  197.93    7.39 
  -2   2   1  195.68    7.32 
   0  -2   1    6.69    0.57 
   0  -2  -1    6.16    0.53 
   0  -2  -1    6.38    0.50 
   0   2  -1    6.17    0.52 
   0   2   1    6.74    0.54 
   0   2  -1    6.36    0.45 
   0   2   1    6.51    0.52 
   0   2  -1    6.62    0.48 
   0   2   1    6.28    0.47 
   0   2   1    6.81    0.53 
   2  -2   1   40.73    1.57 
   2  -2   1   40.16    1.49 
  -2  -2  -1   40.01    1.61 
  -2  -2  -1   40.05    1.57 
  -2  -2  -1   41.07    1.52 
   2  -2   1   39.51    1.55 
  -2  -2  -1   40.18    1.61 
   2   2   1   41.14    1.64 
   2   2   1   41.33    1.63 
  -2   2  -1   38.83    1.54 
  -2   2  -1   39.83    1.49 
  -2   2  -1   40.87    1.58 
   2   2   1   40.40    1.57 
   4  -2   1  163.06    5.96 
   4  -2   1  163.09    5.96 
  -4  -2  -1  161.00    5.96 
  -4  -2  -1  161.38    5.91 
  -4  -2  -1  160.92    5.98 
  -4  -2  -1  163.24    5.82 
  -4  -2  -1  161.32    6.00 
   4   2   1  166.33    6.02 
   4   2   1  164.13    5.96 
  -4   2  -1  157.50    5.93 
   4   2   1  161.11    6.01 
  -4   2  -1  163.75    5.96 
  -6  -2  -1  220.25    8.10 
  -6  -2  -1  224.71    8.11 
   6  -2   1  222.73    8.11 
  -6  -2  -1  223.63    8.06 
  -6  -2  -1  225.35    8.15 
   6  -2   1  224.67    8.09 
   6  -2   1  222.10    8.09 
  -6  -2  -1  220.16    7.90 
   6   2   1  222.99    8.06 
  -6   2  -1  225.30    8.10 
  -6   2  -1  222.73    7.92 
   6   2   1  223.15    8.15 
   6   2   1  224.61    7.91 
   6   2   1  226.14    8.10 
   6   2   1  223.92    8.12 
  -8  -2  -1   83.59    3.55 
   8  -2   1   84.66    3.56 
   8  -2   1   85.06    3.61 
  -8  -2  -1   85.25    3.58 
   8   2   1   85.10    3.63 
   8   2   1   84.66    3.31 
  -8   2  -1   85.33    3.35 
  -8   2  -1   84.29    3.55 
   8   2   1   86.00    3.55 
 -10  -2  -1    2.22    0.72 
  10  -2   1    1.94    0.57 
  10  -2   1    2.13    0.63 
 -10  -2  -1    2.05    0.63 
  10   2   1    1.67    0.61 
  10   2   1    2.07    0.37 
  10   2   1    1.96    0.64 
 -10   2  -1    2.03    0.67 
 -10   2  -1    2.03    0.45 
  12  -2   1    8.96    0.90 
 -12  -2  -1    8.82    0.95 
  12  -2   1    8.83    0.87 
 -12  -2  -1    8.98    0.92 
  12   2   1    8.77    0.87 
  12   2   1    8.64    0.87 
 -12   2  -1    9.27    0.75 
 -12   2  -1    8.98    0.93 
  12   2   1    9.08    0.60 
  14  -2   1    1.09    0.66 
 -14  -2  -1    1.14    0.74 
  14  -2   1    0.92    0.60 
 -14  -2  -1    1.14    0.71 
 -14   2  -1    1.10    0.67 
  14   2   1    1.07    0.64 
 -14   2  -1    1.11    0.52 
  14   2   1    1.13    0.70 
  16  -2   1    4.98    0.92 
 -16  -2  -1    5.24    1.05 
  16  -2   1    5.41    0.78 
  16  -2   1    4.59    0.88 
 -16  -2  -1    5.66    1.00 
 -16   2  -1    5.71    1.05 
  16   2   1    5.11    0.98 
  16   2   1    4.85    0.99 
  18  -2   1   11.28    1.31 
 -18  -2  -1   11.38    1.29 
  18  -2   1   10.51    1.24 
  18   2   1   11.46    1.29 
  18   2   1   10.62    1.26 
 -18   2  -1   11.90    1.41 
 -20  -2  -1    2.99    1.05 
  20   2   1    2.13    0.87 
 -20   2  -1    3.21    1.02 
  20   2   1    2.28    0.99 
 -19  -3   1    1.04    0.94 
  19  -3  -1    0.58    0.87 
 -19   3   1    0.70    0.87 
  19   3  -1    0.61    0.90 
  19   3  -1    0.63    0.90 
  17  -3  -1   16.25    1.40 
 -17  -3   1   16.47    1.52 
 -17  -3   1   15.99    1.47 
  17  -3  -1   16.28    1.23 
  17  -3  -1   16.56    1.36 
  17   3  -1   16.17    1.46 
  17   3  -1   14.93    1.28 
 -17   3   1   16.30    1.49 
  15  -3  -1    2.22    0.78 
  15  -3  -1    2.10    0.71 
 -15  -3   1    1.73    0.74 
 -15  -3   1    2.14    0.87 
  15   3  -1    2.11    0.86 
 -15   3   1    1.94    0.80 
  15   3  -1    2.13    0.87 
 -13  -3   1    0.92    0.81 
  13  -3  -1    1.27    0.61 
  13  -3  -1    0.79    0.61 
 -13  -3   1    1.62    0.78 
  13   3  -1    1.17    0.65 
  13   3  -1    1.30    0.71 
 -13   3   1    1.66    0.79 
  13   3  -1    1.01    0.40 
 -13   3   1    0.96    0.48 
  11  -3  -1    1.13    0.60 
 -11  -3   1    1.19    0.67 
  11  -3  -1    1.00    0.61 
 -11  -3   1    1.50    0.81 
  11   3  -1    1.42    0.44 
  11   3  -1    1.25    0.65 
  11   3  -1    1.51    0.66 
 -11   3   1    1.32    0.49 
 -11   3   1    1.44    0.71 
  -9  -3   1    0.24    0.28 
   9  -3  -1    0.55    0.53 
  -9  -3   1    0.25    0.49 
  -9  -3   1    0.31    0.58 
   9  -3  -1    0.26    0.43 
  -9   3   1    0.31    0.35 
   9   3  -1    0.29    0.31 
  -9   3   1    0.44    0.53 
   9   3  -1    0.28    0.46 
   9   3  -1    0.46    0.55 
   7  -3  -1    7.83    1.13 
  -7  -3   1    7.43    1.14 
  -7  -3   1    7.18    1.20 
  -7  -3   1    6.48    0.89 
   7   3  -1    7.52    1.23 
  -7   3   1    7.37    1.16 
   7   3  -1    6.83    1.10 
   7   3  -1    6.45    0.90 
  -5  -3   1    8.61    0.75 
  -5  -3   1    9.77    1.00 
  -5  -3   1    8.96    0.84 
  -5  -3   1    9.82    1.00 
  -5  -3   1    9.38    0.94 
   5  -3  -1    9.65    0.90 
   5  -3  -1    8.78    0.83 
   5   3  -1    9.88    0.99 
   5   3  -1    9.39    0.88 
   5   3  -1    9.62    0.85 
   5   3  -1    9.82    1.05 
  -5   3   1    8.94    0.90 
  -5   3   1    9.82    0.88 
  -3  -3   1  145.39    5.02 
  -3  -3   1  146.91    4.99 
   3  -3  -1  148.73    4.99 
  -3  -3   1  146.49    5.07 
  -3  -3   1  145.65    5.08 
   3  -3  -1  148.36    5.04 
   3   3  -1  145.65    5.09 
  -3   3   1  148.35    4.98 
  -3   3   1  145.09    5.02 
  -3   3   1  147.73    4.98 
   3   3  -1  148.14    5.10 
   3   3  -1  147.43    5.01 
   1  -3  -1   65.32    2.21 
   1  -3  -1   64.89    2.26 
  -1  -3   1   64.50    2.25 
   1  -3  -1   66.59    2.32 
  -1  -3   1   65.62    2.32 
  -1  -3   1   65.00    2.30 
   1  -3  -1   64.52    2.26 
   1   3  -1   65.49    2.32 
   1   3  -1   64.73    2.30 
   1   3  -1   65.97    2.26 
  -1   3   1   66.19    2.28 
  -1   3   1   65.76    2.31 
  -1   3   1   64.52    2.26 
   1  -3   1  141.54    4.86 
   1  -3   1  141.11    4.92 
  -1  -3  -1  141.50    4.93 
   1  -3   1  140.39    4.87 
   1  -3   1  134.45    4.84 
  -1  -3  -1  139.44    4.93 
  -1  -3  -1  140.84    4.89 
   1   3   1  141.46    4.95 
  -1   3  -1  140.06    4.87 
   1   3   1  139.21    4.92 
   1   3   1  143.15    4.89 
  -1   3  -1  140.03    4.86 
   3  -3   1   71.37    2.86 
   3  -3   1   72.58    2.97 
  -3  -3  -1   72.01    3.04 
  -3  -3  -1   70.67    2.88 
   3  -3   1   69.43    2.93 
  -3  -3  -1   70.50    3.01 
  -3  -3  -1   71.87    2.97 
   3   3   1   72.50    3.03 
  -3   3  -1   72.32    2.94 
  -3   3  -1   71.49    2.96 
   3   3   1   71.36    3.06 
  -3   3  -1   72.21    2.86 
   3   3   1   72.08    2.95 
  -5  -3  -1    0.40    0.36 
  -5  -3  -1    0.40    0.46 
   5  -3   1    0.71    0.39 
  -5  -3  -1    0.64    0.43 
  -5  -3  -1    0.68    0.48 
   5  -3   1   -0.12    0.42 
  -5  -3  -1    0.53    0.25 
   5   3   1    0.46    0.36 
  -5   3  -1    0.06    0.46 
   5   3   1    0.28    0.43 
  -5   3  -1    0.54    0.37 
   5   3   1    0.58    0.42 
  -5   3  -1    0.32    0.22 
   5   3   1    0.57    0.46 
   7  -3   1    2.45    0.48 
  -7  -3  -1    1.97    0.25 
  -7  -3  -1    2.18    0.53 
  -7  -3  -1    2.66    0.61 
   7  -3   1    2.27    0.57 
   7   3   1    2.25    0.50 
   7   3   1    2.02    0.41 
  -7   3  -1    2.15    0.30 
  -7   3  -1    2.26    0.56 
   9  -3   1   14.92    1.11 
   9  -3   1   14.89    1.08 
  -9  -3  -1   15.18    1.15 
  -9  -3  -1   15.38    1.11 
  -9   3  -1   14.94    0.82 
   9   3   1   14.93    1.20 
  -9   3  -1   15.47    1.17 
   9   3   1   15.15    0.79 
  11  -3   1    0.20    0.49 
  11  -3   1    0.23    0.48 
 -11  -3  -1    0.66    0.59 
 -11  -3  -1    0.29    0.56 
  11   3   1    0.65    0.58 
  11   3   1    0.69    0.60 
  11   3   1    0.44    0.28 
 -11   3  -1    0.32    0.32 
 -11   3  -1    0.84    0.61 
  13  -3   1   11.36    1.34 
  13  -3   1   10.93    1.28 
 -13  -3  -1   10.65    1.36 
 -13  -3  -1   10.96    1.24 
  13   3   1   10.45    1.05 
 -13   3  -1   10.33    1.22 
  13   3   1   10.43    1.37 
 -13   3  -1   10.27    0.91 
  13   3   1   10.93    1.32 
  15  -3   1    1.42    0.74 
 -15  -3  -1    0.94    0.75 
 -15  -3  -1    1.23    0.69 
  15  -3   1    1.31    0.63 
 -15   3  -1    1.08    0.68 
  15   3   1    0.93    0.62 
  15   3   1    1.20    0.74 
  17  -3   1    0.98    0.75 
  17  -3   1    0.90    0.72 
 -17  -3  -1    0.91    0.77 
 -17  -3  -1    0.61    0.78 
 -17   3  -1    1.01    0.81 
  17   3   1    0.38    0.66 
  17   3   1    0.41    0.78 
  19  -3   1    0.20    0.91 
 -19  -3  -1    0.57    0.96 
 -19   3  -1    0.77    0.91 
  19   3   1    0.45    0.84 
  19   3   1    0.34    1.00 
 -18  -4   1    2.29    0.87 
  18  -4  -1    2.29    0.90 
 -18  -4   1    2.10    0.93 
  18   4  -1    2.71    0.99 
 -18   4   1    2.73    0.95 
  18   4  -1    2.32    1.01 
 -16  -4   1    7.99    1.00 
 -16  -4   1    7.94    1.17 
  16  -4  -1    7.86    0.92 
  16  -4  -1    7.06    0.84 
 -16   4   1    7.34    0.93 
  16   4  -1    7.63    1.06 
  16   4  -1    7.75    0.96 
 -14  -4   1    2.12    0.88 
  14  -4  -1    2.19    0.82 
 -14  -4   1    2.26    1.05 
  14  -4  -1    1.48    0.78 
  14   4  -1    2.17    0.84 
 -14   4   1    2.17    0.93 
  14   4  -1    1.97    0.92 
  12  -4  -1    1.69    0.67 
 -12  -4   1    2.16    0.93 
 -12  -4   1    1.90    0.74 
  12  -4  -1    1.34    0.61 
 -12   4   1    1.42    0.72 
  12   4  -1    1.88    0.75 
 -12   4   1    1.72    0.47 
  12   4  -1    1.74    0.80 
  10  -4  -1    3.16    0.64 
 -10  -4   1    3.23    0.78 
  10  -4  -1    2.95    0.64 
 -10  -4   1    3.23    0.82 
 -10  -4   1    2.91    0.45 
  10   4  -1    3.05    0.75 
 -10   4   1    2.93    0.53 
 -10   4   1    3.18    0.73 
  10   4  -1    3.09    0.69 
  -8  -4   1   47.44    2.10 
  -8  -4   1   48.33    2.03 
   8  -4  -1   47.77    1.97 
  -8  -4   1   48.56    1.80 
   8   4  -1   48.32    2.00 
  -8   4   1   49.66    2.09 
   8   4  -1   48.96    2.17 
  -6  -4   1   11.45    1.06 
  -6  -4   1   10.65    0.70 
   6  -4  -1   10.32    0.81 
  -6  -4   1   11.12    0.94 
  -6   4   1    9.84    0.69 
   6   4  -1   10.91    1.05 
  -6   4   1   10.44    0.95 
   4  -4  -1    5.93    0.95 
  -4  -4   1    6.21    0.90 
   4  -4  -1    4.68    0.86 
  -4  -4   1    5.69    0.86 
  -4  -4   1    4.75    0.92 
  -4  -4   1    6.22    1.07 
   4   4  -1    5.54    1.06 
  -4   4   1    5.89    0.96 
  -4   4   1    6.01    0.88 
  -4   4   1    5.90    0.90 
  -2  -4   1   11.64    0.81 
  -2  -4   1   11.72    0.83 
   2  -4  -1   11.41    0.67 
   2  -4  -1   12.36    0.72 
  -2  -4   1   12.04    0.73 
   2  -4  -1   12.21    0.67 
   2  -4  -1   12.24    0.83 
   2   4  -1   11.88    0.81 
  -2   4   1   11.73    0.67 
  -2   4   1   12.22    0.78 
   2   4  -1   12.02    0.84 
   2   4  -1   12.18    0.75 
   0  -4  -1   40.89    1.60 
   0  -4   1   40.37    1.59 
   0  -4  -1   40.68    1.60 
   0  -4   1   40.90    1.62 
   0   4  -1   40.53    1.53 
   0   4  -1   40.91    1.58 
   0   4   1   40.71    1.57 
   0   4   1   41.08    1.61 
   0   4  -1   41.16    1.56 
   0   4  -1   40.94    1.65 
   0   4   1   41.65    1.58 
   0   4   1   41.48    1.62 
  -2  -4  -1   27.21    1.56 
  -2  -4  -1   27.52    1.61 
   2  -4   1   27.29    1.50 
   2  -4   1   28.01    1.48 
   2  -4   1   27.73    1.55 
   2  -4   1   28.45    1.49 
  -2  -4  -1   27.47    1.51 
  -2   4  -1   27.55    1.47 
   2   4   1   27.88    1.64 
  -2   4  -1   28.61    1.54 
   2   4   1   28.65    1.53 
   2   4   1   28.23    1.59 
   4  -4   1    2.79    0.49 
  -4  -4  -1    2.55    0.50 
  -4  -4  -1    2.76    0.58 
   4  -4   1    2.37    0.43 
  -4  -4  -1    2.60    0.41 
  -4   4  -1    2.69    0.51 
   4   4   1    2.76    0.58 
  -4   4  -1    2.89    0.39 
  -4   4  -1    2.81    0.45 
   6  -4   1   50.19    2.31 
  -6  -4  -1   50.73    2.34 
  -6  -4  -1   51.99    2.14 
  -6  -4  -1   51.29    2.43 
   6  -4   1   52.35    2.46 
   6   4   1   51.34    2.28 
   6   4   1   51.33    2.46 
  -6   4  -1   51.62    2.14 
  -6   4  -1   51.36    2.38 
   8  -4   1    5.54    0.61 
  -8  -4  -1    5.41    0.38 
  -8  -4  -1    5.98    0.69 
  -8  -4  -1    5.46    0.70 
  -8   4  -1    5.78    0.40 
  -8   4  -1    5.63    0.72 
   8   4   1    5.69    0.62 
   8   4   1    5.40    0.71 
  10  -4   1    0.52    0.52 
  10  -4   1    0.60    0.52 
 -10  -4  -1    0.48    0.57 
 -10  -4  -1    0.39    0.59 
  10   4   1    0.25    0.61 
 -10   4  -1    0.34    0.28 
  10   4   1    0.30    0.48 
 -10   4  -1    0.40    0.55 
 -10   4  -1    0.56    0.27 
 -12  -4  -1    7.69    1.20 
  12  -4   1    7.00    1.03 
  12  -4   1    7.56    1.08 
 -12  -4  -1    7.93    1.17 
  12   4   1    6.92    0.99 
 -12   4  -1    7.28    1.09 
  12   4   1    7.62    1.22 
 -12   4  -1    7.01    0.68 
  14  -4   1    7.37    1.02 
  14  -4   1    7.95    1.09 
 -14  -4  -1    8.27    1.25 
 -14  -4  -1    7.77    1.09 
  14   4   1    8.53    1.18 
  14   4   1    7.75    1.18 
 -14   4  -1    7.19    1.01 
 -16  -4  -1   15.22    1.56 
  16  -4   1   14.68    1.42 
  16  -4   1   15.48    1.46 
 -16  -4  -1   13.54    1.33 
  16   4   1   14.34    1.52 
  16   4   1   14.80    1.40 
 -16   4  -1   15.23    1.57 
  18  -4   1    9.00    1.39 
  18  -4   1    9.65    1.52 
 -18  -4  -1    9.02    1.35 
 -18  -4  -1    8.85    1.34 
  18   4   1    8.51    1.43 
  18   4   1    8.80    1.25 
 -18   4  -1    8.94    1.40 
 -19  -5   1    6.12    1.23 
 -19  -5   1    5.78    1.10 
  19  -5  -1    6.71    1.18 
  19   5  -1    5.16    1.36 
 -19   5   1    5.96    1.17 
  19   5  -1    5.82    1.05 
  17  -5  -1   20.54    1.76 
 -17  -5   1   20.45    1.89 
 -17  -5   1   20.04    1.75 
  17   5  -1   20.29    1.70 
  17   5  -1   19.44    1.78 
 -17   5   1   20.18    1.62 
 -15  -5   1   17.48    1.55 
  15  -5  -1   16.90    1.54 
 -15  -5   1   17.21    1.79 
  15  -5  -1   17.48    1.50 
 -15   5   1   17.01    1.57 
  15   5  -1   17.41    1.76 
  15   5  -1   17.72    1.57 
 -13  -5   1   19.29    1.69 
  13  -5  -1   19.66    1.49 
  13  -5  -1   18.77    1.54 
 -13  -5   1   20.14    1.61 
  13   5  -1   19.28    1.48 
  13   5  -1   19.69    1.67 
 -13   5   1   20.76    1.59 
  11  -5  -1   14.21    1.31 
 -11  -5   1   14.07    1.35 
 -11  -5   1   14.51    0.96 
 -11  -5   1   14.65    1.49 
 -11   5   1   14.41    1.03 
  11   5  -1   14.83    1.26 
 -11   5   1   14.27    1.29 
  11   5  -1   14.63    1.46 
  -9  -5   1    1.64    0.81 
  -9  -5   1    1.51    0.48 
   9  -5  -1    2.08    0.71 
  -9  -5   1    1.84    0.77 
  -9   5   1    1.46    0.47 
  -9   5   1    1.61    0.75 
   9   5  -1    1.64    0.78 
  -7  -5   1   10.13    0.61 
   7  -5  -1   10.70    0.84 
  -7  -5   1   10.54    1.01 
  -7  -5   1   10.10    0.81 
   7   5  -1    9.96    0.89 
  -7   5   1   10.46    0.64 
  -7   5   1   10.59    0.93 
  -5  -5   1   81.34    2.73 
  -5  -5   1   82.12    2.87 
   5  -5  -1   79.97    2.65 
  -5  -5   1   80.71    2.59 
   5   5  -1   82.39    2.88 
  -5   5   1   81.31    2.76 
  -5   5   1   79.75    2.61 
   3  -5  -1    1.13    0.37 
  -3  -5   1    1.24    0.42 
  -3  -5   1    1.17    0.55 
   3  -5  -1    1.20    0.40 
   3   5  -1    1.26    0.53 
  -3   5   1    1.33    0.47 
  -3   5   1    1.14    0.40 
   1  -5  -1    3.27    0.48 
   1  -5  -1    3.34    0.46 
   1  -5  -1    3.20    0.37 
  -1  -5   1    3.43    0.54 
  -1   5   1    2.93    0.46 
  -1   5   1    3.13    0.47 
   1   5  -1    3.43    0.52 
   1   5  -1    3.19    0.51 
  -1   5   1    3.48    0.50 
  -1  -5  -1   28.59    1.32 
   1  -5   1   29.49    1.22 
   1  -5   1   29.54    1.26 
   1  -5   1   28.25    1.23 
  -1   5  -1   28.74    1.27 
   1   5   1   29.09    1.36 
   1   5   1   28.96    1.27 
  -1   5  -1   29.26    1.29 
  -3  -5  -1    0.29    0.46 
   3  -5   1    0.48    0.40 
  -3  -5  -1    0.64    0.42 
   3  -5   1    0.56    0.40 
   3  -5   1    0.36    0.34 
  -3   5  -1    0.41    0.45 
  -3   5  -1    0.62    0.40 
   3   5   1    0.46    0.50 
  -5  -5  -1   41.31    1.85 
  -5  -5  -1   43.14    1.82 
   5  -5   1   43.92    1.79 
  -5   5  -1   41.70    1.61 
  -5   5  -1   42.50    1.80 
   5   5   1   43.79    2.03 
  -7  -5  -1    8.87    0.52 
  -7  -5  -1    9.79    0.87 
  -7  -5  -1    8.83    0.84 
   7  -5   1    8.56    0.69 
   7   5   1    9.02    0.85 
  -7   5  -1    9.14    0.84 
  -7   5  -1    9.45    0.55 
   9  -5   1   26.26    1.40 
  -9  -5  -1   25.82    1.05 
  -9  -5  -1   25.65    1.55 
  -9  -5  -1   26.58    1.43 
  -9   5  -1   25.90    1.03 
   9   5   1   25.73    1.50 
   9   5   1   26.20    1.30 
  -9   5  -1   25.89    1.38 
  11  -5   1    1.91    0.82 
  11  -5   1    1.36    0.70 
 -11  -5  -1    1.36    0.76 
 -11  -5  -1    1.42    0.86 
  11   5   1    1.28    0.68 
  11   5   1    1.76    0.91 
 -11   5  -1    1.06    0.39 
 -11   5  -1    1.49    0.81 
 -13  -5  -1   11.55    1.34 
  13  -5   1   11.41    1.23 
 -13  -5  -1   10.90    1.37 
  13  -5   1   10.84    1.17 
 -13   5  -1   12.04    1.39 
  13   5   1   11.18    1.41 
  13   5   1   11.85    1.19 
 -15  -5  -1    0.63    0.79 
 -15  -5  -1    0.69    0.81 
  15  -5   1    0.52    0.78 
  15  -5   1    0.55    0.68 
  15   5   1    0.35    0.91 
 -15   5  -1    0.71    0.81 
  15   5   1    0.49    0.75 
  17  -5   1    1.63    0.90 
  17  -5   1    1.79    0.99 
 -17  -5  -1    1.56    0.93 
 -17  -5  -1    1.59    0.93 
  17   5   1    1.43    0.92 
  17   5   1    0.85    0.97 
 -17   5  -1    1.43    0.93 
 -19  -5  -1    1.62    1.34 
 -19  -5  -1    0.72    0.97 
  19  -5   1    0.24    1.01 
  19   5   1    0.29    0.83 
  19   5   1   -0.30    1.05 
 -19   5  -1    0.70    1.01 
  18  -6  -1    0.43    0.94 
 -18  -6   1    0.43    1.02 
 -18  -6   1    0.65    0.87 
  18   6  -1   -0.21    1.02 
 -18   6   1    0.60    0.94 
  16  -6  -1    6.21    1.10 
 -16  -6   1    6.84    1.21 
  16  -6  -1    6.70    1.21 
 -16  -6   1    7.01    1.44 
 -16   6   1    7.36    1.34 
  16   6  -1    6.28    1.42 
  14  -6  -1    2.56    0.82 
  14  -6  -1    2.53    0.75 
 -14  -6   1    2.63    0.97 
 -14  -6   1    2.74    0.83 
 -14   6   1    2.92    0.94 
  14   6  -1    1.78    0.83 
 -12  -6   1    1.16    0.71 
 -12  -6   1    1.00    0.79 
  12  -6  -1    1.06    0.67 
 -12   6   1    0.93    0.72 
  12   6  -1    0.77    0.82 
 -10  -6   1    4.96    0.93 
 -10  -6   1    5.16    1.05 
  10  -6  -1    4.74    0.80 
  10   6  -1    4.49    1.05 
 -10   6   1    5.08    0.94 
  -8  -6   1    2.67    0.64 
  -8  -6   1    2.66    0.77 
   8  -6  -1    2.42    0.58 
  -8   6   1    2.59    0.69 
   8   6  -1    2.26    0.72 
  -8   6   1    2.58    0.43 
  -6  -6   1   10.78    1.00 
  -6  -6   1   10.55    0.83 
   6  -6  -1   10.60    0.76 
  -6   6   1   11.32    0.95 
   6   6  -1   10.53    0.98 
  -6   6   1   10.82    0.72 
   4  -6  -1    4.23    0.53 
  -4  -6   1    4.17    0.76 
  -4  -6   1    4.32    0.56 
   4   6  -1    4.24    0.66 
  -4   6   1    4.67    0.63 
  -2  -6   1    5.34    0.62 
   2  -6  -1    5.42    0.53 
   2  -6  -1    5.50    0.44 
  -2   6   1    5.80    0.64 
   2   6  -1    5.74    0.59 
   2   6  -1    5.51    0.66 
   0  -6   1   16.78    1.05 
   0  -6  -1   17.12    1.08 
   0   6   1   17.79    1.10 
   0   6  -1   17.53    1.07 
   0   6   1   16.97    1.17 
   2  -6   1   37.74    1.95 
  -2  -6  -1   37.31    2.05 
   2  -6   1   38.69    1.92 
   2   6   1   36.51    2.07 
  -2   6  -1   37.48    1.97 
   2   6   1   36.61    1.97 
  -4  -6  -1    6.84    0.84 
  -4  -6  -1    6.29    0.95 
   4  -6   1    6.94    0.82 
   4  -6   1    6.49    0.73 
   4   6   1    6.31    0.96 
  -4   6  -1    7.31    0.92 
  -4   6  -1    6.92    0.81 
  -6  -6  -1    0.75    0.55 
  -6  -6  -1    1.03    0.40 
   6  -6   1    0.53    0.44 
  -6  -6  -1    0.66    0.59 
   6   6   1    0.36    0.59 
  -6   6  -1    0.93    0.41 
  -6   6  -1    0.76    0.55 
  -8  -6  -1    9.80    0.64 
  -8  -6  -1   10.02    0.96 
  -8  -6  -1   10.05    1.05 
   8  -6   1   10.01    0.94 
   8   6   1    9.46    1.00 
  -8   6  -1    9.90    0.95 
  -8   6  -1    9.87    0.65 
 -10  -6  -1    2.41    0.75 
 -10  -6  -1    2.54    0.87 
  10  -6   1    2.47    0.72 
  10   6   1    2.60    0.89 
 -10   6  -1    2.62    0.84 
  12  -6   1    2.95    0.79 
 -12  -6  -1    3.72    0.95 
  12  -6   1    2.79    0.78 
 -12  -6  -1    3.11    0.96 
 -12   6  -1    2.79    0.84 
  12   6   1    2.74    1.02 
  14  -6   1    3.70    0.87 
 -14  -6  -1    3.93    0.99 
 -14  -6  -1    3.69    1.01 
  14  -6   1    3.57    0.87 
  14   6   1    3.48    1.14 
 -14   6  -1    3.72    0.92 
  16  -6   1    2.57    0.95 
  16  -6   1    1.92    0.76 
 -16  -6  -1    2.46    1.05 
 -16  -6  -1    1.91    0.77 
  16   6   1    2.01    1.08 
  16   6   1    1.87    0.72 
 -16   6  -1    1.75    0.79 
  18  -6   1    1.38    0.95 
 -18  -6  -1    1.99    1.15 
 -18  -6  -1    1.37    1.00 
  18   6   1    0.84    1.20 
  18   6   1    1.38    0.88 
 -18   6  -1    1.31    0.96 
  17  -7  -1    7.01    1.17 
 -17  -7   1    7.41    1.45 
 -17  -7   1    7.09    1.20 
  17   7  -1    6.32    1.40 
 -17   7   1    7.67    1.38 
 -15  -7   1   27.31    1.76 
  15  -7  -1   26.94    1.70 
 -15  -7   1   28.17    1.96 
  15  -7  -1   28.27    1.75 
 -15   7   1   27.59    1.86 
  15   7  -1   27.02    2.12 
 -13  -7   1    1.69    0.87 
  13  -7  -1    1.30    0.61 
 -13  -7   1    1.63    0.74 
 -13   7   1    1.66    0.74 
  13   7  -1    1.25    0.89 
 -11  -7   1    3.09    0.78 
 -11  -7   1    3.22    0.98 
  11  -7  -1    3.04    0.69 
  11   7  -1    2.64    0.96 
 -11   7   1    3.30    0.90 
   9  -7  -1    0.25    0.53 
  -9  -7   1    0.71    0.80 
  -9  -7   1    0.45    0.63 
   9   7  -1    0.27    0.68 
  -9   7   1    0.23    0.65 
  -7  -7   1   -0.01    0.61 
   7  -7  -1    0.23    0.49 
  -7  -7   1    0.02    0.51 
  -7   7   1    0.43    0.62 
   7   7  -1    0.17    0.68 
  -5  -7   1   37.39    2.03 
   5  -7  -1   39.61    1.89 
  -5  -7   1   38.50    1.96 
   5   7  -1   39.45    2.13 
  -5   7   1   38.20    1.99 
   3  -7  -1   30.47    1.57 
  -3  -7   1   30.05    1.65 
  -3  -7   1   30.47    1.77 
   3  -7  -1   29.58    1.61 
   3   7  -1   31.22    1.89 
  -3   7   1   30.95    1.73 
   1  -7  -1   28.73    1.62 
   1  -7  -1   28.62    1.48 
  -1  -7   1   29.30    1.72 
   1   7  -1   28.32    1.75 
   1   7  -1   27.97    1.63 
  -1   7   1   29.45    1.69 
   1  -7   1   39.70    1.67 
  -1  -7  -1   38.27    1.84 
   1  -7   1   38.91    1.76 
  -1   7  -1   37.79    1.75 
   1   7   1   39.13    1.85 
   1   7   1   38.98    1.79 
   3  -7   1    0.84    0.48 
   3  -7   1    1.02    0.49 
  -3  -7  -1    0.93    0.54 
  -3  -7  -1    0.83    0.60 
  -3   7  -1    0.94    0.57 
   3   7   1    0.64    0.60 
  -5  -7  -1    8.66    0.69 
  -5  -7  -1    8.57    0.78 
   5  -7   1    8.48    0.60 
  -5   7  -1    8.99    0.72 
   5   7   1    8.54    0.82 
  -7  -7  -1   15.89    1.08 
   7  -7   1   15.56    1.02 
  -7  -7  -1   15.33    1.17 
   7   7   1   15.05    1.16 
  -7   7  -1   15.29    0.86 
  -7   7  -1   14.95    1.02 
   9  -7   1   20.88    1.45 
  -9  -7  -1   21.17    1.68 
  -9  -7  -1   21.91    1.55 
   9   7   1   21.60    1.76 
  -9   7  -1   20.87    1.55 
 -11  -7  -1    1.61    0.74 
  11  -7   1    1.57    0.69 
 -11  -7  -1    1.88    0.84 
 -11   7  -1    1.64    0.72 
  11   7   1    1.81    0.97 
 -13  -7  -1    2.70    0.78 
  13  -7   1    3.10    0.79 
  13  -7   1    3.22    0.84 
 -13  -7  -1    3.06    0.96 
 -13   7  -1    3.29    0.95 
  13   7   1    3.11    1.02 
 -15  -7  -1    0.15    0.82 
  15  -7   1    0.46    0.75 
 -15  -7  -1    0.31    0.81 
  15  -7   1    0.28    0.72 
  15   7   1   -0.09    1.04 
 -15   7  -1    0.13    0.73 
 -17  -7  -1    0.99    0.89 
  17  -7   1    0.77    0.81 
 -17  -7  -1    1.87    1.11 
 -17   7  -1    0.96    0.87 
  17   7   1    0.20    1.13 
  16  -8  -1    0.22    0.87 
 -16  -8   1    0.75    0.95 
 -16  -8   1    0.69    0.96 
  16   8  -1    0.16    0.96 
 -16   8   1    0.38    0.81 
 -14  -8   1    3.72    0.94 
  14  -8  -1    3.03    0.76 
 -14  -8   1    3.66    1.18 
  14  -8  -1    3.78    0.88 
 -14   8   1    3.71    1.06 
  14   8  -1    3.32    1.21 
  12  -8  -1    8.89    1.00 
 -12  -8   1    9.70    1.35 
 -12  -8   1    9.57    1.19 
 -12   8   1   10.62    1.36 
  12   8  -1   10.41    1.51 
 -10  -8   1    6.07    0.91 
  10  -8  -1    6.59    0.91 
 -10  -8   1    6.05    1.05 
  10   8  -1    5.92    1.11 
 -10   8   1    6.46    1.00 
  -8  -8   1   10.77    1.17 
  -8  -8   1   10.84    1.07 
   8  -8  -1   10.48    0.95 
   8   8  -1    9.80    1.07 
  -8   8   1   10.92    1.12 
  -6  -8   1    1.05    0.67 
  -6  -8   1    1.03    0.77 
   6  -8  -1    0.57    0.53 
  -6   8   1    1.53    0.76 
   6   8  -1    1.17    0.81 
  -4  -8   1    0.88    0.56 
   4  -8  -1    0.76    0.46 
  -4  -8   1    0.33    0.68 
   4   8  -1    0.67    0.70 
  -4   8   1    0.73    0.58 
  -2  -8   1    1.69    0.55 
   2  -8  -1    1.67    0.37 
   2  -8  -1    1.82    0.52 
   2   8  -1    1.91    0.58 
   2   8  -1    1.77    0.58 
  -2   8   1    1.97    0.55 
   0  -8  -1   16.60    0.95 
   0  -8  -1   17.12    1.16 
   0  -8   1   17.15    1.20 
   0  -8   1   17.35    1.01 
   0   8   1   16.71    1.29 
   0   8  -1   16.29    1.13 
   0   8   1   17.09    1.12 
   2  -8   1   46.00    2.17 
  -2  -8  -1   44.30    2.23 
   2  -8   1   44.75    2.05 
  -2   8  -1   43.86    2.15 
   2   8   1   44.68    2.23 
   2   8   1   44.15    2.29 
   4  -8   1   54.88    2.53 
  -4  -8  -1   53.60    2.68 
   4  -8   1   55.10    2.54 
  -4  -8  -1   54.61    2.60 
  -4   8  -1   53.99    2.62 
   4   8   1   54.12    2.81 
  -6  -8  -1   54.29    2.48 
   6  -8   1   54.84    2.46 
  -6  -8  -1   54.09    2.68 
   6   8   1   54.48    2.70 
  -6   8  -1   53.68    2.52 
  -8  -8  -1    0.61    0.77 
   8  -8   1    0.61    0.55 
  -8  -8  -1    0.41    0.66 
  -8   8  -1    0.23    0.60 
   8   8   1    0.12    0.81 
 -10  -8  -1    0.51    0.69 
 -10  -8  -1    0.14    0.78 
  10  -8   1    0.31    0.51 
  10   8   1    0.33    0.80 
 -10   8  -1    0.34    0.68 
  12  -8   1    2.65    0.75 
 -12  -8  -1    2.09    0.83 
 -12  -8  -1    2.83    1.05 
  12   8   1    2.56    1.11 
 -12   8  -1    2.75    0.87 
  14  -8   1    6.33    1.02 
 -14  -8  -1    7.57    1.28 
 -14  -8  -1    7.61    1.35 
  14  -8   1    6.65    1.05 
  14   8   1    6.81    1.44 
 -14   8  -1    7.66    1.28 
 -16  -8  -1    3.85    1.14 
 -16  -8  -1    4.26    1.06 
  16  -8   1    3.41    0.99 
  16   8   1    3.66    1.37 
 -16   8  -1    4.19    1.07 
 -15  -9   1    0.88    0.98 
  15  -9  -1    0.49    0.81 
 -15  -9   1    0.87    0.93 
 -15   9   1    0.86    0.96 
  15   9  -1    0.65    1.22 
 -13  -9   1    0.91    1.08 
 -13  -9   1    0.77    0.87 
  13  -9  -1    0.71    0.80 
  13   9  -1    0.28    1.05 
 -13   9   1    0.62    0.85 
 -11  -9   1    1.99    0.95 
  11  -9  -1    1.52    0.71 
 -11  -9   1    1.50    0.69 
  11   9  -1    1.26    0.84 
 -11   9   1    1.42    0.79 
   9  -9  -1    0.61    0.51 
  -9  -9   1    0.60    0.67 
  -9  -9   1    0.57    0.72 
  -9   9   1    0.59    0.63 
   9   9  -1    0.58    0.75 
  -7  -9   1    0.38    0.60 
  -7  -9   1    0.43    0.77 
   7  -9  -1    0.46    0.55 
  -7   9   1    0.04    0.61 
   7   9  -1    0.55    0.79 
  -5  -9   1    2.88    0.73 
  -5  -9   1    2.66    0.80 
   5  -9  -1    2.72    0.60 
  -5   9   1    2.86    0.72 
   5   9  -1    2.44    0.76 
   3  -9  -1    2.01    0.75 
   3  -9  -1    1.78    0.63 
  -3  -9   1    1.90    0.86 
   3   9  -1    2.83    0.99 
  -3   9   1    2.43    0.90 
   3   9  -1    1.64    0.84 
   1  -9  -1   34.77    1.91 
  -1  -9   1   35.26    1.98 
   1  -9  -1   34.37    1.64 
   1   9  -1   34.79    1.91 
  -1   9   1   34.42    1.85 
  -1  -9  -1    2.12    0.68 
   1  -9   1    2.09    0.68 
   1  -9   1    1.76    0.52 
  -1   9  -1    1.94    0.72 
   1   9   1    2.02    0.78 
   1   9   1    2.13    0.70 
   3  -9   1   19.61    1.41 
   3  -9   1   19.88    1.49 
  -3  -9  -1   20.06    1.77 
   3   9   1   19.25    1.69 
  -3   9  -1   19.20    1.53 
   3   9   1   19.88    1.67 
  -5  -9  -1    4.30    1.00 
  -5  -9  -1    4.35    0.89 
   5  -9   1    3.78    0.72 
  -5   9  -1    3.91    0.85 
   5   9   1    4.07    1.05 
   7  -9   1    4.59    0.74 
  -7  -9  -1    4.57    0.92 
  -7  -9  -1    4.55    0.73 
  -7   9  -1    3.88    0.75 
   7   9   1    4.69    0.96 
  -9  -9  -1    0.03    0.74 
   9  -9   1   -0.02    0.58 
  -9  -9  -1   -0.21    0.64 
  -9   9  -1    0.19    0.73 
   9   9   1   -0.20    0.75 
  11  -9   1    3.41    0.80 
 -11  -9  -1    3.62    0.95 
 -11  -9  -1    4.46    1.16 
  11   9   1    3.18    1.06 
 -11   9  -1    3.86    0.96 
  13  -9   1    1.06    0.78 
 -13  -9  -1    2.01    1.05 
 -13  -9  -1    0.86    0.84 
  13   9   1    0.75    1.09 
 -13   9  -1    1.40    0.87 
 -15  -9  -1    2.26    1.23 
  15  -9   1    1.48    0.97 
 -15  -9  -1    1.39    0.94 
  15  -9   1    1.35    0.87 
  15   9   1    0.64    0.99 
 -15   9  -1    1.80    1.04 
 -14 -10   1    7.20    1.43 
 -14 -10   1    7.07    1.29 
  14 -10  -1    7.54    1.27 
  14  10  -1    5.91    1.31 
 -14  10   1    7.17    1.29 
  12 -10  -1    4.08    1.03 
 -12 -10   1    3.88    1.16 
 -12 -10   1    3.84    1.11 
  12  10  -1    2.85    1.21 
 -12  10   1    3.84    1.15 
 -10 -10   1   13.37    1.55 
  10 -10  -1   12.35    1.32 
 -10 -10   1   12.52    1.58 
  10  10  -1   11.16    1.49 
 -10  10   1   11.59    1.40 
   8 -10  -1   14.91    1.37 
  -8 -10   1   14.64    1.56 
  -8 -10   1   14.78    1.63 
   8  10  -1   14.57    1.79 
  -8  10   1   15.11    1.68 
   6 -10  -1   12.83    1.21 
  -6 -10   1   13.02    1.50 
   6  10  -1   12.05    1.43 
  -6  10   1   13.70    1.56 
   4 -10  -1    8.07    0.87 
  -4 -10   1    8.58    1.17 
   4  10  -1    7.77    1.07 
   4  10  -1    8.36    1.11 
  -4  10   1    8.81    1.12 
   2 -10  -1    0.89    0.52 
   2 -10  -1    1.11    0.73 
  -2 -10   1    0.74    0.65 
  -2  10   1    1.28    0.74 
   2  10  -1    0.96    0.70 
   0 -10   1    0.44    0.64 
   0 -10  -1    0.35    0.48 
   0 -10   1    0.50    0.55 
   0 -10  -1    0.73    0.75 
   0  10   1    0.57    0.75 
   0  10  -1    0.76    0.75 
   2 -10   1    3.71    0.74 
  -2 -10  -1    3.55    0.88 
   2 -10   1    4.10    0.90 
  -2  10  -1    3.97    0.94 
   2  10   1    4.27    0.98 
   2  10   1    3.87    0.93 
  -4 -10  -1    6.98    1.17 
   4 -10   1    7.54    1.02 
   4 -10   1    7.18    0.93 
   4  10   1    6.80    1.21 
  -4  10  -1    7.04    1.07 
   4  10   1    7.10    1.10 
  -6 -10  -1    5.59    1.11 
   6 -10   1    5.72    0.88 
  -6  10  -1    5.24    1.00 
   6  10   1    5.85    1.23 
  -8 -10  -1    0.83    0.87 
  -8 -10  -1    0.67    0.78 
   8 -10   1    0.39    0.59 
   8  10   1    0.27    0.96 
  -8  10  -1    0.63    0.75 
 -10 -10  -1    0.15    0.72 
  10 -10   1    0.55    0.75 
 -10 -10  -1    0.22    0.79 
  10  10   1   -0.15    0.88 
 -10  10  -1    0.72    0.89 
  12 -10   1    1.13    0.83 
 -12 -10  -1    1.44    0.99 
 -12 -10  -1    0.85    0.84 
 -12  10  -1    1.55    0.99 
  12  10   1    0.45    1.06 
 -14 -10  -1    1.28    1.03 
 -14 -10  -1    1.43    1.02 
  14 -10   1    0.87    0.85 
  14  10   1    0.86    1.32 
 -14  10  -1    1.29    1.02 
  13 -11  -1    4.12    1.06 
 -13 -11   1    3.81    1.08 
  11 -11  -1    0.06    0.73 
 -11 -11   1    0.48    0.93 
 -11 -11   1    0.37    0.84 
 -11  11   1    0.63    0.97 
  11  11  -1    0.20    0.95 
   9 -11  -1    5.40    0.96 
  -9 -11   1    5.29    1.02 
  -9 -11   1    5.91    1.28 
  -9  11   1    5.09    1.09 
   9  11  -1    5.09    1.17 
   7 -11  -1    4.30    0.73 
  -7 -11   1    4.52    1.10 
   7  11  -1    5.29    1.11 
  -7  11   1    4.48    0.96 
   7  11  -1    4.64    1.08 
   5 -11  -1   12.73    1.06 
  -5 -11   1   13.46    1.44 
  -5  11   1   13.13    1.29 
   5  11  -1   13.77    1.46 
   5  11  -1   12.63    1.32 
   3 -11  -1   14.63    1.05 
   3 -11  -1   13.99    1.13 
  -3 -11   1   15.89    1.56 
  -3  11   1   14.17    1.27 
   3  11  -1   15.33    1.37 
   1 -11  -1    8.56    0.85 
  -1 -11   1    9.34    1.17 
   1 -11  -1    9.26    1.20 
  -1 -11   1    8.94    0.87 
  -1  11   1    9.18    1.21 
   1  11  -1    9.19    1.20 
   1 -11   1    7.68    1.21 
  -1 -11  -1    6.29    0.80 
  -1 -11  -1    6.97    1.14 
   1 -11   1    6.44    0.84 
   1  11   1    6.63    1.11 
  -1  11  -1    6.97    1.11 
  -3 -11  -1    1.96    0.83 
   3 -11   1    2.32    0.77 
   3 -11   1    2.18    0.64 
   3  11   1    2.37    0.84 
   3  11   1    1.57    0.75 
  -3  11  -1    2.18    0.84 
   5 -11   1    9.45    1.06 
  -5 -11  -1    9.98    1.42 
   5  11   1    9.39    1.33 
  -5  11  -1    9.25    1.23 
   5  11   1   10.55    1.44 
   7 -11   1   15.79    1.32 
  -7 -11  -1   16.60    1.73 
  -7  11  -1   17.24    1.64 
   7  11   1   14.85    1.52 
   7  11   1   16.49    1.67 
  -9 -11  -1    5.36    1.38 
  -9 -11  -1    4.42    1.05 
   9 -11   1    5.43    1.13 
  -9  11  -1    4.81    1.22 
   9  11   1    4.53    1.38 
  11 -11   1   19.22    1.59 
 -11 -11  -1   19.92    1.93 
 -11 -11  -1   20.15    1.76 
  11  11   1   18.89    2.15 
 -11  11  -1   20.53    2.03 
 -10 -12   1    1.23    1.17 
 -10 -12   1    0.96    0.89 
  10 -12  -1    0.81    0.80 
 -10  12   1    0.67    0.96 
  10  12  -1    1.23    1.08 
  -8 -12   1    3.76    1.17 
   8 -12  -1    2.98    0.81 
  -8  12   1    2.67    0.93 
   8  12  -1    2.92    1.08 
   8  12  -1    2.85    0.99 
  -6 -12   1    9.04    1.39 
   6 -12  -1    8.23    1.00 
   6  12  -1    9.56    1.43 
  -6  12   1    8.84    1.33 
   6  12  -1    8.64    1.29 
  -4 -12   1    1.00    0.85 
   4 -12  -1    0.77    0.61 
  -4  12   1    0.90    0.89 
   4  12  -1    1.05    0.87 
  -2 -12   1    0.97    0.98 
   2 -12  -1    1.00    0.83 
  -2 -12   1    0.54    0.61 
   2 -12  -1    0.50    0.61 
   2  12  -1    0.83    0.98 
  -2  12   1    0.64    0.84 
   0 -12  -1    1.90    0.88 
   0 -12   1    2.26    0.96 
   0 -12   1    1.70    0.70 
   0 -12  -1    1.68    0.66 
   0  12   1    1.57    0.85 
   0  12  -1    1.81    0.96 
   2 -12   1    0.48    0.78 
   2 -12   1    0.21    0.58 
  -2 -12  -1    0.47    0.91 
  -2 -12  -1   -0.01    0.57 
  -2  12  -1    0.05    0.78 
   2  12   1    0.37    0.87 
   4 -12   1    0.97    0.79 
  -4 -12  -1    1.93    1.19 
   4  12   1    0.88    0.96 
   4  12   1    0.88    0.98 
  -4  12  -1    0.79    0.90 
   6 -12   1    3.32    0.82 
  -6 -12  -1    3.94    1.20 
   6  12   1    3.53    1.14 
  -6  12  -1    4.12    1.11 
   6  12   1    3.16    0.97 
  -8 -12  -1    2.48    1.09 
   8 -12   1    1.70    0.77 
   8  12   1    1.90    1.01 
   8  12   1    2.12    1.13 
  -8  12  -1    2.31    0.99 
 -10 -12  -1    0.71    0.84 
  10 -12   1    0.90    0.84 
 -10 -12  -1    1.38    1.18 
 -10  12  -1    0.91    1.02 
  10  12   1    0.84    1.29 
  -7 -13   1    0.26    0.98 
   7  13  -1   -0.12    0.89 
  -7  13   1    0.00    0.93 
   7  13  -1    0.38    1.04 
  -5 -13   1    1.14    1.00 
   5  13  -1    0.60    0.96 
  -5  13   1    0.91    1.00 
  -3 -13   1    2.16    1.14 
  -3 -13   1    1.64    0.73 
   3  13  -1    1.83    1.05 
  -3  13   1    1.40    0.98 
   1 -13  -1    6.63    1.17 
  -1 -13   1    6.59    1.02 
  -1 -13   1    7.12    1.40 
  -1  13   1    7.37    1.39 
   1  13  -1    7.64    1.51 
   1 -13   1    5.76    1.08 
  -1 -13  -1    6.04    1.32 
   1 -13   1    6.68    1.45 
   1  13   1    5.76    1.35 
  -1  13  -1    5.15    1.29 
  -3 -13  -1    1.33    1.03 
   3 -13   1    0.39    0.69 
   3 -13   1    1.14    0.85 
   3  13   1    1.20    1.03 
  -3  13  -1    0.46    0.90 
   5 -13   1    0.06    0.75 
  -5 -13  -1    0.62    1.08 
   5  13   1    0.58    1.12 
  -5  13  -1   -0.06    0.87 
   5  13   1    0.33    0.95 
  -7 -13  -1    0.57    1.02 
   7 -13   1    0.25    0.76 
   7  13   1    0.41    1.67 
   7  13   1    0.40    0.96 
  -7  13  -1   -0.01    0.92 
   2  14  -1    0.30    0.99 
  -2  14   1    0.34    0.95 
   0 -14   1    0.93    1.01 
   0 -14  -1    1.18    0.93 
   0  14   1    0.90    1.08 
   0  14  -1    0.67    0.96 
  20   0  -2    1.89    0.96 
 -20   0   2    2.18    0.96 
  18   0  -2   13.99    1.46 
 -18   0   2   15.72    1.66 
  18   0  -2   14.29    1.50 
 -16   0   2    2.10    0.93 
  16   0  -2    2.40    1.03 
 -16   0   2    2.00    0.96 
  16   0  -2    2.19    0.93 
  16   0  -2    2.25    0.75 
  14   0  -2    2.63    0.84 
 -14   0   2    2.41    0.76 
 -14   0   2    2.51    0.82 
  14   0  -2    2.42    0.70 
  14   0  -2    2.54    0.60 
  12   0  -2    4.52    0.48 
 -12   0   2    4.56    0.56 
  12   0  -2    4.72    0.56 
 -12   0   2    4.73    0.62 
  12   0  -2    4.66    0.43 
 -10   0   2  349.13   12.58 
  10   0  -2  350.16   12.49 
  10   0  -2  341.96   12.61 
  10   0  -2  343.70   12.59 
 -10   0   2  345.03   12.63 
   8   0  -2  172.37    6.70 
  -8   0   2  172.91    6.72 
   8   0  -2  171.15    6.66 
  -8   0   2  174.33    6.67 
   8   0  -2  173.62    6.60 
   8   0  -2  175.23    6.69 
  -8   0   2  173.60    6.67 
   6   0  -2   22.34    1.04 
  -6   0   2   21.84    1.04 
   6   0  -2   21.74    1.05 
  -6   0   2   21.87    1.07 
   6   0  -2   22.07    1.09 
   6   0  -2   21.83    0.98 
   6   0  -2   21.77    1.05 
  -6   0   2   21.99    1.02 
  -6   0   2   22.22    1.11 
  -4   0   2   70.78    3.14 
  -4   0   2   71.14    3.20 
   4   0  -2   69.71    3.14 
  -4   0   2   72.51    3.19 
   4   0  -2   72.13    3.21 
   4   0  -2   71.69    3.19 
  -4   0   2   71.45    3.20 
   4   0  -2   67.44    3.13 
   4   0  -2   68.63    3.17 
   0   0   2   -0.39    0.02 
   0   0   2   -0.39    0.01 
   0   0  -2   -0.38    0.06 
   0   0  -2   -0.39    0.04 
   2   0   2    4.02    0.30 
   2   0   2    4.95    0.39 
  -2   0  -2    4.99    0.35 
  -2   0  -2    4.38    0.26 
  -2   0  -2    4.63    0.31 
   4   0   2   79.56    2.82 
   4   0   2   80.07    2.76 
  -4   0  -2   79.25    2.88 
  -4   0  -2   80.29    2.76 
  -4   0  -2   78.30    2.82 
   4   0   2   75.40    2.84 
  -4   0  -2   76.89    2.80 
   4   0   2   76.79    2.80 
   6   0   2   10.99    0.91 
   6   0   2   11.34    0.93 
  -6   0  -2   11.49    0.90 
  -6   0  -2   11.72    0.82 
  -6   0  -2   11.39    0.90 
   6   0   2   11.87    0.89 
  -6   0  -2   10.80    0.90 
   6   0   2   11.90    0.81 
   8   0   2   30.28    2.01 
   8   0   2   30.15    2.18 
  -8   0  -2   30.68    2.14 
   8   0   2   29.21    2.10 
  -8   0  -2   30.52    2.02 
  10   0   2   68.35    2.42 
 -10   0  -2   68.50    2.56 
 -10   0  -2   68.10    2.43 
  10   0   2   68.36    2.57 
  10   0   2   67.27    2.57 
 -12   0  -2   12.09    1.02 
  12   0   2   12.40    1.17 
 -12   0  -2   11.97    1.14 
  12   0   2   12.43    0.81 
  12   0   2   12.43    1.18 
  14   0   2    0.75    0.45 
  14   0   2    0.99    0.69 
  14   0   2    0.60    0.69 
 -14   0  -2    0.85    0.63 
 -14   0  -2    0.85    0.75 
  16   0   2    2.46    0.75 
 -16   0  -2    2.62    0.81 
  16   0   2    2.32    0.72 
 -18   0  -2    9.29    1.23 
  18   0   2    8.32    1.09 
  18   0   2    8.62    1.16 
 -20   0  -2    4.51    1.17 
  20   0   2    4.00    1.16 
  20   0   2    3.44    1.05 
 -19  -1   2   -0.04    0.74 
  19  -1  -2    0.12    0.87 
 -19   1   2   -0.08    0.79 
  19   1  -2    0.16    0.88 
 -17  -1   2    5.25    1.14 
 -17  -1   2    5.05    1.05 
  17  -1  -2    4.76    0.98 
  17  -1  -2    4.36    0.90 
  17  -1  -2    5.42    0.96 
 -17   1   2    5.09    1.07 
  17   1  -2    4.91    1.02 
  17   1  -2    4.74    0.99 
  15  -1  -2    0.19    0.59 
  15  -1  -2    0.11    0.49 
 -15  -1   2    0.06    0.73 
  15  -1  -2    0.04    0.54 
 -15  -1   2    0.29    0.64 
  15   1  -2    0.41    0.44 
  15   1  -2    0.41    0.61 
 -15   1   2    0.73    0.70 
 -15   1   2    0.04    0.61 
  15   1  -2    0.31    0.65 
  13  -1  -2   30.20    1.61 
 -13  -1   2   31.32    1.85 
  13  -1  -2   31.38    1.79 
 -13  -1   2   30.71    1.85 
  13  -1  -2   30.92    1.80 
  13   1  -2   31.34    1.81 
 -13   1   2   30.08    1.70 
  13   1  -2   31.31    1.82 
 -13   1   2   30.35    1.79 
  13   1  -2   31.61    1.57 
  11  -1  -2   25.32    1.29 
  11  -1  -2   24.23    1.11 
 -11  -1   2   24.45    1.26 
 -11  -1   2   24.61    1.32 
  11  -1  -2   25.51    1.26 
  11   1  -2   25.36    1.28 
 -11   1   2   24.55    1.17 
  11   1  -2   24.35    1.06 
 -11   1   2   24.54    1.31 
  11   1  -2   24.40    1.26 
   9  -1  -2    4.96    0.53 
  -9  -1   2    4.90    0.68 
   9  -1  -2    4.86    0.60 
  -9  -1   2    4.86    0.67 
  -9  -1   2    4.84    0.61 
   9   1  -2    4.68    0.61 
   9   1  -2    4.70    0.55 
  -9   1   2    4.83    0.54 
  -9   1   2    4.88    0.65 
   9   1  -2    4.90    0.45 
  -7  -1   2   40.52    1.85 
   7  -1  -2   40.64    1.85 
  -7  -1   2   40.61    1.89 
   7  -1  -2   41.94    1.92 
   7  -1  -2   41.16    1.88 
  -7  -1   2   40.68    1.92 
  -7   1   2   42.32    1.87 
   7   1  -2   41.19    1.88 
  -7   1   2   42.19    1.95 
   7   1  -2   39.83    1.76 
   7   1  -2   41.04    1.92 
   7   1  -2   40.65    1.87 
  -3  -1   2  121.56    4.29 
   3  -1  -2  122.81    4.33 
  -3  -1   2  115.37    4.30 
  -3  -1   2  120.77    4.31 
  -3  -1   2  119.03    4.31 
  -3  -1   2  121.36    4.36 
   3  -1  -2  118.93    4.30 
  -3   1   2  115.22    4.28 
   3   1  -2  118.83    4.31 
   3   1  -2  123.31    4.36 
   3   1  -2  120.46    4.32 
  -3   1   2  119.66    4.33 
   3   1  -2  119.76    4.31 
   3   1  -2  115.57    4.27 
   1  -1  -2   -0.07    0.04 
   1  -1  -2   -0.10    0.08 
  -1  -1   2   -0.04    0.08 
  -1  -1   2   -0.07    0.10 
  -1  -1   2   -0.08    0.10 
  -1  -1   2   -0.11    0.07 
   1   1  -2   -0.06    0.10 
   1   1  -2   -0.09    0.09 
  -1   1   2   -0.08    0.04 
   1   1  -2   -0.09    0.07 
  -1   1   2   -0.09    0.06 
   3  -1   2   40.75    2.06 
   3  -1   2   42.04    2.05 
  -3  -1  -2   42.70    2.08 
  -3  -1  -2   40.16    2.03 
  -3  -1  -2   39.69    2.09 
   3   1   2   41.54    2.06 
  -3   1  -2   40.69    2.06 
   3   1   2   39.84    2.10 
   3   1   2   40.94    2.05 
  -3   1  -2   39.53    2.03 
   3   1   2   41.92    2.04 
  -5  -1  -2  160.17    6.14 
   5  -1   2  163.07    6.18 
   5  -1   2  162.87    6.16 
   5  -1   2  159.26    6.20 
  -5  -1  -2  162.73    6.22 
   5  -1   2  160.52    6.03 
  -5  -1  -2  161.07    6.17 
  -5  -1  -2  161.84    6.15 
   5   1   2  163.05    6.16 
  -5   1  -2  164.12    6.18 
  -5   1  -2  159.87    6.02 
   5   1   2  161.56    6.22 
   5   1   2  160.94    6.00 
  -5   1  -2  160.56    6.16 
   5   1   2  164.47    6.18 
   5   1   2  162.50    6.16 
   7  -1   2   98.45    4.60 
  -7  -1  -2  100.10    4.58 
  -7  -1  -2  100.10    4.63 
   7  -1   2   99.14    4.68 
   7  -1   2  100.10    4.63 
   7  -1   2   97.75    4.46 
   7   1   2  100.70    4.59 
   7   1   2   99.19    4.60 
  -7   1  -2  101.20    4.63 
  -7   1  -2   99.00    4.45 
   7   1   2  100.36    4.62 
   7   1   2   97.63    4.67 
   7   1   2   99.43    4.42 
  -9  -1  -2    4.09    0.67 
   9  -1   2    3.71    0.49 
   9  -1   2    3.54    0.63 
  -9  -1  -2    4.22    0.74 
   9  -1   2    3.44    0.63 
   9   1   2    3.37    0.64 
  -9   1  -2    3.82    0.52 
  -9   1  -2    3.60    0.68 
   9   1   2    3.83    0.43 
   9   1   2    3.73    0.67 
   9   1   2    3.54    0.60 
 -11  -1  -2    0.57    0.55 
 -11  -1  -2    0.74    0.57 
  11  -1   2    0.58    0.37 
  11  -1   2    0.62    0.55 
  11  -1   2    0.52    0.50 
  11   1   2    0.74    0.32 
  11   1   2    0.51    0.50 
 -11   1  -2    0.69    0.43 
  11   1   2    0.88    0.54 
 -11   1  -2    0.91    0.57 
  13  -1   2    4.23    0.89 
  13  -1   2    4.74    0.91 
 -13  -1  -2    4.32    0.81 
 -13  -1  -2    4.67    0.91 
 -13   1  -2    4.73    0.87 
  13   1   2    4.95    0.93 
  13   1   2    4.62    0.58 
  13   1   2    4.49    0.88 
 -13   1  -2    4.68    0.72 
  15  -1   2    0.47    0.46 
 -15  -1  -2    0.56    0.71 
  15  -1   2    0.63    0.69 
 -15  -1  -2    0.54    0.66 
  15  -1   2    0.37    0.66 
 -15   1  -2    0.50    0.69 
  15   1   2    0.31    0.68 
  15   1   2    0.78    0.74 
 -17  -1  -2    4.08    1.08 
  17  -1   2    3.09    0.93 
  17  -1   2    3.28    0.89 
  17   1   2    3.43    0.96 
 -17   1  -2    3.19    0.90 
  17   1   2    3.91    0.96 
  19  -1   2   -0.08    0.78 
 -19  -1  -2   -0.38    0.78 
  19  -1   2   -0.07    0.73 
  19   1   2    0.06    0.79 
  19   1   2   -0.18    0.78 
 -19   1  -2   -0.20    0.83 
 -20  -2   2    1.35    0.90 
  20  -2  -2    1.01    0.82 
 -20   2   2    1.06    0.89 
  20   2  -2    1.34    0.91 
  18  -2  -2    2.46    0.84 
 -18  -2   2    1.80    0.87 
 -18  -2   2    2.29    0.84 
 -18   2   2    2.53    0.87 
  18   2  -2    2.14    0.80 
  18   2  -2    2.28    0.80 
  16  -2  -2    0.55    0.52 
 -16  -2   2    0.53    0.64 
  16  -2  -2    0.40    0.60 
  16  -2  -2    0.57    0.58 
 -16  -2   2    0.06    0.72 
  16   2  -2    0.74    0.71 
 -16   2   2    0.51    0.66 
  16   2  -2    0.42    0.63 
 -14  -2   2    0.44    0.76 
 -14  -2   2    0.76    0.68 
  14  -2  -2    0.58    0.57 
  14  -2  -2    0.80    0.65 
  14   2  -2    0.69    0.44 
  14   2  -2    0.63    0.64 
 -14   2   2    0.86    0.74 
 -14   2   2    0.62    0.54 
  14   2  -2    0.81    0.69 
  12  -2  -2    4.12    0.84 
  12  -2  -2    4.29    0.81 
 -12  -2   2    3.98    0.90 
 -12  -2   2    4.04    0.87 
  12   2  -2    4.50    0.89 
  12   2  -2    4.22    0.64 
  12   2  -2    4.06    0.84 
 -12   2   2    4.29    0.92 
 -12   2   2    4.26    0.74 
 -10  -2   2   28.30    1.52 
  10  -2  -2   27.85    1.44 
 -10  -2   2   27.61    1.38 
  10  -2  -2   28.77    1.38 
 -10   2   2   28.35    1.46 
 -10   2   2   28.61    1.29 
  10   2  -2   27.38    1.40 
  10   2  -2   27.45    1.17 
  10   2  -2   28.33    1.41 
   8  -2  -2    1.64    0.55 
  -8  -2   2    2.00    0.58 
   8  -2  -2    1.56    0.45 
  -8  -2   2    1.69    0.61 
  -8  -2   2    1.90    0.40 
   8   2  -2    1.05    0.49 
   8   2  -2    1.91    0.57 
   8   2  -2    1.94    0.41 
  -8   2   2    1.76    0.60 
  -8   2   2    1.60    0.46 
  -6  -2   2   15.13    1.44 
   6  -2  -2   15.06    1.44 
   6  -2  -2   14.35    1.40 
  -6  -2   2   14.21    1.43 
  -6  -2   2   12.68    1.31 
  -6  -2   2   15.02    1.40 
   6   2  -2   13.71    1.30 
   6   2  -2   15.20    1.46 
   6   2  -2   16.65    1.48 
  -6   2   2   15.33    1.41 
   6   2  -2   16.23    1.52 
  -6   2   2   14.67    1.44 
  -4  -2   2   65.92    3.46 
  -4  -2   2   65.17    3.41 
   4  -2  -2   63.43    3.43 
   4  -2  -2   66.50    3.41 
  -4  -2   2   63.25    3.35 
  -4  -2   2   61.45    3.40 
  -4  -2   2   67.01    3.50 
   4   2  -2   65.53    3.37 
   4   2  -2   63.72    3.44 
  -4   2   2   62.00    3.42 
   4   2  -2   67.22    3.48 
   4   2  -2   64.18    3.41 
  -4   2   2   65.84    3.40 
   4   2  -2   63.44    3.40 
   2  -2  -2    0.79    0.27 
   2  -2  -2    0.93    0.31 
  -2  -2   2    1.04    0.32 
   2  -2  -2    0.97    0.24 
  -2  -2   2    1.25    0.37 
   2   2  -2    1.07    0.36 
  -2   2   2    0.81    0.31 
   2   2  -2    0.97    0.29 
  -2   2   2    0.93    0.22 
   0  -2  -2    0.58    0.31 
   0  -2   2    0.85    0.29 
   0  -2  -2    0.93    0.34 
   0   2   2    0.75    0.29 
   0   2  -2    0.87    0.31 
   0   2  -2    0.81    0.28 
   0   2   2    0.75    0.31 
   0   2   2    0.75    0.31 
   0   2   2    0.51    0.31 
  -2  -2  -2   53.34    2.63 
   2  -2   2   55.24    2.71 
   2  -2   2   52.62    2.67 
  -2  -2  -2   53.36    2.74 
   2  -2   2   52.07    2.59 
  -2  -2  -2   53.83    2.70 
  -2  -2  -2   55.02    2.75 
  -2   2  -2   53.62    2.69 
   2   2   2   57.77    2.76 
   2   2   2   56.28    2.78 
   2   2   2   54.46    2.69 
  -2   2  -2   52.74    2.68 
   2   2   2   53.13    2.63 
  -2   2  -2   52.26    2.60 
   4  -2   2    3.06    0.58 
   4   2   2    2.19    0.52 
   4   2   2    1.94    0.41 
  -6  -2  -2    2.64    0.57 
   6  -2   2    2.83    0.52 
  -6  -2  -2    2.53    0.43 
   6  -2   2    2.67    0.50 
   6  -2   2    3.10    0.54 
  -6  -2  -2    2.28    0.49 
   6   2   2    2.69    0.45 
   6   2   2    2.38    0.52 
   6   2   2    2.93    0.59 
   6   2   2    2.47    0.49 
  -6   2  -2    3.30    0.56 
   6   2   2    2.62    0.28 
  -6   2  -2    2.63    0.30 
   8  -2   2    4.13    0.64 
   8   2   2    4.47    0.66 
   8   2   2    5.29    0.41 
  -8   2  -2    5.16    0.48 
  10  -2   2   64.32    3.06 
 -10  -2  -2   61.97    2.96 
 -10  -2  -2   63.01    2.97 
  10  -2   2   62.39    2.97 
  10   2   2   62.89    2.65 
 -10   2  -2   63.39    3.00 
  10   2   2   63.36    3.09 
  10   2   2   62.30    2.95 
 -10   2  -2   63.24    2.71 
 -12  -2  -2   19.54    1.40 
  12  -2   2   19.50    1.44 
 -12  -2  -2   19.46    1.37 
  12  -2   2   19.90    1.41 
  12   2   2   19.27    1.49 
  12   2   2   19.32    0.99 
 -12   2  -2   20.08    1.39 
  12   2   2   20.12    1.44 
 -12   2  -2   19.72    1.11 
  14  -2   2    1.75    0.67 
  14  -2   2    2.02    0.71 
 -14  -2  -2    1.72    0.69 
 -14  -2  -2    1.81    0.73 
  14   2   2    1.75    0.65 
  14   2   2    1.74    0.64 
 -14   2  -2    1.83    0.73 
  16  -2   2    0.05    0.63 
  16  -2   2    0.34    0.69 
 -16  -2  -2    0.23    0.65 
 -16  -2  -2    0.21    0.69 
  16   2   2    0.24    0.72 
  16   2   2    0.01    0.69 
 -16   2  -2    0.17    0.67 
  18  -2   2    2.43    0.91 
  18  -2   2    2.61    0.96 
 -18  -2  -2    2.80    0.98 
 -18   2  -2    2.43    0.96 
  18   2   2    2.37    0.95 
  18   2   2    2.30    0.93 
 -20  -2  -2    1.15    0.95 
  20   2   2    0.25    0.96 
 -20   2  -2    1.80    1.15 
 -19  -3   2   -0.01    1.19 
  19  -3  -2    0.43    0.87 
 -19  -3   2    0.36    0.86 
  19   3  -2    0.00    0.88 
  19   3  -2    0.35    0.87 
 -19   3   2    0.37    0.78 
  17  -3  -2    3.02    0.77 
 -17  -3   2    3.25    1.08 
  17  -3  -2    3.46    0.88 
 -17  -3   2    3.76    1.02 
  17  -3  -2    3.60    1.02 
 -17   3   2    2.96    0.93 
  17   3  -2    3.68    1.02 
  17   3  -2    3.21    0.99 
  15  -3  -2    0.11    0.60 
 -15  -3   2    0.18    0.69 
  15  -3  -2    0.00    0.48 
 -15  -3   2   -0.09    0.80 
  15   3  -2   -0.22    0.55 
 -15   3   2   -0.04    0.61 
  15   3  -2   -0.14    0.61 
 -13  -3   2   72.55    3.33 
  13  -3  -2   72.75    3.18 
 -13  -3   2   70.00    3.18 
  13  -3  -2   71.42    3.19 
  13   3  -2   72.39    2.90 
  13   3  -2   71.94    3.27 
  13   3  -2   72.01    3.19 
 -13   3   2   70.48    2.96 
 -13   3   2   71.49    3.25 
 -11  -3   2   44.87    2.18 
  11  -3  -2   45.64    2.12 
 -11  -3   2   45.15    2.29 
  11  -3  -2   45.70    2.14 
 -11   3   2   45.74    2.00 
  11   3  -2   44.82    2.20 
  11   3  -2   45.74    1.91 
  11   3  -2   44.63    2.12 
 -11   3   2   45.15    2.19 
  -9  -3   2   24.19    1.03 
   9  -3  -2   24.98    1.30 
  -9  -3   2   23.65    1.34 
  -9  -3   2   23.90    1.29 
   9  -3  -2   23.74    1.17 
   9   3  -2   24.35    1.34 
   9   3  -2   23.91    1.23 
  -9   3   2   24.41    1.32 
  -9   3   2   24.07    1.12 
   9   3  -2   24.29    1.06 
   7  -3  -2    9.60    0.76 
  -7  -3   2    9.99    0.87 
  -7  -3   2    9.30    0.64 
  -7  -3   2    9.95    0.95 
   7   3  -2    9.78    0.81 
  -7   3   2   10.12    0.92 
   7   3  -2    9.53    0.87 
   7   3  -2    9.97    0.67 
  -5  -3   2   57.63    2.51 
  -5  -3   2   57.63    2.44 
  -5  -3   2   58.00    2.56 
   5  -3  -2   58.41    2.45 
   5  -3  -2   58.07    2.50 
  -5  -3   2   57.95    2.38 
  -5  -3   2   56.40    2.46 
   5   3  -2   56.86    2.68 
  -5   3   2   56.57    2.48 
   5   3  -2   59.66    2.59 
   5   3  -2   59.68    2.60 
  -5   3   2   59.09    2.45 
  -3  -3   2   70.39    2.43 
   3  -3  -2   71.05    2.38 
  -3  -3   2   69.90    2.31 
   3  -3  -2   70.40    2.30 
  -3  -3   2   70.01    2.44 
   3  -3  -2   70.39    2.35 
  -3  -3   2   70.00    2.35 
   3   3  -2   69.91    2.42 
  -3   3   2   68.39    2.28 
  -3   3   2   69.96    2.32 
   3   3  -2   70.31    2.35 
  -3   3   2   69.64    2.37 
   3   3  -2   70.43    2.44 
  -1  -3   2   11.64    0.73 
   1  -3  -2   10.38    0.63 
   1  -3  -2   11.31    0.54 
   1  -3  -2   11.66    0.73 
  -1  -3   2   11.22    0.61 
   1  -3  -2   10.99    0.61 
  -1  -3   2   11.40    0.71 
  -1   3   2   11.35    0.69 
   1   3  -2   11.51    0.72 
   1   3  -2   11.44    0.72 
   1   3  -2   11.36    0.63 
  -1   3   2   11.18    0.70 
  -1   3   2   11.41    0.72 
  -1  -3  -2  170.94    6.34 
   1  -3   2  171.46    6.28 
  -1  -3  -2  172.31    6.30 
   1  -3   2  169.83    6.25 
   1  -3   2  165.07    6.26 
  -1  -3  -2  171.10    6.34 
   1   3   2  172.17    6.29 
   1   3   2  173.20    6.34 
   1   3   2  173.36    6.37 
  -1   3  -2  167.98    6.25 
  -1   3  -2  171.04    6.28 
  -3  -3  -2    1.18    0.41 
  -3  -3  -2    1.14    0.26 
   3  -3   2    1.22    0.33 
  -3  -3  -2    1.25    0.36 
  -3  -3  -2    0.97    0.34 
   3  -3   2    1.03    0.31 
   3   3   2    1.35    0.39 
  -3   3  -2    1.14    0.30 
  -3   3  -2    1.09    0.34 
  -5  -3  -2   61.45    2.39 
  -5  -3  -2   61.38    2.26 
  -5  -3  -2   60.88    2.50 
   5  -3   2   61.63    2.45 
  -5  -3  -2   61.34    2.47 
   5  -3   2   62.47    2.47 
   5   3   2   61.42    2.40 
   5   3   2   62.79    2.47 
  -5   3  -2   62.05    2.46 
   5   3   2   63.75    2.71 
   5   3   2   60.85    2.55 
  -5   3  -2   61.76    2.25 
   7  -3   2   17.77    1.20 
  -7  -3  -2   17.44    1.25 
  -7  -3  -2   17.22    0.89 
   7  -3   2   18.18    1.23 
  -7  -3  -2   18.68    1.34 
  -7   3  -2   17.64    0.87 
   7   3   2   18.23    1.37 
  -7   3  -2   17.52    0.90 
  -7   3  -2   18.74    1.23 
  -9  -3  -2   17.81    1.14 
   9  -3   2   18.30    1.17 
   9  -3   2   18.00    1.11 
  -9  -3  -2   18.67    1.14 
   9   3   2   18.08    1.26 
   9   3   2   18.61    1.14 
  -9   3  -2   17.50    0.78 
  -9   3  -2   17.96    1.16 
  11  -3   2   34.03    1.58 
 -11  -3  -2   33.50    1.59 
 -11  -3  -2   33.30    1.52 
  11  -3   2   33.66    1.52 
  11   3   2   33.17    1.64 
 -11   3  -2   33.72    1.16 
  11   3   2   33.75    1.49 
 -11   3  -2   33.85    1.52 
 -13  -3  -2   19.12    1.35 
  13  -3   2   19.20    1.34 
  13  -3   2   18.89    1.28 
 -13  -3  -2   19.71    1.43 
 -13   3  -2   19.74    1.30 
  13   3   2   19.64    1.27 
  13   3   2   20.17    1.41 
 -15  -3  -2    5.94    0.94 
  15  -3   2    6.12    0.98 
  15  -3   2    6.25    0.93 
 -15  -3  -2    6.66    1.06 
 -15   3  -2    6.45    0.97 
  15   3   2    6.23    0.92 
  15   3   2    5.91    0.94 
 -17  -3  -2    4.26    0.99 
 -17  -3  -2    4.41    1.02 
  17  -3   2    4.65    1.01 
  17  -3   2    4.20    0.97 
  17   3   2    3.07    0.87 
  17   3   2    4.16    1.10 
 -17   3  -2    4.95    1.07 
 -19  -3  -2    0.40    0.86 
  19  -3   2    0.36    0.83 
  19   3   2    0.05    0.97 
  19   3   2    0.10    0.76 
 -19   3  -2    0.41    0.91 
 -20  -4   2    4.14    1.16 
 -18  -4   2   12.01    1.55 
  18  -4  -2   10.91    1.10 
  18  -4  -2   12.35    1.48 
 -18  -4   2   10.47    1.23 
  18   4  -2   11.68    1.40 
  18   4  -2   10.85    1.46 
 -18   4   2   12.49    1.51 
 -16  -4   2    0.13    0.81 
  16  -4  -2    0.26    0.62 
  16  -4  -2    0.26    0.65 
 -16  -4   2    0.02    0.72 
  16   4  -2    0.30    0.80 
  16   4  -2    0.36    0.70 
 -16   4   2    0.16    0.75 
 -14  -4   2    1.26    0.86 
  14  -4  -2    1.46    0.71 
  14  -4  -2    1.40    0.56 
 -14  -4   2    1.58    0.71 
  14   4  -2    1.39    0.63 
  14   4  -2    1.36    0.72 
 -14   4   2    1.61    0.68 
 -12  -4   2    0.77    0.76 
 -12  -4   2    0.55    0.63 
  12  -4  -2    0.68    0.51 
  12  -4  -2    0.78    0.64 
  12   4  -2    0.88    0.73 
  12   4  -2    0.87    0.62 
 -12   4   2    0.94    0.72 
  12   4  -2    0.75    0.40 
 -12   4   2    0.45    0.43 
 -10  -4   2    3.87    0.52 
  10  -4  -2    3.72    0.64 
 -10  -4   2    3.61    0.88 
  10  -4  -2    3.68    0.67 
 -10  -4   2    3.47    0.72 
 -10   4   2    3.60    0.58 
 -10   4   2    3.76    0.76 
  10   4  -2    3.52    0.75 
  10   4  -2    3.47    0.67 
  -8  -4   2   14.12    1.22 
  -8  -4   2   13.52    0.84 
   8  -4  -2   13.11    0.97 
  -8  -4   2   14.11    1.11 
   8   4  -2   14.76    1.26 
  -8   4   2   14.46    1.10 
  -4  -4   2    4.84    0.72 
   4  -4  -2    5.04    0.65 
  -4  -4   2    5.18    0.61 
   4  -4  -2    5.39    0.69 
  -4  -4   2    5.34    0.66 
   4  -4  -2    5.26    0.58 
  -4  -4   2    5.51    0.58 
  -4   4   2    4.88    0.52 
   4   4  -2    5.17    0.75 
  -4   4   2    5.52    0.61 
  -4   4   2    5.16    0.67 
  -2  -4   2   82.35    3.23 
   2  -4  -2   82.61    3.19 
   2  -4  -2   82.94    3.08 
  -2  -4   2   82.44    3.23 
   2  -4  -2   82.10    3.17 
  -2  -4   2   82.51    3.15 
   2  -4  -2   78.90    3.13 
  -2   4   2   82.95    3.18 
  -2   4   2   81.20    3.17 
   2   4  -2   82.51    3.24 
   2   4  -2   83.45    3.15 
   2   4  -2   81.71    3.21 
   0  -4  -2   93.10    3.64 
   0  -4  -2   92.67    3.63 
   0  -4   2   94.13    3.66 
   0  -4   2   93.19    3.61 
   0   4  -2   92.12    3.56 
   0   4   2   95.08    3.64 
   0   4   2   94.61    3.67 
   0   4  -2   94.10    3.59 
   0   4   2   93.12    3.60 
   0   4   2   94.75    3.59 
   0   4  -2   93.71    3.61 
  -2  -4  -2   13.32    0.84 
   2  -4   2   13.80    0.75 
  -2  -4  -2   13.37    0.81 
  -2  -4  -2   13.62    0.77 
   2  -4   2   12.97    0.66 
   2  -4   2   13.42    0.69 
   2   4   2   13.47    0.73 
  -2   4  -2   13.42    0.67 
  -2   4  -2   13.55    0.77 
   2   4   2   13.73    0.95 
   2   4   2   13.88    0.81 
  -4  -4  -2    0.98    0.46 
  -4  -4  -2    1.23    0.43 
   4  -4   2    1.11    0.43 
   4  -4   2    1.09    0.42 
  -4  -4  -2    1.04    0.34 
  -4   4  -2    1.02    0.43 
   4   4   2    1.34    0.54 
  -4   4  -2    1.09    0.28 
  -6  -4  -2   17.87    1.06 
   6  -4   2   18.44    1.03 
  -6  -4  -2   17.48    0.72 
   6  -4   2   18.02    1.00 
  -6  -4  -2   18.26    0.99 
  -6   4  -2   17.37    1.02 
   6   4   2   17.62    0.93 
   6   4   2   18.12    1.12 
  -6   4  -2   17.55    0.72 
  -8  -4  -2   26.33    1.33 
  -8  -4  -2   25.69    0.94 
   8  -4   2   26.66    1.29 
  -8  -4  -2   25.96    1.40 
  -8   4  -2   25.76    0.91 
   8   4   2   26.66    1.40 
  -8   4  -2   25.48    0.94 
  -8   4  -2   26.59    1.29 
   8   4   2   26.93    1.22 
  10  -4   2    1.75    0.58 
 -10  -4  -2    1.75    0.57 
  10  -4   2    1.53    0.54 
 -10  -4  -2    1.74    0.60 
 -10   4  -2    1.43    0.22 
 -10   4  -2    1.64    0.57 
 -10   4  -2    1.79    0.21 
  10   4   2    1.69    0.67 
  10   4   2    1.94    0.58 
 -12  -4  -2   16.90    1.43 
  12  -4   2   18.02    1.30 
 -12  -4  -2   16.70    1.31 
  12  -4   2   16.96    1.32 
  12   4   2   16.80    1.37 
 -12   4  -2   16.94    1.26 
  12   4   2   17.14    1.29 
  14  -4   2   -0.05    0.55 
 -14  -4  -2    0.14    0.67 
  14  -4   2    0.29    0.69 
 -14  -4  -2    0.05    0.64 
  14   4   2   -0.04    0.74 
 -14   4  -2    0.42    0.67 
  14   4   2    0.17    0.64 
  16  -4   2    0.95    0.75 
 -16  -4  -2    1.43    0.90 
  16  -4   2    0.94    0.77 
 -16  -4  -2    1.08    0.78 
  16   4   2    0.97    0.75 
  16   4   2    0.67    0.85 
 -16   4  -2    0.96    0.81 
 -18  -4  -2    0.82    0.79 
  18  -4   2    0.54    0.84 
 -18  -4  -2    0.94    0.85 
  18  -4   2    0.73    0.77 
  18   4   2    0.54    0.95 
  18   4   2    0.53    0.75 
 -18   4  -2    0.93    0.88 
  19  -5  -2   -0.24    0.76 
 -19  -5   2    0.13    1.05 
 -19  -5   2    0.07    0.91 
  19   5  -2    0.71    1.03 
  19   5  -2   -0.62    1.00 
 -19   5   2    0.11    0.87 
  17  -5  -2    3.35    1.08 
 -17  -5   2    2.76    0.99 
 -17  -5   2    3.30    1.28 
 -17   5   2    2.54    1.02 
  17   5  -2    2.70    0.98 
  17   5  -2    2.27    1.12 
 -15  -5   2    1.15    0.77 
  15  -5  -2    0.65    0.58 
 -15  -5   2    0.58    0.91 
  15  -5  -2    0.80    0.66 
  15   5  -2    0.96    0.73 
 -15   5   2    0.88    0.76 
  15   5  -2    0.75    0.83 
  13  -5  -2    4.70    0.75 
 -13  -5   2    5.36    0.89 
 -13  -5   2    5.76    1.16 
  13  -5  -2    4.97    0.75 
  13   5  -2    5.50    0.90 
  13   5  -2    5.63    1.04 
 -13   5   2    5.82    0.99 
 -11  -5   2    0.76    0.76 
 -11  -5   2    0.68    0.60 
 -11  -5   2    0.63    0.60 
  11  -5  -2    0.67    0.54 
 -11   5   2    0.92    0.47 
  11   5  -2    0.68    0.66 
 -11   5   2    0.45    0.63 
 -11   5   2    1.01    0.44 
  -9  -5   2    0.49    0.31 
  -9  -5   2    0.60    0.47 
   9  -5  -2    0.45    0.43 
  -9  -5   2    0.51    0.69 
  -9   5   2    0.98    0.61 
   9   5  -2    0.59    0.63 
  -9   5   2    0.61    0.31 
  -7  -5   2   58.25    2.53 
  -7  -5   2   59.23    2.83 
  -7  -5   2   59.29    2.71 
   7  -5  -2   61.24    2.68 
  -7   5   2   59.87    2.73 
  -7   5   2   59.54    2.56 
   7   5  -2   59.38    2.87 
   5  -5  -2   17.97    0.99 
  -5  -5   2   17.08    0.90 
  -5  -5   2   16.86    1.20 
  -5  -5   2   17.94    1.05 
  -5   5   2   18.14    0.99 
  -5   5   2   17.55    1.11 
   5   5  -2   17.22    1.17 
  -3  -5   2    5.27    0.65 
   3  -5  -2    5.49    0.59 
  -3  -5   2    5.23    0.79 
   3   5  -2    5.23    0.72 
  -3   5   2    5.55    0.72 
  -3   5   2    5.50    0.67 
  -1  -5   2   43.25    1.67 
   1  -5  -2   43.52    1.52 
   1  -5  -2   44.33    1.70 
   1   5  -2   42.80    1.69 
  -1   5   2   43.33    1.67 
   1   5  -2   43.83    1.65 
  -1   5   2   42.54    1.68 
   1  -5   2   15.54    0.93 
  -1  -5  -2   16.21    1.12 
   1  -5   2   16.23    0.96 
   1  -5   2   16.38    0.96 
   1   5   2   16.23    1.15 
   1   5   2   16.39    1.02 
  -1   5  -2   16.61    1.01 
  -1   5  -2   16.21    0.97 
   3  -5   2    3.19    0.49 
  -3  -5  -2    2.53    0.48 
   3  -5   2    2.63    0.43 
  -3  -5  -2    2.97    0.40 
  -3  -5  -2    2.91    0.60 
   3  -5   2    3.01    0.43 
  -3   5  -2    3.22    0.47 
   3   5   2    2.80    0.58 
  -3   5  -2    3.28    0.55 
   5  -5   2   25.95    1.05 
  -5  -5  -2   26.12    1.19 
  -5  -5  -2   26.31    1.09 
   5  -5   2   26.74    1.22 
  -5   5  -2   26.59    0.92 
   5   5   2   26.57    1.29 
  -5   5  -2   26.12    1.11 
   7  -5   2    4.42    0.76 
  -7  -5  -2    3.95    0.75 
  -7  -5  -2    4.12    0.46 
  -7  -5  -2    4.24    0.72 
  -7   5  -2    4.38    0.78 
   7   5   2    4.01    0.81 
  -7   5  -2    4.34    0.49 
  -9  -5  -2    9.47    0.57 
  -9  -5  -2    9.10    1.00 
   9  -5   2    9.50    0.93 
  -9  -5  -2   10.23    1.01 
   9   5   2    9.43    0.88 
  -9   5  -2    9.57    0.99 
  -9   5  -2    9.50    0.57 
  -9   5  -2    9.36    0.55 
   9   5   2    9.44    1.05 
  11  -5   2   23.19    1.46 
 -11  -5  -2   23.43    1.43 
 -11  -5  -2   22.68    1.58 
  11  -5   2   24.16    1.49 
  11   5   2   23.67    1.69 
 -11   5  -2   22.93    1.46 
  11   5   2   23.63    1.35 
  13  -5   2    3.23    0.73 
  13  -5   2    3.53    0.77 
 -13  -5  -2    3.24    0.83 
 -13  -5  -2    3.57    0.79 
  13   5   2    2.90    0.78 
  13   5   2    3.76    0.82 
 -13   5  -2    3.84    0.90 
  15  -5   2    3.35    0.86 
 -15  -5  -2    2.99    0.82 
 -15  -5  -2    3.69    1.06 
  15  -5   2    3.28    0.91 
 -15   5  -2    3.17    0.91 
  15   5   2    2.83    0.96 
  15   5   2    3.36    0.88 
  17  -5   2   -0.06    0.84 
 -17  -5  -2    0.67    0.93 
 -17  -5  -2   -0.01    0.75 
  17  -5   2    0.32    0.78 
  17   5   2   -0.16    0.82 
 -17   5  -2   -0.09    0.75 
  17   5   2    0.11    0.84 
 -19  -5  -2    0.64    0.98 
 -18  -6   2   10.41    1.42 
  18  -6  -2   10.09    1.41 
 -18  -6   2   10.89    1.64 
 -18   6   2   10.85    1.48 
  18   6  -2    9.76    1.58 
 -16  -6   2   21.27    1.70 
  16  -6  -2   21.09    1.59 
 -16  -6   2   21.46    1.95 
  16   6  -2   19.98    1.83 
 -16   6   2   19.39    1.57 
  14  -6  -2    0.16    0.66 
  14  -6  -2    0.36    0.58 
 -14  -6   2    0.01    0.78 
 -14  -6   2    0.28    0.68 
 -14   6   2    0.08    0.64 
  14   6  -2    0.21    0.87 
 -12  -6   2    2.11    0.71 
  12  -6  -2    2.65    0.58 
 -12  -6   2    2.57    0.68 
  12   6  -2    2.27    0.80 
 -12   6   2    2.32    0.69 
 -12   6   2    2.99    0.72 
 -10  -6   2    2.69    0.79 
 -10  -6   2    2.84    0.94 
  10  -6  -2    2.73    0.75 
  10   6  -2    3.09    0.99 
 -10   6   2    2.81    0.59 
 -10   6   2    2.84    0.87 
  -8  -6   2   27.34    1.53 
   8  -6  -2   24.97    1.32 
  -8  -6   2   25.80    1.63 
  -8   6   2   25.91    1.46 
  -8   6   2   25.59    1.31 
   8   6  -2   25.64    1.58 
  -6  -6   2   53.70    2.20 
  -6  -6   2   52.95    2.03 
   6  -6  -2   51.79    1.91 
   6   6  -2   53.20    2.17 
  -6   6   2   54.06    2.08 
   4  -6  -2   23.98    1.05 
  -4  -6   2   24.19    1.15 
  -4  -6   2   23.79    1.30 
   4   6  -2   24.22    1.30 
  -4   6   2   23.77    1.20 
   2  -6  -2   17.19    0.99 
   2  -6  -2   18.03    0.90 
  -2  -6   2   16.65    1.08 
   2   6  -2   18.19    1.21 
  -2   6   2   17.74    1.04 
   2   6  -2   17.89    1.07 
   0  -6   2    0.66    0.45 
   0  -6  -2    0.74    0.49 
   0   6   2    0.85    0.49 
   0   6   2    0.84    0.48 
   0   6  -2    0.77    0.43 
   2  -6   2    2.81    0.58 
  -2  -6  -2    3.17    0.75 
   2  -6   2    2.88    0.55 
   2   6   2    2.40    0.64 
  -2   6  -2    3.06    0.65 
   2   6   2    3.03    0.66 
   4  -6   2   56.27    2.19 
   4  -6   2   55.41    2.26 
  -4  -6  -2   55.95    2.32 
  -4  -6  -2   56.10    2.41 
   4   6   2   56.33    2.50 
  -4   6  -2   55.41    2.18 
  -4   6  -2   56.85    2.32 
  -6  -6  -2   43.69    2.14 
   6  -6   2   43.58    2.01 
  -6  -6  -2   44.51    2.05 
  -6  -6  -2   44.43    1.84 
   6   6   2   43.67    2.21 
  -6   6  -2   44.70    1.86 
  -6   6  -2   43.18    2.03 
  -8  -6  -2    4.51    0.81 
   8  -6   2    4.54    0.76 
  -8  -6  -2    4.36    0.50 
  -8  -6  -2    4.48    0.89 
   8   6   2    4.08    0.86 
  -8   6  -2    4.49    0.52 
  -8   6  -2    4.12    0.78 
 -10  -6  -2   16.96    1.40 
 -10  -6  -2   17.90    1.40 
  10  -6   2   16.67    1.24 
  10   6   2   16.58    1.48 
 -10   6  -2   16.32    0.86 
 -10   6  -2   17.76    1.39 
  12  -6   2    1.34    0.65 
  12  -6   2    1.96    0.75 
 -12  -6  -2    2.01    0.81 
 -12  -6  -2    2.00    0.95 
  12   6   2    1.36    0.81 
 -12   6  -2    1.84    0.80 
  14  -6   2   -0.02    0.62 
 -14  -6  -2    0.17    0.67 
 -14  -6  -2    0.31    0.84 
  14  -6   2    0.48    0.71 
  14   6   2   -0.37    0.83 
  14   6   2    0.42    0.75 
 -14   6  -2    0.08    0.66 
  16  -6   2    7.44    1.29 
  16  -6   2    6.43    1.10 
 -16  -6  -2    7.69    1.27 
 -16  -6  -2    6.57    1.17 
 -16   6  -2    6.32    1.10 
  16   6   2    7.11    1.13 
  16   6   2    6.69    1.39 
  18  -6   2    2.60    0.99 
 -18  -6  -2    3.63    1.25 
 -18  -6  -2    2.81    0.96 
  18   6   2    2.71    1.00 
  18   6   2    2.62    1.34 
 -18   6  -2    2.99    1.14 
 -17  -7   2    1.00    0.92 
  17  -7  -2    0.41    0.70 
 -17  -7   2    1.26    1.13 
  17   7  -2    0.14    1.08 
 -17   7   2    0.76    0.84 
 -15  -7   2    0.41    0.90 
  15  -7  -2    0.41    0.69 
  15  -7  -2    0.10    0.61 
 -15  -7   2    0.41    0.80 
  15   7  -2    0.40    0.90 
 -15   7   2    0.64    0.80 
 -13  -7   2   12.40    1.54 
 -13  -7   2   12.00    1.29 
  13  -7  -2   12.72    1.32 
  13   7  -2   11.57    1.39 
 -13   7   2   11.37    1.29 
 -11  -7   2    2.58    0.99 
 -11  -7   2    2.54    0.87 
  11  -7  -2    3.20    0.83 
 -11   7   2    2.90    0.87 
  11   7  -2    2.61    1.00 
   9  -7  -2    3.70    0.78 
  -9  -7   2    3.74    0.86 
  -9  -7   2    3.92    1.05 
   9   7  -2    3.51    0.94 
  -9   7   2    4.29    0.95 
   7  -7  -2    1.91    0.55 
  -7  -7   2    1.77    0.76 
  -7  -7   2    1.93    0.64 
  -7   7   2    1.80    0.65 
   7   7  -2    1.88    0.81 
  -5  -7   2    0.56    0.64 
  -5  -7   2    1.02    0.54 
   5  -7  -2    1.08    0.49 
   5   7  -2    0.57    0.59 
  -5   7   2    0.96    0.60 
   3  -7  -2    2.72    0.70 
  -3  -7   2    2.78    0.69 
  -3  -7   2    2.94    0.84 
   3  -7  -2    2.40    0.58 
  -3   7   2    2.91    0.80 
   3   7  -2    2.03    0.71 
   1  -7  -2    4.40    0.58 
   1  -7  -2    4.61    0.47 
  -1  -7   2    4.51    0.64 
   1   7  -2    4.65    0.61 
  -1   7   2    4.69    0.67 
  -1   7   2    4.34    0.68 
   1  -7   2    8.00    0.83 
   1  -7   2    8.11    0.76 
  -1  -7  -2    7.93    0.89 
   1   7   2    8.49    0.97 
  -1   7  -2    8.06    0.84 
   1   7   2    7.86    0.84 
  -3  -7  -2   14.39    1.14 
  -3  -7  -2   14.68    1.05 
   3  -7   2   15.00    1.01 
   3  -7   2   13.73    0.93 
  -3   7  -2   15.17    1.10 
   3   7   2   14.21    1.27 
   5  -7   2    3.42    0.61 
  -5  -7  -2    3.40    0.74 
  -5  -7  -2    3.39    0.65 
  -5   7  -2    3.83    0.72 
   5   7   2    3.63    0.85 
  -7  -7  -2    5.13    0.91 
  -7  -7  -2    5.74    0.88 
   7  -7   2    5.69    0.87 
  -7   7  -2    4.92    0.63 
   7   7   2    5.11    1.01 
  -7   7  -2    5.20    0.82 
  -9  -7  -2   25.05    1.49 
  -9  -7  -2   24.90    1.58 
   9  -7   2   24.75    1.40 
  -9   7  -2   24.71    1.41 
   9   7   2   24.70    1.80 
  11  -7   2   20.65    1.37 
 -11  -7  -2   20.82    1.60 
 -11  -7  -2   19.97    1.29 
  11   7   2   20.72    1.60 
 -11   7  -2   20.41    1.29 
 -13  -7  -2    4.14    0.99 
  13  -7   2    3.63    0.80 
 -13  -7  -2    3.53    0.87 
  13  -7   2    3.61    0.78 
  13   7   2    4.02    1.18 
 -13   7  -2    3.70    0.85 
  15  -7   2    1.24    0.74 
 -15  -7  -2    2.15    0.96 
 -15  -7  -2    1.22    0.75 
  15  -7   2    1.37    0.80 
  15   7   2    0.89    1.05 
 -15   7  -2    1.25    0.84 
  17  -7   2    0.36    0.96 
 -17  -7  -2   -0.06    0.84 
 -17  -7  -2    0.84    1.05 
 -17   7  -2    0.33    0.93 
  17   7   2   -1.05    1.05 
 -16  -8   2    7.40    1.35 
 -16  -8   2    8.64    1.35 
  16  -8  -2    7.92    1.26 
 -16   8   2    7.67    1.30 
  16   8  -2    7.49    1.49 
 -14  -8   2    0.37    0.91 
  14  -8  -2    0.27    0.74 
 -14  -8   2    0.24    0.76 
 -14   8   2    0.68    0.80 
  14   8  -2    0.24    0.90 
 -12  -8   2    5.18    1.23 
  12  -8  -2    5.05    0.99 
 -12  -8   2    5.36    1.10 
 -12   8   2    5.38    1.11 
  12   8  -2    4.62    1.14 
 -10  -8   2    1.17    0.83 
  10  -8  -2    0.77    0.57 
 -10  -8   2    0.76    0.61 
 -10   8   2    0.80    0.71 
  10   8  -2    0.58    0.71 
  -8  -8   2    8.79    1.21 
  -8  -8   2    8.70    1.38 
   8  -8  -2    9.24    1.13 
  -8   8   2    8.97    1.24 
   8   8  -2    8.36    1.30 
  -6  -8   2    2.45    0.76 
   6  -8  -2    2.52    0.55 
  -6  -8   2    2.92    0.68 
   6   8  -2    2.45    0.78 
  -6   8   2    2.42    0.69 
  -4  -8   2   35.72    1.96 
  -4  -8   2   37.56    1.90 
   4  -8  -2   38.21    1.78 
   4   8  -2   36.59    2.08 
  -4   8   2   37.14    1.91 
  -2  -8   2    4.66    0.85 
   2  -8  -2    4.51    0.77 
   2  -8  -2    4.07    0.55 
   2   8  -2    4.01    0.79 
  -2   8   2    4.05    0.71 
   2   8  -2    4.23    0.72 
   0  -8  -2    0.60    0.57 
   0  -8   2    0.32    0.54 
   0  -8  -2    0.47    0.38 
   0  -8   2    0.48    0.46 
   0   8   2    0.52    0.59 
   0   8  -2    0.52    0.53 
   0   8   2    0.62    0.63 
   2  -8   2    9.67    0.81 
   2  -8   2    9.72    0.87 
  -2  -8  -2    9.60    1.05 
   2   8   2    9.54    1.02 
  -2   8  -2   10.49    1.08 
   2   8   2    9.64    0.99 
  -4  -8  -2    0.22    0.50 
   4  -8   2    0.18    0.45 
   4  -8   2    0.30    0.49 
  -4  -8  -2    0.50    0.64 
  -4   8  -2    0.13    0.49 
   4   8   2    0.27    0.71 
   6  -8   2    6.00    0.81 
  -6  -8  -2    6.33    0.84 
  -6  -8  -2    5.97    0.91 
   6   8   2    6.05    0.94 
  -6   8  -2    6.38    0.88 
   8  -8   2    0.17    0.52 
  -8  -8  -2    0.35    0.61 
  -8  -8  -2    0.37    0.74 
  -8   8  -2    0.14    0.61 
   8   8   2   -0.30    0.67 
 -10  -8  -2    0.41    0.87 
  10  -8   2    0.35    0.60 
 -10  -8  -2    0.38    0.64 
  10   8   2    0.26    0.93 
 -10   8  -2    0.35    0.71 
  12  -8   2    4.73    0.87 
 -12  -8  -2    4.90    0.96 
 -12  -8  -2    5.14    1.14 
 -12   8  -2    4.89    0.99 
  12   8   2    4.65    1.09 
  14  -8   2    1.44    0.80 
 -14  -8  -2    1.80    1.02 
 -14  -8  -2    1.36    0.87 
  14  -8   2    0.96    0.80 
  14   8   2    0.56    1.07 
 -14   8  -2    1.03    0.90 
  16  -8   2    0.64    0.80 
 -16  -8  -2    0.93    0.93 
 -16  -8  -2    0.93    0.93 
  16  -8   2    0.72    0.84 
  16   8   2    0.06    0.99 
 -16   8  -2    0.94    0.90 
  15  -9  -2    9.41    1.37 
 -15  -9   2    9.64    1.57 
 -15  -9   2    8.86    1.33 
 -15   9   2   10.16    1.53 
  15   9  -2    8.68    1.70 
 -13  -9   2   14.10    1.73 
 -13  -9   2   14.68    1.57 
  13  -9  -2   13.55    1.40 
  13   9  -2   13.36    1.62 
 -13   9   2   12.86    1.38 
 -11  -9   2    9.50    1.38 
  11  -9  -2    9.91    1.08 
 -11  -9   2    9.96    1.23 
 -11   9   2    9.68    1.20 
  11   9  -2    9.28    1.32 
  -9  -9   2    5.05    1.05 
   9  -9  -2    5.14    0.81 
  -9  -9   2    4.94    0.91 
   9   9  -2    4.95    1.05 
  -9   9   2    4.79    0.93 
   7  -9  -2    9.06    0.93 
  -7  -9   2    9.23    1.28 
  -7  -9   2    8.98    0.99 
   7   9  -2    8.74    1.14 
  -7   9   2    9.34    1.14 
   5  -9  -2   13.56    0.98 
  -5  -9   2   14.07    1.18 
  -5  -9   2   13.14    1.23 
  -5   9   2   13.69    1.23 
   5   9  -2   13.40    1.25 
   3  -9  -2   28.61    1.75 
  -3  -9   2   28.28    1.85 
   3  -9  -2   29.01    1.61 
   3   9  -2   28.86    1.79 
  -3   9   2   29.28    1.86 
   3   9  -2   27.87    1.97 
  -1  -9   2   31.12    2.12 
   1  -9  -2   30.64    1.79 
   1  -9  -2   29.15    2.00 
  -1   9   2   29.68    2.05 
   1   9  -2   29.97    2.04 
  -1  -9  -2   96.23    3.97 
   1  -9   2   99.05    3.81 
   1  -9   2  100.80    3.98 
   1   9   2   98.37    3.99 
   1   9   2   96.28    4.01 
  -1   9  -2   97.03    3.91 
   3  -9   2   88.62    3.57 
  -3  -9  -2   84.01    3.71 
   3  -9   2   87.15    3.59 
   3   9   2   88.73    3.86 
  -3   9  -2   89.19    3.72 
   3   9   2   90.14    3.80 
  -5  -9  -2   28.48    1.69 
   5  -9   2   30.14    1.68 
  -5  -9  -2   28.19    1.81 
   5   9   2   28.53    1.90 
  -5   9  -2   29.00    1.70 
  -7  -9  -2   -0.03    0.58 
   7  -9   2   -0.09    0.48 
  -7  -9  -2   -0.13    0.69 
  -7   9  -2    0.20    0.66 
   7   9   2   -0.10    0.73 
   9  -9   2    0.73    0.69 
  -9  -9  -2    0.68    0.70 
  -9  -9  -2    1.16    0.89 
   9   9   2    0.24    0.94 
  -9   9  -2    0.27    0.68 
 -11  -9  -2   22.03    1.81 
 -11  -9  -2   24.12    2.09 
  11  -9   2   21.61    1.64 
 -11   9  -2   22.54    1.83 
  11   9   2   23.11    2.23 
  13  -9   2   14.62    1.68 
 -13  -9  -2   13.49    1.58 
 -13  -9  -2   15.32    1.88 
 -13   9  -2   13.64    1.58 
  13   9   2   12.63    1.79 
 -15  -9  -2    6.83    1.24 
 -15  -9  -2    6.83    1.22 
  15  -9   2    7.27    1.28 
  15  -9   2    6.65    1.15 
  15   9   2    5.69    1.43 
 -14 -10   2    0.37    1.13 
 -14 -10   2    0.05    0.84 
  14 -10  -2    0.03    0.81 
 -14  10   2    0.34    0.99 
  14  10  -2   -0.41    1.11 
  12 -10  -2    4.57    0.99 
 -12 -10   2    5.15    1.21 
 -12 -10   2    4.57    1.23 
  12  10  -2    4.26    1.35 
 -12  10   2    4.29    1.09 
  10 -10  -2    5.63    0.87 
 -10 -10   2    7.27    1.22 
 -10 -10   2    6.41    1.24 
 -10  10   2    6.88    1.23 
  10  10  -2    6.16    1.32 
  -8 -10   2    2.92    0.87 
   8 -10  -2    2.94    0.76 
  -8 -10   2    3.02    1.01 
   8  10  -2    2.68    0.94 
  -8  10   2    2.85    0.89 
   6 -10  -2    9.87    0.97 
  -6 -10   2    9.63    1.24 
   6  10  -2   10.11    1.37 
  -6  10   2   10.15    1.18 
  -4 -10   2    0.48    0.75 
   4 -10  -2    0.75    0.57 
   4  10  -2    0.40    0.76 
   4  10  -2    0.61    0.88 
  -4  10   2    0.99    0.75 
   2 -10  -2    7.05    1.27 
   2 -10  -2    7.31    1.04 
  -2 -10   2    6.87    1.30 
  -2  10   2    7.57    1.34 
   2  10  -2    7.04    1.25 
   0 -10  -2    6.98    0.86 
   0 -10   2    6.65    1.10 
   0 -10  -2    7.38    1.19 
   0 -10   2    6.86    0.96 
   0  10   2    6.84    1.14 
   0  10  -2    7.09    1.18 
   2 -10   2    0.86    0.58 
   2 -10   2    0.50    0.60 
  -2 -10  -2    0.66    0.71 
   2  10   2    0.71    0.74 
  -2  10  -2    0.82    0.69 
   2  10   2    0.99    0.81 
   4 -10   2    0.31    0.55 
  -4 -10  -2    0.10    0.72 
   4 -10   2    0.03    0.53 
   4  10   2    0.21    0.69 
   4  10   2    0.11    0.74 
  -4  10  -2    0.23    0.61 
   6 -10   2    8.58    1.03 
  -6 -10  -2    8.89    1.30 
  -6  10  -2    8.83    1.18 
   6  10   2    8.97    1.33 
  -8 -10  -2    0.28    0.68 
  -8 -10  -2    0.28    0.78 
   8 -10   2    0.31    0.55 
  -8  10  -2    0.24    0.75 
   8  10   2    0.15    0.81 
 -10 -10  -2    6.14    1.10 
  10 -10   2    6.11    1.11 
 -10 -10  -2    6.21    1.34 
  10  10   2    4.95    1.15 
 -10  10  -2    5.28    1.06 
  12 -10   2    4.58    1.02 
 -12 -10  -2    4.15    0.94 
 -12 -10  -2    5.00    1.28 
  12  10   2    4.69    1.41 
 -12  10  -2    4.40    1.05 
 -14 -10  -2    0.77    0.98 
  14 -10   2    0.55    0.91 
 -14 -10  -2    0.05    0.84 
  14  10   2   -0.45    1.14 
 -13 -11   2    0.87    0.96 
  13 -11  -2    1.03    0.86 
 -13  11   2    1.17    1.03 
 -11 -11   2    2.83    1.03 
 -11 -11   2    3.76    1.35 
  11 -11  -2    2.71    0.90 
  11  11  -2    2.54    1.29 
 -11  11   2    3.06    1.11 
  -9 -11   2    0.65    0.97 
  -9 -11   2    0.38    0.79 
   9 -11  -2   -0.19    0.60 
  -9  11   2    0.24    0.79 
   9  11  -2    0.33    1.05 
  -7 -11   2    1.37    0.99 
   7 -11  -2    0.38    0.62 
  -7  11   2    0.52    0.85 
   7  11  -2    0.25    0.91 
   7  11  -2    0.88    1.02 
   5 -11  -2    0.74    0.58 
  -5 -11   2    1.16    0.96 
   5  11  -2    1.22    0.87 
  -5  11   2    0.95    0.72 
   5  11  -2    1.01    0.87 
   3 -11  -2    2.86    0.60 
  -3 -11   2    3.01    0.83 
   3  11  -2    2.61    0.78 
  -3  11   2    2.89    0.78 
   1 -11  -2    0.40    0.48 
   1 -11  -2    0.68    0.71 
  -1 -11   2    0.81    0.83 
  -1 -11   2    0.49    0.55 
   1  11  -2    0.79    0.78 
  -1  11   2    0.82    0.81 
   1 -11   2    0.40    0.58 
  -1 -11  -2    0.41    0.82 
  -1 -11  -2    0.05    0.46 
   1 -11   2    0.12    0.60 
   1  11   2   -0.12    0.67 
  -1  11  -2    0.35    0.79 
   3 -11   2    3.68    0.68 
   3 -11   2    3.88    0.73 
  -3 -11  -2    4.03    0.95 
   3  11   2    4.23    0.98 
  -3  11  -2    4.07    0.93 
   3  11   2    3.65    0.85 
  -5 -11  -2    9.21    1.35 
   5 -11   2    8.96    1.07 
  -5  11  -2    8.89    1.26 
   5  11   2    8.23    1.22 
   5  11   2    7.58    1.14 
  -7 -11  -2    1.80    0.96 
   7 -11   2    1.70    0.69 
   7  11   2    2.37    1.07 
   7  11   2    2.02    1.01 
  -7  11  -2    1.68    0.96 
  -9 -11  -2    4.56    1.23 
   9 -11   2    4.34    1.02 
  -9 -11  -2    4.79    1.14 
  -9  11  -2    4.07    1.14 
   9  11   2    4.20    1.23 
  11 -11   2    0.72    0.74 
 -11 -11  -2    0.85    1.06 
 -11 -11  -2    0.73    0.84 
 -11  11  -2    0.79    0.99 
  11  11   2    0.38    1.15 
 -10 -12   2    2.38    1.11 
 -10 -12   2    2.33    0.93 
  10 -12  -2    1.99    0.85 
  10  12  -2    2.18    1.05 
 -10  12   2    2.23    1.11 
  -8 -12   2    1.32    1.02 
   8 -12  -2    1.01    0.74 
   8  12  -2    0.95    0.99 
  -8  12   2    0.57    0.94 
   8  12  -2    0.91    1.02 
   6 -12  -2    0.59    0.63 
  -6 -12   2    0.57    0.88 
  -6  12   2    0.32    0.84 
   6  12  -2    0.32    0.80 
   6  12  -2    0.70    0.99 
  -4 -12   2    1.67    1.02 
   4 -12  -2    1.63    0.74 
  -4  12   2    1.12    0.87 
   4  12  -2    1.30    0.96 
  -2 -12   2    4.82    0.83 
   2 -12  -2    5.32    0.87 
   2 -12  -2    5.59    1.08 
  -2 -12   2    4.99    1.08 
  -2  12   2    5.63    1.18 
   2  12  -2    5.70    1.19 
   0 -12  -2    0.44    0.55 
   0 -12  -2    0.81    0.91 
   0 -12   2    0.32    0.58 
   0 -12   2    0.69    0.75 
   0  12   2    0.44    0.76 
   0  12  -2    0.35    0.73 
   2 -12   2    3.24    1.02 
  -2 -12  -2    3.50    0.84 
   2 -12   2    3.36    0.93 
  -2 -12  -2    3.91    1.18 
   2  12   2    3.51    1.14 
  -2  12  -2    3.51    1.17 
   4 -12   2    0.26    0.63 
  -4 -12  -2    0.88    0.89 
  -4  12  -2    0.79    0.74 
   4  12   2    0.88    0.90 
   4  12   2    1.07    1.00 
  -6 -12  -2   10.78    1.47 
   6 -12   2   11.10    1.26 
  -6  12  -2   10.72    1.44 
   6  12   2   11.45    1.52 
   6  12   2   10.60    1.46 
  -8 -12  -2    4.14    1.38 
   8 -12   2    3.15    0.98 
   8  12   2    3.22    1.33 
   8  12   2    3.59    1.20 
  -8  12  -2    4.16    1.28 
 -10 -12  -2    6.79    2.25 
 -10 -12  -2    4.93    1.12 
  10 -12   2    5.89    1.20 
  10  12   2    4.97    2.01 
  -7 -13   2    4.56    1.25 
   7  13  -2    4.38    1.18 
  -7  13   2    4.20    1.16 
  -5 -13   2    0.93    0.96 
  -5  13   2    0.43    0.85 
   5  13  -2    0.75    1.00 
  -3 -13   2    1.12    0.93 
  -3 -13   2    0.50    0.64 
   3  13  -2    0.81    0.99 
  -3  13   2    0.58    0.84 
   1 -13  -2    3.77    1.04 
  -1 -13   2    3.84    1.11 
  -1 -13   2    3.32    0.78 
  -1  13   2    3.60    1.09 
   1  13  -2    3.65    1.02 
   1 -13   2    3.06    0.83 
   1 -13   2    4.44    1.20 
  -1 -13  -2    4.20    1.21 
  -1  13  -2    3.98    1.22 
   1  13   2    3.67    1.14 
   3 -13   2    0.42    0.73 
   3 -13   2    1.07    0.87 
  -3 -13  -2    0.99    0.98 
   3  13   2    0.94    1.02 
  -3  13  -2    0.73    0.97 
  -5 -13  -2    3.34    1.23 
   5 -13   2    2.20    0.85 
  -5  13  -2    2.85    1.16 
   5  13   2    2.82    1.17 
   5  13   2    3.81    1.40 
  -7 -13  -2    3.04    1.27 
   7 -13   2    3.20    0.99 
   7  13   2    3.43    1.23 
   0 -14   2    1.69    1.08 
   0 -14  -2    1.62    0.94 
   0  14   2    1.48    1.16 
   0  14  -2    1.41    1.17 
 -20   0   3    0.23    0.93 
  20   0  -3   -0.32    0.85 
  18   0  -3   -0.03    0.77 
  18   0  -3   -0.16    0.67 
 -18   0   3    0.00    0.75 
  16   0  -3    0.11    0.56 
  16   0  -3   -0.04    0.61 
 -16   0   3   -0.37    0.67 
 -16   0   3    0.09    0.67 
  16   0  -3    0.05    0.46 
 -14   0   3    0.09    0.64 
 -14   0   3   -0.13    0.58 
  14   0  -3   -0.10    0.49 
  14   0  -3    0.18    0.59 
  14   0  -3    0.06    0.42 
  12   0  -3    0.11    0.34 
  12   0  -3   -0.10    0.36 
  12   0  -3   -0.14    0.49 
 -12   0   3   -0.17    0.49 
 -12   0   3   -0.08    0.49 
 -10   0   3   -0.11    0.45 
 -10   0   3    0.30    0.46 
  10   0  -3    0.16    0.34 
 -10   0   3    0.08    0.31 
  10   0  -3    0.04    0.35 
  10   0  -3    0.20    0.43 
   8   0  -3    0.01    0.39 
   8   0  -3    0.13    0.37 
  -8   0   3    0.29    0.47 
   8   0  -3    0.01    0.30 
  -8   0   3    0.10    0.42 
  -8   0   3    0.14    0.29 
   8   0  -3   -0.07    0.29 
   6   0  -3    0.14    0.31 
  -6   0   3    0.14    0.36 
   6   0  -3    0.18    0.27 
   6   0  -3    0.24    0.36 
  -6   0   3   -0.01    0.22 
  -6   0   3    0.09    0.37 
   6   0  -3    0.09    0.24 
  -6   0   3    0.07    0.28 
   6   0  -3    0.07    0.34 
  -4   0   3    0.07    0.17 
   4   0  -3    0.02    0.28 
   4   0  -3    0.14    0.27 
  -4   0   3   -0.07    0.30 
  -4   0   3   -0.10    0.30 
  -4   0   3    0.10    0.25 
   4   0  -3    0.00    0.18 
   4   0  -3    0.24    0.29 
   4   0  -3    0.09    0.30 
   0   0   3   -0.04    0.07 
   0   0   3   -0.04    0.06 
   0   0  -3   -0.07    0.09 
   0   0  -3   -0.02    0.08 
  -2   0  -3   11.21    1.53 
  -2   0  -3   14.18    1.48 
  -6   0  -3   -0.20    0.29 
  -6   0  -3    0.05    0.36 
   6   0   3    0.25    0.36 
   6   0   3    0.31    0.28 
   6   0   3    0.20    0.35 
  -6   0  -3   -0.17    0.25 
  -6   0  -3    0.39    0.39 
   6   0   3   -0.11    0.32 
  -8   0  -3    0.17    0.40 
   8   0   3    0.12    0.40 
   8   0   3    0.20    0.33 
   8   0   3    0.13    0.39 
  -8   0  -3   -0.05    0.34 
   8   0   3    0.19    0.43 
  10   0   3   -0.17    0.38 
  10   0   3   -0.12    0.30 
  10   0   3   -0.20    0.38 
 -10   0  -3    0.18    0.37 
 -10   0  -3   -0.11    0.42 
  12   0   3   -0.18    0.28 
 -12   0  -3   -0.28    0.48 
 -12   0  -3   -0.16    0.42 
  12   0   3    0.01    0.48 
  12   0   3    0.02    0.53 
 -14   0  -3   -0.06    0.60 
  14   0   3    0.22    0.58 
 -14   0  -3   -0.28    0.43 
  14   0   3   -0.08    0.32 
  14   0   3    0.14    0.63 
  16   0   3   -0.04    0.64 
 -16   0  -3   -0.18    0.68 
  16   0   3   -0.04    0.62 
  18   0   3   -0.12    0.79 
  18   0   3   -0.23    0.72 
 -18   0  -3   -0.03    0.74 
 -20   0  -3   -0.04    0.88 
  20   0   3   -0.21    0.87 
  19  -1  -3    1.42    0.93 
 -19  -1   3    1.83    1.00 
  19   1  -3    1.47    0.99 
 -19   1   3    1.72    1.03 
  17  -1  -3    0.08    0.64 
 -17  -1   3   -0.27    0.78 
  17  -1  -3   -0.03    0.55 
 -17  -1   3    0.32    0.74 
  17  -1  -3   -0.02    0.51 
  17   1  -3    0.02    0.59 
  17   1  -3    0.25    0.71 
 -17   1   3    0.07    0.71 
 -15  -1   3    1.92    0.81 
  15  -1  -3    2.36    0.67 
  15  -1  -3    2.04    0.67 
  15  -1  -3    2.09    0.75 
 -15  -1   3    2.09    0.85 
  15   1  -3    2.25    0.71 
 -15   1   3    2.25    0.77 
  15   1  -3    2.29    0.58 
 -15   1   3    2.12    0.82 
  15   1  -3    1.88    0.72 
 -13  -1   3   25.74    1.52 
  13  -1  -3   24.87    1.29 
  13  -1  -3   25.27    1.43 
  13  -1  -3   25.73    1.39 
 -13  -1   3   25.28    1.44 
  13   1  -3   25.42    1.45 
 -13   1   3   25.34    1.50 
 -13   1   3   24.98    1.39 
  13   1  -3   24.81    1.43 
  13   1  -3   25.36    1.23 
 -11  -1   3   49.30    2.12 
 -11  -1   3   49.57    2.13 
  11  -1  -3   48.94    1.96 
  11  -1  -3   49.34    2.08 
  11  -1  -3   50.11    2.04 
  11   1  -3   49.76    1.94 
  11   1  -3   49.27    2.09 
 -11   1   3   50.27    2.03 
 -11   1   3   50.40    2.14 
  11   1  -3   50.37    2.09 
  -9  -1   3   96.27    3.63 
   9  -1  -3   95.92    3.59 
   9  -1  -3   96.91    3.55 
  -9  -1   3   96.78    3.58 
  -9  -1   3   96.12    3.64 
   9   1  -3   97.21    3.50 
   9   1  -3   96.63    3.63 
  -9   1   3   96.19    3.64 
  -9   1   3   96.26    3.56 
   9   1  -3   96.67    3.58 
  -7  -1   3   19.95    1.01 
  -7  -1   3   19.63    0.96 
   7  -1  -3   19.75    0.88 
  -7  -1   3   19.67    0.92 
   7  -1  -3   20.16    0.96 
   7   1  -3   20.47    0.99 
   7   1  -3   20.03    0.96 
   7   1  -3   19.96    0.89 
   7   1  -3   20.00    0.99 
  -7   1   3   19.95    0.96 
  -7   1   3   19.27    1.02 
  -5  -1   3    2.01    0.43 
  -5  -1   3    1.91    0.37 
  -5  -1   3    1.91    0.46 
  -5  -1   3    1.97    0.49 
   5  -1  -3    1.87    0.44 
  -5  -1   3    2.11    0.38 
   5  -1  -3    1.77    0.32 
   5  -1  -3    2.09    0.46 
  -5   1   3    2.06    0.41 
   5   1  -3    1.96    0.40 
   5   1  -3    2.23    0.50 
   5   1  -3    2.17    0.39 
   5   1  -3    2.05    0.44 
  -5   1   3    1.97    0.47 
   5   1  -3    2.11    0.46 
  -5   1   3    2.20    0.46 
   3  -1  -3   24.49    1.08 
  -3  -1   3   26.30    1.12 
  -3  -1   3   25.52    1.11 
   3  -1  -3   26.22    1.14 
  -3  -1   3   26.40    1.13 
  -3  -1   3   25.90    1.20 
  -3  -1   3   25.94    1.14 
  -3   1   3   25.54    1.15 
  -3   1   3   24.91    1.08 
   3   1  -3   26.29    1.13 
   3   1  -3   26.06    1.19 
   3   1  -3   25.96    1.12 
   3   1  -3   24.87    1.09 
   3   1  -3   25.87    1.13 
  -1  -1   3   35.26    0.94 
   1   1  -3   37.85    0.95 
  -1  -1  -3  670.15   23.71 
  -1  -1  -3  691.82   23.78 
  -1  -1  -3  679.01   23.85 
  -1  -1  -3  639.78   23.70 
   1  -1   3  674.16   23.69 
   1   1   3  662.41   23.87 
  -1   1  -3  666.09   23.78 
   3  -1   3   17.78    1.42 
  -3  -1  -3   16.52    1.49 
  -3  -1  -3   18.26    1.45 
   3  -1   3   16.86    1.44 
  -3  -1  -3   20.37    1.49 
  -3  -1  -3   19.24    1.43 
   3   1   3   19.50    1.47 
   3   1   3   19.27    1.55 
   3   1   3   16.32    1.39 
  -3   1  -3   17.56    1.45 
  -3   1  -3   17.35    1.42 
   3   1   3   17.43    1.43 
   5  -1   3   66.89    3.42 
   5  -1   3   70.53    3.36 
  -5  -1  -3   68.70    3.43 
  -5  -1  -3   68.15    3.36 
  -5  -1  -3   68.43    3.34 
   5  -1   3   67.88    3.38 
  -5  -1  -3   69.47    3.34 
   5  -1   3   67.25    3.21 
   5   1   3   67.54    3.35 
   5   1   3   65.37    3.16 
  -5   1  -3   70.93    3.40 
  -5   1  -3   68.10    3.19 
   5   1   3   70.38    3.47 
   5   1   3   70.54    3.36 
  -5   1  -3   71.63    3.37 
   5   1   3   68.71    3.35 
   7  -1   3   25.87    1.62 
   7  -1   3   26.65    1.39 
   7  -1   3   27.99    1.62 
  -7  -1  -3   27.39    1.62 
   7  -1   3   26.86    1.58 
  -7  -1  -3   27.01    1.57 
   7   1   3   26.57    1.33 
   7   1   3   27.23    1.55 
   7   1   3   26.24    1.64 
  -7   1  -3   27.63    1.40 
   7   1   3   27.42    1.60 
  -7   1  -3   27.27    1.58 
   7   1   3   26.30    1.55 
  -9  -1  -3   21.50    1.43 
   9  -1   3   20.18    1.39 
   9  -1   3   21.06    1.48 
  -9  -1  -3   20.69    1.36 
   9  -1   3   20.94    1.18 
   9   1   3   20.92    1.41 
   9   1   3   20.48    1.32 
  -9   1  -3   21.20    1.41 
   9   1   3   20.41    1.09 
   9   1   3   21.09    1.50 
  -9   1  -3   20.61    1.18 
 -11  -1  -3    1.70    0.61 
  11  -1   3    1.96    0.70 
  11  -1   3    1.53    0.43 
 -11  -1  -3    1.84    0.64 
  11  -1   3    2.24    0.73 
  11   1   3    1.99    0.38 
  11   1   3    1.74    0.69 
 -11   1  -3    1.81    0.48 
 -11   1  -3    1.47    0.58 
  11   1   3    1.92    0.64 
 -13  -1  -3   30.13    1.87 
  13  -1   3   29.22    1.83 
 -13  -1  -3   30.38    1.76 
  13  -1   3   29.93    1.93 
  13   1   3   31.08    1.86 
 -13   1  -3   30.32    1.60 
 -13   1  -3   29.81    1.82 
  13   1   3   30.64    1.47 
  13   1   3   30.38    1.91 
 -15  -1  -3   15.32    1.37 
  15  -1   3   15.55    1.34 
 -15  -1  -3   14.79    1.25 
  15  -1   3   16.09    1.46 
  15  -1   3   14.94    1.09 
  15   1   3   15.70    1.41 
 -15   1  -3   15.09    1.30 
  15   1   3   15.11    1.45 
  17  -1   3   22.77    1.74 
 -17  -1  -3   21.48    1.76 
  17  -1   3   21.54    1.78 
  17   1   3   22.74    1.73 
  17   1   3   21.70    1.84 
 -17   1  -3   20.59    1.72 
  19  -1   3    5.59    1.15 
 -19  -1  -3    5.94    1.14 
  19  -1   3    5.26    1.04 
 -19   1  -3    5.36    1.17 
  19   1   3    5.38    1.05 
  19   1   3    5.45    1.17 
 -20  -2   3    0.70    0.92 
  20  -2  -3    0.27    0.75 
 -20   2   3    0.47    0.90 
  20   2  -3    0.54    0.94 
  18  -2  -3   19.60    1.56 
  18  -2  -3   20.03    1.93 
 -18  -2   3   19.32    1.55 
 -18  -2   3   18.96    1.58 
  18   2  -3   19.16    1.49 
 -18   2   3   18.47    1.44 
  18   2  -3   18.74    1.46 
 -16  -2   3    7.57    1.13 
  16  -2  -3    7.82    0.99 
  16  -2  -3    7.93    0.88 
  16  -2  -3    7.82    0.90 
 -16  -2   3    7.87    1.06 
  16   2  -3    7.60    0.99 
  16   2  -3    8.09    1.03 
 -16   2   3    8.70    1.17 
  14  -2  -3   29.50    1.54 
  14  -2  -3   30.86    1.44 
 -14  -2   3   31.42    1.67 
 -14  -2   3   30.33    1.74 
  14  -2  -3   31.20    1.54 
  14   2  -3   31.03    1.33 
 -14   2   3   30.79    1.61 
 -14   2   3   30.48    1.46 
  14   2  -3   31.12    1.63 
 -12  -2   3   19.87    1.28 
  12  -2  -3   20.69    1.17 
 -12  -2   3   19.93    1.25 
  12  -2  -3   20.30    1.26 
  12   2  -3   20.30    1.01 
 -12   2   3   20.27    1.13 
  12   2  -3   19.32    1.20 
 -12   2   3   19.94    1.27 
  10  -2  -3    7.66    0.93 
 -10  -2   3    7.78    0.96 
 -10  -2   3    7.37    0.93 
  10  -2  -3    7.39    0.81 
 -10   2   3    7.79    0.97 
  10   2  -3    7.05    0.69 
 -10   2   3    7.97    0.84 
  10   2  -3    7.45    0.90 
  10   2  -3    6.04    0.78 
  -8  -2   3  143.56    5.01 
   8  -2  -3  138.09    4.98 
  -8  -2   3  142.42    5.09 
   8  -2  -3  140.52    4.94 
  -8  -2   3  142.74    5.04 
  -8  -2   3  141.04    4.87 
  -8   2   3  144.45    4.98 
   8   2  -3  144.12    5.04 
   8   2  -3  142.14    4.89 
  -8   2   3  141.82    5.04 
   8   2  -3  144.41    5.03 
   6  -2  -3   79.87    3.11 
  -6  -2   3   80.16    3.11 
  -6  -2   3   79.67    3.01 
  -6  -2   3   78.66    3.08 
   6  -2  -3   79.70    3.08 
  -6  -2   3   78.86    3.15 
  -6   2   3   78.66    3.11 
   6   2  -3   78.84    3.08 
   6   2  -3   77.36    3.00 
   6   2  -3   79.27    3.15 
  -6   2   3   79.18    3.06 
   6   2  -3   78.90    3.10 
   6   2  -3   78.25    3.18 
  -4  -2   3  401.55   15.72 
   4  -2  -3  406.40   15.70 
  -4  -2   3  406.75   15.73 
  -4  -2   3  406.58   15.75 
   4  -2  -3  416.13   15.77 
  -4  -2   3  400.95   15.69 
  -4  -2   3  406.02   15.80 
   4   2  -3  404.22   15.79 
  -4   2   3  405.68   15.75 
   4   2  -3  393.26   15.68 
   4   2  -3  408.35   15.76 
  -4   2   3  413.51   15.71 
   4   2  -3  408.38   15.73 
  -2  -2   3   32.92    1.49 
  -2  -2   3   33.41    1.58 
   2  -2  -3   33.25    1.51 
   2  -2  -3   32.94    1.47 
   2  -2  -3   33.00    1.43 
  -2  -2   3   32.79    1.53 
  -2  -2   3   31.28    1.47 
  -2   2   3   33.37    1.43 
   2   2  -3   32.47    1.55 
   2   2  -3   32.80    1.47 
  -2   2   3   32.85    1.47 
   2   2  -3   32.70    1.55 
  -2   2   3   32.88    1.52 
   0  -2  -3   14.88    0.78 
   0  -2   3   13.48    0.68 
   0   2  -3   13.91    0.70 
   0   2  -3   13.84    0.67 
   2  -2   3   98.30    3.35 
   2  -2   3   95.46    3.23 
  -2  -2  -3   95.72    3.37 
  -2  -2  -3   96.05    3.33 
  -2  -2  -3   96.99    3.26 
  -2  -2  -3   96.37    3.39 
   2  -2   3   97.11    3.30 
   2   2   3   96.83    3.33 
  -2   2  -3   98.13    3.35 
  -2   2  -3   96.53    3.30 
   2   2   3   96.98    3.41 
   2   2   3   97.30    3.38 
   2   2   3   97.39    3.26 
  -2   2  -3   96.45    3.23 
  -4  -2  -3   20.56    1.30 
  -4  -2  -3   20.23    1.23 
  -4  -2  -3   20.38    1.14 
   4  -2   3   20.42    1.22 
  -4  -2  -3   20.10    1.20 
   4  -2   3   20.35    1.20 
   4   2   3   21.36    1.26 
   4   2   3   20.72    1.17 
  -4   2  -3   19.28    1.19 
  -4   2  -3   20.76    1.23 
   4   2   3   20.63    1.30 
   4   2   3   20.37    1.20 
  -6  -2  -3    2.44    0.37 
   6   2   3    2.65    0.44 
   6   2   3    2.60    0.39 
  -6   2  -3    2.42    0.39 
   8  -2   3  120.55    4.75 
   8  -2   3  119.11    4.74 
  -8  -2  -3  117.86    4.70 
  -8  -2  -3  121.23    4.75 
   8  -2   3  118.48    4.80 
  -8   2  -3  118.61    4.45 
   8   2   3  121.13    4.43 
   8   2   3  118.59    4.69 
  -8   2  -3  120.77    4.74 
   8   2   3  119.83    4.84 
  10  -2   3   15.35    1.14 
 -10  -2  -3   15.12    1.02 
  10  -2   3   14.94    1.03 
 -10  -2  -3   15.40    1.06 
  10   2   3   15.62    0.66 
 -10   2  -3   15.08    0.72 
  10   2   3   15.39    1.11 
  10   2   3   15.53    1.01 
 -10   2  -3   15.77    1.08 
  12  -2   3   40.54    1.96 
 -12  -2  -3   41.94    1.92 
  12  -2   3   41.12    1.99 
 -12  -2  -3   41.41    1.95 
  12   2   3   41.29    1.49 
 -12   2  -3   40.84    1.56 
  12   2   3   41.52    1.89 
  12   2   3   41.93    2.03 
 -12   2  -3   40.99    1.89 
  14  -2   3    0.01    0.69 
 -14  -2  -3    0.10    0.61 
  14  -2   3    0.36    0.61 
 -14  -2  -3    0.33    0.63 
  14   2   3    0.14    0.67 
 -14   2  -3    0.26    0.64 
  14   2   3    0.21    0.58 
 -16  -2  -3    1.97    0.78 
  16  -2   3    1.80    0.78 
  16  -2   3    1.53    0.76 
 -16  -2  -3    1.73    0.74 
 -16   2  -3    1.74    0.74 
  16   2   3    1.61    0.82 
  16   2   3    1.73    0.83 
  18  -2   3    6.18    1.17 
 -18  -2  -3    5.72    1.08 
  18  -2   3    5.56    1.02 
 -18   2  -3    6.18    1.15 
  18   2   3    6.20    1.19 
  18   2   3    5.54    1.15 
 -20  -2  -3    7.67    1.40 
 -19  -3   3    1.35    0.94 
 -19  -3   3    0.79    0.92 
  19  -3  -3    1.58    0.97 
  19   3  -3    1.57    0.97 
 -19   3   3    1.08    0.88 
  19   3  -3    1.10    0.96 
 -17  -3   3    0.82    0.96 
 -17  -3   3    1.32    0.90 
  17  -3  -3    1.24    0.72 
  17  -3  -3    1.04    0.85 
  17  -3  -3    1.01    0.91 
  17   3  -3    0.81    0.87 
 -17   3   3    1.36    0.93 
  17   3  -3    1.34    0.90 
 -15  -3   3    7.40    1.30 
 -15  -3   3    6.99    1.08 
  15  -3  -3    7.08    0.96 
  15  -3  -3    7.33    1.14 
  15   3  -3    6.68    1.06 
 -15   3   3    6.77    1.14 
 -15   3   3    7.28    1.13 
  15   3  -3    6.65    1.06 
  13  -3  -3    7.41    0.71 
 -13  -3   3    7.73    0.96 
 -13  -3   3    7.18    0.82 
  13  -3  -3    7.33    0.81 
  13   3  -3    7.70    0.61 
  13   3  -3    7.60    0.85 
  13   3  -3    7.58    0.82 
 -13   3   3    7.78    0.72 
 -13   3   3    8.23    0.92 
  11  -3  -3    0.58    0.41 
 -11  -3   3    0.79    0.69 
 -11  -3   3    0.65    0.52 
  11  -3  -3    0.56    0.46 
  11   3  -3    0.31    0.44 
  11   3  -3    0.99    0.53 
 -11   3   3    0.70    0.45 
  11   3  -3    0.60    0.34 
 -11   3   3    0.80    0.54 
   9  -3  -3   22.11    1.29 
  -9  -3   3   21.29    1.47 
  -9  -3   3   21.61    1.17 
  -9  -3   3   21.24    1.35 
   9  -3  -3   20.76    1.32 
  -9   3   3   22.13    1.29 
   9   3  -3   20.76    1.34 
   9   3  -3   22.16    1.20 
  -9   3   3   21.34    1.41 
   9   3  -3   21.39    1.42 
   7  -3  -3  163.36    5.51 
  -7  -3   3  166.28    5.45 
  -7  -3   3  163.89    5.63 
  -7  -3   3  164.63    5.57 
   7   3  -3  164.39    5.55 
   7   3  -3  165.95    5.62 
  -7   3   3  163.79    5.58 
   7   3  -3  167.32    5.45 
   5  -3  -3  207.89    7.96 
  -5  -3   3  215.92    8.11 
   5  -3  -3  217.55    8.06 
  -5  -3   3  218.20    7.97 
  -5  -3   3  217.17    8.03 
  -5  -3   3  215.41    8.06 
  -5  -3   3  215.71    8.03 
   5   3  -3  220.09    7.98 
  -5   3   3  214.60    8.05 
   5   3  -3  217.07    8.09 
  -5   3   3  218.08    7.98 
   3  -3  -3   96.13    3.86 
   3  -3  -3  101.17    3.97 
  -3  -3   3  100.75    3.92 
  -3  -3   3  100.57    4.03 
  -3  -3   3   98.92    3.93 
   3  -3  -3  101.77    3.94 
  -3  -3   3  100.31    4.01 
  -3   3   3  100.08    3.97 
   3   3  -3   99.84    4.01 
   3   3  -3  100.63    3.93 
   3   3  -3  100.34    4.01 
  -3   3   3  100.72    3.88 
  -3   3   3   99.58    3.95 
   1  -3  -3    2.08    0.21 
  -1  -3   3    2.21    0.38 
  -1  -3   3    1.91    0.37 
   1  -3  -3    1.90    0.36 
   1  -3  -3    1.82    0.30 
  -1  -3   3    1.98    0.30 
   1  -3  -3    1.97    0.36 
  -1   3   3    1.86    0.36 
  -1   3   3    1.74    0.31 
   1   3  -3    2.10    0.39 
   1   3  -3    2.14    0.28 
  -1   3   3    2.13    0.37 
   1  -3   3   49.47    2.03 
   1  -3   3   50.36    2.03 
  -1  -3  -3   49.95    2.11 
   1  -3   3   49.72    2.05 
  -1  -3  -3   49.32    2.11 
  -1  -3  -3   49.43    2.05 
   1   3   3   49.84    2.14 
  -1   3  -3   49.58    2.01 
   1   3   3   50.02    2.11 
  -1   3  -3   49.12    2.03 
   1   3   3   50.46    2.07 
  -3  -3  -3   52.56    2.20 
  -3  -3  -3   52.22    2.13 
   3  -3   3   52.88    2.11 
   3  -3   3   52.00    1.99 
   3  -3   3   52.92    2.14 
  -3  -3  -3   51.53    2.18 
  -3  -3  -3   52.18    2.04 
   3   3   3   52.94    2.04 
  -3   3  -3   52.20    2.11 
  -3   3  -3   53.80    2.15 
   3   3   3   53.25    2.20 
  -3   3  -3   52.45    1.99 
   3   3   3   53.09    2.13 
   3   3   3   52.45    2.22 
  -5  -3  -3   13.78    0.56 
   5  -3   3   14.20    0.84 
   5  -3   3   14.21    0.85 
  -5  -3  -3   14.32    0.90 
  -5  -3  -3   13.98    0.87 
  -5  -3  -3   13.97    0.75 
   5   3   3   14.09    0.93 
  -5   3  -3   13.99    0.54 
  -5   3  -3   14.34    0.87 
   5   3   3   14.52    0.75 
   5   3   3   13.94    0.81 
   7  -3   3  130.65    5.33 
  -7  -3  -3  126.33    5.28 
   7  -3   3  128.40    5.28 
  -7  -3  -3  126.19    5.31 
  -7   3  -3  128.08    5.28 
   7   3   3  124.95    5.37 
   7   3   3  126.14    5.22 
  -9  -3  -3    5.71    0.85 
   9  -3   3    6.16    0.84 
   9  -3   3    5.13    0.76 
  -9  -3  -3    5.61    0.81 
   9   3   3    5.58    0.85 
   9   3   3    5.88    0.78 
  -9   3  -3    5.42    0.84 
  11  -3   3    9.08    1.14 
  11  -3   3    8.48    1.03 
 -11  -3  -3    9.84    1.09 
 -11  -3  -3    9.73    1.17 
 -11   3  -3    9.23    0.59 
  11   3   3    8.96    1.14 
  11   3   3   10.31    1.14 
 -11   3  -3    9.44    1.13 
 -13  -3  -3    7.10    0.91 
  13  -3   3    7.12    0.87 
  13  -3   3    7.12    0.84 
 -13  -3  -3    7.31    0.90 
 -13   3  -3    7.75    0.93 
  13   3   3    7.20    0.83 
  13   3   3    7.39    0.97 
  15  -3   3    4.30    0.85 
 -15  -3  -3    4.13    0.85 
 -15  -3  -3    4.30    0.87 
  15  -3   3    4.53    0.94 
 -15   3  -3    3.91    0.77 
  15   3   3    4.04    0.79 
  15   3   3    4.09    0.93 
  17  -3   3   -0.04    0.69 
  17  -3   3    0.08    0.71 
 -17  -3  -3    0.40    0.74 
 -17  -3  -3    0.07    0.69 
 -17   3  -3    0.34    0.79 
  17   3   3   -0.15    0.81 
  17   3   3   -0.15    0.79 
 -19  -3  -3    0.17    0.84 
  19  -3   3   -0.04    0.80 
  19  -3   3   -0.09    0.76 
 -19   3  -3    0.44    0.93 
  19   3   3   -0.17    0.77 
  19   3   3   -0.15    0.93 
 -20  -4   3    0.60    0.98 
  20  -4  -3    0.10    0.81 
 -20   4   3    0.32    0.88 
 -18  -4   3   11.71    1.43 
 -18  -4   3   12.46    1.64 
  18  -4  -3   13.09    1.52 
  18  -4  -3   12.68    1.29 
  18   4  -3   13.56    1.58 
 -18   4   3   11.25    1.32 
  18   4  -3   12.07    1.54 
 -16  -4   3    7.33    1.26 
  16  -4  -3    7.23    1.25 
 -16  -4   3    7.25    1.37 
  16  -4  -3    7.49    1.14 
 -16   4   3    7.09    1.26 
  16   4  -3    6.96    1.19 
  16   4  -3    6.71    1.38 
  14  -4  -3    3.92    0.94 
 -14  -4   3    4.02    1.20 
  14  -4  -3    4.08    0.88 
 -14  -4   3    3.97    0.99 
  14   4  -3    4.03    1.02 
  14   4  -3    4.37    0.82 
  14   4  -3    3.92    1.05 
 -14   4   3    3.62    0.96 
 -14   4   3    3.84    0.81 
 -12  -4   3   11.98    1.43 
 -12  -4   3   12.39    1.28 
  12  -4  -3   12.04    1.23 
  12  -4  -3   12.42    1.20 
  12   4  -3   12.32    1.00 
 -12   4   3   12.61    1.32 
  12   4  -3   12.75    1.43 
  12   4  -3   12.97    1.35 
 -12   4   3   12.07    1.08 
  10  -4  -3    0.63    0.51 
 -10  -4   3    0.29    0.36 
  10  -4  -3    0.38    0.42 
 -10  -4   3    0.39    0.64 
 -10  -4   3    0.69    0.55 
 -10   4   3    0.33    0.43 
  10   4  -3    0.36    0.36 
  10   4  -3    0.84    0.64 
  10   4  -3    0.47    0.49 
 -10   4   3    0.64    0.61 
  -8  -4   3   17.79    1.05 
   8  -4  -3   18.43    1.09 
  -8  -4   3   18.00    0.91 
  -8  -4   3   17.39    1.23 
   8   4  -3   18.32    1.26 
  -8   4   3   18.00    1.10 
  -6  -4   3   24.87    1.18 
   6  -4  -3   25.70    1.27 
  -6  -4   3   25.17    1.32 
  -6  -4   3   25.69    1.55 
  -6   4   3   25.82    1.37 
   6   4  -3   26.33    1.49 
   4  -4  -3  118.50    3.95 
   4  -4  -3  119.88    4.03 
  -4  -4   3  115.60    4.01 
  -4  -4   3  119.07    3.98 
  -4  -4   3  118.35    4.15 
  -4   4   3  118.69    3.95 
   4   4  -3  117.49    4.12 
  -4   4   3  116.82    4.06 
  -4   4   3  114.84    3.98 
  -2  -4   3  128.47    4.93 
   2  -4  -3  129.17    4.89 
  -2  -4   3  127.50    4.92 
   2  -4  -3  126.14    4.75 
   2  -4  -3  129.88    4.89 
  -2  -4   3  126.96    4.83 
   2   4  -3  129.34    4.85 
   2   4  -3  130.29    4.94 
  -2   4   3  129.21    4.88 
  -2   4   3  129.26    4.89 
   2   4  -3  126.59    4.91 
  -2   4   3  128.50    4.89 
   0  -4   3    8.79    0.78 
   0  -4  -3    8.46    0.75 
   0  -4  -3    8.80    0.79 
   0  -4   3    8.93    0.75 
   0   4   3    9.03    0.77 
   0   4  -3    8.69    0.72 
   0   4   3    9.18    0.72 
   0   4  -3    8.51    0.62 
   0   4   3    8.81    0.75 
   0   4   3    9.13    0.74 
   0   4  -3    8.85    0.70 
   2  -4   3    7.72    0.62 
  -2  -4  -3    7.43    0.76 
  -2  -4  -3    8.03    0.69 
   2  -4   3    7.91    0.64 
   2  -4   3    7.77    0.61 
  -2  -4  -3    7.98    0.78 
  -2  -4  -3    7.64    0.53 
  -2   4  -3    7.56    0.66 
   2   4   3    7.73    0.65 
  -2   4  -3    7.54    0.61 
   2   4   3    7.36    0.72 
   4  -4   3   12.68    0.62 
  -4  -4  -3   12.95    0.93 
  -4  -4  -3   13.27    0.87 
   4  -4   3   12.59    0.76 
   4  -4   3   12.72    0.81 
  -4  -4  -3   12.71    0.71 
  -4   4  -3   12.66    0.82 
   4   4   3   13.45    1.03 
  -4   4  -3   13.18    0.66 
   4   4   3   13.79    0.92 
  -6  -4  -3  133.24    4.69 
   6  -4   3  132.43    4.64 
  -6  -4  -3  136.69    4.69 
   6  -4   3  136.34    4.66 
  -6  -4  -3  136.24    4.41 
  -6   4  -3  135.57    4.39 
   6   4   3  135.35    4.77 
   6   4   3  136.69    4.59 
  -6   4  -3  135.78    4.66 
  -8  -4  -3   11.42    0.58 
  -8  -4  -3   11.88    1.02 
   8  -4   3   12.83    1.07 
  -8  -4  -3   12.31    0.98 
  -8   4  -3   11.89    1.00 
   8   4   3   11.80    0.87 
   8   4   3   12.03    1.08 
 -10  -4  -3   26.28    1.62 
  10  -4   3   27.09    1.65 
  10  -4   3   27.09    1.73 
 -10  -4  -3   26.81    1.67 
  10   4   3   26.61    1.76 
  10   4   3   27.84    1.60 
 -10   4  -3   26.36    1.61 
  12  -4   3   29.16    2.20 
 -12  -4  -3   28.76    2.11 
 -12  -4  -3   28.23    2.19 
  12  -4   3   28.96    2.11 
  12   4   3   28.40    2.08 
  12   4   3   28.68    2.30 
 -12   4  -3   28.17    2.08 
 -14  -4  -3    1.53    0.86 
  14  -4   3    0.88    0.65 
  14  -4   3    0.77    0.73 
 -14  -4  -3    1.27    0.74 
 -14   4  -3    1.39    0.77 
  14   4   3    1.21    0.73 
  14   4   3    0.81    0.72 
 -16  -4  -3    1.22    0.85 
  16  -4   3    0.84    0.75 
 -16  -4  -3    0.70    0.72 
  16  -4   3    1.13    0.78 
 -16   4  -3    0.98    0.77 
  16   4   3    0.82    0.69 
  16   4   3    0.39    0.72 
  18  -4   3    1.14    0.81 
 -18  -4  -3    1.25    0.91 
  18  -4   3    1.06    0.82 
 -18   4  -3    1.29    0.87 
  18   4   3    1.29    1.02 
  18   4   3    1.57    0.87 
  19  -5  -3    1.85    0.86 
  19  -5  -3    1.96    0.81 
 -19  -5   3    1.56    0.85 
 -19  -5   3    1.58    0.96 
  19   5  -3    2.31    1.02 
 -19   5   3    1.84    0.90 
  19   5  -3    0.97    1.23 
 -17  -5   3    0.24    1.05 
  17  -5  -3    0.17    0.70 
 -17  -5   3    0.16    0.78 
  17   5  -3    0.02    0.91 
 -17   5   3    0.38    0.79 
  17   5  -3    0.01    0.78 
  15  -5  -3    0.42    0.66 
  15  -5  -3    0.27    0.55 
 -15  -5   3    0.29    0.83 
 -15  -5   3    0.42    0.68 
  15   5  -3    0.83    0.80 
 -15   5   3    0.75    0.74 
  15   5  -3    0.64    0.85 
  13  -5  -3    0.33    0.51 
 -13  -5   3    0.53    0.67 
 -13  -5   3    0.39    0.81 
  13  -5  -3    0.37    0.55 
 -13   5   3    0.38    0.64 
  13   5  -3    0.34    0.77 
 -13   5   3    0.24    0.46 
  11  -5  -3    0.80    0.58 
 -11  -5   3    0.59    0.75 
 -11  -5   3    1.08    0.70 
  11   5  -3    0.69    0.75 
 -11   5   3    0.95    0.73 
 -11   5   3    0.55    0.50 
   9  -5  -3   18.15    1.23 
  -9  -5   3   18.18    1.46 
  -9  -5   3   17.87    1.25 
   9   5  -3   17.11    1.35 
  -9   5   3   17.89    1.07 
  -9   5   3   18.14    1.32 
  -7  -5   3   49.49    2.31 
  -7  -5   3   47.24    2.41 
   7  -5  -3   46.53    2.17 
   7   5  -3   48.29    2.43 
  -7   5   3   47.01    2.27 
  -7   5   3   46.03    2.11 
   5  -5  -3   20.03    1.04 
  -5  -5   3   19.60    1.32 
  -5  -5   3   20.15    1.12 
   5   5  -3   20.13    1.34 
  -5   5   3   19.50    1.05 
  -5   5   3   20.27    1.17 
   3  -5  -3    0.78    0.33 
  -3  -5   3    0.47    0.54 
  -3  -5   3    0.70    0.41 
  -3   5   3    0.71    0.47 
   3   5  -3    0.72    0.48 
  -3   5   3    0.75    0.40 
   1  -5  -3   21.21    0.99 
  -1  -5   3   21.01    1.23 
   1  -5  -3   21.46    1.17 
  -1   5   3   21.67    1.24 
  -1   5   3   21.74    1.19 
   1   5  -3   21.32    1.14 
  -1  -5  -3    0.79    0.42 
   1  -5   3    0.89    0.34 
   1  -5   3    0.88    0.35 
   1  -5   3    0.86    0.35 
   1   5   3    1.00    0.46 
   1   5   3    0.84    0.38 
  -1   5  -3    1.02    0.39 
  -1   5  -3    0.74    0.32 
  -3  -5  -3    1.69    0.31 
   3  -5   3    1.82    0.46 
  -3  -5  -3    1.71    0.46 
   3  -5   3    1.42    0.32 
  -3  -5  -3    1.57    0.53 
   3  -5   3    1.63    0.38 
  -3   5  -3    1.75    0.37 
  -3   5  -3    1.78    0.41 
   3   5   3    1.70    0.55 
  -5  -5  -3   68.91    2.74 
   5  -5   3   68.92    2.71 
  -5  -5  -3   69.15    2.82 
   5  -5   3   67.04    2.70 
   5   5   3   70.74    2.94 
  -5   5  -3   69.24    2.54 
  -5   5  -3   69.22    2.72 
  -7  -5  -3    8.07    0.78 
  -7  -5  -3    7.71    0.44 
  -7  -5  -3    7.73    0.78 
   7  -5   3    7.63    0.72 
  -7   5  -3    8.48    0.84 
  -7   5  -3    7.38    0.45 
   7   5   3    7.97    0.88 
   9  -5   3    2.08    0.48 
  -9  -5  -3    2.38    0.55 
  -9  -5  -3    2.13    0.21 
  -9  -5  -3    2.27    0.58 
   9   5   3    2.33    0.60 
  -9   5  -3    2.04    0.49 
   9   5   3    2.19    0.43 
  11  -5   3   35.85    2.35 
 -11  -5  -3   35.88    2.37 
  11  -5   3   35.24    2.29 
 -11  -5  -3   37.19    2.38 
  11   5   3   37.36    2.29 
 -11   5  -3   37.06    2.37 
  11   5   3   37.16    2.50 
  13  -5   3   12.22    1.27 
 -13  -5  -3   13.14    1.49 
  13  -5   3   11.73    1.24 
 -13  -5  -3   12.38    1.35 
  13   5   3   11.65    1.40 
 -13   5  -3   12.36    1.35 
  13   5   3   11.94    1.24 
 -15  -5  -3   19.70    1.58 
  15  -5   3   19.63    1.64 
  15  -5   3   19.37    1.58 
 -15  -5  -3   19.83    1.61 
  15   5   3   17.61    1.54 
  15   5   3   19.87    1.57 
 -15   5  -3   20.17    1.64 
 -17  -5  -3   22.24    1.89 
  17  -5   3   20.71    1.82 
  17  -5   3   21.71    1.80 
 -17  -5  -3   21.58    1.92 
 -17   5  -3   19.21    1.71 
  17   5   3   19.57    1.97 
  17   5   3   21.84    1.73 
 -18  -6   3    1.04    0.86 
  18  -6  -3    0.75    0.78 
 -18  -6   3    1.01    1.01 
 -18   6   3    0.86    0.90 
  18   6  -3    0.35    1.02 
  16  -6  -3    0.91    0.73 
 -16  -6   3    0.77    1.02 
 -16  -6   3    1.29    0.87 
 -16   6   3    0.88    0.84 
  16   6  -3    0.56    1.00 
  14  -6  -3    2.26    0.72 
 -14  -6   3    2.50    0.87 
 -14  -6   3    2.45    1.04 
  14  -6  -3    2.37    0.79 
  14   6  -3    2.95    1.13 
 -14   6   3    2.21    0.90 
 -12  -6   3    0.93    0.98 
  12  -6  -3    0.78    0.67 
 -12  -6   3    0.54    0.67 
 -12   6   3    0.71    0.54 
 -12   6   3    0.48    0.73 
  12   6  -3    0.70    0.85 
 -10  -6   3    4.04    0.75 
 -10  -6   3    4.00    0.92 
  10  -6  -3    3.70    0.67 
  10   6  -3    3.44    0.76 
 -10   6   3    3.91    0.77 
   8  -6  -3    1.83    0.55 
  -8  -6   3    2.16    0.61 
  -8  -6   3    1.96    0.75 
  -8   6   3    2.28    0.66 
   8   6  -3    1.92    0.66 
  -6  -6   3    3.97    0.88 
   6  -6  -3    4.19    0.66 
  -6  -6   3    3.90    0.71 
  -6   6   3    3.26    0.70 
   6   6  -3    4.24    0.84 
   4  -6  -3    0.63    0.34 
  -4  -6   3    0.65    0.61 
  -4  -6   3    0.71    0.44 
  -4   6   3    0.70    0.48 
   4   6  -3    0.45    0.48 
  -2  -6   3   79.47    3.47 
   2  -6  -3   83.92    3.30 
   2  -6  -3   83.00    3.47 
   2   6  -3   80.50    3.41 
   2   6  -3   82.57    3.53 
  -2   6   3   82.58    3.49 
  -2   6   3   82.78    3.46 
   0  -6  -3   15.11    1.05 
   0  -6   3   15.13    1.05 
   0   6   3   14.89    1.07 
   0   6   3   15.07    0.98 
   0   6  -3   14.90    0.99 
   2  -6   3    0.55    0.40 
   2  -6   3    0.54    0.39 
   2  -6   3    0.60    0.41 
  -2  -6  -3    0.50    0.49 
   2   6   3    0.73    0.48 
  -2   6  -3    0.66    0.46 
   2   6   3    0.56    0.55 
  -2   6  -3    0.56    0.49 
   4  -6   3   40.60    1.81 
   4  -6   3   38.87    1.89 
  -4  -6  -3   40.17    1.96 
  -4  -6  -3   38.09    2.00 
  -4   6  -3   39.69    1.82 
  -4   6  -3   39.82    1.94 
   4   6   3   39.61    2.09 
   6  -6   3    0.29    0.42 
  -6  -6  -3    0.47    0.55 
  -6  -6  -3    0.27    0.46 
   6   6   3    0.27    0.62 
  -6   6  -3    0.47    0.46 
  -6   6  -3    0.36    0.34 
  -8  -6  -3   29.72    1.82 
  -8  -6  -3   30.04    1.67 
  -8  -6  -3   30.47    1.32 
   8  -6   3   28.96    1.61 
  -8   6  -3   29.24    1.32 
   8   6   3   30.14    1.94 
  -8   6  -3   30.47    1.70 
  10  -6   3    4.82    0.98 
 -10  -6  -3    4.72    1.11 
 -10  -6  -3    4.96    1.06 
  10   6   3    4.50    1.18 
 -10   6  -3    5.14    1.11 
 -12  -6  -3    0.83    0.72 
 -12  -6  -3    0.97    0.79 
  12  -6   3    0.88    0.69 
  12  -6   3    0.33    0.60 
  12   6   3    0.90    0.90 
  12   6   3    0.72    0.66 
 -12   6  -3    0.89    0.72 
  14  -6   3    2.28    0.81 
 -14  -6  -3    2.15    0.93 
 -14  -6  -3    2.43    0.87 
  14  -6   3    2.35    0.80 
  14   6   3    2.14    0.79 
 -14   6  -3    2.13    0.84 
  14   6   3    2.21    0.94 
 -16  -6  -3    2.31    0.86 
 -16  -6  -3    3.13    1.00 
  16  -6   3    2.19    0.82 
  16  -6   3    2.09    0.81 
 -16   6  -3    2.63    0.96 
  16   6   3    1.97    0.78 
  16   6   3    2.26    1.14 
 -18  -6  -3    0.66    0.95 
 -18  -6  -3    0.95    1.03 
  18  -6   3    0.45    0.87 
  18   6   3    0.71    0.96 
  18   6   3    0.38    1.17 
 -17  -7   3    4.99    1.17 
 -17  -7   3    4.43    1.22 
  17  -7  -3    5.15    1.20 
 -17   7   3    4.61    1.15 
  17   7  -3    3.96    1.26 
 -15  -7   3    0.69    0.80 
  15  -7  -3    0.52    0.75 
 -15  -7   3    0.35    0.89 
  15   7  -3    0.13    0.96 
 -15   7   3    0.60    0.81 
 -13  -7   3    0.50    0.93 
  13  -7  -3    0.66    0.67 
 -13  -7   3    1.10    0.82 
  13   7  -3    0.28    0.93 
 -13   7   3    0.89    0.86 
 -11  -7   3    0.22    0.66 
  11  -7  -3    0.16    0.50 
 -11  -7   3    0.27    0.82 
  11   7  -3   -0.45    0.73 
 -11   7   3   -0.07    0.67 
  -9  -7   3   17.28    1.33 
   9  -7  -3   17.12    1.20 
  -9  -7   3   17.87    1.59 
  -9   7   3   17.93    1.43 
   9   7  -3   17.46    1.52 
   7  -7  -3   58.92    2.73 
  -7  -7   3   61.60    2.88 
  -7  -7   3   58.80    2.97 
  -7   7   3   59.96    2.90 
   7   7  -3   60.34    3.01 
  -5  -7   3   22.13    1.45 
  -5  -7   3   21.86    1.62 
   5  -7  -3   23.48    1.40 
  -5   7   3   21.57    1.51 
   5   7  -3   22.45    1.68 
  -3  -7   3    1.54    0.56 
   3  -7  -3    1.60    0.33 
  -3   7   3    1.79    0.52 
   3   7  -3    1.68    0.56 
   1  -7  -3    3.61    0.54 
   1  -7  -3    3.87    0.80 
  -1  -7   3    3.16    0.71 
   1   7  -3    3.76    0.77 
  -1   7   3    3.20    0.69 
  -1   7   3    2.97    0.68 
  -1  -7  -3    0.71    0.61 
   1  -7   3    0.73    0.41 
   1  -7   3    0.70    0.50 
   1   7   3    0.80    0.55 
   1   7   3    0.64    0.52 
  -1   7  -3    0.91    0.55 
  -3  -7  -3   12.75    1.05 
   3  -7   3   12.84    0.96 
  -3  -7  -3   12.23    1.14 
   3  -7   3   12.09    0.94 
  -3   7  -3   12.47    1.05 
   3   7   3   11.78    1.20 
   5  -7   3   88.56    3.31 
   5  -7   3   89.13    3.18 
  -5  -7  -3   89.09    3.35 
  -5  -7  -3   90.56    3.49 
  -5   7  -3   91.32    3.24 
  -5   7  -3   90.07    3.35 
   5   7   3   88.96    3.55 
  -7  -7  -3   25.02    1.55 
   7  -7   3   26.32    1.49 
  -7  -7  -3   25.70    1.44 
  -7  -7  -3   25.97    1.21 
  -7   7  -3   25.55    1.42 
  -7   7  -3   24.86    1.18 
   7   7   3   25.68    1.75 
  -9  -7  -3   38.69    2.18 
   9  -7   3   37.73    2.01 
  -9  -7  -3   39.79    2.14 
  -9   7  -3   38.88    2.05 
   9   7   3   39.29    2.32 
 -11  -7  -3    0.06    0.78 
  11  -7   3    0.18    0.60 
 -11  -7  -3   -0.13    0.61 
  11   7   3    0.26    0.88 
 -11   7  -3    0.11    0.61 
 -13  -7  -3    1.44    0.78 
 -13  -7  -3    1.44    0.90 
  13  -7   3    1.80    0.89 
  13  -7   3    1.69    0.80 
 -13   7  -3    1.73    0.87 
  13   7   3    1.51    1.10 
  15  -7   3   11.83    1.40 
 -15  -7  -3   12.78    1.62 
 -15  -7  -3   12.97    1.61 
  15  -7   3   11.56    1.41 
  15   7   3   10.53    1.60 
 -15   7  -3   12.45    1.59 
 -17  -7  -3    5.01    1.35 
  17  -7   3    3.74    1.08 
 -17  -7  -3    4.32    1.28 
  17  -7   3    4.01    1.24 
  17   7   3    3.87    1.55 
 -16  -8   3    6.54    1.10 
 -16  -8   3    7.32    1.45 
  16  -8  -3    6.64    1.01 
 -16   8   3    6.89    1.17 
  16   8  -3    6.32    1.33 
 -14  -8   3    6.43    1.12 
  14  -8  -3    6.58    1.09 
 -14  -8   3    6.44    1.28 
  14   8  -3    6.18    1.30 
 -14   8   3    6.02    1.11 
 -12  -8   3    9.60    1.35 
 -12  -8   3   11.07    1.33 
  12  -8  -3    9.67    1.08 
  12   8  -3    9.33    1.26 
 -12   8   3   10.63    1.32 
 -10  -8   3    0.29    0.61 
  10  -8  -3    0.39    0.55 
 -10  -8   3    0.38    0.80 
  10   8  -3    0.26    0.71 
 -10   8   3    0.43    0.64 
  -8  -8   3    1.72    0.74 
  -8  -8   3    1.84    0.90 
   8  -8  -3    1.42    0.58 
   8   8  -3    1.38    0.77 
  -8   8   3    2.06    0.78 
   6  -8  -3   66.50    2.98 
  -6  -8   3   66.35    3.11 
  -6  -8   3   65.66    3.27 
  -6   8   3   65.01    3.15 
   6   8  -3   65.10    3.28 
   4  -8  -3   36.42    1.66 
  -4  -8   3   37.64    1.97 
  -4  -8   3   37.71    1.82 
  -4   8   3   36.96    1.89 
   4   8  -3   36.79    1.97 
  -2  -8   3   57.59    2.44 
   2  -8  -3   58.21    2.39 
   2  -8  -3   58.07    2.16 
   2   8  -3   57.78    2.36 
  -2   8   3   56.91    2.36 
   0  -8  -3    0.45    0.58 
   0  -8   3    0.83    0.57 
   0  -8  -3    0.60    0.40 
   0  -8   3    0.74    0.50 
   0   8  -3    0.70    0.62 
   0   8   3    0.53    0.62 
   0   8   3    0.65    0.66 
  -2  -8  -3    1.66    0.81 
   2  -8   3    1.46    0.64 
   2  -8   3    1.50    0.61 
   2   8   3    1.50    0.71 
   2   8   3    0.93    0.67 
  -2   8  -3    1.39    0.69 
  -4  -8  -3    0.43    0.58 
  -4  -8  -3    0.37    0.66 
   4  -8   3    0.47    0.49 
   4  -8   3    0.53    0.50 
   4   8   3    0.27    0.67 
  -4   8  -3    0.23    0.51 
  -6  -8  -3   25.84    1.54 
  -6  -8  -3   25.77    1.70 
   6  -8   3   26.36    1.56 
  -6   8  -3   25.96    1.58 
   6   8   3   25.79    1.86 
  -8  -8  -3    1.13    0.77 
   8  -8   3    0.88    0.55 
  -8  -8  -3    0.75    0.57 
  -8   8  -3    0.79    0.58 
   8   8   3    1.04    0.89 
 -10  -8  -3    4.94    0.92 
  10  -8   3    4.48    0.81 
 -10  -8  -3    5.54    1.14 
  10   8   3    4.85    1.06 
 -10   8  -3    4.55    0.87 
 -12  -8  -3    5.99    1.14 
 -12  -8  -3    5.62    1.01 
  12  -8   3    5.32    0.87 
 -12   8  -3    5.95    1.07 
  12   8   3    4.51    0.99 
 -14  -8  -3    2.31    0.91 
  14  -8   3    2.74    0.87 
  14  -8   3    2.47    0.85 
 -14  -8  -3    2.84    0.99 
 -14   8  -3    2.42    0.94 
  14   8   3    2.16    1.09 
  16  -8   3   -0.18    0.79 
 -16  -8  -3    0.67    0.98 
 -16  -8  -3    0.30    0.87 
  16  -8   3   -0.06    0.79 
  16   8   3   -1.06    0.93 
 -15  -9   3    3.08    1.02 
 -15  -9   3    2.67    1.10 
  15  -9  -3    2.65    0.94 
  15   9  -3    2.17    1.17 
 -15   9   3    2.70    0.98 
 -13  -9   3    0.02    0.74 
  13  -9  -3    0.18    0.70 
 -13  -9   3   -0.03    0.87 
 -13   9   3    0.24    0.86 
  13   9  -3    0.06    1.02 
  11  -9  -3    1.98    0.61 
 -11  -9   3    2.46    0.86 
 -11  -9   3    2.42    0.97 
  11   9  -3    1.73    0.84 
 -11   9   3    2.79    0.97 
  -9  -9   3    8.22    1.34 
  -9  -9   3    8.58    1.20 
   9  -9  -3    7.61    0.94 
   9   9  -3    8.41    1.40 
  -9   9   3    8.10    1.16 
   7  -9  -3    3.03    0.67 
  -7  -9   3    2.90    0.92 
  -7  -9   3    3.32    0.81 
  -7   9   3    3.55    0.91 
   7   9  -3    3.08    0.93 
  -5  -9   3    6.02    0.96 
  -5  -9   3    6.15    0.80 
   5  -9  -3    6.13    0.70 
   5   9  -3    5.96    0.93 
  -5   9   3    6.10    0.86 
   3  -9  -3    3.68    0.58 
  -3  -9   3    3.50    0.78 
  -3   9   3    3.82    0.81 
   3   9  -3    3.15    0.69 
  -1  -9   3    7.42    1.11 
   1  -9  -3    7.66    1.09 
   1  -9  -3    7.21    0.76 
  -1   9   3    7.44    1.08 
   1   9  -3    7.05    1.01 
   1  -9   3   12.74    1.25 
   1  -9   3   12.12    1.05 
  -1  -9  -3   13.89    1.36 
   1   9   3   12.77    1.35 
   1   9   3   13.21    1.37 
  -1   9  -3   12.74    1.28 
   3  -9   3    1.31    0.59 
   3  -9   3    1.25    0.54 
  -3  -9  -3    1.39    0.75 
  -3   9  -3    1.33    0.65 
   3   9   3    1.24    0.80 
   3   9   3    0.98    0.67 
   5  -9   3    1.34    0.66 
  -5  -9  -3    1.49    0.92 
   5  -9   3    1.24    0.74 
  -5  -9  -3    1.27    0.79 
  -5   9  -3    1.66    0.89 
   5   9   3    1.16    0.86 
  -7  -9  -3    1.38    0.81 
   7  -9   3    0.76    0.64 
  -7  -9  -3    1.16    0.89 
   7   9   3    0.75    0.97 
  -7   9  -3    0.93    0.79 
  -9  -9  -3    2.46    0.73 
   9  -9   3    2.41    0.65 
  -9  -9  -3    2.76    0.87 
  -9   9  -3    2.58    0.78 
   9   9   3    2.63    0.93 
  11  -9   3    0.93    0.64 
 -11  -9  -3    1.42    0.93 
 -11  -9  -3    1.23    0.79 
 -11   9  -3    1.25    0.84 
  11   9   3    0.66    0.88 
  13  -9   3    0.01    0.74 
 -13  -9  -3    0.62    0.96 
 -13  -9  -3    0.44    0.80 
  13   9   3   -0.03    0.96 
 -13   9  -3    0.62    0.89 
 -15  -9  -3    1.24    0.96 
 -15  -9  -3    1.46    1.01 
  15  -9   3    1.20    0.85 
  15  -9   3    1.20    0.94 
  15   9   3    0.89    1.31 
  14 -10  -3   -0.05    0.75 
 -14 -10   3    0.23    0.99 
 -14 -10   3   -0.09    0.78 
  14  10  -3    0.10    1.21 
 -14  10   3    0.19    0.91 
  12 -10  -3    1.46    0.76 
 -12 -10   3    1.60    1.14 
 -12 -10   3    1.25    0.91 
  12  10  -3    1.31    0.99 
 -12  10   3    1.21    0.92 
 -10 -10   3    0.29    0.99 
 -10 -10   3    0.12    0.74 
  10 -10  -3    0.36    0.66 
  10  10  -3   -0.02    0.82 
 -10  10   3    0.03    0.78 
   8 -10  -3    1.32    0.62 
  -8 -10   3    1.43    0.87 
  -8 -10   3    1.67    0.76 
   8  10  -3    1.60    0.84 
  -8  10   3    1.28    0.76 
  -6 -10   3    2.10    0.94 
   6 -10  -3    1.77    0.60 
  -6  10   3    2.90    0.95 
   6  10  -3    1.90    0.83 
   4 -10  -3    8.26    0.84 
  -4 -10   3    7.99    1.13 
  -4  10   3    8.72    1.17 
   4  10  -3    8.82    1.20 
   4  10  -3    7.59    1.08 
  -2 -10   3    7.60    1.23 
   2 -10  -3    7.10    0.88 
   2 -10  -3    7.71    1.15 
  -2  10   3    7.23    1.16 
   2  10  -3    7.62    1.20 
   0 -10  -3    2.82    0.85 
   0 -10   3    2.82    0.90 
   0 -10  -3    2.56    0.58 
   0 -10   3    2.80    0.71 
   0  10  -3    2.44    0.74 
   0  10   3    2.49    0.81 
   2 -10   3    0.24    0.55 
  -2 -10  -3    0.30    0.69 
   2 -10   3    0.41    0.63 
   2  10   3    0.41    0.72 
  -2  10  -3    0.45    0.71 
   2  10   3    0.70    0.78 
   4 -10   3    3.58    0.78 
  -4 -10  -3    3.69    1.03 
   4 -10   3    3.76    0.80 
   4  10   3    3.33    0.96 
   4  10   3    3.69    1.09 
  -4  10  -3    3.67    0.92 
  -6 -10  -3   19.56    1.77 
   6 -10   3   19.23    1.44 
   6  10   3   18.76    1.55 
   6  10   3   19.25    1.74 
  -6  10  -3   18.03    1.49 
   8 -10   3   12.15    1.19 
  -8 -10  -3   12.45    1.28 
  -8 -10  -3   11.28    1.29 
  -8  10  -3   11.19    1.18 
   8  10   3   11.63    1.38 
  10 -10   3   24.27    1.82 
 -10 -10  -3   24.29    1.85 
 -10 -10  -3   24.97    2.00 
  10  10   3   23.47    2.24 
 -10  10  -3   22.50    1.71 
  12 -10   3    6.51    1.08 
 -12 -10  -3    7.37    1.27 
 -12 -10  -3    6.62    1.24 
 -12  10  -3    6.34    1.19 
  12  10   3    6.02    1.27 
  14 -10   3    4.21    1.17 
 -14 -10  -3    3.78    1.08 
 -13 -11   3    3.23    1.35 
  13 -11  -3    3.46    0.99 
 -13  11   3    2.73    1.02 
  13  11  -3    3.21    1.41 
 -11 -11   3   13.62    1.53 
 -11 -11   3   13.40    1.70 
  11 -11  -3   12.87    1.32 
 -11  11   3   14.41    1.75 
  11  11  -3   12.61    1.60 
   9 -11  -3    2.87    0.88 
  -9 -11   3    2.96    0.96 
  -9 -11   3    2.90    1.18 
  -9  11   3    2.56    1.01 
   9  11  -3    2.97    1.08 
  -7 -11   3   22.46    2.00 
   7 -11  -3   21.66    1.49 
   7  11  -3   22.65    1.94 
  -7  11   3   21.38    1.76 
   7  11  -3   22.42    1.89 
  -5 -11   3    2.65    0.97 
   5 -11  -3    1.81    0.58 
  -5  11   3    2.12    0.89 
   5  11  -3    1.68    0.78 
   3 -11  -3    0.20    0.53 
  -3 -11   3    0.11    0.81 
   3  11  -3    0.35    0.79 
  -3  11   3    0.62    0.79 
  -1 -11   3    2.16    0.62 
  -1 -11   3    2.56    0.82 
   1 -11  -3    2.19    0.52 
   1 -11  -3    2.57    0.85 
   1  11  -3    2.22    0.79 
  -1  11   3    2.38    0.82 
  -1 -11  -3   12.40    1.08 
  -1 -11  -3   12.65    1.47 
   1 -11   3   13.39    1.24 
   1 -11   3   13.97    1.45 
  -1  11  -3   12.83    1.40 
   1  11   3   13.26    1.55 
   1  11   3   12.47    1.46 
   3 -11   3   10.60    1.17 
   3 -11   3   10.14    1.03 
  -3 -11  -3   10.85    1.36 
   3  11   3    9.70    1.30 
   3  11   3   10.63    1.29 
  -3  11  -3   10.30    1.22 
   5 -11   3    6.82    1.07 
  -5 -11  -3    6.06    1.17 
  -5  11  -3    6.40    1.16 
   5  11   3    6.26    1.29 
   5  11   3    6.29    1.22 
   7 -11   3    0.95    0.70 
  -7 -11  -3    1.16    0.89 
   7  11   3    0.75    0.99 
   7  11   3    1.09    0.88 
  -7  11  -3    1.27    0.89 
  -9 -11  -3    4.31    1.04 
  -9 -11  -3    4.74    1.28 
   9 -11   3    3.80    0.91 
  -9  11  -3    4.37    1.05 
   9  11   3    3.96    1.17 
  11 -11   3    0.90    0.86 
 -11 -11  -3    0.97    0.99 
 -11 -11  -3    1.08    0.91 
  11  11   3    0.17    0.94 
 -10 -12   3    1.72    1.16 
 -10 -12   3    0.68    0.82 
 -10  12   3    0.79    0.98 
  10  12  -3    0.82    1.14 
  -8 -12   3    5.96    1.34 
   8  12  -3    5.63    1.20 
  -8  12   3    6.09    1.26 
   8  12  -3    5.35    1.15 
  -6 -12   3    4.98    1.18 
  -6  12   3    4.29    1.05 
   6  12  -3    4.88    1.17 
  -4 -12   3    1.59    0.87 
   4 -12  -3    1.45    0.87 
  -4  12   3    1.25    0.76 
   4  12  -3    1.33    0.90 
  -2 -12   3    0.34    0.63 
  -2 -12   3    0.38    0.82 
   2  12  -3    0.45    0.89 
  -2  12   3    0.26    0.85 
   0 -12   3    0.48    0.60 
   0 -12   3    0.70    0.83 
   0 -12  -3    1.03    0.84 
   0  12  -3    0.50    0.84 
   0  12   3    1.01    0.96 
   2 -12   3    2.45    0.83 
   2 -12   3    3.06    1.05 
  -2 -12  -3    2.59    1.07 
  -2  12  -3    2.87    1.08 
   2  12   3    2.63    1.05 
   2  12   3    2.74    1.08 
  -4 -12  -3    1.03    1.05 
   4 -12   3    0.38    0.61 
  -4  12  -3    0.77    0.89 
   4  12   3    0.51    0.83 
   4  12   3    0.67    0.92 
   6 -12   3    2.48    0.82 
  -6 -12  -3    2.88    1.05 
   6  12   3    2.47    0.99 
  -6  12  -3    2.44    0.91 
   6  12   3    2.69    0.99 
   8 -12   3   -0.11    0.69 
  -8 -12  -3    0.71    0.98 
   8  12   3   -0.11    1.01 
   8  12   3    0.05    0.91 
 -10 -12  -3    0.73    0.89 
  10 -12   3    0.73    0.85 
  -7 -13   3    0.78    0.99 
   7  13  -3    0.29    0.96 
  -7  13   3    0.74    1.05 
  -5 -13   3    1.35    1.14 
  -5  13   3    1.36    1.00 
   5  13  -3    1.45    1.07 
  -3 -13   3    1.69    0.76 
  -3 -13   3    2.30    1.04 
   3  13  -3    2.48    1.13 
  -3  13   3    2.12    0.98 
  -1 -13   3    4.31    0.77 
   1 -13  -3    5.04    1.11 
  -1 -13   3    4.80    1.04 
   1  13  -3    5.00    1.14 
  -1  13   3    4.52    1.05 
  -1 -13  -3   14.64    1.73 
   1 -13   3   15.82    1.70 
   1 -13   3   14.89    1.42 
  -1  13  -3   13.95    1.54 
   1  13   3   14.70    1.69 
  -3 -13  -3    7.34    1.52 
   3 -13   3    6.74    1.09 
   3  13   3    6.92    1.45 
  -3  13  -3    6.81    1.30 
  -5 -13  -3    0.36    0.96 
   5 -13   3    0.00    0.72 
   5  13   3   -0.24    0.83 
   5  13   3    0.20    0.90 
   7 -13   3    0.21    0.75 
   7  13   3    0.61    0.97 
   0  14   3    2.74    1.17 
 -20   0   4    2.38    1.01 
  20   0  -4    2.55    1.02 
 -18   0   4    8.82    1.40 
  18   0  -4    8.23    1.25 
  16   0  -4    0.24    0.57 
 -16   0   4    0.66    0.75 
 -16   0   4    0.15    0.74 
  16   0  -4    0.09    0.62 
  16   0  -4    0.59    0.56 
 -14   0   4   22.07    1.49 
  14   0  -4   21.94    1.24 
 -14   0   4   21.44    1.44 
  14   0  -4   22.34    1.53 
  14   0  -4   22.11    1.35 
  12   0  -4   65.76    2.40 
 -12   0   4   64.28    2.45 
  12   0  -4   65.37    2.32 
  12   0  -4   63.16    2.41 
 -12   0   4   65.49    2.46 
  10   0  -4   40.79    1.83 
 -10   0   4   40.17    1.94 
 -10   0   4   40.37    1.82 
  10   0  -4   40.31    1.91 
 -10   0   4   40.79    1.91 
  10   0  -4   39.79    1.82 
   8   0  -4   14.50    0.94 
   8   0  -4   14.79    0.96 
  -8   0   4   14.37    0.92 
  -8   0   4   14.90    1.10 
   8   0  -4   15.12    1.08 
   8   0  -4   15.28    1.05 
  -8   0   4   15.23    1.09 
  -6   0   4   56.71    2.88 
  -6   0   4   55.08    2.79 
  -6   0   4   55.25    2.72 
   6   0  -4   56.91    2.82 
   6   0  -4   55.87    2.84 
   6   0  -4   57.19    2.82 
   6   0  -4   54.96    2.77 
  -6   0   4   56.44    2.82 
   6   0  -4   56.27    2.73 
  -4   0   4   22.08    1.29 
  -4   0   4   22.32    1.23 
   4   0  -4   22.03    1.23 
   4   0  -4   21.81    1.21 
  -4   0   4   22.34    1.20 
   4   0  -4   21.53    1.11 
  -4   0   4   21.62    1.11 
   4   0  -4   22.90    1.31 
  -4   0   4   22.24    1.19 
   4   0  -4   21.43    1.20 
   2   0  -4   92.98    4.93 
  -2   0   4   90.12    4.89 
   2   0  -4   88.83    4.88 
  -2   0   4   88.86    4.92 
   0   0  -4 1000.00   27.73 
   2   0   4  218.34    8.18 
  -2   0  -4  216.78    8.17 
   2   0   4  217.65    8.15 
  -2   0  -4  217.20    8.24 
  -2   0  -4  217.28    8.15 
   2   0   4  218.54    8.15 
   2   0   4  215.87    8.24 
   2   0   4  220.18    8.13 
  -4   0  -4  732.75   26.34 
   4   0   4  728.80   26.36 
  -4   0  -4  733.92   26.36 
  -4   0  -4  730.53   26.43 
   4   0   4  725.87   26.44 
   4   0   4  728.41   26.42 
  -4   0  -4  728.15   26.29 
   4   0   4  731.94   26.34 
   6   0   4   87.03    3.79 
   6   0   4   85.55    3.98 
  -6   0  -4   86.89    3.89 
  -6   0  -4   85.02    3.77 
   6   0   4   84.33    3.85 
   6   0   4   84.53    3.87 
  -8   0  -4   12.93    1.19 
   8   0   4   12.33    1.26 
   8   0   4   11.88    1.02 
   8   0   4   12.30    1.10 
   8   0   4   11.86    1.13 
  -8   0  -4   11.89    1.01 
 -10   0  -4   15.78    0.99 
  10   0   4   15.48    1.01 
  10   0   4   15.79    0.82 
  10   0   4   15.87    0.98 
 -10   0  -4   15.71    0.81 
  12   0   4   31.61    1.77 
 -12   0  -4   30.43    1.43 
 -12   0  -4   31.48    1.67 
  12   0   4   31.05    1.32 
  12   0   4   30.18    1.60 
  12   0   4   32.34    1.85 
 -14   0  -4   21.97    1.14 
  14   0   4   21.41    1.32 
  14   0   4   21.67    1.45 
 -14   0  -4   21.08    1.35 
  16   0   4   25.55    1.64 
  16   0   4   25.11    1.76 
 -16   0  -4   24.82    1.65 
 -18   0  -4    0.68    0.85 
  18   0   4    0.63    0.88 
  18   0   4    0.61    0.79 
 -19  -1   4    8.12    1.24 
  19  -1  -4    8.02    1.20 
  19   1  -4    6.10    0.95 
 -19   1   4    6.96    1.13 
 -17  -1   4    4.75    1.08 
 -17  -1   4    4.31    0.96 
  17  -1  -4    4.47    0.84 
  17  -1  -4    4.45    0.82 
  17  -1  -4    4.65    1.06 
 -17   1   4    4.03    1.14 
 -17   1   4    4.49    0.96 
  17   1  -4    4.55    0.91 
  17   1  -4    4.44    1.01 
  15  -1  -4   10.56    1.11 
  15  -1  -4   10.65    1.32 
 -15  -1   4   11.08    1.40 
 -15  -1   4   10.65    1.26 
  15  -1  -4   10.97    1.19 
 -15   1   4   10.80    1.29 
  15   1  -4   11.15    1.05 
  15   1  -4   10.34    1.29 
 -15   1   4   10.15    1.29 
  15   1  -4   11.00    1.28 
 -13  -1   4   12.43    1.32 
  13  -1  -4   12.32    1.15 
  13  -1  -4   12.86    1.26 
  13  -1  -4   12.38    1.11 
 -13  -1   4   12.89    1.37 
 -13   1   4   11.99    1.20 
  13   1  -4   11.83    1.25 
  13   1  -4   12.37    1.19 
  13   1  -4   11.53    1.01 
 -13   1   4   12.23    1.31 
 -11  -1   4   18.03    1.17 
 -11  -1   4   18.11    1.08 
  11  -1  -4   18.49    0.99 
  11  -1  -4   18.81    1.10 
  11  -1  -4   18.56    0.99 
  11   1  -4   18.08    0.95 
 -11   1   4   18.80    1.08 
  11   1  -4   18.73    1.07 
  11   1  -4   18.34    1.11 
 -11   1   4   17.99    1.08 
   9  -1  -4    1.57    0.40 
   9  -1  -4    2.24    0.52 
  -9  -1   4    1.72    0.58 
  -9  -1   4    1.84    0.55 
  -9  -1   4    1.95    0.46 
   9  -1  -4    2.07    0.58 
   9   1  -4    1.67    0.47 
   9   1  -4    1.76    0.45 
   9   1  -4    1.73    0.55 
  -9   1   4    1.68    0.54 
  -9   1   4    1.87    0.58 
  -7  -1   4   29.75    1.54 
  -7  -1   4   28.56    1.34 
   7  -1  -4   29.40    1.33 
  -7  -1   4   28.97    1.37 
  -7  -1   4   28.83    1.46 
   7  -1  -4   29.95    1.46 
   7   1  -4   29.19    1.40 
  -7   1   4   29.70    1.47 
   7   1  -4   30.13    1.52 
  -7   1   4   29.87    1.49 
   7   1  -4   29.40    1.37 
   5  -1  -4   54.40    1.85 
  -5  -1   4   56.87    1.94 
  -5  -1   4   56.82    2.03 
  -5  -1   4   58.10    2.00 
  -5  -1   4   58.81    1.98 
   5  -1  -4   57.09    1.97 
  -5  -1   4   57.10    1.91 
   5  -1  -4   57.49    1.96 
  -5   1   4   57.89    2.02 
   5   1  -4   57.03    1.97 
   5   1  -4   57.47    1.94 
   5   1  -4   57.30    2.03 
  -5   1   4   56.61    1.93 
   5   1  -4   58.08    1.98 
  -5   1   4   57.67    1.99 
   5   1  -4   57.03    1.94 
  -3  -1   4  225.39    7.91 
   3  -1  -4  216.00    7.79 
  -3  -1   4  220.37    7.88 
   3  -1  -4  216.23    7.86 
  -3  -1   4  221.85    7.88 
   3  -1  -4  221.83    7.91 
  -3  -1   4  217.94    7.90 
  -3  -1   4  220.75    7.98 
   3   1  -4  221.87    7.97 
  -3   1   4  220.79    7.87 
  -3   1   4  218.40    7.90 
   3   1  -4  219.10    7.88 
   3   1  -4  222.63    7.91 
   3   1  -4  222.20    7.88 
  -1  -1   4  194.97    7.52 
  -1  -1   4  188.17    7.41 
  -1  -1   4  186.13    7.47 
   1  -1  -4  187.75    7.45 
   1  -1  -4  195.04    7.47 
   1  -1  -4  193.11    7.45 
   1   1  -4  191.41    7.41 
   1   1  -4  196.14    7.52 
  -1   1   4  192.59    7.46 
   1   1  -4  196.26    7.49 
   1  -1   4   24.18    1.26 
  -1  -1  -4   25.01    1.30 
  -1  -1  -4   24.34    1.26 
   1  -1   4   24.80    1.34 
  -1  -1  -4   25.74    1.26 
  -1  -1  -4   25.93    1.39 
  -1   1  -4   26.44    1.36 
   1   1   4   24.23    1.36 
   1   1   4   24.84    1.26 
   1   1   4   24.57    1.35 
   1   1   4   25.38    1.30 
  -3  -1  -4   44.58    2.27 
   3  -1   4   43.62    2.35 
  -3  -1  -4   44.28    2.27 
   3  -1   4   43.64    2.29 
  -3  -1  -4   43.77    2.35 
  -3  -1  -4   45.74    2.26 
   3  -1   4   44.36    2.24 
   3  -1   4   42.54    2.14 
   3   1   4   44.15    2.26 
   3   1   4   44.06    2.36 
   3   1   4   41.05    2.11 
  -3   1  -4   45.44    2.31 
   3   1   4   45.85    2.29 
   3   1   4   45.66    2.26 
  -3   1  -4   44.55    2.24 
   5  -1   4   12.79    1.02 
  -5  -1  -4   12.97    1.23 
  -5  -1  -4   13.38    1.20 
   5  -1   4   12.87    1.18 
  -5  -1  -4   13.05    1.33 
  -5  -1  -4   12.74    1.20 
   5  -1   4   12.63    1.23 
   5  -1   4   13.38    1.36 
   5   1   4   13.41    1.36 
   5   1   4   12.37    1.20 
   5   1   4   13.59    1.23 
   5   1   4   12.38    1.17 
  -5   1  -4   12.40    1.22 
  -5   1  -4   13.17    1.21 
  -5   1  -4   11.28    0.99 
   7  -1   4   29.97    0.89 
  -7  -1  -4   30.15    1.14 
   7  -1   4   29.62    1.18 
   7  -1   4   30.06    1.10 
   7  -1   4   30.04    1.13 
  -7  -1  -4   29.23    1.07 
   7   1   4   30.49    1.14 
  -7   1  -4   29.37    0.87 
   7   1   4   29.92    1.08 
   7   1   4   29.85    1.07 
   7   1   4   29.27    1.17 
   7   1   4   29.68    0.81 
  -7   1  -4   29.61    1.10 
   9  -1   4    5.78    0.92 
  -9  -1  -4    6.20    0.89 
   9  -1   4    5.72    0.66 
  -9  -1  -4    5.83    0.84 
   9  -1   4    6.29    1.02 
   9   1   4    5.59    0.57 
  -9   1  -4    6.28    0.94 
  -9   1  -4    6.04    0.67 
   9   1   4    5.84    0.87 
   9   1   4    5.91    1.04 
   9   1   4    6.11    0.87 
 -11  -1  -4    7.83    1.02 
  11  -1   4    7.43    0.72 
 -11  -1  -4    7.36    0.88 
  11  -1   4    7.26    0.99 
  11  -1   4    7.50    1.02 
 -11   1  -4    7.14    0.96 
  11   1   4    7.92    1.05 
  11   1   4    7.34    0.62 
  11   1   4    7.76    1.12 
 -11   1  -4    7.72    0.74 
  13  -1   4    1.47    0.55 
  13  -1   4    1.73    0.61 
 -13  -1  -4    1.64    0.52 
 -13  -1  -4    1.67    0.55 
 -13   1  -4    1.67    0.38 
  13   1   4    1.67    0.55 
  13   1   4    1.74    0.31 
 -13   1  -4    1.74    0.57 
  13   1   4    1.65    0.56 
 -15  -1  -4    1.96    0.63 
 -15  -1  -4    1.72    0.72 
  15  -1   4    1.90    0.69 
  15  -1   4    2.07    0.77 
  15   1   4    1.79    0.74 
 -15   1  -4    1.99    0.76 
  15   1   4    2.08    0.83 
  17  -1   4    4.67    0.95 
 -17  -1  -4    4.58    0.96 
  17  -1   4    5.42    1.11 
  17   1   4    5.08    1.01 
  17   1   4    5.14    1.10 
 -17   1  -4    4.94    1.06 
  19  -1   4    2.23    0.91 
  19  -1   4    2.06    0.91 
 -19  -1  -4    1.94    0.88 
  19   1   4    2.23    0.98 
  19   1   4    2.47    1.01 
 -19   1  -4    2.13    0.90 
 -20  -2   4    5.27    1.14 
  20  -2  -4    5.39    1.14 
  20   2  -4    5.13    1.20 
 -20   2   4    5.31    1.14 
  18  -2  -4   -0.12    0.59 
 -18  -2   4    0.14    0.81 
 -18  -2   4    0.00    0.89 
  18  -2  -4    0.19    0.72 
  18   2  -4   -0.32    0.71 
  18   2  -4   -0.09    0.76 
 -18   2   4   -0.11    0.74 
  16  -2  -4    0.69    0.73 
  16  -2  -4    0.58    0.59 
 -16  -2   4    0.38    0.81 
  16  -2  -4    0.53    0.58 
 -16  -2   4    0.33    0.66 
 -16   2   4    0.32    0.68 
  16   2  -4    1.16    0.82 
 -16   2   4    0.48    0.64 
  16   2  -4    0.56    0.69 
  14  -2  -4   19.17    1.22 
 -14  -2   4   19.86    1.37 
 -14  -2   4   18.77    1.55 
  14  -2  -4   19.80    1.39 
  14  -2  -4   19.04    1.26 
 -14   2   4   19.60    1.30 
  14   2  -4   19.78    1.43 
  14   2  -4   19.86    1.41 
 -14   2   4   19.54    1.43 
  14   2  -4   19.55    1.14 
  12  -2  -4   31.94    1.70 
 -12  -2   4   31.31    1.72 
 -12  -2   4   30.59    1.64 
  12  -2  -4   32.09    1.56 
 -12   2   4   32.37    1.61 
  12   2  -4   30.86    1.67 
  12   2  -4   31.29    1.67 
 -12   2   4   31.20    1.68 
  12   2  -4   31.38    1.46 
  10  -2  -4   11.72    0.85 
  10  -2  -4   11.24    0.74 
 -10  -2   4   11.01    0.86 
 -10  -2   4   10.96    0.91 
 -10   2   4   11.06    0.90 
 -10   2   4   11.46    0.82 
  10   2  -4   11.33    0.73 
  10   2  -4   11.12    0.86 
  10   2  -4   11.23    0.86 
  -8  -2   4    4.60    0.46 
  -8  -2   4    4.74    0.55 
   8  -2  -4    4.76    0.41 
   8  -2  -4    4.43    0.46 
  -8  -2   4    5.21    0.65 
  -8  -2   4    4.86    0.43 
   8   2  -4    5.08    0.57 
  -8   2   4    4.79    0.56 
   8   2  -4    4.46    0.49 
  -8   2   4    4.86    0.54 
   8   2  -4    4.92    0.45 
  -6  -2   4    8.75    0.69 
  -6  -2   4    8.22    0.85 
   6  -2  -4    8.98    0.78 
  -6  -2   4    8.47    0.74 
  -6  -2   4    8.44    0.75 
   6  -2  -4    7.66    0.73 
   6   2  -4    8.57    0.69 
   6   2  -4    8.64    0.81 
   6   2  -4    8.62    0.77 
  -6   2   4    8.04    0.69 
  -6   2   4    8.17    0.78 
   6   2  -4    8.84    0.90 
  -4  -2   4   32.68    1.70 
   4  -2  -4   32.80    1.64 
   4  -2  -4   32.95    1.71 
  -4  -2   4   32.77    1.69 
  -4  -2   4   34.05    1.81 
  -4  -2   4   33.55    1.69 
  -4  -2   4   33.12    1.71 
   4   2  -4   33.07    1.70 
  -4   2   4   33.17    1.74 
  -4   2   4   32.48    1.64 
   4   2  -4   32.13    1.71 
   4   2  -4   33.72    1.78 
   4   2  -4   33.31    1.68 
   2  -2  -4  135.69    5.33 
  -2  -2   4  134.47    5.35 
  -2  -2   4  130.96    5.31 
  -2  -2   4  133.43    5.28 
  -2  -2   4  134.73    5.38 
   2  -2  -4  134.70    5.29 
   2  -2  -4  134.86    5.23 
  -2   2   4  131.68    5.31 
  -2   2   4  134.07    5.28 
  -2   2   4  134.05    5.23 
   2   2  -4  132.63    5.28 
   2   2  -4  134.16    5.37 
   2   2  -4  137.79    5.35 
   0  -2  -4  186.78    7.72 
   0  -2   4  196.62    7.84 
   0  -2  -4  201.42    7.88 
   0   2   4  200.77    7.88 
   0   2   4  202.58    7.91 
   0   2  -4  194.59    7.79 
   0   2  -4  197.99    7.84 
   0   2   4  199.51    7.85 
   0   2   4  199.33    7.84 
   2  -2   4    4.17    0.46 
  -2  -2  -4    5.23    0.68 
   2  -2   4    5.04    0.64 
  -2  -2  -4    4.76    0.58 
  -2  -2  -4    4.57    0.49 
   2  -2   4    4.05    0.54 
  -2  -2  -4    4.89    0.66 
  -2   2  -4    5.14    0.67 
   2   2   4    5.65    0.64 
   2   2   4    4.90    0.49 
  -2   2  -4    3.81    0.46 
   2   2   4    4.85    0.69 
  -2   2  -4    4.20    0.55 
   4  -2   4   62.75    2.48 
  -4  -2  -4   62.88    2.40 
   4  -2   4   62.33    2.43 
  -4  -2  -4   62.60    2.53 
  -4  -2  -4   63.03    2.46 
  -4  -2  -4   61.83    2.47 
   4   2   4   62.97    2.45 
  -4   2  -4   63.64    2.47 
   4   2   4   64.14    2.50 
   4   2   4   63.30    2.41 
   4   2   4   62.66    2.56 
  -4   2  -4   62.39    2.44 
   6  -2   4  114.50    4.75 
   6  -2   4  115.52    4.67 
  -6  -2  -4  115.65    4.61 
  -6  -2  -4  114.15    4.63 
   6  -2   4  115.37    4.63 
  -6  -2  -4  113.50    4.63 
   6   2   4  113.25    4.74 
   6   2   4  114.77    4.64 
   6   2   4  116.48    4.68 
  -6   2  -4  114.11    4.62 
   6   2   4  114.63    4.60 
  -8  -2  -4  168.43    5.59 
   8  -2   4  169.67    5.56 
   8  -2   4  165.95    5.65 
  -8  -2  -4  167.72    5.55 
   8  -2   4  170.95    5.62 
  -8   2  -4  168.02    5.56 
  -8   2  -4  167.25    5.25 
   8   2   4  167.93    5.69 
   8   2   4  168.29    5.54 
  10  -2   4   43.80    1.76 
 -10  -2  -4   43.44    1.61 
  10  -2   4   42.90    1.64 
 -10  -2  -4   43.69    1.63 
  10   2   4   43.61    1.79 
 -10   2  -4   43.38    1.28 
 -10   2  -4   43.24    1.60 
  10   2   4   43.96    1.23 
  10   2   4   44.75    1.66 
  12  -2   4   78.06    3.44 
  12  -2   4   82.34    3.63 
 -12  -2  -4   80.73    3.41 
 -12  -2  -4   81.07    3.50 
 -12   2  -4   81.04    3.08 
  12   2   4   81.58    3.62 
 -12   2  -4   81.66    3.48 
  12   2   4   80.56    3.03 
  12   2   4   81.70    3.45 
 -14  -2  -4   38.10    2.14 
  14  -2   4   39.25    2.33 
 -14  -2  -4   37.94    2.11 
  14  -2   4   39.05    2.26 
  14   2   4   38.67    2.36 
  14   2   4   37.32    2.11 
 -14   2  -4   37.94    2.17 
 -16  -2  -4    1.11    0.69 
 -16  -2  -4    1.66    0.72 
  16  -2   4    1.42    0.74 
  16  -2   4    1.45    0.72 
  16   2   4    1.56    0.78 
  16   2   4    1.42    0.79 
 -16   2  -4    1.55    0.73 
 -18  -2  -4   -0.13    0.72 
  18  -2   4    0.18    0.82 
  18  -2   4    0.35    0.80 
  18   2   4   -0.11    0.71 
 -18   2  -4    0.03    0.76 
  18   2   4   -0.16    0.83 
  19  -3  -4    8.91    1.29 
 -19  -3   4    8.71    1.37 
 -19  -3   4    8.57    1.31 
 -19   3   4    9.76    1.41 
  19   3  -4    8.85    1.29 
  17  -3  -4    3.00    0.81 
 -17  -3   4    3.48    1.15 
  17  -3  -4    2.98    0.73 
 -17  -3   4    3.39    0.94 
  17   3  -4    3.50    0.97 
  17   3  -4    2.78    0.91 
 -17   3   4    3.35    0.92 
  15  -3  -4    0.97    0.48 
 -15  -3   4    1.27    0.90 
  15  -3  -4    1.08    0.61 
 -15  -3   4    1.33    0.73 
 -15   3   4    0.96    0.56 
  15   3  -4    1.29    0.71 
  15   3  -4    1.24    0.46 
  15   3  -4    0.77    0.59 
 -15   3   4    1.31    0.71 
  13  -3  -4   15.09    1.16 
  13  -3  -4   15.23    1.26 
 -13  -3   4   15.69    1.57 
 -13  -3   4   15.72    1.35 
 -13   3   4   15.90    1.40 
 -13   3   4   15.08    1.15 
  13   3  -4   15.02    1.34 
  13   3  -4   15.45    1.30 
  13   3  -4   15.29    1.04 
  11  -3  -4   15.02    1.02 
 -11  -3   4   15.91    1.08 
 -11  -3   4   15.68    1.22 
  11  -3  -4   15.59    0.97 
 -11   3   4   14.80    1.07 
  11   3  -4   15.76    0.92 
 -11   3   4   15.55    1.02 
  11   3  -4   15.48    1.19 
  11   3  -4   15.31    1.08 
   9  -3  -4   23.35    1.20 
   9  -3  -4   23.81    1.15 
  -9  -3   4   24.91    1.32 
  -9  -3   4   23.77    1.10 
  -9  -3   4   24.19    1.39 
   9   3  -4   23.81    1.12 
   9   3  -4   22.49    1.20 
  -9   3   4   23.94    1.22 
   9   3  -4   24.44    1.34 
  -9   3   4   23.70    1.28 
  -7  -3   4   31.04    1.43 
   7  -3  -4   31.53    1.39 
  -7  -3   4   32.00    1.36 
  -7  -3   4   32.66    1.59 
  -7   3   4   31.69    1.49 
   7   3  -4   31.71    1.50 
   7   3  -4   32.04    1.36 
  -5  -3   4    8.93    0.98 
   5  -3  -4    8.78    0.78 
  -5  -3   4    8.98    0.78 
  -5  -3   4    8.25    0.84 
  -5  -3   4    8.36    0.88 
   5  -3  -4    8.85    0.85 
   5   3  -4    9.24    0.81 
  -5   3   4    8.63    0.85 
  -5   3   4    8.75    0.76 
   5   3  -4    8.15    0.92 
  -3  -3   4   30.14    1.30 
  -3  -3   4   30.24    1.22 
   3  -3  -4   30.93    1.22 
  -3  -3   4   29.36    1.32 
   3  -3  -4   31.38    1.15 
   3  -3  -4   30.97    1.27 
  -3  -3   4   29.22    1.19 
  -3   3   4   30.85    1.26 
   3   3  -4   29.89    1.27 
   3   3  -4   30.97    1.21 
  -3   3   4   30.77    1.14 
   3   3  -4   30.23    1.30 
   1  -3  -4  155.85    4.96 
   1  -3  -4  153.71    5.09 
   1  -3  -4  153.88    5.10 
  -1  -3   4  154.22    5.04 
  -1  -3   4  154.52    5.11 
  -1  -3   4  154.84    5.14 
   1   3  -4  153.93    5.04 
  -1   3   4  155.21    5.11 
   1   3  -4  153.69    5.10 
  -1   3   4  154.24    5.10 
  -1   3   4  152.63    5.12 
  -1  -3  -4   58.17    2.05 
  -1  -3  -4   58.38    2.17 
  -1  -3  -4   58.87    2.24 
   1  -3   4   58.12    2.19 
   1  -3   4   57.59    2.13 
  -1  -3  -4   58.07    2.25 
   1  -3   4   58.17    2.14 
   1   3   4   59.08    2.18 
   1   3   4   59.25    2.26 
   1   3   4   59.30    2.26 
  -1   3  -4   58.03    2.14 
  -1   3  -4   58.17    2.14 
  -3  -3  -4    4.58    0.53 
   3  -3   4    4.84    0.54 
   3  -3   4    4.71    0.36 
   3  -3   4    4.28    0.46 
  -3  -3  -4    4.42    0.55 
  -3  -3  -4    4.80    0.52 
  -3  -3  -4    4.81    0.45 
  -3   3  -4    4.68    0.37 
  -3   3  -4    4.33    0.47 
   3   3   4    4.58    0.58 
   3   3   4    5.00    0.43 
  -3   3  -4    4.68    0.50 
   3   3   4    4.84    0.58 
   3   3   4    4.99    0.55 
   7  -3   4  156.42    5.93 
  -7  -3  -4  157.76    5.91 
  -7  -3  -4  156.17    5.93 
   7  -3   4  158.12    5.89 
   7   3   4  156.40    6.03 
   7   3   4  156.45    5.84 
  -7   3  -4  157.18    5.89 
  -9  -3  -4   18.17    1.20 
  -9  -3  -4   18.86    1.23 
   9  -3   4   18.77    1.29 
   9  -3   4   18.53    1.19 
  -9   3  -4   18.34    1.14 
   9   3   4   19.07    1.35 
   9   3   4   18.58    1.11 
 -11  -3  -4   29.75    1.54 
  11  -3   4   28.94    1.57 
 -11  -3  -4   29.28    1.55 
  11  -3   4   28.08    1.49 
  11   3   4   29.60    1.48 
 -11   3  -4   28.80    1.53 
  11   3   4   29.27    1.70 
  13  -3   4    2.66    0.70 
 -13  -3  -4    2.56    0.68 
 -13  -3  -4    2.52    0.69 
  13  -3   4    2.67    0.70 
  13   3   4    2.41    0.62 
  13   3   4    2.67    0.78 
 -13   3  -4    2.60    0.68 
  15  -3   4    5.61    1.01 
 -15  -3  -4    5.78    0.97 
  15  -3   4    5.12    0.92 
 -15  -3  -4    5.69    0.96 
  15   3   4    5.35    0.87 
  15   3   4    5.17    1.02 
 -15   3  -4    5.19    0.89 
 -17  -3  -4   17.53    1.69 
  17  -3   4   17.89    1.73 
  17  -3   4   16.61    1.58 
  17   3   4   16.19    1.67 
 -17   3  -4   16.69    1.63 
  17   3   4   17.26    1.63 
  19  -3   4    3.09    1.01 
  19  -3   4    3.11    0.99 
 -19  -3  -4    3.05    1.10 
  19   3   4    2.94    1.18 
  19   3   4    2.43    0.96 
 -19   3  -4    3.10    1.05 
 -20  -4   4    0.12    0.85 
 -20  -4   4   -0.02    1.11 
  20  -4  -4   -0.07    0.81 
 -20   4   4   -0.13    0.88 
  18  -4  -4    1.73    0.78 
 -18  -4   4    1.62    1.11 
 -18  -4   4    1.47    0.88 
  18  -4  -4    1.48    0.79 
  18   4  -4    1.51    0.91 
 -18   4   4    1.74    0.97 
  18   4  -4    1.07    0.90 
  16  -4  -4    2.72    0.79 
 -16  -4   4    2.06    1.03 
 -16  -4   4    2.75    0.89 
  16  -4  -4    2.71    0.83 
  16   4  -4    2.37    0.95 
  16   4  -4    2.70    0.89 
 -16   4   4    2.47    0.87 
 -14  -4   4    0.56    0.83 
 -14  -4   4    0.68    0.69 
  14  -4  -4    0.22    0.46 
  14  -4  -4    0.27    0.64 
  14   4  -4    0.16    0.61 
  14   4  -4    0.47    0.45 
 -14   4   4    0.26    0.67 
 -14   4   4    0.11    0.51 
  14   4  -4    0.18    0.66 
 -12  -4   4    4.13    0.99 
  12  -4  -4    3.52    0.69 
  12  -4  -4    3.74    0.64 
 -12  -4   4    4.23    0.87 
 -12   4   4    3.97    0.86 
  12   4  -4    4.35    0.81 
 -12   4   4    3.82    0.67 
  12   4  -4    4.26    0.87 
  12   4  -4    3.98    0.59 
  10  -4  -4   39.31    1.91 
 -10  -4   4   39.38    2.05 
  10  -4  -4   38.27    1.94 
 -10  -4   4   39.04    2.15 
  10   4  -4   39.74    1.85 
 -10   4   4   38.82    2.03 
 -10   4   4   38.90    1.92 
  10   4  -4   39.73    2.14 
   8  -4  -4   19.36    1.08 
  -8  -4   4   20.02    1.17 
  -8  -4   4   20.39    1.37 
  -8  -4   4   19.50    1.02 
   8   4  -4   19.72    1.05 
  -8   4   4   21.23    1.30 
   8   4  -4   20.02    1.34 
  -6  -4   4  130.37    4.85 
  -6  -4   4  126.95    5.04 
   6  -4  -4  126.04    4.83 
  -6  -4   4  129.38    4.92 
  -6   4   4  124.74    4.83 
  -6   4   4  126.93    4.94 
   6   4  -4  129.79    5.02 
  -4  -4   4   30.10    1.71 
   4  -4  -4   31.25    1.64 
  -4  -4   4   29.59    1.67 
  -4  -4   4   29.60    1.83 
   4  -4  -4   30.72    1.72 
  -4   4   4   30.48    1.61 
  -4   4   4   28.36    1.66 
   4   4  -4   29.92    1.79 
  -4   4   4   29.94    1.73 
   2  -4  -4    1.88    0.28 
  -2  -4   4    1.50    0.46 
  -2  -4   4    1.81    0.48 
   2  -4  -4    1.65    0.41 
  -2  -4   4    1.76    0.38 
   2  -4  -4    1.65    0.42 
  -2   4   4    1.71    0.42 
   2   4  -4    1.81    0.49 
   2   4  -4    1.83    0.39 
  -2   4   4    1.59    0.37 
   2   4  -4    1.66    0.43 
  -2   4   4    1.69    0.40 
   0  -4   4   12.33    0.91 
   0  -4  -4   11.83    0.86 
   0  -4  -4   11.24    0.86 
   0  -4   4   11.76    0.82 
   0   4  -4   11.72    0.77 
   0   4  -4   12.47    0.76 
   0   4   4   11.21    0.81 
   0   4   4   11.70    0.85 
   0   4   4   11.86    0.76 
   0   4   4   11.98    0.83 
   0   4  -4   11.05    0.74 
  -2  -4  -4    5.99    0.54 
  -2  -4  -4    6.24    0.43 
   2  -4   4    6.36    0.52 
   2  -4   4    6.30    0.52 
  -2  -4  -4    6.23    0.67 
   2  -4   4    6.10    0.55 
   2   4   4    6.19    0.67 
  -2   4  -4    6.29    0.53 
   2   4   4    6.59    0.62 
  -2   4  -4    6.48    0.58 
  -4  -4  -4  113.46    4.15 
   4  -4   4  113.03    4.15 
   4  -4   4  114.48    3.97 
   4  -4   4  114.76    4.12 
  -4  -4  -4  114.20    4.22 
  -4  -4  -4  115.14    4.04 
   4   4   4  113.97    4.25 
   4   4   4  116.50    4.18 
  -4   4  -4  114.94    4.13 
  -4   4  -4  115.25    3.98 
  -6  -4  -4   14.78    0.64 
  -6  -4  -4   15.12    1.05 
   6  -4   4   14.93    0.94 
  -6  -4  -4   14.84    0.96 
   6  -4   4   15.24    0.98 
   6   4   4   14.42    1.08 
  -6   4  -4   14.71    0.98 
  -6   4  -4   15.02    0.60 
   6   4   4   14.99    0.84 
  -8  -4  -4    2.47    0.53 
  -8  -4  -4    2.53    0.57 
   8  -4   4    2.51    0.55 
   8   4   4    2.50    0.64 
   8   4   4    2.56    0.48 
  -8   4  -4    2.69    0.59 
 -10  -4  -4   11.63    1.12 
  10  -4   4   10.85    0.96 
 -10  -4  -4   11.77    1.07 
  10  -4   4   11.00    1.01 
 -10   4  -4   11.60    1.02 
  10   4   4   10.85    1.07 
  10   4   4   12.00    1.00 
 -12  -4  -4    6.38    0.98 
  12  -4   4    6.14    0.88 
  12  -4   4    5.72    0.84 
 -12  -4  -4    5.83    0.82 
  12   4   4    5.83    0.93 
 -12   4  -4    5.57    0.79 
  12   4   4    5.09    0.68 
 -14  -4  -4    0.44    0.64 
  14  -4   4    0.03    0.61 
 -14  -4  -4    0.37    0.73 
  14  -4   4    0.45    0.74 
 -14   4  -4    0.39    0.71 
  14   4   4    0.46    0.69 
  14   4   4    0.42    0.72 
 -16  -4  -4   20.14    1.67 
  16  -4   4   20.24    1.73 
 -16  -4  -4   20.08    1.67 
  16  -4   4   19.82    1.59 
  16   4   4   20.59    1.67 
  16   4   4   19.25    1.70 
 -16   4  -4   20.23    1.68 
  18  -4   4    1.99    0.99 
 -18  -4  -4    1.79    0.95 
  18  -4   4    1.31    0.85 
  18   4   4    1.81    0.96 
 -18   4  -4    1.61    0.87 
  18   4   4    1.51    1.09 
  19  -5  -4    4.60    1.15 
 -19  -5   4    4.77    1.16 
 -19  -5   4    3.76    1.16 
  19  -5  -4    4.11    0.91 
 -19   5   4    4.75    1.17 
  19   5  -4    3.79    1.21 
  17  -5  -4   12.55    1.37 
 -17  -5   4   11.86    1.62 
 -17  -5   4   12.35    1.46 
  17   5  -4   11.77    1.58 
 -17   5   4   11.82    1.38 
  15  -5  -4    7.03    1.05 
 -15  -5   4    7.40    1.13 
  15  -5  -4    6.81    0.88 
 -15  -5   4    6.76    1.20 
  15   5  -4    7.18    1.16 
 -15   5   4    7.27    1.16 
  13  -5  -4    1.18    0.64 
  13  -5  -4    0.73    0.53 
 -13  -5   4    1.06    0.88 
 -13  -5   4    0.53    0.67 
 -13   5   4    1.02    0.55 
 -13   5   4    0.80    0.69 
  13   5  -4    0.45    0.64 
 -11  -5   4    0.50    0.60 
  11  -5  -4    0.21    0.52 
 -11  -5   4    0.25    0.78 
  11   5  -4    0.35    0.68 
 -11   5   4    0.34    0.47 
 -11   5   4    0.09    0.56 
   9  -5  -4    1.92    0.55 
  -9  -5   4    2.39    0.65 
  -9  -5   4    2.08    0.78 
   9   5  -4    2.14    0.66 
  -9   5   4    2.05    0.65 
   7  -5  -4   70.76    2.57 
  -7  -5   4   68.65    2.77 
  -7  -5   4   69.81    2.65 
  -7   5   4   69.30    2.68 
   7   5  -4   69.85    2.76 
  -5  -5   4    7.74    0.98 
  -5  -5   4    8.84    0.84 
   5  -5  -4    7.95    0.69 
   5  -5  -4    8.97    0.93 
  -5   5   4    8.50    0.72 
   5   5  -4    8.29    0.92 
  -5   5   4    9.09    0.92 
  -3  -5   4    0.28    0.52 
   3  -5  -4    0.96    0.31 
  -3  -5   4    0.68    0.33 
   3  -5  -4    0.68    0.48 
   3   5  -4    0.54    0.46 
  -3   5   4    0.94    0.49 
   1  -5  -4    7.21    0.77 
  -1  -5   4    7.17    0.79 
   1  -5  -4    7.16    0.53 
  -1   5   4    6.87    0.74 
  -1   5   4    6.52    0.69 
   1   5  -4    6.80    0.68 
  -1  -5  -4   38.21    1.73 
   1  -5   4   36.23    1.56 
   1  -5   4   37.77    1.58 
   1  -5   4   37.53    1.59 
   1   5   4   38.91    1.67 
   1   5   4   38.29    1.73 
  -1   5  -4   37.72    1.59 
  -1   5  -4   37.75    1.59 
  -3  -5  -4   30.08    1.75 
  -3  -5  -4   31.35    1.67 
   3  -5   4   30.80    1.55 
   3  -5   4   31.37    1.63 
   3  -5   4   31.77    1.67 
  -3  -5  -4   31.30    1.51 
   3   5   4   32.05    1.89 
  -3   5  -4   30.64    1.64 
  -3   5  -4   31.31    1.56 
   5  -5   4   18.63    1.33 
   5  -5   4   17.83    1.34 
  -5  -5  -4   17.70    1.49 
  -5  -5  -4   18.38    1.35 
  -5   5  -4   17.68    1.29 
   5   5   4   18.10    1.51 
  -5   5  -4   18.35    1.14 
  -7  -5  -4    0.76    0.55 
  -7  -5  -4    0.54    0.48 
   7  -5   4    0.54    0.44 
  -7  -5  -4    0.58    0.22 
   7   5   4    0.67    0.41 
  -7   5  -4    0.54    0.21 
   7   5   4    0.54    0.60 
  -7   5  -4    0.10    0.41 
  -9  -5  -4   13.70    0.60 
  -9  -5  -4   14.23    1.17 
  -9  -5  -4   13.72    1.06 
   9  -5   4   14.33    1.11 
   9   5   4   14.58    1.03 
   9   5   4   14.23    1.33 
  -9   5  -4   14.24    1.11 
 -11  -5  -4    0.98    0.67 
  11  -5   4    0.85    0.65 
 -11  -5  -4    1.57    0.84 
  11  -5   4    1.05    0.72 
 -11   5  -4    1.31    0.75 
  11   5   4    1.14    0.66 
  11   5   4    0.87    0.83 
 -13  -5  -4    1.34    0.75 
 -13  -5  -4    1.38    0.77 
  13  -5   4    1.31    0.75 
  13  -5   4    1.28    0.70 
  13   5   4    1.15    0.87 
  13   5   4    1.30    0.72 
 -13   5  -4    1.27    0.75 
  15  -5   4    0.56    0.81 
  15  -5   4    0.61    0.76 
 -15  -5  -4    1.09    0.88 
 -15  -5  -4    0.50    0.75 
  15   5   4    0.44    0.72 
  15   5   4    0.37    0.90 
 -15   5  -4    0.77    0.81 
 -17  -5  -4    0.99    0.84 
  17  -5   4    0.77    0.82 
  17  -5   4    1.13    0.91 
 -17  -5  -4    1.54    0.95 
 -17   5  -4    1.00    0.84 
  17   5   4    1.04    0.80 
  17   5   4    0.22    0.99 
 -18  -6   4    0.44    0.84 
 -18  -6   4   -0.11    0.96 
  18  -6  -4    0.16    0.75 
 -18   6   4    0.14    0.79 
  18   6  -4   -0.48    1.00 
 -16  -6   4    5.72    1.00 
  16  -6  -4    5.34    0.98 
 -16  -6   4    5.51    1.17 
  16   6  -4    5.62    1.23 
 -16   6   4    5.40    0.97 
 -14  -6   4   11.31    1.49 
  14  -6  -4   11.92    1.35 
 -14  -6   4   10.98    1.29 
  14  -6  -4   11.77    1.21 
 -14   6   4   11.77    1.43 
  14   6  -4   11.25    1.44 
 -12  -6   4    1.72    0.70 
  12  -6  -4    2.16    0.72 
 -12  -6   4    2.32    1.08 
  12   6  -4    1.75    0.89 
 -12   6   4    2.06    0.63 
 -12   6   4    1.80    0.76 
  10  -6  -4   21.13    1.46 
 -10  -6   4   20.24    1.52 
 -10  -6   4   20.27    1.72 
  10   6  -4   19.74    1.69 
 -10   6   4   20.41    1.57 
  -8  -6   4   67.62    3.16 
   8  -6  -4   69.54    2.94 
  -8  -6   4   67.75    3.00 
   8   6  -4   68.99    3.18 
  -8   6   4   69.23    3.08 
  -6  -6   4   12.86    1.25 
   6  -6  -4   12.14    0.90 
  -6  -6   4   11.77    1.00 
   6   6  -4   11.76    1.20 
  -6   6   4   12.17    1.02 
  -4  -6   4    5.60    0.72 
   4  -6  -4    5.16    0.55 
  -4  -6   4    4.97    0.79 
  -4   6   4    5.40    0.78 
   4   6  -4    5.26    0.76 
  -2  -6   4   31.29    1.76 
   2  -6  -4   32.29    1.46 
   2  -6  -4   31.34    1.63 
  -2   6   4   33.18    1.73 
   2   6  -4   32.42    1.64 
  -2   6   4   32.65    1.69 
   0  -6   4  124.90    4.39 
   0  -6  -4  117.97    4.38 
   0   6  -4  123.92    4.35 
   0   6   4  122.17    4.37 
   0   6   4  124.20    4.48 
   2  -6   4   78.89    2.87 
   2  -6   4   76.45    2.81 
   2  -6   4   74.90    2.82 
  -2  -6  -4   78.47    2.71 
  -2  -6  -4   78.39    3.00 
  -2   6  -4   78.58    2.89 
  -2   6  -4   77.83    2.84 
   2   6   4   78.02    3.02 
   2   6   4   77.16    2.94 
   4  -6   4  155.73    5.45 
   4  -6   4  151.96    5.18 
   4  -6   4  147.71    5.29 
  -4  -6  -4  148.73    5.41 
  -4  -6  -4  150.12    5.32 
  -4   6  -4  152.05    5.19 
   4   6   4  152.47    5.50 
  -4   6  -4  151.64    5.31 
  -6  -6  -4    6.00    0.72 
  -6  -6  -4    5.95    0.79 
   6  -6   4    5.53    0.62 
  -6   6  -4    5.89    0.68 
  -6   6  -4    5.74    0.47 
   6   6   4    5.76    0.77 
  -8  -6  -4    1.35    0.67 
  -8  -6  -4    1.15    0.30 
  -8  -6  -4    1.25    0.61 
   8  -6   4    1.12    0.55 
  -8   6  -4    0.96    0.28 
  -8   6  -4    1.31    0.61 
   8   6   4    1.23    0.69 
  10  -6   4    4.50    0.76 
 -10  -6  -4    4.20    0.82 
 -10  -6  -4    4.59    0.85 
 -10   6  -4    4.97    0.87 
  10   6   4    3.98    0.81 
 -12  -6  -4    1.94    0.79 
 -12  -6  -4    2.10    0.89 
  12  -6   4    1.21    0.64 
  12  -6   4    1.60    0.75 
  12   6   4    1.43    0.71 
 -12   6  -4    1.54    0.75 
  12   6   4    1.72    0.90 
  14  -6   4    4.47    0.99 
 -14  -6  -4    4.51    1.01 
 -14  -6  -4    4.00    0.93 
  14  -6   4    4.16    0.90 
  14   6   4    3.78    1.00 
 -14   6  -4    4.61    1.02 
  14   6   4    4.19    0.91 
  16  -6   4    3.58    0.97 
 -16  -6  -4    3.68    0.99 
  16  -6   4    3.75    0.99 
 -16  -6  -4    3.91    1.06 
 -16   6  -4    3.99    1.09 
  16   6   4    3.17    1.17 
  16   6   4    3.53    0.94 
 -18  -6  -4    0.54    0.90 
 -17  -7   4    1.26    0.97 
 -17  -7   4    0.25    0.98 
  17  -7  -4    0.43    0.84 
  17   7  -4    0.01    0.99 
 -17   7   4    0.83    0.86 
  15  -7  -4    0.71    0.76 
 -15  -7   4    0.70    0.78 
 -15  -7   4    0.68    1.09 
 -15   7   4    0.53    0.72 
  15   7  -4    0.30    0.94 
 -13  -7   4    1.02    0.88 
 -13  -7   4    1.37    0.72 
  13  -7  -4    1.30    0.69 
  13   7  -4    1.09    0.91 
 -13   7   4    1.19    0.74 
 -11  -7   4    0.44    0.63 
  11  -7  -4    0.57    0.57 
 -11  -7   4    0.44    0.81 
  11   7  -4    0.53    0.80 
 -11   7   4    0.51    0.64 
  -9  -7   4    2.39    0.90 
  -9  -7   4    2.05    0.66 
   9  -7  -4    2.18    0.55 
   9   7  -4    2.14    0.82 
  -9   7   4    2.42    0.75 
   7  -7  -4   10.54    0.86 
  -7  -7   4   10.49    0.98 
  -7  -7   4   10.99    1.21 
  -7   7   4   10.55    1.04 
   7   7  -4   10.25    1.06 
  -5  -7   4    1.63    0.72 
   5  -7  -4    1.91    0.45 
  -5  -7   4    1.95    0.52 
   5   7  -4    1.51    0.56 
  -5   7   4    1.83    0.57 
  -3  -7   4   -0.01    0.54 
   3  -7  -4    0.11    0.30 
   3   7  -4    0.21    0.49 
  -3   7   4    0.10    0.47 
   3   7  -4   -0.07    0.40 
   1  -7  -4    0.05    0.28 
  -1  -7   4   -0.14    0.41 
   1  -7  -4    0.03    0.45 
  -1   7   4   -0.11    0.41 
   1   7  -4   -0.22    0.40 
  -1   7   4    0.00    0.43 
   1  -7   4   16.13    1.02 
   1  -7   4   16.02    1.08 
  -1  -7  -4   16.41    1.20 
  -1   7  -4   16.37    1.11 
   1   7   4   15.88    1.20 
   1   7   4   16.77    1.13 
  -3  -7  -4   20.66    1.20 
  -3  -7  -4   21.26    1.44 
   3  -7   4   21.29    1.23 
   3  -7   4   20.11    1.10 
  -3   7  -4   21.39    1.26 
   3   7   4   20.41    1.46 
  -5  -7  -4    8.30    1.01 
  -5  -7  -4    8.48    0.90 
   5  -7   4    7.78    0.64 
   5  -7   4    8.28    0.86 
  -5   7  -4    8.50    0.87 
  -5   7  -4    7.68    0.69 
   5   7   4    8.36    1.06 
  -7  -7  -4    6.55    0.91 
  -7  -7  -4    6.88    0.64 
  -7  -7  -4    6.62    0.98 
   7  -7   4    6.82    0.88 
  -7   7  -4    6.57    0.86 
  -7   7  -4    6.25    0.62 
   7   7   4    6.05    0.99 
  -9  -7  -4    5.84    1.00 
   9  -7   4    5.45    0.84 
  -9  -7  -4    6.29    0.94 
  -9   7  -4    5.92    0.90 
   9   7   4    5.59    1.12 
  11  -7   4    6.29    0.96 
 -11  -7  -4    6.67    1.02 
 -11  -7  -4    6.77    1.08 
 -11   7  -4    7.08    1.02 
  11   7   4    6.34    1.11 
  13  -7   4    1.14    0.70 
 -13  -7  -4    1.36    0.83 
  13  -7   4    1.17    0.72 
 -13  -7  -4    1.10    0.81 
 -13   7  -4    1.25    0.78 
  13   7   4    0.66    0.86 
 -15  -7  -4    2.59    0.97 
  15  -7   4    2.11    0.92 
 -15  -7  -4    1.84    0.81 
  15  -7   4    2.05    0.84 
 -15   7  -4    2.25    0.96 
  15   7   4    1.83    1.05 
 -17  -7  -4    2.14    0.96 
  17  -7   4    1.88    0.90 
  17  -7   4    2.48    1.01 
 -17  -7  -4    2.67    1.11 
  17   7   4    2.02    1.39 
  16  -8  -4    5.36    1.15 
 -16  -8   4    5.66    1.40 
 -16  -8   4    5.74    1.20 
  16   8  -4    4.36    1.29 
 -16   8   4    5.60    1.23 
 -14  -8   4    6.22    1.32 
 -14  -8   4    6.52    1.14 
  14  -8  -4    6.06    0.93 
  14   8  -4    5.80    1.20 
 -14   8   4    6.21    1.11 
 -12  -8   4    0.76    0.74 
  12  -8  -4    0.93    0.66 
 -12  -8   4    0.96    1.04 
 -12   8   4    0.91    0.71 
  12   8  -4    0.73    0.91 
 -10  -8   4   11.33    1.11 
  10  -8  -4   10.53    0.92 
 -10  -8   4   10.62    1.24 
  10   8  -4   10.77    1.18 
 -10   8   4   11.43    1.22 
  -8  -8   4   15.46    1.29 
   8  -8  -4   15.05    1.08 
  -8  -8   4   14.87    1.45 
  -8   8   4   14.84    1.29 
   8   8  -4   15.28    1.43 
  -6  -8   4    5.37    1.03 
  -6  -8   4    4.84    0.81 
   6  -8  -4    5.56    0.76 
   6   8  -4    5.73    1.03 
  -6   8   4    5.02    0.98 
  -4  -8   4    0.36    0.60 
   4  -8  -4    0.52    0.35 
   4   8  -4    0.73    0.58 
  -4   8   4    0.57    0.53 
  -2  -8   4    2.98    0.84 
   2  -8  -4    2.62    0.76 
   2  -8  -4    3.23    0.58 
  -2   8   4    2.86    0.79 
   2   8  -4    3.14    0.81 
   0  -8  -4    0.67    0.62 
   0  -8   4    0.68    0.54 
   0  -8   4    0.67    0.50 
   0  -8  -4    0.71    0.38 
   0   8   4    0.72    0.67 
   0   8   4    0.44    0.58 
   0   8  -4    0.35    0.52 
   2  -8   4    7.05    0.88 
   2  -8   4    6.17    0.75 
  -2  -8  -4    6.04    0.92 
   2   8   4    6.01    0.90 
  -2   8  -4    6.57    0.87 
   2   8   4    6.10    0.89 
  -4  -8  -4    9.05    1.05 
   4  -8   4    9.37    1.02 
   4  -8   4    9.44    0.89 
  -4  -8  -4    8.62    1.10 
  -4   8  -4    9.19    1.05 
   4   8   4    8.76    1.12 
  -6  -8  -4   10.69    1.02 
  -6  -8  -4   10.22    1.10 
   6  -8   4   10.26    0.90 
  -6   8  -4   10.79    1.04 
   6   8   4    9.94    1.04 
  -8  -8  -4    7.25    0.94 
  -8  -8  -4    7.03    0.81 
   8  -8   4    7.24    0.81 
   8   8   4    7.41    0.99 
  -8   8  -4    8.12    0.94 
  10  -8   4    0.94    0.61 
 -10  -8  -4    1.07    0.84 
 -10  -8  -4    0.92    0.65 
  10   8   4    0.78    0.82 
 -10   8  -4    0.99    0.67 
 -12  -8  -4    0.78    0.91 
 -12  -8  -4    0.18    0.72 
  12  -8   4    0.57    0.71 
  12   8   4   -0.41    0.95 
 -12   8  -4    0.20    0.75 
 -14  -8  -4    3.28    1.09 
 -14  -8  -4    2.69    1.01 
  14  -8   4    2.21    0.91 
  14  -8   4    2.52    0.96 
 -14   8  -4    2.84    1.02 
  14   8   4    1.60    1.02 
 -16  -8  -4    1.57    1.13 
  16  -8   4    0.33    0.96 
 -16  -8  -4    0.59    0.99 
  16  -8   4    0.65    0.89 
  16   8   4   -0.23    1.04 
 -15  -9   4    3.08    1.10 
  15  -9  -4    2.15    0.82 
 -15  -9   4    2.76    1.32 
  15   9  -4    2.26    1.25 
 -15   9   4    3.55    1.20 
 -13  -9   4    0.04    0.90 
  13  -9  -4   -0.02    0.67 
 -13  -9   4    0.00    0.74 
 -13   9   4    0.43    0.86 
  13   9  -4   -0.27    0.81 
  11  -9  -4    2.49    0.72 
 -11  -9   4    2.62    0.87 
 -11  -9   4    2.07    0.96 
 -11   9   4    2.56    0.86 
  11   9  -4    2.34    1.00 
  -9  -9   4    0.47    0.84 
   9  -9  -4    0.74    0.55 
  -9  -9   4    0.23    0.62 
   9   9  -4    0.35    0.80 
  -9   9   4    0.72    0.80 
  -7  -9   4   57.05    2.79 
  -7  -9   4   57.85    2.63 
   7  -9  -4   56.31    2.42 
  -7   9   4   58.12    2.73 
   7   9  -4   56.67    2.86 
   5  -9  -4   23.67    1.18 
  -5  -9   4   24.69    1.69 
   5   9  -4   24.35    1.69 
  -5   9   4   24.16    1.42 
  -3  -9   4   48.84    2.74 
   3  -9  -4   50.19    2.46 
  -3   9   4   48.73    2.69 
   3   9  -4   48.97    2.69 
   1  -9  -4   16.44    1.19 
   1  -9  -4   15.85    1.47 
  -1  -9   4   16.47    1.56 
  -1   9   4   15.60    1.61 
   1   9  -4   15.42    1.44 
  -1   9   4   14.64    1.46 
   1  -9   4    3.36    0.85 
  -1  -9  -4    3.03    0.90 
   1  -9   4    3.14    0.75 
   1   9   4    2.94    0.85 
   1   9   4    3.35    0.94 
  -1   9  -4    3.38    0.84 
   3  -9   4    3.81    0.72 
   3  -9   4    3.82    0.75 
  -3  -9  -4    3.55    0.85 
   3   9   4    3.94    0.94 
  -3   9  -4    4.05    0.82 
   3   9   4    3.72    0.88 
  -5  -9  -4   10.06    1.35 
   5  -9   4   10.82    0.99 
   5  -9   4    9.66    1.04 
  -5  -9  -4   10.09    1.18 
   5   9   4   10.30    1.40 
  -5   9  -4   10.57    1.23 
  -7  -9  -4    2.31    0.87 
  -7  -9  -4    2.24    0.80 
   7  -9   4    2.18    0.75 
   7   9   4    1.84    0.87 
  -7   9  -4    2.24    0.79 
  -9  -9  -4    2.84    0.90 
   9  -9   4    2.67    0.75 
  -9  -9  -4    2.61    0.98 
  -9   9  -4    3.33    0.95 
   9   9   4    2.57    0.99 
 -11  -9  -4    0.63    0.87 
 -11  -9  -4    0.13    0.70 
  11  -9   4    0.13    0.65 
  11   9   4   -0.45    0.84 
 -11   9  -4    0.49    0.84 
 -13  -9  -4    3.27    1.06 
 -13  -9  -4    3.26    1.08 
  13  -9   4    3.18    0.92 
  13   9   4    2.86    1.17 
 -15  -9  -4   -0.05    0.81 
 -15  -9  -4    0.25    0.90 
  15  -9   4   -0.21    0.76 
  15  -9   4    0.25    0.89 
  15   9   4   -0.74    1.22 
  14 -10  -4    0.91    0.82 
 -14 -10   4    1.60    1.23 
 -14 -10   4    1.07    0.88 
  14  10  -4    0.71    1.11 
 -14  10   4    0.90    0.94 
 -12 -10   4    9.15    1.29 
  12 -10  -4    8.40    1.02 
 -12 -10   4    8.42    1.37 
 -12  10   4    8.35    1.20 
  12  10  -4    8.66    1.53 
 -10 -10   4    7.09    1.18 
 -10 -10   4    7.78    1.42 
  10 -10  -4    6.77    0.99 
 -10  10   4    7.08    1.20 
  10  10  -4    6.46    1.29 
  -8 -10   4   12.19    1.36 
  -8 -10   4   12.89    1.65 
   8 -10  -4   12.34    1.17 
   8  10  -4   12.18    1.53 
  -8  10   4   11.04    1.29 
  -6 -10   4    0.74    0.86 
   6 -10  -4    0.35    0.49 
  -6  10   4    1.14    0.84 
   6  10  -4    0.48    0.75 
   6  10  -4   -0.03    0.68 
  -4 -10   4    2.72    0.89 
   4 -10  -4    2.52    0.59 
   4  10  -4    2.84    0.84 
  -4  10   4    2.84    0.87 
  -2 -10   4    7.48    1.15 
   2 -10  -4    6.82    1.03 
   2 -10  -4    6.65    0.74 
   2  10  -4    7.22    1.05 
  -2  10   4    6.58    0.99 
   0 -10  -4   30.31    1.58 
   0 -10  -4   29.60    1.97 
   0 -10   4   29.72    1.74 
   0 -10   4   30.56    1.87 
   0  10  -4   29.72    1.87 
   0  10   4   30.10    1.98 
   0  10   4   29.48    1.86 
   2 -10   4   20.11    1.35 
   2 -10   4   19.53    1.28 
  -2 -10  -4   20.18    1.61 
  -2  10  -4   19.29    1.44 
   2  10   4   20.16    1.51 
   2  10   4   18.80    1.52 
   4 -10   4    1.58    0.61 
   4 -10   4    1.71    0.71 
  -4 -10  -4    1.76    0.86 
  -4  10  -4    1.49    0.71 
   4  10   4    1.53    0.86 
   4  10   4    1.50    0.83 
  -6 -10  -4   15.70    1.48 
   6 -10   4   15.74    1.20 
   6  10   4   15.67    1.43 
  -6  10  -4   15.54    1.36 
   6  10   4   15.46    1.54 
   8 -10   4   -0.01    0.64 
  -8 -10  -4    0.20    0.65 
  -8 -10  -4    0.14    0.77 
  -8  10  -4    0.10    0.68 
   8  10   4    0.04    0.93 
  10 -10   4    1.91    0.73 
 -10 -10  -4    2.44    1.02 
 -10 -10  -4    2.29    0.93 
  10  10   4    2.20    1.18 
 -10  10  -4    1.80    0.84 
 -12 -10  -4    5.38    1.27 
  12 -10   4    3.84    0.92 
 -12 -10  -4    4.34    1.05 
  12  10   4    3.22    1.06 
  13 -11  -4    0.08    0.81 
 -13 -11   4    0.25    1.21 
  13  11  -4   -0.20    1.14 
 -13  11   4    0.43    0.91 
  11 -11  -4    1.95    0.76 
 -11 -11   4    2.32    0.93 
 -11 -11   4    2.88    1.16 
  11  11  -4    1.61    1.06 
 -11  11   4    2.64    1.06 
  -9 -11   4    1.59    0.81 
  -9 -11   4    1.40    0.95 
   9 -11  -4    1.55    0.65 
  -9  11   4    1.72    0.87 
   9  11  -4    2.27    1.13 
   7 -11  -4    5.24    0.82 
  -7 -11   4    5.40    1.11 
   7  11  -4    5.08    1.02 
   7  11  -4    5.68    1.23 
  -7  11   4    5.24    1.04 
   5 -11  -4    0.21    0.53 
  -5 -11   4    0.50    0.90 
  -5  11   4    0.38    0.75 
   5  11  -4    0.05    0.69 
  -3 -11   4    1.21    0.91 
   3 -11  -4    0.66    0.59 
  -3  11   4    0.74    0.90 
   3  11  -4    1.16    0.87 
   1 -11  -4    0.54    0.69 
  -1 -11   4    0.49    0.78 
  -1 -11   4    0.56    0.60 
   1 -11  -4    0.52    0.47 
   1  11  -4    0.37    0.74 
  -1  11   4    0.31    0.69 
   1 -11   4    0.14    0.64 
   1 -11   4    0.15    0.56 
  -1 -11  -4    0.21    0.48 
  -1 -11  -4    0.57    0.76 
  -1  11  -4   -0.03    0.70 
   1  11   4   -0.11    0.78 
   1  11   4    0.46    0.81 
   3 -11   4    1.37    0.64 
  -3 -11  -4    1.64    0.90 
   3 -11   4    1.66    0.69 
   3  11   4    1.62    0.80 
   3  11   4    1.47    0.79 
  -3  11  -4    1.25    0.68 
   5 -11   4    0.59    0.66 
  -5 -11  -4    1.02    0.94 
   5  11   4    0.68    0.90 
  -5  11  -4    0.49    0.78 
   5  11   4    0.53    0.88 
  -7 -11  -4    2.04    0.93 
   7 -11   4    2.02    0.78 
  -7  11  -4    2.05    0.85 
   7  11   4    2.10    0.99 
   7  11   4    2.15    0.91 
   9 -11   4    3.48    0.90 
  -9 -11  -4    4.84    1.26 
  -9 -11  -4    3.40    0.99 
   9  11   4    3.63    1.15 
 -11 -11  -4    0.66    1.05 
 -11 -11  -4    0.71    0.93 
  11 -11   4    0.27    0.85 
  11  11   4   -0.24    0.99 
 -10 -12   4    6.14    1.50 
 -10 -12   4    6.41    1.24 
  10  12  -4    6.21    1.37 
 -10  12   4    6.56    1.45 
  -8 -12   4    0.72    0.98 
   8  12  -4    0.68    1.00 
  -8  12   4    0.20    0.83 
   8  12  -4    0.49    1.02 
  -6 -12   4    0.61    1.05 
   6  12  -4    0.36    0.94 
  -6  12   4    0.44    0.84 
  -4 -12   4    3.36    1.09 
   4  12  -4    3.03    0.96 
  -4  12   4    3.09    0.98 
  -2 -12   4   23.13    2.00 
  -2 -12   4   20.90    1.57 
  -2  12   4   21.62    1.88 
   2  12  -4   20.87    1.82 
   0 -12  -4   22.60    2.05 
   0 -12   4   24.23    2.14 
   0 -12   4   21.49    1.80 
   0  12  -4   21.90    1.97 
   0  12   4   22.60    2.13 
   2 -12   4   17.20    1.64 
  -2 -12  -4   18.50    2.05 
   2 -12   4   18.11    1.79 
   2  12   4   17.44    1.85 
   2  12   4   17.67    1.97 
  -2  12  -4   16.71    1.91 
  -4 -12  -4    3.17    1.05 
   4 -12   4    2.84    0.85 
   4  12   4    2.88    1.01 
  -4  12  -4    3.02    0.95 
   4  12   4    3.10    1.05 
   6 -12   4    2.37    0.78 
  -6 -12  -4    3.06    1.11 
   6  12   4    2.22    1.02 
  -6  12  -4    2.12    1.48 
   6  12   4    2.59    1.06 
   8 -12   4    1.12    0.84 
  -8 -12  -4    0.99    1.05 
   8  12   4    1.04    1.02 
   8  12   4    0.79    1.02 
 -10 -12  -4    2.03    1.07 
  10 -12   4    1.61    0.85 
  -7 -13   4    8.05    1.57 
  -7  13   4    7.61    1.32 
   7  13  -4    7.54    1.35 
  -5 -13   4    1.22    1.01 
   5  13  -4    0.86    0.96 
  -5  13   4    0.99    0.97 
  -3 -13   4    1.76    1.17 
  -3 -13   4    0.81    0.74 
   3  13  -4    0.40    0.89 
  -3  13   4    0.71    0.93 
  -1 -13   4    0.19    0.67 
  -1 -13   4    0.56    0.84 
  -1  13   4    0.45    0.93 
   1  13  -4    0.18    0.93 
  -1 -13  -4    0.79    0.92 
   1 -13   4    0.62    0.84 
   1 -13   4    0.26    0.68 
  -1  13  -4    0.27    1.06 
   1  13   4    0.05    0.90 
   3 -13   4    0.47    0.74 
  -3 -13  -4    1.14    0.96 
   3  13   4    0.79    1.08 
   3  13   4    0.46    0.99 
   5 -13   4    2.23    0.74 
  -5 -13  -4    3.09    1.09 
   5  13   4    2.50    1.05 
   5  13   4    2.28    1.00 
   7 -13   4    0.95    0.80 
   7  13   4    0.65    1.03 
  -2 -14   4    0.63    0.75 
   0 -14   4    1.66    0.81 
  20   0  -5   -0.62    0.69 
 -20   0   5   -0.08    0.80 
  18   0  -5    0.19    0.73 
 -18   0   5   -0.45    0.78 
 -18   0   5   -0.07    0.79 
  16   0  -5   -0.01    0.54 
 -16   0   5    0.07    0.64 
  16   0  -5   -0.07    0.46 
  16   0  -5   -0.20    0.67 
 -16   0   5   -0.17    0.65 
 -14   0   5    0.01    0.59 
  14   0  -5   -0.11    0.42 
  14   0  -5   -0.06    0.57 
  14   0  -5    0.01    0.45 
 -14   0   5    0.04    0.62 
  12   0  -5    0.10    0.37 
  12   0  -5   -0.03    0.46 
 -12   0   5    0.35    0.58 
  12   0  -5    0.09    0.38 
 -12   0   5    0.09    0.52 
 -10   0   5    0.04    0.43 
  10   0  -5   -0.04    0.31 
  10   0  -5   -0.11    0.34 
  10   0  -5    0.07    0.42 
 -10   0   5    0.08    0.28 
 -10   0   5    0.19    0.50 
   8   0  -5   -0.14    0.31 
   8   0  -5   -0.07    0.25 
  -8   0   5   -0.05    0.40 
   8   0  -5   -0.02    0.35 
  -8   0   5    0.00    0.24 
   8   0  -5   -0.01    0.39 
  -8   0   5    0.00    0.39 
  -6   0   5    0.15    0.20 
   6   0  -5    0.19    0.22 
   6   0  -5    0.29    0.31 
  -6   0   5    0.36    0.35 
  -4   0   5    0.31    0.38 
  -4   0   5    0.19    0.31 
  -4   0   5    0.19    0.28 
   4   0  -5    0.14    0.16 
   4   0  -5    0.25    0.28 
   0   0   5   -0.07    0.16 
   0   0   5    0.04    0.19 
   0   0   5    0.00    0.07 
   0   0  -5    0.02    0.18 
  -2   0  -5    0.73    0.38 
   2   0   5    0.62    0.39 
  -2   0  -5    0.62    0.23 
   2   0   5    0.68    0.28 
   8   0   5    0.19    0.44 
   8   0   5   -0.11    0.31 
   8   0   5   -0.29    0.43 
  -8   0  -5    0.12    0.40 
   8   0   5    0.10    0.34 
  -8   0  -5   -0.10    0.29 
  10   0   5   -0.20    0.33 
 -10   0  -5    0.10    0.42 
  10   0   5    0.00    0.49 
  10   0   5   -0.09    0.42 
 -10   0  -5   -0.03    0.32 
 -12   0  -5   -0.05    0.38 
  12   0   5   -0.25    0.52 
  12   0   5   -0.08    0.55 
 -12   0  -5   -0.05    0.52 
  14   0   5   -0.05    0.53 
  14   0   5   -0.14    0.54 
 -14   0  -5    0.16    0.64 
 -14   0  -5    0.26    0.43 
  16   0   5   -0.01    0.64 
  16   0   5    0.07    0.72 
 -16   0  -5   -0.01    0.73 
  18   0   5   -0.19    0.78 
  18   0   5   -0.31    0.68 
 -18   0  -5   -0.03    0.80 
  19  -1  -5    3.74    0.88 
 -19  -1   5    4.18    1.06 
  19   1  -5    4.41    1.01 
 -19   1   5    4.18    1.06 
 -17  -1   5    2.37    0.87 
  17  -1  -5    2.77    0.79 
  17  -1  -5    2.61    0.62 
 -17  -1   5    2.63    0.83 
 -17   1   5    2.36    0.77 
  17   1  -5    2.11    0.78 
  17   1  -5    2.50    0.72 
 -17   1   5    2.61    0.81 
  15  -1  -5   14.80    1.09 
  15  -1  -5   14.99    1.23 
  15  -1  -5   14.66    1.08 
 -15  -1   5   14.53    1.32 
 -15  -1   5   15.08    1.35 
  15   1  -5   15.29    1.37 
 -15   1   5   15.20    1.36 
  15   1  -5   14.47    1.17 
  15   1  -5   14.28    0.99 
 -15   1   5   14.73    1.22 
 -13  -1   5   43.26    2.04 
  13  -1  -5   44.14    1.87 
  13  -1  -5   44.26    1.89 
  13  -1  -5   45.02    2.03 
 -13  -1   5   43.50    1.97 
  13   1  -5   43.32    1.81 
 -13   1   5   44.53    1.97 
  13   1  -5   44.09    1.92 
  13   1  -5   44.76    2.03 
 -13   1   5   43.04    1.98 
 -11  -1   5    0.08    0.47 
  11  -1  -5    0.11    0.37 
 -11  -1   5   -0.04    0.52 
  11  -1  -5    0.02    0.29 
  11  -1  -5    0.35    0.46 
  11   1  -5    0.25    0.48 
  11   1  -5    0.06    0.36 
  11   1  -5   -0.11    0.34 
 -11   1   5    0.08    0.48 
 -11   1   5    0.12    0.44 
  -9  -1   5    1.81    0.56 
  -9  -1   5    2.21    0.56 
   9  -1  -5    1.86    0.37 
   9  -1  -5    1.56    0.46 
  -9  -1   5    1.66    0.38 
   9  -1  -5    1.75    0.46 
  -9   1   5    1.76    0.51 
   9   1  -5    1.23    0.49 
  -9   1   5    1.98    0.55 
   9   1  -5    1.91    0.45 
   9   1  -5    2.00    0.45 
   7  -1  -5    0.79    0.22 
  -7  -1   5    0.82    0.38 
   7  -1  -5    0.79    0.33 
  -7  -1   5    0.89    0.43 
  -7  -1   5    0.74    0.26 
   7  -1  -5    0.84    0.33 
  -7  -1   5    0.84    0.31 
   7   1  -5    0.69    0.29 
   7   1  -5    0.85    0.43 
   7   1  -5    0.71    0.41 
   7   1  -5    0.75    0.32 
  -7   1   5    0.62    0.39 
  -7   1   5    0.60    0.37 
  -5  -1   5    4.02    0.61 
   5  -1  -5    4.38    0.69 
   5  -1  -5    4.36    0.69 
  -5  -1   5    4.97    0.72 
  -5  -1   5    5.10    0.72 
  -5  -1   5    5.15    0.75 
  -5  -1   5    4.28    0.81 
   5  -1  -5    5.11    0.75 
   5   1  -5    3.84    0.64 
  -5   1   5    4.74    0.72 
   5   1  -5    4.41    0.78 
   5   1  -5    4.09    0.67 
   5   1  -5    5.04    0.72 
  -5   1   5    3.97    0.63 
   5   1  -5    4.46    0.72 
  -3  -1   5   48.23    2.48 
  -3  -1   5   47.90    2.60 
  -3  -1   5   45.23    2.46 
   3  -1  -5   47.96    2.51 
   3  -1  -5   45.57    2.45 
   3  -1  -5   48.74    2.53 
  -3  -1   5   48.78    2.53 
   3   1  -5   47.21    2.59 
   3   1  -5   43.91    2.50 
   3   1  -5   48.19    2.48 
  -3   1   5   47.12    2.45 
  -3   1   5   47.04    2.50 
   1  -1  -5  333.02   11.03 
   1  -1  -5  336.74   11.01 
  -1  -1   5  335.53   11.08 
  -1  -1   5  322.86   11.04 
  -1  -1   5  331.57   10.96 
   1  -1  -5  337.78   11.02 
  -1   1   5  337.34   11.02 
   1   1  -5  333.33   10.96 
   1   1  -5  338.29   11.07 
   1   1  -5  337.85   11.09 
  -1   1   5  335.94   11.01 
  -1  -1  -5   12.67    0.55 
  -1  -1  -5   12.74    0.56 
   1  -1   5   12.72    0.62 
   1  -1   5   12.87    0.62 
   1  -1   5   12.48    0.50 
  -1  -1  -5   12.61    0.52 
  -1  -1  -5   13.09    0.69 
  -1   1  -5   12.55    0.62 
   1   1   5   12.85    0.56 
   1   1   5   12.55    0.52 
   1   1   5   13.19    0.71 
   1   1   5   12.64    0.67 
   1   1   5   12.51    0.52 
   3  -1   5  185.60    6.90 
  -3  -1  -5  185.98    6.96 
   3  -1   5  183.96    7.03 
  -3  -1  -5  186.30    6.93 
  -3  -1  -5  188.26    6.93 
   3  -1   5  188.16    6.98 
  -3  -1  -5  185.86    7.03 
   3   1   5  184.86    6.93 
  -3   1  -5  186.15    6.96 
   3   1   5  185.93    6.81 
   3   1   5  186.74    6.96 
   3   1   5  186.38    6.92 
  -3   1  -5  185.41    6.90 
   3   1   5  185.30    7.04 
   5  -1   5   56.44    2.09 
   5  -1   5   56.44    2.04 
  -5  -1  -5   57.94    2.06 
  -5  -1  -5   57.42    2.05 
  -5  -1  -5   57.03    2.08 
   5  -1   5   55.96    2.18 
   5  -1   5   56.41    1.91 
  -5  -1  -5   59.29    2.40 
   5   1   5   56.52    2.05 
   5   1   5   56.98    2.07 
   5   1   5   56.50    1.85 
   5   1   5   56.70    2.20 
  -5   1  -5   56.58    2.05 
   5   1   5   56.57    2.05 
  -5   1  -5   56.97    2.09 
   7  -1   5  204.18    6.93 
  -7  -1  -5  201.60    7.12 
   7  -1   5  202.80    7.14 
   7  -1   5  202.14    7.25 
  -7  -1  -5  200.55    7.06 
   7  -1   5  202.53    7.11 
   7   1   5  202.55    7.26 
   7   1   5  205.01    7.10 
  -7   1  -5  202.93    7.12 
  -7   1  -5  201.24    6.92 
   7   1   5  203.62    7.13 
   7   1   5  203.64    7.13 
  -9  -1  -5  108.38    3.74 
   9  -1   5  108.19    3.60 
   9  -1   5  107.21    3.94 
   9  -1   5  106.96    3.83 
  -9  -1  -5  108.47    3.83 
  -9   1  -5  108.18    3.58 
   9   1   5  107.83    3.97 
  -9   1  -5  108.22    3.82 
   9   1   5  108.91    3.76 
   9   1   5  107.73    3.51 
   9   1   5  108.77    3.83 
 -11  -1  -5   22.42    1.34 
  11  -1   5   23.72    1.39 
  11  -1   5   22.67    1.07 
  11  -1   5   23.23    1.49 
 -11  -1  -5   23.07    1.26 
  11   1   5   22.72    0.96 
  11   1   5   22.12    1.47 
 -11   1  -5   22.48    1.04 
 -11   1  -5   22.90    1.36 
  11   1   5   22.04    1.29 
 -13  -1  -5    0.94    0.55 
  13  -1   5    0.86    0.63 
 -13  -1  -5    0.95    0.61 
  13  -1   5    0.85    0.67 
  13   1   5    0.78    0.64 
 -13   1  -5    0.68    0.56 
  13   1   5    0.94    0.60 
 -13   1  -5    0.81    0.36 
  15  -1   5    5.36    0.99 
 -15  -1  -5    4.65    0.81 
 -15  -1  -5    5.68    0.78 
  15  -1   5    4.92    0.81 
 -15   1  -5    5.21    0.89 
  15   1   5    4.76    0.85 
  15   1   5    5.00    0.92 
  17  -1   5    9.61    1.31 
 -17  -1  -5    9.18    1.26 
  17  -1   5    9.75    1.40 
  17   1   5    9.14    1.34 
  17   1   5    8.90    1.17 
 -17   1  -5    9.19    1.31 
  19  -1   5    1.54    1.00 
 -19  -1  -5    1.25    0.96 
  19  -1   5    1.02    0.96 
  19   1   5    1.34    0.87 
  19   1   5    1.15    0.99 
 -19   1  -5    1.31    0.89 
  20  -2  -5    6.46    1.28 
 -20  -2   5    6.78    1.31 
  20   2  -5    7.02    1.36 
 -20   2   5    6.82    1.35 
  18  -2  -5    1.87    0.80 
  18  -2  -5    1.45    0.67 
 -18  -2   5    1.61    0.79 
 -18  -2   5    1.19    0.95 
  18   2  -5    1.62    0.87 
 -18   2   5    1.58    0.81 
  18   2  -5    1.37    0.85 
 -16  -2   5   -0.04    0.81 
 -16  -2   5   -0.18    0.64 
  16  -2  -5    0.18    0.61 
  16  -2  -5    0.13    0.48 
  16  -2  -5    0.22    0.57 
  16   2  -5    0.23    0.46 
  16   2  -5   -0.02    0.63 
 -16   2   5    0.18    0.68 
 -16   2   5    0.24    0.63 
  16   2  -5    0.23    0.64 
  14  -2  -5    0.87    0.58 
 -14  -2   5    0.73    0.71 
  14  -2  -5    0.45    0.64 
  14  -2  -5    0.93    0.47 
 -14  -2   5    0.92    0.68 
  14   2  -5    0.99    0.59 
 -14   2   5    0.95    0.63 
  14   2  -5    0.97    0.48 
  14   2  -5    0.58    0.67 
 -14   2   5    0.86    0.62 
  12  -2  -5   13.37    0.87 
  12  -2  -5   13.49    1.06 
 -12  -2   5   13.42    1.17 
  12  -2  -5   13.05    0.89 
 -12  -2   5   13.65    1.08 
 -12   2   5   13.74    1.00 
  12   2  -5   13.85    0.88 
  12   2  -5   13.52    1.05 
 -12   2   5   14.01    1.13 
  12   2  -5   13.71    1.06 
 -10  -2   5   20.41    1.20 
  10  -2  -5   19.22    1.02 
 -10  -2   5   20.49    1.14 
  10  -2  -5   19.66    0.92 
  10   2  -5   20.34    0.96 
  10   2  -5   20.41    1.08 
  10   2  -5   20.47    1.11 
 -10   2   5   20.68    1.09 
 -10   2   5   20.25    1.17 
  -8  -2   5    2.27    0.63 
  -8  -2   5    2.34    0.51 
   8  -2  -5    2.46    0.49 
   8  -2  -5    2.38    0.58 
  -8  -2   5    1.87    0.51 
  -8  -2   5    2.38    0.69 
  -8   2   5    2.30    0.66 
  -8   2   5    2.36    0.62 
   8   2  -5    2.53    0.55 
   8   2  -5    2.27    0.62 
   8   2  -5    2.08    0.58 
  -6  -2   5   32.95    1.77 
  -6  -2   5   33.21    1.60 
   6  -2  -5   32.22    1.60 
  -6  -2   5   33.33    1.64 
  -6  -2   5   32.25    1.60 
  -6   2   5   31.93    1.56 
   6   2  -5   31.62    1.62 
  -6   2   5   32.27    1.65 
   6   2  -5   32.41    1.64 
   6   2  -5   31.27    1.58 
   4  -2  -5   73.42    3.24 
  -4  -2   5   72.28    3.34 
   4  -2  -5   73.58    3.28 
  -4  -2   5   75.62    3.36 
  -4  -2   5   74.52    3.44 
   4  -2  -5   75.18    3.36 
  -4  -2   5   72.15    3.32 
  -4  -2   5   73.91    3.35 
   4   2  -5   74.13    3.36 
   4   2  -5   75.27    3.36 
  -4   2   5   74.40    3.28 
  -4   2   5   73.78    3.36 
   4   2  -5   73.61    3.32 
   4   2  -5   74.16    3.43 
  -2  -2   5   13.51    0.87 
   2  -2  -5   13.20    0.72 
   2  -2  -5   14.38    0.83 
  -2  -2   5   12.72    0.86 
  -2  -2   5   13.69    0.81 
   2  -2  -5   14.60    0.88 
  -2  -2   5   13.98    0.95 
   2   2  -5   13.71    0.79 
   2   2  -5   12.61    0.87 
  -2   2   5   15.07    0.85 
  -2   2   5   13.53    0.72 
  -2   2   5   14.45    0.89 
   2   2  -5   13.16    0.91 
   0  -2   5   26.78    0.94 
   0  -2  -5   26.28    0.93 
   0   2  -5   26.27    0.93 
   0   2   5   26.97    1.00 
   0   2  -5   26.83    0.84 
   0   2   5   27.25    0.92 
   0   2   5   27.52    0.99 
   0   2   5   26.95    0.95 
   2  -2   5   34.07    1.29 
  -2  -2  -5   34.11    1.17 
   2  -2   5   33.84    1.20 
  -2  -2  -5   33.87    1.35 
   2  -2   5   34.20    1.17 
  -2  -2  -5   33.72    1.26 
  -2  -2  -5   33.59    1.32 
  -2   2  -5   33.91    1.21 
  -2   2  -5   33.77    1.17 
   2   2   5   34.08    1.17 
  -2   2  -5   34.59    1.30 
   2   2   5   34.02    1.36 
   2   2   5   33.87    1.26 
   2   2   5   34.10    1.32 
  -4  -2  -5    2.55    0.53 
  -6  -2  -5  179.12    7.49 
  -6  -2  -5  178.14    7.41 
   6  -2   5  181.53    7.55 
  -6  -2  -5  179.23    7.42 
   6  -2   5  175.36    7.43 
   6  -2   5  179.04    7.39 
   6   2   5  179.81    7.37 
   6   2   5  180.03    7.55 
   6   2   5  181.42    7.42 
  -6   2  -5  177.49    7.38 
   6   2   5  180.73    7.44 
   8  -2   5   12.00    1.14 
  -8  -2  -5   11.69    1.12 
   8  -2   5   12.35    1.27 
  -8  -2  -5   11.50    1.08 
   8  -2   5   12.82    1.09 
   8   2   5   12.41    1.26 
  -8   2  -5   12.34    1.11 
   8   2   5   11.86    1.08 
 -10  -2  -5   15.50    1.09 
  10  -2   5   14.96    1.10 
  10  -2   5   15.48    1.23 
 -10  -2  -5   15.19    1.08 
  10   2   5   15.29    1.27 
 -10   2  -5   15.18    0.68 
  10   2   5   15.03    1.05 
 -10   2  -5   15.07    1.09 
 -12  -2  -5    3.75    0.76 
 -12  -2  -5    3.79    0.81 
  12  -2   5    3.71    0.84 
  12  -2   5    3.22    0.73 
 -12   2  -5    3.34    0.72 
  12   2   5    3.98    0.86 
  12   2   5    3.83    0.75 
 -12   2  -5    3.39    0.38 
 -14  -2  -5    5.31    0.84 
  14  -2   5    5.24    0.89 
  14  -2   5    5.06    0.84 
 -14  -2  -5    5.44    0.77 
  14   2   5    5.10    0.87 
 -14   2  -5    5.55    0.87 
  14   2   5    5.09    0.76 
 -16  -2  -5    4.30    1.01 
  16  -2   5    4.23    0.92 
  16  -2   5    4.35    0.98 
  16   2   5    4.15    0.86 
  16   2   5    4.17    0.91 
 -16   2  -5    4.31    0.92 
  18  -2   5    3.11    0.98 
  18  -2   5    2.70    0.99 
 -18  -2  -5    1.88    0.87 
 -18   2  -5    1.86    0.80 
  18   2   5    2.17    0.85 
  18   2   5    2.55    1.05 
 -19  -3   5    2.22    0.86 
 -19  -3   5    1.44    0.99 
  19  -3  -5    2.53    0.78 
  19  -3  -5    2.23    0.78 
 -19   3   5    2.49    0.96 
  19   3  -5    2.72    0.99 
  17  -3  -5    5.85    0.85 
  17  -3  -5    5.79    0.78 
 -17  -3   5    5.76    1.11 
 -17  -3   5    5.54    0.84 
  17   3  -5    6.19    0.94 
  17   3  -5    5.48    0.91 
 -17   3   5    5.92    0.99 
 -15  -3   5    7.00    1.08 
  15  -3  -5    7.41    1.01 
  15  -3  -5    7.01    0.76 
  15  -3  -5    6.84    0.84 
 -15  -3   5    6.84    0.92 
  15   3  -5    7.10    0.95 
  15   3  -5    6.88    0.69 
 -15   3   5    7.51    1.06 
 -15   3   5    6.66    0.80 
  15   3  -5    7.07    0.95 
 -13  -3   5    0.26    0.69 
  13  -3  -5    0.85    0.57 
 -13  -3   5    0.65    0.58 
  13  -3  -5    0.84    0.47 
  13   3  -5    0.67    0.65 
  13   3  -5    0.84    0.64 
 -13   3   5    0.94    0.68 
  13   3  -5    0.61    0.45 
 -13   3   5    0.89    0.59 
 -11  -3   5    2.34    0.71 
  11  -3  -5    1.91    0.58 
  11  -3  -5    2.38    0.52 
 -11  -3   5    2.91    0.84 
 -11   3   5    2.74    0.81 
 -11   3   5    2.12    0.62 
  11   3  -5    2.08    0.68 
  11   3  -5    2.60    0.56 
  11   3  -5    2.12    0.64 
  -9  -3   5   11.57    0.89 
   9  -3  -5   11.85    0.79 
   9  -3  -5   11.68    0.87 
  -9  -3   5   12.04    1.08 
   9   3  -5   11.88    0.99 
   9   3  -5   12.09    0.82 
   9   3  -5   12.46    1.02 
  -9   3   5   11.92    0.99 
  -9   3   5   11.85    0.93 
  -7  -3   5    1.64    0.54 
  -7  -3   5    2.48    0.55 
  -7  -3   5    2.56    0.75 
   7  -3  -5    2.28    0.58 
  -7  -3   5    2.54    0.66 
  -7   3   5    1.83    0.61 
   7   3  -5    2.31    0.66 
   7   3  -5    2.18    0.52 
   5  -3  -5    3.27    0.63 
  -5  -3   5    3.87    0.69 
  -5  -3   5    4.01    0.75 
  -5  -3   5    5.29    0.99 
  -5  -3   5    4.46    0.81 
   5  -3  -5    2.97    0.64 
  -5   3   5    3.97    0.64 
   5   3  -5    4.11    0.74 
   5   3  -5    4.63    0.84 
  -5   3   5    3.32    0.75 
  -3  -3   5    0.55    0.33 
   3  -3  -5    0.85    0.28 
  -3  -3   5    0.78    0.43 
  -3  -3   5    0.78    0.32 
   3   3  -5    0.81    0.37 
  -3   3   5    0.80    0.27 
  -3   3   5    0.88    0.36 
  -3   3   5    0.78    0.21 
   1  -3  -5   25.99    1.14 
  -1  -3   5   26.60    1.23 
   1  -3  -5   26.19    0.97 
  -1  -3   5   25.80    1.23 
   1  -3  -5   26.11    1.18 
  -1   3   5   25.31    1.19 
   1   3  -5   25.91    1.19 
  -1   3   5   26.67    1.21 
  -1   3   5   26.25    1.19 
   1   3  -5   26.32    1.09 
   1  -3   5  260.37    9.28 
  -1  -3  -5  266.10    9.13 
  -1  -3  -5  265.58    9.33 
   1  -3   5  265.79    9.22 
   1  -3   5  265.43    9.23 
  -1  -3  -5  265.60    9.27 
  -1  -3  -5  265.13    9.34 
   1   3   5  271.37    9.36 
  -1   3  -5  264.55    9.23 
   1   3   5  265.71    9.33 
  -1   3  -5  265.01    9.22 
   1   3   5  267.53    9.28 
  -3  -3  -5   14.79    0.73 
  -3  -3  -5   14.01    0.90 
   3  -3   5   14.28    0.67 
  -3  -3  -5   14.46    0.92 
   3  -3   5   14.35    0.81 
  -3  -3  -5   14.74    0.87 
   3  -3   5   14.66    0.87 
   3   3   5   14.26    0.90 
  -3   3  -5   14.45    0.88 
   3   3   5   14.91    0.73 
  -3   3  -5   14.54    0.68 
   3   3   5   15.33    0.87 
  -3   3  -5   14.04    0.79 
   3   3   5   14.33    0.99 
   5  -3   5   20.68    0.96 
  -5  -3  -5   21.53    0.88 
  -5  -3  -5   21.93    1.02 
  -5  -3  -5   21.42    1.02 
   5  -3   5   21.63    0.95 
   5   3   5   21.23    0.93 
  -5   3  -5   21.35    0.95 
   5   3   5   21.41    0.88 
   5   3   5   21.62    1.16 
   7  -3   5   21.80    1.38 
  -7  -3  -5   21.96    1.49 
   7  -3   5   22.57    1.48 
  -7  -3  -5   22.17    1.45 
   7   3   5   20.98    1.35 
  -7   3  -5   21.62    1.41 
   7   3   5   21.81    1.61 
   9  -3   5    5.65    0.87 
  -9  -3  -5    5.50    0.87 
   9  -3   5    6.07    0.93 
  -9  -3  -5    5.81    0.86 
   9   3   5    5.06    0.86 
  -9   3  -5    6.02    0.87 
   9   3   5    4.94    0.73 
 -11  -3  -5   16.62    1.35 
  11  -3   5   16.70    1.33 
  11  -3   5   17.17    1.47 
 -11  -3  -5   16.47    1.37 
  11   3   5   16.37    1.43 
 -11   3  -5   16.19    1.33 
  11   3   5   16.07    1.23 
  13  -3   5   19.80    1.43 
  13  -3   5   19.88    1.39 
 -13  -3  -5   20.49    1.38 
 -13  -3  -5   20.60    1.42 
  13   3   5   19.68    1.56 
  13   3   5   19.58    1.32 
 -13   3  -5   19.66    1.31 
 -15  -3  -5    2.56    0.83 
  15  -3   5    2.51    0.85 
 -15  -3  -5    2.26    0.82 
  15  -3   5    2.38    0.84 
 -15   3  -5    2.13    0.75 
  15   3   5    2.25    0.75 
  15   3   5    2.40    0.96 
 -17  -3  -5    0.35    0.81 
  17  -3   5    0.18    0.75 
  17  -3   5    0.57    0.81 
  17   3   5   -0.13    0.81 
  17   3   5    0.04    0.68 
 -17   3  -5    0.47    0.83 
 -19  -3  -5    1.58    0.93 
  19  -3   5    1.44    0.90 
  19   3   5    0.71    0.94 
  19   3   5    1.39    0.84 
 -20  -4   5    3.98    1.09 
  20  -4  -5    4.12    1.00 
 -20  -4   5    4.12    1.32 
 -20   4   5    4.95    1.18 
 -18  -4   5   -0.45    0.99 
  18  -4  -5   -0.21    0.67 
 -18  -4   5    0.45    0.83 
  18  -4  -5    0.35    0.73 
  18   4  -5   -0.29    0.81 
  18   4  -5   -0.07    0.82 
 -18   4   5    0.18    0.78 
 -16  -4   5    0.09    0.99 
 -16  -4   5    0.16    0.76 
  16  -4  -5    0.08    0.62 
  16   4  -5    0.17    0.76 
  16   4  -5   -0.04    0.80 
 -16   4   5    0.16    0.67 
 -14  -4   5    0.67    0.76 
  14  -4  -5    0.74    0.63 
 -14  -4   5    0.68    0.87 
  14  -4  -5    0.54    0.52 
 -14   4   5    0.56    0.58 
 -14   4   5    0.68    0.69 
  14   4  -5    0.60    0.67 
  14   4  -5    0.76    0.75 
  14   4  -5    0.92    0.51 
  12  -4  -5   19.41    1.11 
 -12  -4   5   19.39    1.32 
  12  -4  -5   19.24    1.21 
 -12  -4   5   19.38    1.58 
  12   4  -5   19.29    1.33 
 -12   4   5   19.14    1.19 
  12   4  -5   19.61    1.40 
 -12   4   5   19.52    1.35 
  12   4  -5   19.45    1.06 
 -10  -4   5    0.36    0.72 
  10  -4  -5    0.21    0.44 
  10  -4  -5    0.17    0.33 
 -10  -4   5    0.75    0.58 
 -10   4   5    0.16    0.58 
  10   4  -5    0.15    0.55 
  10   4  -5    0.29    0.39 
  -8  -4   5   20.83    1.43 
   8  -4  -5   20.26    1.31 
  -8  -4   5   20.53    1.57 
  -8   4   5   20.10    1.43 
   8   4  -5   20.66    1.46 
   8   4  -5   21.65    1.36 
  -6  -4   5    9.41    0.90 
   6  -4  -5   10.88    0.79 
  -6  -4   5   10.52    0.85 
   6  -4  -5   11.02    0.78 
  -6   4   5   10.71    0.73 
  -6   4   5   11.70    0.96 
   4  -4  -5    6.01    0.39 
   4  -4  -5    6.20    0.47 
  -4  -4   5    5.46    0.43 
  -4  -4   5    5.83    0.61 
  -4  -4   5    6.17    0.50 
  -4   4   5    5.85    0.51 
  -4   4   5    5.73    0.35 
   4   4  -5    5.94    0.52 
  -4   4   5    6.02    0.55 
  -2  -4   5    3.56    0.60 
   2  -4  -5    3.28    0.31 
  -2  -4   5    3.44    0.58 
  -2  -4   5    3.17    0.41 
   2  -4  -5    3.05    0.43 
  -2   4   5    3.21    0.49 
  -2   4   5    3.09    0.46 
  -2   4   5    3.15    0.47 
   2   4  -5    3.58    0.48 
   2   4  -5    3.16    0.49 
   0  -4  -5    5.38    0.68 
   0  -4   5    6.13    0.69 
   0  -4  -5    5.26    0.64 
   0   4  -5    5.13    0.57 
   0   4   5    5.60    0.64 
   0   4  -5    5.50    0.58 
   0   4  -5    5.66    0.55 
   0   4   5    5.82    0.69 
   0   4   5    5.51    0.59 
  -2  -4  -5   40.28    1.78 
   2  -4   5   39.72    1.55 
   2  -4   5   39.92    1.58 
  -2  -4  -5   39.95    1.46 
  -2  -4  -5   40.02    1.64 
   2  -4   5   39.76    1.64 
  -2   4  -5   39.85    1.58 
   2   4   5   40.01    1.63 
  -2   4  -5   39.74    1.54 
   2   4   5   40.86    1.79 
  -4  -4  -5  111.74    3.67 
   4  -4   5  110.96    3.75 
  -4  -4  -5  110.92    3.80 
   4  -4   5  107.24    3.79 
   4  -4   5  109.54    3.59 
  -4  -4  -5  110.65    3.88 
   4   4   5  112.24    3.80 
  -4   4  -5  110.60    3.59 
  -4   4  -5  111.11    3.76 
   4   4   5  110.78    3.93 
   4   4   5  110.72    3.67 
   6  -4   5   13.21    0.81 
  -6  -4  -5   13.70    0.93 
  -6  -4  -5   13.78    0.50 
   6  -4   5   14.21    0.90 
  -6  -4  -5   13.73    0.86 
   6   4   5   13.62    0.77 
  -6   4  -5   13.18    0.87 
   6   4   5   12.93    0.93 
  -8  -4  -5    0.46    0.50 
   8  -4   5    0.46    0.50 
  -8  -4  -5    0.45    0.49 
   8   4   5    0.38    0.52 
   8   4   5    0.39    0.43 
  -8   4  -5    0.39    0.49 
  10  -4   5    1.64    0.78 
 -10  -4  -5    1.36    0.75 
  10  -4   5    1.12    0.67 
 -10  -4  -5    0.83    0.67 
  10   4   5    1.51    0.78 
  10   4   5    0.98    0.58 
 -10   4  -5    1.68    0.75 
 -12  -4  -5   52.78    2.40 
 -12  -4  -5   52.74    2.37 
  12  -4   5   51.94    2.41 
  12  -4   5   51.69    2.32 
  12   4   5   48.61    2.17 
  12   4   5   51.81    2.48 
 -12   4  -5   51.57    2.31 
  14  -4   5   20.41    1.44 
 -14  -4  -5   21.06    1.52 
  14  -4   5   20.49    1.49 
 -14  -4  -5   20.81    1.52 
 -14   4  -5   20.40    1.46 
  14   4   5   20.14    1.67 
  16  -4   5   13.63    1.65 
 -16  -4  -5   13.24    1.61 
  16  -4   5   13.30    1.55 
 -16  -4  -5   14.57    1.61 
 -16   4  -5   12.52    1.48 
  16   4   5   12.21    1.56 
  16   4   5   14.34    1.61 
  18  -4   5    9.29    1.36 
 -18  -4  -5    8.99    1.29 
  18  -4   5    8.35    1.25 
  18   4   5    8.62    1.47 
  18   4   5    8.78    1.18 
  19  -5  -5    3.20    1.11 
 -19  -5   5    3.10    1.13 
 -19  -5   5    2.56    1.25 
  19  -5  -5    3.11    0.93 
 -19   5   5    2.79    1.01 
 -17  -5   5    6.91    1.48 
 -17  -5   5    7.17    1.23 
  17  -5  -5    7.24    1.19 
 -17   5   5    7.51    1.26 
  17   5  -5    6.86    1.38 
  15  -5  -5   11.83    1.23 
 -15  -5   5   12.15    1.52 
  15  -5  -5   12.37    1.26 
 -15  -5   5   12.61    1.42 
 -15   5   5   12.01    1.37 
  15   5  -5   12.03    1.43 
 -13  -5   5    0.85    0.73 
  13  -5  -5    0.48    0.52 
  13  -5  -5    0.33    0.63 
 -13  -5   5    0.72    0.92 
  13   5  -5    0.18    0.72 
 -13   5   5    0.62    0.73 
 -13   5   5    0.45    0.57 
 -11  -5   5    1.42    0.67 
 -11  -5   5    1.50    0.83 
  11  -5  -5    1.36    0.64 
  11   5  -5    1.33    0.71 
 -11   5   5    1.65    0.76 
   9  -5  -5    9.58    0.75 
  -9  -5   5   10.28    0.93 
  -9  -5   5    9.84    1.02 
   9   5  -5   10.41    0.99 
  -9   5   5   10.84    1.02 
  -7  -5   5   33.71    1.68 
   7  -5  -5   34.81    1.57 
   7  -5  -5   34.19    1.42 
  -7  -5   5   34.33    1.53 
   7   5  -5   34.95    1.67 
  -7   5   5   34.32    1.54 
   5  -5  -5  198.49    7.20 
  -5  -5   5  196.42    7.31 
   5  -5  -5  196.41    7.28 
  -5  -5   5  198.48    7.46 
   5   5  -5  195.88    7.40 
  -5   5   5  194.46    7.33 
  -5   5   5  194.36    7.18 
  -3  -5   5   57.53    2.50 
   3  -5  -5   57.87    2.38 
   3  -5  -5   57.94    2.56 
  -3  -5   5   58.15    2.67 
  -3   5   5   57.09    2.56 
  -3   5   5   57.92    2.56 
   3   5  -5   56.61    2.61 
   1  -5  -5   43.41    1.80 
   1  -5  -5   43.48    1.55 
  -1  -5   5   41.20    1.75 
   1   5  -5   44.05    1.73 
  -1   5   5   43.90    1.83 
  -1   5   5   43.36    1.76 
   1  -5   5    5.41    0.75 
  -1  -5  -5    4.77    0.82 
   1  -5   5    5.25    0.79 
   1   5   5    5.27    0.81 
   1   5   5    5.57    0.90 
  -1   5  -5    5.13    0.73 
  -1   5  -5    5.61    0.75 
  -3  -5  -5   22.96    1.20 
   3  -5   5   23.28    1.13 
  -3  -5  -5   22.81    1.00 
  -3  -5  -5   21.60    1.32 
   3  -5   5   22.21    1.15 
   3  -5   5   23.04    1.06 
  -3   5  -5   23.43    1.15 
  -3   5  -5   23.04    1.06 
   3   5   5   23.25    1.35 
   5  -5   5    5.81    0.61 
   5  -5   5    6.10    0.43 
  -5  -5  -5    6.27    0.68 
  -5  -5  -5    5.63    0.70 
   5  -5   5    6.18    0.68 
  -5  -5  -5    5.80    0.51 
  -5   5  -5    5.93    0.43 
  -5   5  -5    6.29    0.67 
   5   5   5    5.66    0.71 
  -7  -5  -5    0.74    0.47 
  -7  -5  -5    0.68    0.19 
   7  -5   5    0.68    0.46 
  -7  -5  -5    0.88    0.55 
  -7   5  -5    0.56    0.49 
   7   5   5    0.82    0.41 
   7   5   5    0.76    0.56 
  -9  -5  -5   11.75    1.20 
  -9  -5  -5   12.94    1.25 
   9  -5   5   11.64    1.15 
   9   5   5   11.54    1.00 
   9   5   5   12.13    1.32 
  -9   5  -5   11.73    1.15 
  11  -5   5   11.07    1.36 
  11  -5   5    9.55    1.25 
 -11  -5  -5   10.47    1.32 
 -11  -5  -5   11.19    1.40 
 -11   5  -5   10.06    1.16 
  11   5   5   10.38    1.38 
  11   5   5   10.67    1.17 
 -13  -5  -5    0.92    0.61 
  13  -5   5    1.19    0.67 
  13  -5   5    0.74    0.64 
 -13  -5  -5    1.43    0.78 
  13   5   5    0.68    0.67 
 -13   5  -5    1.03    0.69 
  13   5   5    1.00    0.65 
 -15  -5  -5   11.31    1.29 
 -15  -5  -5   11.73    1.37 
  15  -5   5   11.32    1.29 
  15  -5   5   11.85    1.40 
 -15   5  -5   12.05    1.39 
  15   5   5   11.63    1.28 
  15   5   5   11.33    1.46 
  17  -5   5   -0.27    0.77 
 -17  -5  -5    0.07    0.84 
  17  -5   5    0.45    0.85 
 -17  -5  -5    0.68    0.92 
  17   5   5    0.11    0.81 
  17   5   5   -0.23    0.99 
  18  -6  -5    0.27    0.75 
 -18  -6   5   -0.13    1.05 
 -18  -6   5    0.65    0.94 
  18   6  -5   -0.36    0.92 
 -18   6   5    0.66    0.91 
 -16  -6   5    0.02    0.92 
 -16  -6   5    0.36    0.72 
  16  -6  -5    0.76    0.82 
 -16   6   5    1.15    0.94 
  16   6  -5    0.35    0.95 
  14  -6  -5    0.23    0.52 
 -14  -6   5    0.52    0.93 
  14  -6  -5    0.27    0.59 
 -14  -6   5    0.09    0.61 
 -14   6   5    0.29    0.73 
  14   6  -5    0.19    0.81 
 -12  -6   5    5.49    1.16 
 -12  -6   5    5.20    0.84 
  12  -6  -5    4.86    0.67 
 -12   6   5    5.18    0.87 
  12   6  -5    4.76    0.81 
 -10  -6   5   30.61    2.11 
  10  -6  -5   30.33    1.70 
 -10  -6   5   30.78    1.84 
 -10   6   5   29.17    1.78 
  10   6  -5   29.78    1.97 
   8  -6  -5    1.28    0.46 
  -8  -6   5    1.57    0.58 
  -8  -6   5    0.91    0.69 
  -8   6   5    1.30    0.59 
   8   6  -5    1.15    0.64 
  -6  -6   5    1.61    0.72 
  -6  -6   5    1.54    0.55 
   6  -6  -5    1.92    0.46 
   6   6  -5    1.44    0.61 
  -6   6   5    1.44    0.55 
   4  -6  -5   12.52    0.78 
  -4  -6   5   12.95    0.93 
  -4  -6   5   12.68    1.12 
   4   6  -5   12.97    1.10 
  -4   6   5   12.50    1.00 
   2  -6  -5   15.86    0.72 
  -2  -6   5   15.75    1.11 
   2   6  -5   15.58    0.93 
  -2   6   5   15.60    0.99 
  -2   6   5   15.46    1.01 
   0  -6   5   25.29    1.20 
   0  -6  -5   25.04    1.22 
   0   6   5   25.33    1.16 
   0   6  -5   25.13    1.13 
   0   6   5   24.79    1.29 
   2  -6   5    5.97    0.58 
   2  -6   5    5.74    0.55 
  -2  -6  -5    5.74    0.70 
   2  -6   5    5.90    0.59 
  -2  -6  -5    5.90    0.43 
  -2   6  -5    6.19    0.66 
  -2   6  -5    6.21    0.63 
   2   6   5    6.36    0.73 
   2   6   5    5.78    0.69 
   4  -6   5   27.77    1.16 
   4  -6   5   27.69    1.32 
  -4  -6  -5   26.87    1.43 
  -4  -6  -5   27.74    1.34 
  -4  -6  -5   26.85    1.13 
   4  -6   5   27.55    1.27 
  -4   6  -5   27.44    1.17 
  -4   6  -5   27.58    1.29 
   4   6   5   27.15    1.49 
   6  -6   5   17.91    1.07 
  -6  -6  -5   18.49    1.08 
  -6  -6  -5   17.69    1.18 
  -6   6  -5   18.49    1.09 
  -6   6  -5   18.54    0.84 
   6   6   5   17.56    1.24 
  -8  -6  -5   12.19    1.32 
  -8  -6  -5   11.58    1.08 
   8  -6   5   10.87    1.05 
  -8  -6  -5   11.23    0.63 
  -8   6  -5   12.08    1.10 
   8   6   5   10.81    1.14 
  -8   6  -5   11.23    0.55 
 -10  -6  -5    2.07    0.74 
  10  -6   5    1.86    0.65 
 -10  -6  -5    2.10    0.67 
  10   6   5    2.10    0.63 
  10   6   5    1.55    0.85 
 -10   6  -5    1.73    0.65 
 -12  -6  -5    3.16    0.93 
  12  -6   5    2.44    0.78 
  12  -6   5    2.70    0.73 
 -12  -6  -5    3.01    0.85 
 -12   6  -5    2.21    0.70 
  12   6   5    2.80    0.73 
  12   6   5    3.13    0.96 
  14  -6   5    0.41    0.75 
  14  -6   5    0.15    0.78 
 -14  -6  -5    0.02    0.68 
 -14  -6  -5    0.91    0.91 
  14   6   5    0.25    0.85 
  14   6   5    0.19    0.61 
 -14   6  -5    0.71    0.84 
  16  -6   5    7.69    1.20 
  16  -6   5    7.42    1.18 
 -16  -6  -5    8.02    1.24 
 -16  -6  -5    9.51    1.52 
  16   6   5    7.59    1.48 
  16   6   5    8.65    1.29 
 -17  -7   5   14.43    1.59 
  17  -7  -5   14.37    1.49 
 -17  -7   5   15.45    2.05 
  17   7  -5   13.87    1.81 
 -17   7   5   15.87    1.85 
 -15  -7   5   22.34    1.70 
 -15  -7   5   20.97    1.92 
  15  -7  -5   20.54    1.54 
 -15   7   5   22.06    1.79 
  15   7  -5   21.96    2.00 
 -13  -7   5    1.71    1.03 
  13  -7  -5    0.84    0.57 
 -13  -7   5    1.83    0.87 
 -13   7   5    1.16    0.73 
  13   7  -5    1.10    0.93 
 -11  -7   5    2.08    0.75 
 -11  -7   5    2.10    0.94 
  11  -7  -5    2.15    0.66 
 -11   7   5    2.50    0.84 
  11   7  -5    1.81    0.83 
  -9  -7   5   16.20    1.55 
  -9  -7   5   16.24    1.32 
   9  -7  -5   16.52    1.17 
  -9   7   5   16.79    1.39 
   9   7  -5   16.47    1.55 
   7  -7  -5    3.60    0.67 
  -7  -7   5    3.52    0.80 
  -7  -7   5    3.00    0.94 
  -7   7   5    3.84    0.92 
   7   7  -5    3.46    0.92 
  -5  -7   5   25.11    1.20 
  -5  -7   5   24.09    1.34 
   5  -7  -5   24.32    1.00 
  -5   7   5   23.79    1.18 
   5   7  -5   24.81    1.37 
   3  -7  -5   19.77    0.78 
  -3  -7   5   19.76    1.15 
  -3   7   5   20.20    1.08 
   3   7  -5   19.67    1.01 
  -1  -7   5    3.73    0.75 
   1  -7  -5    3.57    0.72 
   1  -7  -5    4.01    0.52 
  -1   7   5    4.00    0.79 
  -1   7   5    4.02    0.81 
   1   7  -5    3.43    0.65 
   1  -7   5   59.62    2.38 
  -1  -7  -5   58.45    2.48 
   1  -7   5   56.74    2.32 
  -1   7  -5   59.32    2.39 
   1   7   5   58.75    2.55 
   1   7   5   58.67    2.45 
  -3  -7  -5    0.60    0.50 
   3  -7   5    0.55    0.51 
   3  -7   5    0.49    0.46 
  -3  -7  -5    0.42    0.62 
  -3  -7  -5    0.43    0.40 
  -3   7  -5    0.77    0.57 
   3   7   5   -0.02    0.61 
  -5  -7  -5    0.06    0.55 
   5  -7   5    0.35    0.35 
   5  -7   5    0.01    0.45 
  -5  -7  -5    0.50    0.52 
  -5   7  -5    0.16    0.46 
  -5   7  -5    0.08    0.40 
   5   7   5    0.44    0.67 
  -7  -7  -5    1.39    0.77 
  -7  -7  -5    1.06    0.41 
   7  -7   5    0.95    0.59 
  -7  -7  -5    0.93    0.60 
   7   7   5    1.12    0.86 
  -7   7  -5    1.02    0.62 
  -9  -7  -5    6.48    1.05 
   9  -7   5    6.94    0.96 
  -9  -7  -5    6.90    1.02 
   9   7   5    6.19    1.07 
  -9   7  -5    6.81    0.97 
  11  -7   5   -0.01    0.65 
 -11  -7  -5    0.39    0.69 
 -11  -7  -5    0.30    0.75 
 -11   7  -5    0.39    0.68 
  11   7   5    0.16    0.90 
  13  -7   5    1.12    0.79 
 -13  -7  -5    0.93    0.66 
 -13  -7  -5    1.67    0.88 
  13  -7   5    1.27    0.80 
 -13   7  -5    1.34    0.76 
  13   7   5    1.10    0.91 
 -15  -7  -5    1.34    0.93 
  15  -7   5    0.91    0.80 
  15  -7   5    0.73    0.84 
 -15  -7  -5    1.74    0.96 
  15   7   5    0.49    0.94 
 -17  -7  -5    0.36    0.92 
 -16  -8   5    0.39    0.84 
  16  -8  -5   -0.13    0.78 
 -16  -8   5   -0.08    1.04 
 -16   8   5    0.45    0.85 
  16   8  -5   -0.23    0.99 
  14  -8  -5    0.26    0.73 
 -14  -8   5   -0.31    0.89 
 -14  -8   5    0.17    0.77 
 -14   8   5    0.51    0.87 
  14   8  -5   -0.27    0.77 
 -12  -8   5    1.71    0.98 
 -12  -8   5    1.50    0.72 
  12  -8  -5    1.68    0.61 
  12   8  -5    1.14    0.88 
 -12   8   5    1.48    0.81 
 -10  -8   5    2.76    1.02 
 -10  -8   5    2.68    0.81 
  10  -8  -5    2.50    0.64 
  10   8  -5    2.45    0.88 
 -10   8   5    2.87    0.85 
  -8  -8   5    3.67    0.84 
   8  -8  -5    3.41    0.61 
  -8  -8   5    4.35    1.14 
   8   8  -5    3.48    0.83 
  -8   8   5    3.43    0.78 
  -6  -8   5    1.70    0.90 
  -6  -8   5    1.33    0.64 
   6  -8  -5    1.46    0.54 
   6   8  -5    0.97    0.69 
  -6   8   5    1.30    0.71 
   4  -8  -5   11.04    0.83 
  -4  -8   5   10.54    1.17 
   4   8  -5   10.45    1.08 
  -4   8   5   11.16    1.11 
   2  -8  -5    0.34    0.51 
  -2  -8   5    0.47    0.61 
   2  -8  -5    0.58    0.37 
  -2   8   5    0.30    0.57 
  -2   8   5    0.31    0.58 
   2   8  -5    0.02    0.49 
   0  -8  -5    0.06    0.51 
   0  -8   5    0.02    0.46 
   0  -8  -5   -0.01    0.28 
   0  -8   5    0.22    0.54 
   0   8   5    0.06    0.60 
   0   8  -5    0.14    0.48 
   0   8   5    0.01    0.55 
  -2  -8  -5   20.20    1.37 
   2  -8   5   20.38    1.17 
   2  -8   5   19.78    1.14 
   2   8   5   20.05    1.32 
   2   8   5   19.96    1.37 
  -2   8  -5   21.33    1.27 
  -4  -8  -5   95.07    3.61 
   4  -8   5   96.28    3.33 
  -4  -8  -5   95.57    3.48 
   4  -8   5   94.40    3.42 
   4   8   5   94.91    3.65 
  -4   8  -5   96.30    3.47 
  -6  -8  -5   18.58    1.26 
  -6  -8  -5   19.37    1.45 
   6  -8   5   18.50    1.27 
   6   8   5   18.66    1.46 
  -6   8  -5   18.42    1.23 
   8  -8   5   20.15    1.32 
  -8  -8  -5   20.21    1.35 
  -8  -8  -5   20.16    1.49 
   8   8   5   20.52    1.73 
  -8   8  -5   20.15    1.36 
 -10  -8  -5    9.43    1.43 
 -10  -8  -5    8.79    1.15 
  10  -8   5    8.91    1.22 
 -10   8  -5    8.54    1.14 
  10   8   5    8.48    1.45 
 -12  -8  -5    2.78    0.89 
  12  -8   5    2.69    0.84 
 -12  -8  -5    2.90    1.02 
 -12   8  -5    2.92    0.93 
  12   8   5    2.49    1.17 
  14  -8   5    1.87    0.90 
 -14  -8  -5    2.36    0.99 
 -14  -8  -5    2.24    0.93 
  14  -8   5    1.99    0.88 
  14   8   5    1.47    1.06 
 -16  -8  -5    2.87    1.01 
 -16  -8  -5    3.83    1.26 
  16  -8   5    2.75    1.02 
  16  -8   5    3.40    1.21 
  16   8   5    2.06    1.18 
  15  -9  -5    1.56    0.89 
 -15  -9   5    1.52    0.95 
 -15  -9   5    1.43    1.16 
  15   9  -5    1.08    1.11 
 -15   9   5    1.50    1.01 
 -13  -9   5   12.64    1.37 
 -13  -9   5   13.54    1.69 
  13  -9  -5   12.43    1.19 
 -13   9   5   13.77    1.55 
  13   9  -5   14.00    1.76 
 -11  -9   5    5.73    1.05 
 -11  -9   5    5.59    1.33 
  11  -9  -5    4.95    0.78 
 -11   9   5    4.88    0.99 
  11   9  -5    5.07    1.16 
   9  -9  -5    0.02    0.49 
  -9  -9   5    0.14    0.67 
  -9  -9   5    0.06    0.79 
  -9   9   5    0.23    0.69 
   9   9  -5    0.35    0.74 
  -7  -9   5    0.58    0.64 
   7  -9  -5    0.64    0.52 
  -7  -9   5    0.56    0.82 
  -7   9   5    0.62    0.69 
   7   9  -5    0.26    0.75 
  -5  -9   5    0.96    0.81 
   5  -9  -5    0.84    0.51 
  -5   9   5    1.10    0.75 
   5   9  -5    1.52    0.94 
  -3  -9   5    0.01    0.67 
   3  -9  -5    0.12    0.39 
   3   9  -5   -0.02    0.54 
  -3   9   5    0.21    0.61 
   1  -9  -5   15.64    1.35 
  -1  -9   5   15.47    1.34 
   1  -9  -5   15.33    0.93 
   1   9  -5   14.75    1.22 
  -1   9   5   15.80    1.28 
  -1   9   5   15.42    1.32 
  -1  -9  -5    1.09    0.68 
   1  -9   5    0.89    0.53 
   1  -9   5    0.97    0.57 
   1   9   5    1.01    0.68 
   1   9   5    1.05    0.72 
  -1   9  -5    1.04    0.57 
  -3  -9  -5    1.08    0.77 
   3  -9   5    0.84    0.61 
   3   9   5    0.98    0.76 
   3   9   5    0.23    0.64 
  -3   9  -5    0.71    0.63 
  -5  -9  -5   27.52    1.73 
   5  -9   5   27.26    1.55 
  -5  -9  -5   27.48    1.92 
   5  -9   5   28.96    1.79 
   5   9   5   27.35    1.97 
  -5   9  -5   27.92    1.80 
   7  -9   5    2.33    0.69 
  -7  -9  -5    2.46    0.93 
  -7  -9  -5    2.49    0.77 
  -7   9  -5    2.26    0.79 
   7   9   5    2.34    0.91 
  -9  -9  -5    3.65    0.99 
   9  -9   5    3.67    0.90 
  -9  -9  -5    3.42    0.83 
  -9   9  -5    3.83    0.97 
   9   9   5    3.49    1.14 
  11  -9   5    2.24    0.92 
 -11  -9  -5    2.76    1.00 
 -11  -9  -5    2.59    1.05 
 -11   9  -5    2.22    0.91 
  11   9   5    2.32    1.11 
 -13  -9  -5    1.16    0.79 
  13  -9   5    1.37    0.81 
 -13  -9  -5    1.43    0.93 
  13   9   5    0.55    1.00 
 -15  -9  -5    0.52    0.92 
 -14 -10   5    0.61    1.08 
  14 -10  -5    0.51    0.80 
 -14 -10   5    0.61    0.87 
 -14  10   5    0.71    0.94 
  14  10  -5    0.29    1.09 
 -12 -10   5    0.03    0.82 
 -12 -10   5    0.15    1.08 
  12 -10  -5    0.46    0.69 
 -12  10   5    0.49    0.87 
  12  10  -5    0.30    1.00 
 -10 -10   5    6.95    1.11 
  10 -10  -5    7.10    0.96 
 -10 -10   5    7.22    1.44 
 -10  10   5    7.31    1.29 
  10  10  -5    6.70    1.28 
   8 -10  -5   16.54    1.18 
  -8 -10   5   17.24    1.72 
  -8 -10   5   17.50    1.39 
   8  10  -5   16.08    1.50 
  -8  10   5   17.33    1.47 
   6 -10  -5    4.15    0.65 
  -6 -10   5    3.76    0.96 
  -6  10   5    3.82    0.89 
   6  10  -5    3.09    0.93 
   6  10  -5    3.82    0.89 
   4 -10  -5    7.66    0.80 
  -4 -10   5    7.74    1.14 
  -4  10   5    7.87    1.10 
   4  10  -5    7.53    1.07 
   2 -10  -5    0.42    0.45 
  -2 -10   5    0.54    0.73 
   2  10  -5    0.26    0.67 
  -2  10   5    0.64    0.72 
   0 -10   5    3.20    0.79 
   0 -10   5    3.73    0.93 
   0 -10  -5    3.19    0.91 
   0 -10  -5    3.24    0.61 
   0  10   5    3.09    0.88 
   0  10   5    2.85    0.87 
   0  10  -5    3.15    0.85 
  -2 -10  -5    0.50    0.72 
   2 -10   5    0.90    0.67 
   2 -10   5    0.49    0.59 
   2  10   5    0.37    0.69 
  -2  10  -5    0.31    0.60 
   2  10   5    0.66    0.75 
   4 -10   5    2.35    0.69 
  -4 -10  -5    2.24    0.91 
   4 -10   5    1.85    0.67 
   4  10   5    1.64    0.85 
  -4  10  -5    2.41    0.82 
   4  10   5    2.13    1.02 
  -6 -10  -5    0.63    0.84 
   6 -10   5    0.32    0.67 
  -6  10  -5    0.54    0.78 
   6  10   5    0.23    0.84 
   6  10   5    0.04    0.73 
  -8 -10  -5    1.13    0.96 
   8 -10   5    1.11    0.69 
  -8 -10  -5    0.92    0.73 
  -8  10  -5    1.32    0.82 
   8  10   5    1.15    0.94 
 -10 -10  -5    0.37    0.84 
 -10 -10  -5    0.35    0.77 
  10 -10   5    0.00    0.66 
  10  10   5   -0.17    1.01 
 -12 -10  -5    0.22    0.75 
 -12 -10  -5    1.15    1.10 
  12 -10   5    0.58    0.76 
  12  10   5   -0.58    0.88 
 -13  11   5    2.67    1.11 
  13  11  -5    2.50    1.08 
 -11 -11   5    1.03    1.09 
 -11 -11   5    1.54    0.95 
 -11  11   5    1.47    1.09 
  11  11  -5    1.82    1.08 
  -9 -11   5    0.55    0.98 
   9 -11  -5    0.27    0.64 
  -9 -11   5    0.58    0.85 
   9  11  -5    0.34    0.84 
  -9  11   5    0.27    0.87 
   7 -11  -5    8.75    1.00 
  -7 -11   5    8.66    1.44 
   7  11  -5    8.29    1.27 
  -7  11   5    8.67    1.31 
   7  11  -5    8.71    1.29 
   5 -11  -5    5.81    0.84 
  -5 -11   5    6.21    1.23 
  -5  11   5    6.53    1.17 
   5  11  -5    7.09    1.31 
  -3 -11   5    4.58    1.11 
   3 -11  -5    3.86    0.65 
  -3  11   5    3.68    0.92 
   3  11  -5    3.96    0.94 
   1 -11  -5   15.37    1.11 
  -1 -11   5   15.99    1.35 
  -1 -11   5   17.57    1.54 
   1 -11  -5   17.43    1.64 
   1  11  -5   16.40    1.53 
  -1  11   5   16.67    1.52 
  -1 -11  -5    5.44    1.00 
  -1 -11  -5    4.70    0.63 
   1 -11   5    4.80    0.70 
   1 -11   5    5.68    0.96 
   1  11   5    5.29    0.96 
  -1  11  -5    4.87    0.87 
   1  11   5    5.71    1.07 
   3 -11   5    0.37    0.63 
  -3 -11  -5    0.21    0.78 
   3 -11   5    0.45    0.67 
   3  11   5    0.39    0.78 
   3  11   5    0.38    0.81 
  -3  11  -5    0.34    0.77 
   5 -11   5    8.98    1.08 
  -5 -11  -5    9.25    1.36 
   5  11   5    8.11    1.21 
   5  11   5    8.98    1.28 
  -5  11  -5    8.63    1.12 
   7 -11   5   15.18    1.33 
  -7 -11  -5   16.66    1.73 
   7  11   5   14.99    1.59 
  -7  11  -5   15.83    1.58 
   7  11   5   16.12    1.65 
   9 -11   5    9.94    1.13 
  -9 -11  -5   10.31    1.25 
  -9 -11  -5   11.36    1.52 
   9  11   5   10.35    1.61 
  11 -11   5    9.05    1.20 
 -11 -11  -5   10.19    1.53 
 -11 -11  -5    9.01    1.27 
  11  11   5    8.08    1.38 
 -10 -12   5    0.36    0.87 
 -10 -12   5    0.35    1.04 
 -10  12   5    0.00    0.96 
  10  12  -5    0.34    1.10 
  -8 -12   5   11.78    1.67 
  -8  12   5   11.98    1.68 
   8  12  -5   11.71    1.64 
  -6 -12   5    2.31    1.05 
  -6  12   5    2.41    1.02 
   6  12  -5    2.63    1.02 
  -4 -12   5    5.69    1.10 
  -4  12   5    5.61    1.09 
   4  12  -5    5.77    1.08 
  -2 -12   5    5.70    1.05 
  -2 -12   5    5.68    0.84 
   2  12  -5    5.66    1.10 
  -2  12   5    5.68    1.13 
   0 -12   5    3.58    1.02 
   0 -12   5    2.82    0.84 
   0 -12  -5    3.73    1.17 
   0  12   5    3.19    1.14 
   0  12  -5    3.13    1.05 
   2 -12   5    0.25    0.69 
   2 -12   5    0.58    0.72 
  -2 -12  -5    0.25    0.82 
   2  12   5    0.54    0.87 
   2  12   5    0.16    0.93 
  -2  12  -5    0.15    0.75 
   4 -12   5    1.28    0.69 
  -4 -12  -5    1.57    0.96 
  -4  12  -5    1.20    0.99 
   4  12   5    1.32    0.92 
   4  12   5    1.67    0.90 
  -6 -12  -5    0.57    0.92 
   6 -12   5    0.09    0.74 
   6  12   5    0.63    1.13 
   6  12   5    0.53    0.97 
  -8 -12  -5    1.27    0.99 
   8 -12   5    0.76    0.78 
   8  12   5    0.53    0.96 
   8  12   5    1.11    1.06 
  10 -12   5    1.36    0.95 
  -7 -13   5    1.40    1.08 
  -7  13   5    0.91    0.93 
  -5 -13   5    0.69    0.98 
  -5  13   5    0.21    0.89 
  -3 -13   5    0.79    0.77 
  -3 -13   5    0.82    1.00 
  -3  13   5    0.85    1.00 
  -1 -13   5    3.81    0.93 
  -1 -13   5    4.84    1.29 
  -1  13   5    3.63    1.10 
   1 -13   5    1.36    0.75 
   1 -13   5    1.25    0.80 
  -1 -13  -5    1.83    1.03 
   1  13   5    1.75    1.15 
   3 -13   5    0.64    0.76 
  -3 -13  -5    1.11    0.97 
   3  13   5    0.97    0.96 
   3  13   5    1.23    1.11 
   5 -13   5    0.64    0.79 
  -5 -13  -5    1.05    0.99 
   5  13   5    0.55    0.94 
   5  13   5    0.57    0.93 
   7 -13   5    4.11    1.02 
 -20   0   6    4.82    1.21 
  20   0  -6    3.04    0.80 
 -18   0   6   11.84    1.48 
 -18   0   6   11.18    1.43 
  18   0  -6   11.75    1.46 
  16   0  -6    2.33    0.77 
 -16   0   6    2.13    0.94 
 -16   0   6    2.51    0.98 
  16   0  -6    2.11    0.75 
  16   0  -6    1.71    0.82 
  14   0  -6  109.58    4.64 
 -14   0   6  111.16    4.68 
  14   0  -6  110.75    4.51 
 -14   0   6  110.02    4.66 
  14   0  -6  106.44    4.46 
  12   0  -6    7.17    0.61 
 -12   0   6    7.45    0.84 
  12   0  -6    6.80    0.69 
 -12   0   6    6.87    0.64 
 -12   0   6    6.84    0.71 
  12   0  -6    7.37    0.70 
 -10   0   6   10.17    1.11 
  10   0  -6   10.37    1.08 
 -10   0   6    9.88    0.85 
  10   0  -6   10.19    0.96 
 -10   0   6    9.58    1.07 
  10   0  -6    9.89    0.88 
  -8   0   6   51.34    2.16 
   8   0  -6   49.18    2.06 
  -8   0   6   51.96    2.22 
   8   0  -6   51.16    1.99 
   8   0  -6   51.83    2.14 
  -8   0   6   50.48    1.97 
   6   0  -6    2.95    0.69 
   6   0  -6    2.88    0.60 
  -6   0   6    2.60    0.61 
   6   0  -6    2.69    0.47 
  -6   0   6    2.68    0.71 
  -6   0   6    2.28    0.55 
  -6   0   6    2.57    0.43 
  -6   0   6    2.77    0.64 
   6   0  -6    2.88    0.64 
  -4   0   6   95.50    3.45 
   4   0  -6   93.78    3.45 
  -4   0   6   97.74    3.32 
   4   0  -6   98.14    3.44 
  -4   0   6   98.16    3.56 
   4   0  -6   98.89    3.44 
  -4   0   6   98.66    3.44 
  -4   0   6   99.08    3.44 
   2   0  -6   91.97    3.67 
  -2   0   6   92.67    3.75 
   2   0  -6   92.14    3.76 
  -2   0   6   90.80    3.67 
   0   0  -6   55.46    2.50 
   0   0   6   55.14    2.53 
   0   0   6   53.61    2.38 
   0   0   6   55.30    2.49 
   0   0   6   54.51    2.47 
   0   0   6   53.41    2.38 
   2   0   6  194.22    6.85 
  -2   0  -6  192.10    6.73 
  -2   0  -6  190.93    6.83 
   2   0   6  187.47    6.73 
   2   0   6  189.54    6.68 
   2   0   6  192.09    6.70 
   4   0   6  415.72   14.80 
  -4   0  -6  413.26   14.89 
   4   0   6  415.35   14.75 
   4   0   6  413.80   14.72 
  -4   0  -6  414.88   14.76 
   4   0   6  410.34   14.90 
  -4   0  -6  418.07   14.80 
   6   0   6   59.98    2.29 
   6   0   6   59.57    2.31 
   6   0   6   58.97    2.44 
   6   0   6   60.94    2.23 
  -6   0  -6   59.51    2.20 
  -6   0  -6   60.05    2.29 
   8   0   6   25.00    1.46 
   8   0   6   24.59    1.65 
   8   0   6   25.05    1.50 
  -8   0  -6   25.77    1.50 
  -8   0  -6   24.47    1.32 
   8   0   6   24.74    1.36 
  10   0   6   39.63    1.96 
 -10   0  -6   40.00    2.12 
 -10   0  -6   40.22    1.93 
  10   0   6   40.41    2.17 
  10   0   6   39.61    2.24 
  12   0   6   13.79    1.27 
 -12   0  -6   14.47    0.99 
  12   0   6   14.59    1.40 
 -12   0  -6   13.95    1.21 
  14   0   6    0.36    0.62 
  14   0   6    0.76    0.78 
 -14   0  -6    0.84    0.73 
 -16   0  -6   14.71    1.49 
  16   0   6   13.44    1.32 
  16   0   6   14.06    1.51 
 -18   0  -6   14.12    1.52 
  18   0   6   14.36    1.58 
  18   0   6   14.26    1.52 
  19  -1  -6   -0.10    0.73 
 -19  -1   6    0.37    0.87 
 -19  -1   6   -0.78    1.02 
  19   1  -6   -0.38    0.69 
 -19   1   6    0.20    0.87 
 -17  -1   6    2.49    0.97 
 -17  -1   6    2.49    0.88 
  17  -1  -6    2.85    0.90 
  17  -1  -6    2.70    0.72 
  17   1  -6    2.41    0.84 
 -17   1   6    2.28    0.87 
  17   1  -6    2.46    0.70 
 -17   1   6    2.29    0.88 
  17   1  -6    2.53    0.81 
 -15  -1   6    2.56    0.87 
  15  -1  -6    2.41    0.69 
  15  -1  -6    2.21    0.55 
  15  -1  -6    2.36    0.63 
 -15  -1   6    2.39    0.81 
  15   1  -6    2.22    0.63 
  15   1  -6    2.25    0.57 
 -15   1   6    2.68    0.75 
  15   1  -6    2.09    0.69 
 -15   1   6    2.38    0.75 
 -13  -1   6   54.53    2.48 
 -13  -1   6   55.72    2.56 
  13  -1  -6   53.14    2.39 
  13  -1  -6   55.21    2.35 
  13  -1  -6   55.16    2.30 
  13   1  -6   54.72    2.35 
 -13   1   6   54.97    2.50 
  13   1  -6   54.75    2.31 
 -13   1   6   54.69    2.44 
  11  -1  -6   27.14    1.14 
  11  -1  -6   26.51    1.18 
  11  -1  -6   26.51    1.25 
 -11  -1   6   27.85    1.32 
 -11  -1   6   27.84    1.21 
 -11  -1   6   26.94    1.42 
  11   1  -6   26.69    1.32 
 -11   1   6   27.66    1.36 
 -11   1   6   27.40    1.32 
  11   1  -6   27.54    1.22 
  11   1  -6   27.04    1.19 
   9  -1  -6    6.58    0.78 
  -9  -1   6    6.44    0.89 
   9  -1  -6    6.34    0.72 
  -9  -1   6    7.03    0.87 
   9  -1  -6    6.43    0.62 
  -9  -1   6    6.18    0.65 
  -9   1   6    6.79    0.89 
  -9   1   6    6.90    0.90 
   9   1  -6    7.00    0.74 
   9   1  -6    6.23    0.80 
   9   1  -6    6.72    0.75 
  -7  -1   6    9.43    0.64 
  -7  -1   6    9.28    0.79 
   7  -1  -6    9.66    0.57 
  -7  -1   6   10.05    0.89 
   7  -1  -6    9.65    0.73 
   7  -1  -6    9.19    0.72 
  -7  -1   6    9.43    0.71 
  -7   1   6    9.81    0.82 
   7   1  -6    8.93    0.68 
   7   1  -6    9.56    0.72 
  -7   1   6    9.43    0.87 
   7   1  -6    8.82    0.75 
  -5  -1   6    5.91    0.61 
  -5  -1   6    5.71    0.74 
   5  -1  -6    5.70    0.60 
   5  -1  -6    5.52    0.56 
   5  -1  -6    6.03    0.64 
  -5  -1   6    6.02    0.64 
  -5  -1   6    5.74    0.56 
   5   1  -6    6.23    0.75 
   5   1  -6    5.61    0.64 
   5   1  -6    5.35    0.55 
  -5   1   6    5.62    0.55 
   5   1  -6    6.10    0.62 
   5   1  -6    5.42    0.61 
  -5   1   6    6.05    0.68 
   3  -1  -6   10.04    0.83 
   3  -1  -6   10.10    0.90 
  -3  -1   6   10.67    0.96 
   3  -1  -6   10.30    0.92 
  -3  -1   6   10.65    1.03 
  -3  -1   6    9.68    0.84 
  -3  -1   6   10.26    0.87 
   3   1  -6   10.04    0.93 
  -3   1   6   10.66    0.84 
   3   1  -6   10.84    1.02 
  -3   1   6   10.12    0.75 
  -3   1   6   10.41    0.90 
   3   1  -6   10.03    0.85 
  -1  -1   6    2.53    0.37 
   1  -1  -6    2.61    0.29 
  -1  -1   6    2.28    0.40 
   1  -1  -6    2.43    0.31 
   1  -1  -6    2.72    0.37 
  -1  -1   6    2.54    0.22 
  -1   1   6    2.79    0.37 
   1   1  -6    2.46    0.39 
  -1   1   6    2.72    0.31 
   1   1  -6    2.41    0.22 
  -1   1   6    2.94    0.37 
   1  -1   6   34.14    1.85 
  -1  -1  -6   36.74    1.94 
   1  -1   6   33.26    1.74 
  -1  -1  -6   34.92    1.78 
  -1  -1  -6   35.34    1.81 
  -1  -1  -6   34.04    1.80 
   1  -1   6   34.20    1.84 
   1   1   6   34.41    1.79 
   1   1   6   34.37    1.91 
   1   1   6   36.05    1.81 
   1   1   6   34.97    1.78 
   3  -1   6   86.98    3.36 
  -3  -1  -6   89.21    3.40 
  -3  -1  -6   87.75    3.44 
  -3  -1  -6   86.85    3.52 
   3  -1   6   86.15    3.53 
  -3  -1  -6   86.21    3.39 
   3  -1   6   86.76    3.44 
  -3   1  -6   87.23    3.44 
   3   1   6   86.79    3.30 
   3   1   6   88.09    3.44 
   3   1   6   86.61    3.53 
   3   1   6   87.01    3.39 
   3   1   6   87.73    3.39 
  -3   1  -6   87.51    3.37 
   5  -1   6   37.20    1.47 
   5  -1   6   37.14    1.60 
  -5  -1  -6   37.17    1.62 
  -5  -1  -6   37.12    1.63 
   5  -1   6   37.42    1.79 
  -5  -1  -6   36.95    1.63 
   5  -1   6   36.72    1.67 
   5   1   6   37.33    1.63 
   5   1   6   36.89    1.62 
   5   1   6   38.00    1.64 
   5   1   6   37.16    1.78 
   5   1   6   37.02    1.42 
  -5   1  -6   36.99    1.61 
  -7  -1  -6    2.00    0.57 
   7  -1   6    2.03    0.43 
   7  -1   6    2.33    0.67 
  -7  -1  -6    2.20    0.64 
   7  -1   6    2.13    0.59 
   7  -1   6    1.98    0.67 
   7   1   6    1.93    0.59 
   7   1   6    2.35    0.76 
   7   1   6    2.14    0.63 
  -7   1  -6    2.29    0.63 
   7   1   6    2.27    0.65 
  -9  -1  -6   12.29    1.01 
   9  -1   6   12.34    1.10 
  -9  -1  -6   12.41    0.93 
   9  -1   6   12.18    0.75 
   9  -1   6   11.86    1.00 
   9   1   6   12.51    0.64 
   9   1   6   12.42    1.04 
  -9   1  -6   12.38    0.99 
  -9   1  -6   12.38    0.72 
   9   1   6   12.28    1.17 
   9   1   6   12.05    0.95 
 -11  -1  -6   10.50    0.73 
 -11  -1  -6   10.45    0.87 
  11  -1   6   10.43    0.93 
  11  -1   6   10.62    0.58 
  11  -1   6   10.50    0.85 
 -11   1  -6   10.76    0.86 
  11   1   6   10.62    0.92 
  11   1   6   10.60    0.46 
  11   1   6   10.73    0.84 
 -11   1  -6   10.47    0.57 
  13  -1   6    2.64    0.78 
 -13  -1  -6    2.03    0.67 
 -13  -1  -6    2.34    0.61 
  13  -1   6    2.24    0.79 
 -13   1  -6    1.83    0.69 
  13   1   6    2.09    0.69 
  13   1   6    1.76    0.77 
 -13   1  -6    2.16    0.64 
  15  -1   6    3.42    0.76 
 -15  -1  -6    3.92    0.82 
  15  -1   6    4.23    0.96 
  15   1   6    3.66    0.84 
  15   1   6    3.96    0.85 
 -15   1  -6    3.20    0.76 
 -17  -1  -6    0.06    0.77 
  17  -1   6   -0.08    0.75 
  17  -1   6    0.22    0.77 
  17   1   6    0.02    0.69 
 -17   1  -6    0.30    0.81 
  17   1   6    0.16    0.79 
  19  -1   6    1.19    0.93 
  19  -1   6    0.70    0.83 
 -19  -1  -6    1.27    0.96 
  19   1   6    0.98    0.86 
  19   1   6    1.01    0.99 
  20  -2  -6   -0.06    0.86 
 -20  -2   6    0.29    0.88 
 -20   2   6    0.47    0.93 
  20   2  -6    0.08    0.77 
  18  -2  -6    0.48    0.71 
 -18  -2   6    0.34    0.98 
 -18  -2   6    0.44    0.82 
  18  -2  -6    0.27    0.82 
  18   2  -6    0.15    0.73 
 -18   2   6    0.16    0.75 
 -16  -2   6    5.48    1.02 
  16  -2  -6    5.26    0.87 
 -16  -2   6    4.50    1.10 
  16  -2  -6    5.57    1.13 
  16  -2  -6    5.22    0.93 
 -16   2   6    5.07    1.00 
  16   2  -6    5.30    0.78 
  16   2  -6    5.33    0.98 
 -16   2   6    5.30    0.94 
  16   2  -6    5.49    0.95 
  14  -2  -6    2.94    0.52 
 -14  -2   6    3.02    0.87 
  14  -2  -6    3.27    0.69 
  14  -2  -6    3.01    0.61 
 -14  -2   6    3.28    0.72 
 -14   2   6    2.96    0.74 
  14   2  -6    2.84    0.59 
  14   2  -6    2.99    0.52 
 -14   2   6    3.04    0.69 
  14   2  -6    3.29    0.74 
 -12  -2   6   -0.04    0.55 
  12  -2  -6   -0.12    0.43 
  12  -2  -6    0.12    0.52 
  12  -2  -6   -0.01    0.31 
 -12  -2   6    0.17    0.54 
 -12   2   6   -0.04    0.48 
 -12   2   6    0.14    0.51 
  12   2  -6    0.03    0.45 
  12   2  -6   -0.34    0.36 
  12   2  -6    0.03    0.47 
  10  -2  -6    6.01    0.72 
  10  -2  -6    6.06    0.61 
 -10  -2   6    5.77    0.84 
 -10  -2   6    5.89    0.78 
  10  -2  -6    5.79    0.72 
 -10   2   6    6.31    0.82 
  10   2  -6    5.97    0.72 
  10   2  -6    6.04    0.81 
  10   2  -6    6.19    0.71 
 -10   2   6    6.16    0.81 
  -8  -2   6    1.09    0.61 
   8  -2  -6    0.80    0.47 
   8  -2  -6    0.73    0.31 
  -8  -2   6    0.88    0.50 
  -8  -2   6    0.48    0.37 
  -8   2   6    0.86    0.53 
  -8   2   6    0.85    0.54 
   8   2  -6    0.69    0.48 
   8   2  -6    0.83    0.45 
   8   2  -6    0.60    0.50 
  -6  -2   6   16.40    0.96 
   6  -2  -6   16.12    0.74 
  -6  -2   6   16.63    0.82 
  -6  -2   6   15.82    0.83 
  -6  -2   6   15.99    0.76 
   6   2  -6   16.36    0.78 
  -6   2   6   16.40    0.73 
   6   2  -6   16.69    0.81 
  -6   2   6   16.81    0.90 
   4  -2  -6   33.40    2.12 
   4  -2  -6   33.70    2.16 
  -4  -2   6   38.45    2.41 
  -4  -2   6   38.21    2.28 
   4  -2  -6   34.81    2.26 
  -4  -2   6   35.14    2.26 
  -4  -2   6   33.43    2.20 
   4   2  -6   33.88    2.25 
   4   2  -6   35.73    2.22 
  -4   2   6   35.19    2.17 
  -4   2   6   34.98    2.26 
   4   2  -6   37.42    2.26 
   4   2  -6   36.35    2.36 
  -2  -2   6   59.68    2.66 
  -2  -2   6   61.56    2.76 
   2  -2  -6   59.99    2.60 
   2  -2  -6   60.98    2.73 
  -2  -2   6   60.66    2.80 
   2  -2  -6   62.43    2.70 
   2   2  -6   61.71    2.82 
   2   2  -6   59.53    2.65 
  -2   2   6   60.35    2.73 
  -2   2   6   59.93    2.60 
  -2   2   6   61.46    2.69 
   2   2  -6   60.86    2.76 
   0  -2   6    0.72    0.36 
   2  -2   6   92.52    3.21 
  -2  -2  -6   93.11    3.17 
  -2  -2  -6   94.76    3.38 
  -2  -2  -6   93.34    3.27 
  -2  -2  -6   95.10    3.19 
  -2  -2  -6   93.21    3.33 
   2  -2   6   93.32    3.21 
   2  -2   6   92.90    3.31 
   2   2   6   93.60    3.27 
  -2   2  -6   94.22    3.32 
   2   2   6   92.91    3.36 
  -2   2  -6   92.64    3.21 
   2   2   6   94.03    3.34 
   2   2   6   94.79    3.19 
   4  -2   6  177.88    6.52 
  -4  -2  -6  180.89    6.77 
  -4  -2  -6  178.89    6.71 
   4  -2   6  178.28    6.67 
   4  -2   6  178.51    6.76 
  -4  -2  -6  180.37    6.67 
   4   2   6  178.39    6.66 
   4   2   6  181.45    6.76 
   4   2   6  177.47    6.70 
  -4   2  -6  177.86    6.67 
   4   2   6  176.91    6.83 
  -6  -2  -6   41.24    1.90 
   6  -2   6   41.97    2.08 
   6  -2   6   41.97    1.96 
   6  -2   6   41.56    1.87 
  -6  -2  -6   40.86    1.91 
   6   2   6   41.07    1.89 
  -6   2  -6   41.45    1.88 
   6   2   6   40.72    2.03 
   6   2   6   41.42    1.94 
   6   2   6   41.34    1.86 
   8  -2   6    1.92    0.60 
   8  -2   6    1.63    0.56 
  -8  -2  -6    1.55    0.49 
   8  -2   6    1.90    0.48 
  -8  -2  -6    1.78    0.52 
  -8   2  -6    2.22    0.55 
   8   2   6    2.27    0.67 
   8   2   6    1.98    0.52 
 -10  -2  -6   16.40    0.96 
  10  -2   6   16.52    1.17 
  10  -2   6   16.44    1.01 
 -10  -2  -6   16.88    0.99 
  10   2   6   17.22    1.05 
  10   2   6   17.01    1.20 
 -10   2  -6   17.43    1.03 
  12  -2   6   11.08    1.05 
 -12  -2  -6   11.36    1.01 
  12  -2   6   11.09    0.95 
 -12  -2  -6   10.85    0.86 
  12   2   6   10.74    0.99 
  12   2   6   10.93    0.92 
 -12   2  -6   11.28    0.96 
  14  -2   6    0.26    0.58 
  14  -2   6    0.22    0.65 
 -14  -2  -6    0.52    0.67 
 -14  -2  -6    0.30    0.54 
 -14   2  -6    0.43    0.64 
  14   2   6    0.19    0.54 
  14   2   6    0.16    0.60 
 -16  -2  -6    0.09    0.74 
  16  -2   6    0.00    0.72 
  16  -2   6    0.46    0.74 
  16   2   6    0.24    0.79 
  16   2   6    0.31    0.68 
 -16   2  -6    0.17    0.69 
 -18  -2  -6    7.12    1.26 
  18  -2   6    7.21    1.23 
  18  -2   6    6.70    1.17 
  18   2   6    7.20    1.21 
 -18   2  -6    7.20    1.36 
  18   2   6    7.32    1.35 
 -19  -3   6    1.78    1.17 
 -19  -3   6    2.26    1.02 
  19  -3  -6    2.38    0.88 
  19  -3  -6    1.88    0.88 
 -19   3   6    2.32    0.98 
  19   3  -6    2.58    1.06 
  17  -3  -6    1.10    0.75 
 -17  -3   6    0.85    0.94 
  17  -3  -6    1.13    0.65 
 -17  -3   6    1.18    0.78 
  17   3  -6    1.07    0.74 
 -17   3   6    1.20    0.75 
  17   3  -6    0.94    0.69 
  15  -3  -6    0.09    0.52 
 -15  -3   6    0.23    0.73 
  15  -3  -6    0.47    0.46 
 -15  -3   6    0.54    0.61 
  15  -3  -6    0.32    0.56 
  15   3  -6    0.41    0.64 
 -15   3   6    0.36    0.59 
  15   3  -6    0.27    0.44 
 -15   3   6    0.55    0.64 
  15   3  -6    0.46    0.62 
  13  -3  -6   42.39    2.13 
 -13  -3   6   42.18    2.50 
  13  -3  -6   41.51    2.30 
 -13  -3   6   42.12    2.34 
 -13   3   6   42.03    2.37 
  13   3  -6   42.07    2.12 
  13   3  -6   41.91    2.34 
 -13   3   6   42.58    2.29 
  13   3  -6   42.71    2.33 
 -11  -3   6   18.86    1.27 
 -11  -3   6   18.80    1.38 
  11  -3  -6   19.21    1.11 
  11  -3  -6   19.13    1.20 
  11   3  -6   19.54    1.11 
 -11   3   6   18.93    1.29 
 -11   3   6   19.58    1.25 
  11   3  -6   19.15    1.32 
  11   3  -6   19.60    1.32 
  -9  -3   6   58.74    2.52 
  -9  -3   6   58.29    2.38 
   9  -3  -6   59.16    2.24 
   9  -3  -6   59.97    2.38 
   9   3  -6   58.65    2.29 
  -9   3   6   59.56    2.41 
  -9   3   6   60.51    2.47 
   9   3  -6   59.14    2.41 
  -7  -3   6   35.84    1.92 
  -7  -3   6   35.22    1.79 
  -7  -3   6   34.71    1.77 
   7  -3  -6   34.27    1.70 
   7   3  -6   34.45    1.73 
  -7   3   6   34.62    1.82 
   7   3  -6   36.17    1.85 
   3  -3  -6   16.67    0.77 
  -3  -3   6   15.89    0.84 
   3  -3  -6   15.45    0.56 
  -3  -3   6   14.97    0.74 
   3  -3  -6   15.80    0.68 
  -3  -3   6   15.77    0.76 
  -3  -3   6   15.88    0.68 
   3   3  -6   16.10    0.66 
   3   3  -6   15.26    0.78 
  -3   3   6   16.49    0.77 
  -3   3   6   15.93    0.68 
   1  -3  -6  310.75   11.94 
   1  -3  -6  313.19   11.93 
  -1  -3   6  306.88   11.94 
  -1  -3   6  309.01   11.96 
   1   3  -6  310.63   11.86 
   1   3  -6  312.14   11.96 
  -1   3   6  315.02   12.00 
  -1   3   6  314.08   11.96 
   1   3  -6  308.82   11.87 
  -1   3   6  310.22   11.93 
   1  -3   6  261.04    9.80 
   1  -3   6  267.52    9.71 
  -1  -3  -6  269.64    9.77 
  -1  -3  -6  269.87    9.86 
  -1  -3  -6  271.50    9.62 
  -1  -3  -6  268.50    9.83 
   1  -3   6  267.97    9.74 
  -1   3  -6  267.99    9.71 
   1   3   6  272.51    9.78 
   1   3   6  272.23    9.86 
  -1   3  -6  270.52    9.74 
   1   3   6  270.10    9.85 
  -3  -3  -6   60.79    2.20 
  -3  -3  -6   60.49    2.32 
  -3  -3  -6   60.71    2.40 
   3  -3   6   60.42    2.17 
   3  -3   6   60.96    2.35 
   3  -3   6   60.19    2.26 
   3   3   6   60.37    2.29 
  -3   3  -6   59.86    2.26 
  -3   3  -6   60.10    2.17 
   3   3   6   63.33    2.54 
   3   3   6   61.39    2.20 
   3   3   6   60.49    2.43 
  -5  -3  -6  100.82    3.23 
  -5  -3  -6   98.85    3.36 
  -5  -3  -6  100.00    3.33 
   5  -3   6   96.45    3.32 
   5  -3   6  100.24    3.28 
   5   3   6  101.61    3.33 
   5   3   6  100.55    3.23 
   5   3   6  100.96    3.48 
  -5   3  -6   99.89    3.27 
   7  -3   6   10.64    0.85 
  -7  -3  -6   11.29    1.01 
   7  -3   6   11.58    1.10 
   7  -3   6   11.23    0.96 
  -7  -3  -6   10.81    0.94 
   7   3   6   10.96    1.06 
  -7   3  -6   11.08    0.90 
   7   3   6   11.03    0.87 
  -9  -3  -6   55.85    2.38 
   9  -3   6   56.01    2.40 
   9  -3   6   55.69    2.51 
  -9  -3  -6   56.04    2.39 
  -9   3  -6   55.49    2.34 
   9   3   6   55.67    2.31 
   9   3   6   56.09    2.56 
 -11  -3  -6   53.91    2.51 
 -11  -3  -6   53.26    2.47 
  11  -3   6   55.01    2.53 
  11  -3   6   54.15    2.65 
  11   3   6   54.89    2.47 
 -11   3  -6   53.25    2.46 
  11   3   6   54.31    2.66 
  13  -3   6   27.67    1.79 
  13  -3   6   26.79    1.67 
 -13  -3  -6   28.17    1.75 
 -13  -3  -6   27.79    1.68 
 -13   3  -6   27.87    1.71 
  13   3   6   29.17    2.00 
  13   3   6   28.18    1.66 
 -15  -3  -6   14.37    1.26 
 -15  -3  -6   14.13    1.37 
  15  -3   6   14.02    1.35 
  15  -3   6   13.57    1.26 
  15   3   6   13.10    1.20 
 -15   3  -6   14.04    1.26 
  15   3   6   13.74    1.44 
  17  -3   6    3.27    0.93 
 -17  -3  -6    3.29    0.91 
  17  -3   6    3.48    0.93 
 -17   3  -6    3.21    0.94 
  17   3   6    3.57    1.08 
  17   3   6    3.31    0.84 
 -19  -3  -6    0.33    0.89 
  19  -3   6    0.14    0.92 
  19   3   6   -0.29    1.00 
  19   3   6    0.01    0.84 
 -20  -4   6    3.81    1.34 
  20  -4  -6    3.96    1.00 
 -20  -4   6    5.06    1.29 
 -20   4   6    4.60    1.15 
 -18  -4   6    4.43    1.32 
 -18  -4   6    5.57    1.26 
  18  -4  -6    4.72    1.00 
  18  -4  -6    5.00    1.10 
  18   4  -6    4.84    1.17 
  18   4  -6    5.36    1.14 
 -18   4   6    5.21    1.15 
  16  -4  -6    6.77    1.05 
 -16  -4   6    6.74    1.14 
 -16  -4   6    7.63    1.49 
  16  -4  -6    7.34    1.17 
  16   4  -6    6.11    1.08 
 -16   4   6    6.71    1.17 
  16   4  -6    6.92    1.11 
 -14  -4   6    1.07    0.85 
 -14  -4   6    1.45    0.76 
  14  -4  -6    1.26    0.64 
  14  -4  -6    0.89    0.46 
  14   4  -6    1.13    0.73 
  14   4  -6    1.13    0.52 
 -14   4   6    1.10    0.61 
  14   4  -6    1.12    0.76 
 -14   4   6    1.16    0.76 
 -12  -4   6    9.10    0.94 
  12  -4  -6    9.10    0.85 
 -12  -4   6    8.60    1.05 
  12  -4  -6    9.16    0.73 
  12   4  -6    9.18    0.76 
  12   4  -6    9.16    0.99 
 -12   4   6    9.16    0.87 
 -12   4   6    9.13    0.96 
  10  -4  -6   40.32    1.97 
 -10  -4   6   40.64    2.18 
 -10  -4   6   38.93    1.97 
  10   4  -6   40.41    1.88 
 -10   4   6   39.94    2.03 
  10   4  -6   40.22    2.06 
   8  -4  -6   44.95    2.06 
  -8  -4   6   47.18    2.37 
  -8  -4   6   46.85    2.19 
   8   4  -6   45.96    2.10 
  -8   4   6   45.91    2.23 
   8   4  -6   46.65    2.26 
  -6  -4   6  201.44    7.55 
  -6  -4   6  204.54    7.73 
   6  -4  -6  204.49    7.48 
   6  -4  -6  204.49    7.48 
  -6   4   6  201.30    7.47 
  -6   4   6  200.89    7.58 
   6   4  -6  204.30    7.64 
   4  -4  -6   80.81    2.68 
   4  -4  -6   79.32    2.57 
  -4  -4   6   80.52    2.69 
  -4  -4   6   79.14    2.82 
  -4   4   6   81.84    2.76 
   4   4  -6   81.43    2.79 
  -4   4   6   81.16    2.58 
   2  -4  -6    6.62    0.52 
   2  -4  -6    6.42    0.34 
  -2  -4   6    6.87    0.49 
  -2  -4   6    6.71    0.61 
   2   4  -6    6.70    0.57 
  -2   4   6    6.44    0.53 
  -2   4   6    6.70    0.53 
   0  -4  -6  106.62    4.08 
   0  -4  -6  104.41    4.02 
   0  -4   6  105.95    3.99 
   0   4   6  106.58    3.98 
   0   4  -6  103.84    3.92 
   0   4  -6  105.04    3.92 
   0   4   6  105.48    4.05 
   0   4  -6  104.59    3.96 
   0   4   6  104.79    3.99 
   2  -4   6   38.68    2.08 
  -2  -4  -6   38.86    2.17 
   2  -4   6   38.68    1.99 
   2  -4   6   38.32    1.97 
  -2  -4  -6   38.46    1.88 
  -2  -4  -6   38.57    2.05 
   2   4   6   38.78    2.06 
  -2   4  -6   38.54    2.00 
  -2   4  -6   38.07    1.96 
   2   4   6   38.36    2.16 
  -4  -4  -6   12.10    0.79 
   4  -4   6   12.48    0.55 
   4  -4   6   12.56    0.86 
  -4  -4  -6   12.68    0.97 
  -4  -4  -6   12.47    0.63 
   4  -4   6   11.71    0.71 
   4   4   6   13.03    0.95 
   4   4   6   12.74    0.76 
  -4   4  -6   11.94    0.74 
  -4   4  -6   12.24    0.55 
   4   4   6   12.53    0.63 
   6  -4   6    1.75    0.40 
  -6  -4  -6    2.07    0.55 
  -6  -4  -6    1.80    0.48 
   6  -4   6    1.82    0.48 
   6   4   6    1.71    0.53 
  -6   4  -6    1.84    0.46 
   6   4   6    1.62    0.37 
  -8  -4  -6    4.52    0.84 
   8  -4   6    4.05    0.77 
   8  -4   6    4.73    0.88 
  -8  -4  -6    4.13    0.77 
   8   4   6    4.44    0.90 
  -8   4  -6    4.30    0.75 
   8   4   6    3.89    0.64 
  10  -4   6    2.61    0.61 
 -10  -4  -6    2.84    0.66 
 -10  -4  -6    2.96    0.71 
  10  -4   6    2.64    0.65 
  10   4   6    2.44    0.65 
 -10   4  -6    2.63    0.60 
  10   4   6    2.76    0.54 
  12  -4   6   23.52    1.55 
  12  -4   6   23.44    1.70 
 -12  -4  -6   24.56    1.64 
 -12  -4  -6   24.04    1.60 
  12   4   6   23.46    1.69 
 -12   4  -6   23.32    1.55 
  12   4   6   24.03    1.47 
 -14  -4  -6    3.54    0.83 
 -14  -4  -6    3.97    0.93 
  14  -4   6    3.44    0.83 
  14  -4   6    3.36    0.82 
  14   4   6    3.37    0.83 
  14   4   6    3.15    0.86 
 -14   4  -6    3.58    0.81 
  16  -4   6    5.95    1.15 
  16  -4   6    5.66    1.12 
 -16  -4  -6    5.18    1.01 
 -16  -4  -6    6.24    1.11 
  16   4   6    5.57    1.13 
  16   4   6    4.50    0.90 
 -16   4  -6    5.26    0.98 
 -18  -4  -6    0.13    0.89 
  18  -4   6   -0.19    0.79 
  18  -4   6   -0.11    0.84 
  18   4   6   -0.27    0.93 
  18   4   6    0.08    0.79 
  19  -5  -6    0.31    0.79 
 -19  -5   6   -0.01    0.87 
 -19  -5   6   -0.27    1.11 
  19  -5  -6   -0.18    0.72 
 -19   5   6    0.11    0.81 
 -17  -5   6    1.51    1.17 
  17  -5  -6    2.11    0.88 
 -17  -5   6    1.81    0.91 
  17   5  -6    1.65    1.11 
 -17   5   6    1.89    0.96 
 -15  -5   6    0.41    0.74 
 -15  -5   6    0.87    1.02 
  15  -5  -6    0.70    0.73 
  15   5  -6    0.49    0.81 
 -15   5   6    0.62    0.80 
  13  -5  -6    2.83    0.62 
  13  -5  -6    3.11    0.78 
 -13  -5   6    2.68    0.75 
 -13  -5   6    3.09    1.00 
  13   5  -6    2.83    0.63 
 -13   5   6    3.15    0.87 
 -13   5   6    2.88    0.71 
  13   5  -6    2.69    0.83 
  11  -5  -6   -0.11    0.49 
 -11  -5   6   -0.21    0.67 
 -11  -5   6    0.05    0.55 
 -11   5   6   -0.19    0.55 
  11   5  -6   -0.12    0.56 
  -9  -5   6   17.86    1.14 
  -9  -5   6   18.26    1.37 
   9  -5  -6   17.21    1.03 
   9   5  -6   17.65    1.26 
  -9   5   6   17.48    1.14 
  -7  -5   6    2.25    0.67 
   7  -5  -6    1.97    0.56 
  -7  -5   6    1.70    0.80 
   7  -5  -6    1.93    0.54 
   7   5  -6    1.53    0.66 
  -7   5   6    2.20    0.72 
   5  -5  -6    0.33    0.47 
  -5  -5   6    0.73    0.49 
  -5  -5   6    1.02    0.70 
   5  -5  -6    0.64    0.37 
   5   5  -6    0.83    0.58 
  -5   5   6    0.46    0.32 
  -5   5   6    0.70    0.55 
   3  -5  -6    0.08    0.23 
   3  -5  -6    0.18    0.38 
  -3  -5   6    0.28    0.35 
  -3  -5   6    0.23    0.51 
  -3   5   6    0.19    0.46 
  -3   5   6    0.00    0.37 
   1  -5  -6    1.16    0.27 
  -1  -5   6    0.91    0.61 
  -1   5   6    0.90    0.51 
  -1   5   6    1.27    0.55 
   1   5  -6    1.31    0.45 
   1  -5   6   67.85    2.35 
  -1  -5  -6   67.26    2.15 
   1  -5   6   68.53    2.40 
  -1  -5  -6   68.22    2.50 
  -1   5  -6   67.54    2.34 
   1   5   6   68.02    2.53 
   1   5   6   66.02    2.41 
  -1   5  -6   67.58    2.33 
  -3  -5  -6    0.29    0.51 
   3  -5   6    0.17    0.37 
   3  -5   6    0.08    0.39 
  -3  -5  -6    0.28    0.40 
   3  -5   6    0.41    0.34 
  -3  -5  -6    0.09    0.25 
  -3   5  -6    0.25    0.33 
   3   5   6    0.22    0.51 
  -3   5  -6   -0.03    0.36 
   5  -5   6    3.34    0.75 
   5  -5   6    3.13    0.45 
  -5  -5  -6    3.63    0.87 
  -5  -5  -6    2.98    0.69 
   5  -5   6    2.84    0.64 
  -5  -5  -6    3.34    0.58 
  -5   5  -6    3.15    0.47 
  -5   5  -6    3.23    0.69 
   5   5   6    2.89    0.77 
  -7  -5  -6    4.55    0.28 
   7  -5   6    4.70    0.67 
  -7  -5  -6    4.48    0.68 
  -7  -5  -6    4.98    0.66 
   7  -5   6    4.36    0.66 
   7   5   6    4.67    0.54 
  -7   5  -6    4.33    0.60 
   7   5   6    4.24    0.68 
  -9  -5  -6    0.08    0.54 
  -9  -5  -6    0.76    0.69 
   9  -5   6    0.49    0.57 
  -9   5  -6    0.49    0.57 
   9   5   6    0.36    0.64 
   9   5   6    0.33    0.47 
  11  -5   6    1.04    0.69 
 -11  -5  -6    0.86    0.69 
  11  -5   6    1.03    0.72 
 -11  -5  -6    0.70    0.67 
  11   5   6    0.69    0.73 
 -11   5  -6    0.90    0.66 
  11   5   6    0.52    0.55 
  13  -5   6    7.96    1.15 
  13  -5   6    7.64    1.05 
 -13  -5  -6    8.40    1.20 
 -13  -5  -6    8.14    1.15 
 -13   5  -6    7.62    1.08 
  13   5   6    7.60    1.00 
  13   5   6    7.31    1.12 
  15  -5   6    0.14    0.69 
  15  -5   6    0.22    0.72 
 -15  -5  -6    0.88    0.83 
 -15  -5  -6    0.68    0.84 
  15   5   6    0.25    0.89 
 -15   5  -6    0.53    0.79 
  15   5   6    0.12    0.62 
 -17  -5  -6    0.47    0.90 
 -17  -5  -6    0.80    0.90 
  17  -5   6    0.23    0.87 
  17  -5   6    0.03    0.88 
  17   5   6    0.17    0.82 
  17   5   6   -0.18    0.86 
 -18  -6   6   13.33    1.63 
  18  -6  -6   14.31    1.64 
 -18  -6   6   13.99    1.95 
 -18   6   6   12.37    1.49 
  18   6  -6   12.48    1.58 
  16  -6  -6    7.28    1.09 
 -16  -6   6    7.00    1.33 
 -16  -6   6    8.22    1.25 
 -16   6   6    7.20    1.14 
  16   6  -6    6.67    1.19 
  14  -6  -6    2.57    0.74 
  14  -6  -6    2.54    0.72 
 -14  -6   6    2.40    0.96 
 -14  -6   6    2.79    0.80 
  14   6  -6    2.61    0.90 
 -14   6   6    2.84    0.84 
 -12  -6   6    7.87    1.02 
  12  -6  -6    7.61    0.84 
 -12  -6   6    7.14    1.14 
  12   6  -6    7.91    1.09 
 -12   6   6    7.37    0.99 
 -10  -6   6   40.43    2.09 
 -10  -6   6   40.09    2.37 
  10  -6  -6   39.96    1.95 
  10   6  -6   39.88    2.21 
 -10   6   6   39.79    2.12 
  -8  -6   6   54.04    2.53 
  -8  -6   6   55.56    2.36 
   8  -6  -6   54.15    2.19 
  -8   6   6   52.77    2.32 
   8   6  -6   54.72    2.44 
  -6  -6   6   30.71    1.75 
  -6  -6   6   30.47    1.53 
   6  -6  -6   30.26    1.37 
   6   6  -6   29.89    1.61 
  -6   6   6   30.66    1.57 
   4  -6  -6   30.40    1.35 
  -4  -6   6   29.51    1.67 
  -4  -6   6   30.33    1.49 
   4   6  -6   29.90    1.67 
  -4   6   6   29.54    1.55 
  -2  -6   6   10.99    1.02 
   2  -6  -6   11.17    0.67 
  -2   6   6   10.89    0.95 
   2   6  -6   11.32    0.88 
  -2   6   6   10.51    0.90 
   0  -6  -6    1.55    0.60 
   0  -6   6    1.83    0.60 
   0   6   6    1.74    0.57 
   0   6  -6    1.55    0.49 
   0   6   6    1.77    0.58 
   2  -6   6    0.78    0.43 
   2  -6   6    0.56    0.41 
  -2  -6  -6    0.52    0.25 
   2  -6   6    0.47    0.39 
  -2  -6  -6    0.72    0.55 
  -2   6  -6    0.49    0.40 
   2   6   6    0.46    0.47 
  -2   6  -6    0.30    0.37 
   2   6   6    0.54    0.58 
  -4  -6  -6   10.30    0.80 
  -4  -6  -6   10.23    1.12 
   4  -6   6   10.14    0.93 
   4  -6   6   10.60    0.82 
  -4  -6  -6   10.77    1.03 
   4  -6   6    9.68    0.95 
   4   6   6   10.13    1.18 
  -4   6  -6   10.03    0.84 
  -4   6  -6   10.74    0.99 
  -6  -6  -6   35.70    1.83 
  -6  -6  -6   36.92    1.76 
   6  -6   6   36.40    1.79 
   6   6   6   35.70    1.89 
  -6   6  -6   35.37    1.68 
  -6   6  -6   35.48    1.40 
   8  -6   6   26.43    1.69 
  -8  -6  -6   25.18    1.68 
  -8  -6  -6   25.70    1.64 
  -8  -6  -6   25.46    1.14 
  -8   6  -6   25.93    1.59 
   8   6   6   25.73    1.79 
  10  -6   6   38.42    2.05 
 -10  -6  -6   39.54    2.16 
 -10  -6  -6   39.35    2.10 
 -10   6  -6   40.00    2.07 
  10   6   6   39.81    1.95 
  10   6   6   39.96    2.40 
  12  -6   6    1.31    0.77 
 -12  -6  -6    1.10    0.69 
  12  -6   6    1.34    0.80 
 -12  -6  -6    1.43    0.78 
  12   6   6    1.19    0.64 
 -12   6  -6    1.31    0.74 
  12   6   6    1.18    0.84 
  14  -6   6    0.59    0.70 
 -14  -6  -6    0.54    0.75 
 -14  -6  -6    0.82    0.87 
  14  -6   6    0.62    0.78 
  14   6   6    0.26    0.80 
  14   6   6    0.67    0.64 
 -14   6  -6    0.68    0.80 
 -16  -6  -6   -0.03    0.83 
  16  -6   6    0.06    0.88 
  16  -6   6    0.45    0.89 
 -16  -6  -6    0.70    0.96 
  16   6   6   -0.41    1.02 
  16   6   6    0.09    0.71 
  17  -7  -6    0.29    0.81 
 -17  -7   6    0.65    0.86 
 -17  -7   6    0.14    1.05 
 -17   7   6    0.57    0.90 
  17   7  -6    0.04    0.99 
  15  -7  -6    1.15    0.80 
 -15  -7   6    1.35    1.09 
 -15  -7   6    1.31    0.81 
  15   7  -6    1.10    0.97 
 -15   7   6    1.45    0.90 
  13  -7  -6    5.47    0.99 
 -13  -7   6    5.79    1.47 
 -13  -7   6    5.48    1.12 
  13   7  -6    4.67    1.14 
 -13   7   6    4.82    1.05 
  11  -7  -6    3.93    0.79 
 -11  -7   6    3.06    1.11 
 -11  -7   6    3.33    0.84 
  11   7  -6    3.37    0.97 
 -11   7   6    3.63    0.88 
  -9  -7   6   15.17    1.26 
  -9  -7   6   15.53    1.52 
   9  -7  -6   15.05    1.08 
  -9   7   6   15.58    1.26 
   9   7  -6   15.90    1.42 
   7  -7  -6    0.03    0.39 
  -7  -7   6    0.15    0.71 
  -7  -7   6    0.58    0.56 
  -7   7   6    0.05    0.55 
   7   7  -6    0.39    0.60 
  -5  -7   6    4.15    0.82 
  -5  -7   6    4.43    0.64 
   5  -7  -6    4.57    0.54 
   5   7  -6    4.26    0.72 
  -5   7   6    4.32    0.74 
  -3  -7   6    0.52    0.58 
   3  -7  -6    0.61    0.31 
   3   7  -6    0.70    0.49 
  -3   7   6    0.75    0.55 
  -3   7   6    0.53    0.52 
  -1  -7   6   32.21    1.64 
   1  -7  -6   31.32    1.27 
   1  -7  -6   29.83    1.53 
  -1   7   6   31.21    1.63 
   1   7  -6   31.03    1.49 
  -1   7   6   30.66    1.52 
   1  -7   6    0.97    0.48 
   1  -7   6    1.14    0.46 
  -1  -7  -6    1.08    0.54 
   1   7   6    1.15    0.63 
  -1   7  -6    1.19    0.49 
   1   7   6    1.19    0.53 
   3  -7   6   11.55    0.76 
   3  -7   6   11.07    0.81 
  -3  -7  -6   11.20    0.61 
  -3  -7  -6   11.32    0.98 
   3   7   6   11.68    0.96 
  -3   7  -6   12.08    0.91 
   3   7   6   11.55    1.04 
  -5  -7  -6    9.48    1.02 
   5  -7   6    9.36    0.97 
   5  -7   6    8.63    0.72 
  -5  -7  -6    9.40    1.17 
  -5   7  -6    9.45    0.99 
   5   7   6    8.48    1.08 
  -5   7  -6    8.60    0.77 
  -7  -7  -6    3.35    0.72 
  -7  -7  -6    3.23    0.81 
   7  -7   6    3.00    0.69 
  -7   7  -6    3.33    0.70 
   7   7   6    3.10    0.82 
  -9  -7  -6    2.93    0.75 
   9  -7   6    3.40    0.78 
  -9  -7  -6    3.25    0.69 
  -9   7  -6    3.36    0.72 
   9   7   6    2.99    0.84 
 -11  -7  -6   13.65    1.43 
  11  -7   6   12.39    1.24 
 -11  -7  -6   13.40    1.35 
  11   7   6   13.01    1.57 
 -11   7  -6   12.49    1.22 
  13  -7   6    6.76    1.14 
 -13  -7  -6    6.53    1.11 
 -13  -7  -6    7.18    1.17 
  13  -7   6    6.57    1.14 
 -13   7  -6    6.22    0.99 
  13   7   6    6.05    1.16 
 -15  -7  -6    5.00    1.06 
  15  -7   6    5.02    1.16 
 -15  -7  -6    5.22    1.12 
  15  -7   6    5.52    1.14 
  15   7   6    5.20    1.31 
  16  -8  -6    2.98    0.90 
 -16  -8   6    3.32    1.08 
 -16  -8   6    2.47    1.32 
 -16   8   6    3.89    1.20 
  16   8  -6    2.74    1.15 
 -14  -8   6    0.11    1.00 
  14  -8  -6    0.35    0.72 
 -14  -8   6    0.16    0.76 
  14   8  -6   -0.16    0.91 
 -14   8   6    0.38    0.78 
 -12  -8   6   -0.06    0.67 
 -12  -8   6   -0.02    0.92 
  12  -8  -6   -0.13    0.53 
 -12   8   6    0.02    0.70 
  12   8  -6    0.08    0.86 
  10  -8  -6    1.00    0.55 
 -10  -8   6    1.24    0.68 
 -10  -8   6    0.60    0.78 
  10   8  -6    1.51    0.80 
 -10   8   6    1.32    0.78 
  -8  -8   6    6.28    1.05 
   8  -8  -6    6.30    0.69 
  -8  -8   6    6.23    0.82 
  -8   8   6    6.14    0.92 
   8   8  -6    6.41    0.98 
   6  -8  -6    4.75    0.61 
  -6  -8   6    4.72    0.75 
  -6  -8   6    4.93    1.05 
   6   8  -6    4.65    0.89 
  -6   8   6    4.99    0.87 
   4  -8  -6   60.49    2.48 
  -4  -8   6   62.12    2.88 
   4   8  -6   62.60    2.78 
  -4   8   6   61.74    2.82 
   2  -8  -6    5.59    0.49 
  -2  -8   6    5.43    0.77 
   2   8  -6    5.55    0.69 
  -2   8   6    5.73    0.78 
  -2   8   6    5.73    0.78 
   0  -8   6   31.83    1.76 
   0  -8  -6   31.92    1.45 
   0  -8   6   30.64    1.64 
   0  -8  -6   28.52    1.71 
   0   8  -6   30.06    1.66 
   0   8   6   30.84    1.77 
   0   8   6   30.70    1.87 
   2  -8   6    3.25    0.61 
  -2  -8  -6    3.49    0.78 
   2  -8   6    3.46    0.61 
   2   8   6    3.20    0.75 
  -2   8  -6    3.27    0.67 
   2   8   6    3.60    0.85 
  -4  -8  -6    0.31    0.54 
   4  -8   6    0.34    0.43 
  -4  -8  -6    0.13    0.72 
   4  -8   6    0.44    0.53 
   4   8   6    0.17    0.75 
  -4   8  -6   -0.04    0.50 
  -6  -8  -6    5.92    0.83 
  -6  -8  -6    5.91    0.99 
   6  -8   6    5.91    0.80 
  -6   8  -6    6.11    0.85 
   6   8   6    5.98    1.00 
  -8  -8  -6    2.46    0.65 
  -8  -8  -6    2.68    0.74 
   8  -8   6    2.32    0.57 
  -8   8  -6    2.70    0.64 
   8   8   6    2.38    0.82 
 -10  -8  -6    0.04    0.79 
  10  -8   6    0.19    0.70 
 -10  -8  -6    0.36    0.73 
  10   8   6    0.20    0.99 
 -10   8  -6    0.22    0.69 
 -12  -8  -6    2.79    0.96 
  12  -8   6    2.97    0.91 
 -12  -8  -6    2.72    0.84 
 -12   8  -6    2.97    0.93 
  12   8   6    1.84    1.02 
  14  -8   6    2.52    0.89 
  14  -8   6    2.87    1.02 
 -14  -8  -6    2.42    0.93 
 -14  -8  -6    3.05    1.10 
  14   8   6    1.87    1.02 
 -15  -9   6    9.66    1.70 
  15  -9  -6    9.02    1.14 
 -15  -9   6    9.45    1.32 
 -15   9   6    9.91    1.40 
  15   9  -6    8.95    1.54 
 -13  -9   6   18.56    1.58 
  13  -9  -6   17.61    1.44 
 -13  -9   6   18.80    2.10 
  13   9  -6   18.81    1.90 
 -13   9   6   18.79    1.79 
 -11  -9   6   13.75    1.80 
 -11  -9   6   12.72    1.45 
  11  -9  -6   13.07    1.34 
 -11   9   6   12.73    1.54 
  11   9  -6   12.96    1.66 
  -9  -9   6   18.45    1.43 
   9  -9  -6   18.05    1.18 
  -9  -9   6   18.51    1.69 
  -9   9   6   18.09    1.41 
   9   9  -6   18.31    1.57 
   7  -9  -6    5.08    0.69 
  -7  -9   6    5.15    0.85 
  -7  -9   6    4.93    1.14 
   7   9  -6    5.13    1.02 
  -7   9   6    5.30    0.96 
  -5  -9   6    3.95    1.05 
   5  -9  -6    3.36    0.62 
   5   9  -6    3.12    0.82 
  -5   9   6    3.37    0.92 
  -3  -9   6    3.83    0.86 
   3  -9  -6    4.19    0.55 
  -3   9   6    3.94    0.79 
   3   9  -6    4.03    0.79 
   1  -9  -6    4.82    0.52 
  -1  -9   6    4.17    0.74 
   1  -9  -6    4.67    0.87 
  -1   9   6    4.29    0.78 
  -1   9   6    4.12    0.72 
   1   9  -6    4.87    0.79 
  -1  -9  -6   22.59    1.13 
   1  -9   6   22.31    1.34 
  -1  -9  -6   23.09    1.57 
   1  -9   6   23.30    1.42 
  -1   9  -6   23.22    1.44 
   1   9   6   22.86    1.52 
   1   9   6   22.78    1.58 
   3  -9   6    9.76    0.99 
   3  -9   6   10.97    1.01 
  -3  -9  -6   10.65    1.26 
   3   9   6   10.65    1.27 
   3   9   6   10.94    1.27 
  -3   9  -6   10.68    1.14 
   5  -9   6    2.94    0.68 
  -5  -9  -6    3.24    0.91 
   5  -9   6    3.09    0.57 
   5   9   6    3.12    0.82 
   5   9   6    2.46    0.90 
  -5   9  -6    3.08    0.77 
  -7  -9  -6    0.06    0.64 
  -7  -9  -6    0.44    0.86 
   7  -9   6    0.09    0.57 
  -7   9  -6    0.22    0.67 
   7   9   6    0.37    0.90 
  -9  -9  -6    2.62    0.78 
  -9  -9  -6    2.22    0.82 
   9  -9   6    2.28    0.67 
  -9   9  -6    3.06    0.89 
   9   9   6    2.13    0.93 
 -11  -9  -6    8.97    1.23 
  11  -9   6    9.51    1.26 
 -11  -9  -6   10.25    1.50 
  11   9   6    9.65    1.55 
  13  -9   6   10.82    1.49 
 -13  -9  -6   10.95    1.49 
 -13  -9  -6   10.30    1.52 
  13   9   6    9.08    1.51 
 -14 -10   6    0.85    0.89 
  14 -10  -6    1.01    1.02 
 -14 -10   6    1.04    1.12 
 -14  10   6    1.31    1.02 
  14  10  -6    0.82    1.13 
  12 -10  -6    0.20    0.66 
 -12 -10   6    0.34    1.02 
 -12 -10   6    0.77    0.93 
 -12  10   6    0.54    0.88 
  12  10  -6    0.17    0.80 
 -10 -10   6    0.33    0.98 
 -10 -10   6    0.28    0.70 
  10 -10  -6    0.22    0.59 
 -10  10   6    0.14    0.81 
  10  10  -6   -0.01    0.76 
   8 -10  -6    0.50    0.55 
  -8 -10   6    0.72    1.09 
  -8 -10   6    0.52    0.73 
  -8  10   6    0.38    0.80 
   8  10  -6    0.34    0.77 
   6 -10  -6    0.09    0.43 
  -6 -10   6    0.23    0.87 
  -6  10   6    0.29    0.68 
   6  10  -6    0.31    0.74 
  -4 -10   6   10.66    1.25 
   4 -10  -6   10.57    0.81 
  -4  10   6   10.15    1.08 
   4  10  -6   10.88    1.18 
  -2 -10   6    3.18    0.98 
   2 -10  -6    2.97    0.58 
  -2  10   6    3.50    0.96 
   2  10  -6    2.88    0.81 
   0 -10   6   15.69    1.34 
   0 -10   6   15.19    1.41 
   0 -10  -6   15.80    1.04 
   0 -10  -6   15.77    1.46 
   0  10  -6   15.22    1.37 
   0  10   6   15.84    1.59 
   0  10   6   15.21    1.40 
  -2 -10  -6    1.35    0.72 
   2 -10   6    1.34    0.55 
   2 -10   6    1.41    0.61 
   2  10   6    1.62    0.78 
  -2  10  -6    1.65    0.69 
   2  10   6    1.65    0.88 
   4 -10   6    2.57    0.78 
   4 -10   6    2.59    0.68 
  -4 -10  -6    2.60    0.96 
   4  10   6    2.55    0.91 
   4  10   6    2.48    0.93 
  -4  10  -6    2.21    0.73 
  -6 -10  -6    1.55    0.84 
   6 -10   6    1.70    0.70 
   6  10   6    1.74    0.93 
  -6  10  -6    1.24    0.78 
   6  10   6    1.42    0.91 
  -8 -10  -6    0.90    0.75 
  -8 -10  -6    1.19    0.89 
   8 -10   6    0.79    0.76 
  -8  10  -6    0.90    0.78 
   8  10   6    0.90    0.94 
 -10 -10  -6    5.54    1.38 
 -10 -10  -6    4.08    1.05 
  10 -10   6    4.91    1.16 
  10  10   6    3.86    1.19 
 -12 -10  -6    4.70    1.17 
  12 -10   6    4.85    1.20 
 -12 -10  -6    5.03    1.28 
  12  10   6    3.54    1.20 
 -13  11   6    0.46    0.94 
  13  11  -6    0.58    1.09 
 -11 -11   6    1.25    0.80 
 -11 -11   6    1.74    1.14 
  11  11  -6    1.60    1.08 
 -11  11   6    1.62    1.05 
  -9 -11   6    0.13    0.93 
  -9 -11   6    0.28    0.77 
   9  11  -6    0.06    0.89 
  -9  11   6    0.49    0.93 
  -7 -11   6    0.16    0.84 
  -7  11   6    1.00    0.90 
   7  11  -6    0.40    0.85 
  -5 -11   6    1.56    1.01 
   5  11  -6    1.77    0.99 
  -5  11   6    1.72    0.98 
  -3 -11   6    6.68    1.23 
  -3  11   6    5.49    1.09 
   3  11  -6    6.47    1.12 
  -1 -11   6    1.48    0.72 
  -1 -11   6    1.57    0.93 
   1  11  -6    1.50    0.87 
  -1  11   6    0.93    0.80 
  -1 -11  -6    3.97    0.97 
   1 -11   6    3.58    0.75 
   1 -11   6    4.35    0.95 
  -1  11  -6    4.14    0.95 
   1  11   6    4.29    1.02 
   1  11   6    3.55    0.90 
   3 -11   6   -0.11    0.52 
   3 -11   6    0.41    0.62 
  -3 -11  -6    0.48    0.90 
   3  11   6    0.13    0.72 
   3  11   6   -0.16    0.84 
  -3  11  -6    0.37    0.77 
  -5 -11  -6    0.65    0.89 
   5 -11   6    0.48    0.66 
   5  11   6    0.22    0.84 
  -5  11  -6    0.19    0.77 
   5  11   6    0.49    0.81 
  -7 -11  -6    1.20    1.00 
   7 -11   6    0.51    0.74 
   7  11   6    0.69    0.97 
   7  11   6    0.82    0.98 
  -9 -11  -6    1.66    0.96 
  -9 -11  -6    1.10    0.81 
   9 -11   6    1.23    0.83 
   9  11   6    0.81    1.14 
 -11 -11  -6    0.90    0.90 
 -11 -11  -6    1.19    0.99 
  11 -11   6    0.80    0.92 
  11  11   6    0.29    1.15 
 -10 -12   6    4.57    1.40 
 -10 -12   6    4.00    1.15 
  10  12  -6    4.23    1.26 
 -10  12   6    3.98    1.22 
  -8 -12   6    5.05    1.44 
   8  12  -6    5.10    1.39 
  -8  12   6    4.33    1.20 
  -6 -12   6    1.88    0.98 
   6  12  -6    1.58    0.88 
  -6  12   6    1.75    0.93 
  -4 -12   6    0.71    0.83 
   4  12  -6    0.64    0.91 
  -4  12   6    0.80    0.89 
  -2 -12   6    0.51    0.66 
  -2 -12   6    0.47    0.89 
  -2  12   6    0.22    0.84 
   2  12  -6    0.22    0.84 
   0 -12   6    0.53    0.71 
   0 -12   6    0.69    0.90 
   0 -12  -6    1.17    0.93 
   0  12   6    0.48    0.96 
   0  12  -6    0.72    0.86 
   2 -12   6    4.14    0.81 
   2 -12   6    4.09    0.84 
  -2 -12  -6    4.54    1.10 
   2  12   6    4.61    1.12 
   2  12   6    4.55    1.08 
  -4 -12  -6    7.68    1.29 
   4 -12   6    6.99    1.05 
   4  12   6    7.80    1.42 
   4  12   6    7.20    1.23 
   6 -12   6    0.78    0.68 
  -6 -12  -6    1.66    1.06 
   6  12   6    0.95    1.11 
   6  12   6    0.92    1.02 
  -8 -12  -6    1.75    1.14 
   8 -12   6    1.14    0.75 
   8  12   6    1.51    1.13 
   8  12   6    1.17    1.10 
  -7 -13   6    2.07    1.15 
  -7  13   6    1.82    1.08 
  -5 -13   6    0.81    1.00 
  -5  13   6    0.37    0.93 
  -3 -13   6    0.63    0.87 
  -3 -13   6    0.40    0.72 
  -3  13   6    0.65    0.98 
  -1 -13   6    1.21    0.74 
  -1 -13   6    1.66    0.97 
  -1  13   6    0.92    0.86 
   1 -13   6    3.37    0.96 
   1 -13   6    3.55    1.06 
  -1 -13  -6    3.36    1.15 
   1  13   6    3.93    1.25 
   3 -13   6    3.83    0.81 
  -3 -13  -6    5.46    1.36 
   3  13   6    4.81    1.27 
   3  13   6    3.97    1.08 
  -5 -13  -6    2.19    1.11 
   5 -13   6    1.96    0.93 
   5  13   6    1.58    1.08 
   5  13   6    1.84    1.08 
 -20   0   7   -0.02    0.85 
  20   0  -7    0.01    0.81 
  18   0  -7   -0.13    0.58 
 -18   0   7   -0.11    0.78 
  18   0  -7   -0.32    0.75 
 -18   0   7    0.41    0.84 
 -16   0   7    0.14    0.66 
  16   0  -7    0.04    0.52 
  16   0  -7   -0.12    0.59 
  16   0  -7    0.03    0.53 
 -16   0   7   -0.50    0.64 
  14   0  -7    0.08    0.43 
 -14   0   7    0.23    0.61 
 -14   0   7   -0.22    0.63 
  14   0  -7    0.28    0.67 
  14   0  -7    0.00    0.46 
 -12   0   7    0.08    0.30 
  12   0  -7   -0.11    0.31 
  12   0  -7    0.05    0.36 
 -12   0   7   -0.04    0.49 
  12   0  -7    0.05    0.48 
 -12   0   7    0.01    0.46 
 -10   0   7    0.07    0.44 
  10   0  -7    0.00    0.28 
 -10   0   7    0.12    0.47 
  10   0  -7    0.14    0.43 
 -10   0   7    0.00    0.24 
  10   0  -7   -0.05    0.31 
  -8   0   7    0.17    0.39 
   8   0  -7    0.13    0.41 
   8   0  -7   -0.03    0.33 
   8   0  -7    0.16    0.25 
  -8   0   7    0.05    0.22 
  -8   0   7    0.26    0.51 
   6   0  -7    0.50    0.61 
   6   0  -7    0.05    0.17 
  -6   0   7    0.23    0.42 
  -6   0   7    0.18    0.36 
  -6   0   7    0.28    0.35 
  -6   0   7    0.04    0.15 
   6   0  -7    0.18    0.33 
   6   0  -7    0.28    0.34 
  -4   0   7    0.05    0.28 
  -4   0   7    0.04    0.13 
  -4   0   7    0.07    0.40 
  -4   0   7    0.01    0.28 
   4   0  -7   -0.13    0.31 
   4   0  -7    0.00    0.25 
  -4   0   7   -0.04    0.24 
   0   0   7   -0.02    0.11 
   0   0   7    0.07    0.24 
   0   0   7    0.05    0.22 
   0   0   7    0.02    0.10 
   0   0   7   -0.04    0.25 
   0   0  -7   -0.11    0.28 
  -2   0  -7    7.99    0.93 
   2   0   7    6.81    0.90 
   2   0   7    7.18    1.12 
  -2   0  -7    5.82    0.93 
  -2   0  -7    6.04    1.03 
   4   0   7    0.02    0.30 
   4   0   7   -0.12    0.33 
  -4   0  -7    0.06    0.46 
   4   0   7   -0.07    0.19 
   4   0   7   -0.08    0.22 
  -4   0  -7   -0.09    0.25 
  -4   0  -7    0.02    0.27 
   4   0   7   -0.12    0.24 
   6   0   7   -0.10    0.31 
  -6   0  -7    0.08    0.34 
   6   0   7   -0.20    0.28 
   6   0   7    0.08    0.39 
   6   0   7    0.32    0.50 
  -8   0  -7   -0.05    0.26 
   8   0   7   -0.27    0.39 
   8   0   7   -0.11    0.31 
   8   0   7   -0.02    0.42 
  -8   0  -7   -0.07    0.34 
   8   0   7   -0.22    0.29 
  10   0   7   -0.06    0.48 
  10   0   7   -0.15    0.32 
  10   0   7   -0.12    0.49 
 -10   0  -7    0.01    0.43 
 -10   0  -7    0.04    0.29 
  12   0   7   -0.21    0.54 
 -12   0  -7   -0.02    0.49 
  12   0   7   -0.39    0.53 
 -12   0  -7    0.07    0.35 
 -14   0  -7    0.05    0.62 
  14   0   7   -0.28    0.55 
  14   0   7    0.13    0.58 
 -16   0  -7   -0.12    0.68 
  16   0   7   -0.07    0.76 
  16   0   7    0.04    0.73 
  18   0   7   -0.11    0.72 
  18   0   7   -0.05    0.84 
 -18   0  -7   -0.28    0.90 
 -21  -1   7    0.42    0.88 
 -21   1   7    0.74    0.93 
  19  -1  -7    4.44    1.02 
 -19  -1   7    4.16    0.93 
 -19  -1   7    3.71    1.04 
  19   1  -7    3.92    0.90 
 -19   1   7    4.13    0.94 
 -17  -1   7    0.32    0.77 
  17  -1  -7    0.39    0.71 
 -17  -1   7    0.02    0.68 
  17  -1  -7    0.32    0.61 
 -17   1   7    0.31    0.70 
  17   1  -7    0.45    0.57 
 -17   1   7    0.18    0.77 
  17   1  -7    0.70    0.78 
  15  -1  -7   15.23    1.07 
 -15  -1   7   15.85    1.37 
  15  -1  -7   14.78    1.02 
 -15  -1   7   15.02    1.21 
  15  -1  -7   15.36    1.22 
  15   1  -7   15.93    1.26 
  15   1  -7   15.28    1.03 
 -15   1   7   15.48    1.29 
 -15   1   7   15.41    1.23 
  15   1  -7   14.91    1.06 
  13  -1  -7    2.19    0.60 
 -13  -1   7    1.93    0.72 
  13  -1  -7    2.03    0.53 
  13  -1  -7    2.04    0.42 
 -13  -1   7    1.97    0.62 
  13   1  -7    1.61    0.52 
  13   1  -7    1.75    0.46 
  13   1  -7    1.82    0.48 
 -13   1   7    2.14    0.64 
 -13   1   7    1.73    0.59 
 -11  -1   7    0.64    0.35 
 -11  -1   7    0.53    0.55 
  11  -1  -7    0.67    0.45 
  11  -1  -7    0.51    0.29 
 -11  -1   7    0.65    0.52 
  11  -1  -7    0.60    0.50 
  11   1  -7    0.46    0.37 
 -11   1   7    0.44    0.53 
  11   1  -7    0.46    0.37 
  11   1  -7    0.68    0.53 
 -11   1   7    0.91    0.55 
  -9  -1   7   36.31    1.48 
   9  -1  -7   33.91    1.52 
  -9  -1   7   35.25    1.68 
  -9  -1   7   36.37    1.64 
   9  -1  -7   35.89    1.40 
   9  -1  -7   35.37    1.57 
   9   1  -7   36.94    1.52 
   9   1  -7   36.29    1.65 
  -9   1   7   36.74    1.72 
  -9   1   7   35.45    1.64 
   9   1  -7   36.45    1.57 
   7  -1  -7    0.55    0.41 
  -7  -1   7    0.17    0.23 
   7  -1  -7    0.33    0.16 
  -7  -1   7    0.59    0.49 
  -7  -1   7    0.46    0.38 
   7  -1  -7    0.46    0.38 
   7   1  -7    0.61    0.39 
   7   1  -7    0.26    0.36 
  -7   1   7    0.57    0.42 
  -7   1   7    0.62    0.50 
   7   1  -7    0.28    0.28 
  -5  -1   7   11.01    0.77 
   5  -1  -7   11.22    0.66 
  -5  -1   7   10.95    0.55 
  -5  -1   7   10.70    0.63 
   5  -1  -7   11.33    0.64 
  -5  -1   7   10.91    0.63 
  -5  -1   7   11.41    0.65 
   5   1  -7   11.33    0.75 
   5   1  -7   10.81    0.55 
  -5   1   7   11.37    0.68 
   5   1  -7   10.97    0.62 
   5   1  -7   10.45    0.63 
  -5   1   7   11.04    0.58 
   3  -1  -7  183.17    6.54 
   3  -1  -7  179.53    6.45 
  -3  -1   7  171.87    6.56 
   3  -1  -7  181.68    6.59 
  -3  -1   7  183.55    6.67 
  -3  -1   7  182.14    6.50 
  -3   1   7  181.92    6.49 
   3   1  -7  182.38    6.50 
   3   1  -7  182.41    6.67 
  -3   1   7  179.39    6.44 
  -3   1   7  180.78    6.54 
   3   1  -7  170.83    6.56 
   1  -1  -7  297.87   11.48 
  -1  -1   7  296.90   11.54 
   1  -1  -7  295.75   11.42 
   1  -1  -7  297.44   11.47 
  -1  -1   7  284.29   11.34 
  -1  -1   7  292.80   11.49 
  -1   1   7  298.45   11.47 
   1   1  -7  292.24   11.35 
  -1   1   7  293.65   11.42 
  -1   1   7  296.11   11.47 
   1   1  -7  298.30   11.52 
  -1  -1  -7    4.64    0.73 
   1   1   7    4.56    0.61 
   1   1   7    4.50    0.73 
   1   1   7    4.85    0.63 
  -3  -1  -7   10.00    0.91 
   3  -1   7   11.52    1.12 
   3  -1   7    9.76    1.17 
   3  -1   7   11.03    0.98 
  -3  -1  -7   11.26    1.02 
  -3   1  -7   10.55    0.98 
   3   1   7   10.10    0.99 
   3   1   7   11.53    1.21 
   3   1   7   11.27    1.09 
  -3   1  -7    9.95    1.05 
   3   1   7    9.47    0.92 
   5  -1   7   92.57    3.40 
   5  -1   7   91.25    3.29 
  -5  -1  -7   92.95    3.44 
  -5  -1  -7   95.32    3.45 
  -5  -1  -7   92.65    3.43 
   5  -1   7   91.94    3.59 
   5  -1   7   92.79    3.48 
   5   1   7   92.95    3.43 
  -5   1  -7   91.73    3.40 
   5   1   7   92.27    3.24 
   5   1   7   92.92    3.60 
   5   1   7   91.76    3.41 
   5   1   7   91.95    3.42 
  -7  -1  -7   10.64    0.83 
   7  -1   7   10.81    0.81 
   7  -1   7   11.19    0.90 
   7  -1   7   10.85    0.62 
  -7  -1  -7   10.26    0.74 
   7  -1   7   10.85    0.95 
   7   1   7   11.31    0.81 
  -7   1  -7   11.19    0.83 
   7   1   7   10.81    0.87 
   7   1   7   10.14    0.91 
   7   1   7   10.58    0.81 
   9  -1   7    7.73    0.69 
  -9  -1  -7    7.94    0.73 
  -9  -1  -7    8.28    0.69 
   9  -1   7    7.71    0.52 
   9  -1   7    7.78    0.82 
   9  -1   7    7.65    0.73 
   9   1   7    7.84    0.81 
   9   1   7    7.43    0.69 
   9   1   7    7.76    0.69 
  -9   1  -7    8.36    0.78 
  11  -1   7   43.77    2.13 
 -11  -1  -7   44.83    2.02 
 -11  -1  -7   43.67    1.84 
  11  -1   7   43.66    2.00 
  11   1   7   43.97    1.97 
 -11   1  -7   43.35    1.64 
 -11   1  -7   42.60    1.92 
  11   1   7   43.00    2.16 
  11   1   7   43.24    1.54 
 -13  -1  -7    0.57    0.59 
  13  -1   7    0.33    0.58 
 -13  -1  -7    0.48    0.44 
  13  -1   7    0.15    0.55 
 -13   1  -7    0.48    0.60 
  13   1   7    0.37    0.61 
  13   1   7    0.21    0.53 
  15  -1   7   20.25    1.47 
  15  -1   7   20.52    1.61 
 -15  -1  -7   19.98    1.47 
  15   1   7   19.98    1.42 
 -15   1  -7   20.37    1.47 
  15   1   7   20.31    1.67 
  17  -1   7    8.53    1.20 
 -17  -1  -7    8.67    1.27 
  17  -1   7    8.29    1.33 
 -17   1  -7    8.42    1.24 
  17   1   7    8.80    1.28 
  17   1   7    8.45    1.35 
  19  -1   7   11.43    1.73 
  19  -1   7   12.40    1.73 
  19   1   7   12.47    1.61 
  19   1   7   11.58    1.67 
 -20  -2   7   -0.15    0.83 
  20  -2  -7   -0.32    0.75 
 -20  -2   7   -0.40    1.59 
 -20   2   7   -0.14    0.78 
  20   2  -7   -0.08    0.78 
 -18  -2   7   13.36    1.37 
  18  -2  -7   13.13    1.17 
 -18  -2   7   13.25    1.48 
  18  -2  -7   13.82    1.31 
 -18   2   7   13.64    1.41 
  18   2  -7   13.59    1.33 
 -16  -2   7    1.20    0.81 
 -16  -2   7    0.99    0.92 
  16  -2  -7    1.57    0.84 
  16  -2  -7    1.52    0.78 
  16   2  -7    1.23    0.82 
 -16   2   7    1.12    0.81 
  16   2  -7    1.49    0.69 
 -16   2   7    1.24    0.89 
  16   2  -7    1.06    0.90 
 -14  -2   7   49.25    2.43 
  14  -2  -7   48.35    2.38 
  14  -2  -7   50.44    2.38 
  14  -2  -7   50.25    2.24 
 -14  -2   7   48.43    2.52 
 -14   2   7   49.83    2.43 
  14   2  -7   48.68    2.42 
  14   2  -7   49.06    2.36 
  14   2  -7   47.41    2.21 
 -14   2   7   47.93    2.42 
 -12  -2   7   45.91    2.35 
  12  -2  -7   46.05    1.98 
 -12  -2   7   44.83    2.16 
  12  -2  -7   45.95    2.18 
  12  -2  -7   46.17    2.17 
 -12   2   7   45.79    2.24 
  12   2  -7   45.32    2.12 
  12   2  -7   45.19    2.05 
  12   2  -7   46.05    2.24 
 -12   2   7   45.69    2.22 
 -10  -2   7   13.27    1.05 
 -10  -2   7   13.68    0.84 
 -10  -2   7   13.70    0.92 
  10  -2  -7   13.50    0.88 
  10  -2  -7   13.91    0.95 
  10  -2  -7   14.06    0.73 
 -10   2   7   13.94    1.02 
  10   2  -7   13.23    0.96 
 -10   2   7   13.53    0.93 
  10   2  -7   13.28    0.92 
  10   2  -7   12.63    0.81 
   8  -2  -7    3.24    0.47 
  -8  -2   7    3.15    0.64 
   8  -2  -7    3.04    0.49 
  -8  -2   7    3.07    0.43 
  -8  -2   7    2.84    0.49 
   8  -2  -7    2.80    0.30 
   8   2  -7    3.24    0.58 
  -8   2   7    2.99    0.59 
   8   2  -7    3.03    0.46 
   8   2  -7    3.07    0.47 
  -8   2   7    3.14    0.58 
  -6  -2   7    6.08    0.58 
  -6  -2   7    6.53    0.75 
  -6  -2   7    6.36    0.61 
   6  -2  -7    6.67    0.58 
   6  -2  -7    6.23    0.40 
  -6  -2   7    6.87    0.68 
  -6   2   7    6.11    0.64 
  -6   2   7    6.14    0.50 
   6   2  -7    5.88    0.56 
   6   2  -7    6.70    0.61 
   4  -2  -7  178.92    5.87 
  -4  -2   7  179.15    6.11 
   4  -2  -7  177.38    5.91 
  -4  -2   7  171.02    5.99 
   4  -2  -7  180.14    6.01 
  -4  -2   7  177.91    5.96 
  -4  -2   7  179.27    5.99 
   4   2  -7  179.64    6.11 
  -4   2   7  179.27    6.01 
   4   2  -7  179.09    5.96 
   4   2  -7  179.75    6.04 
  -4   2   7  176.17    5.90 
   2  -2  -7  490.87   17.62 
   2  -2  -7  495.47   17.58 
  -2  -2   7  497.94   17.65 
  -2  -2   7  488.53   17.69 
   2  -2  -7  504.15   17.61 
  -2  -2   7  484.93   17.54 
  -2   2   7  496.11   17.58 
  -2   2   7  489.93   17.51 
   2   2  -7  492.38   17.54 
  -2   2   7  499.63   17.61 
   2   2  -7  502.40   17.70 
   2   2  -7  502.21   17.67 
   0  -2   7    3.00    0.35 
   2  -2   7   33.52    1.41 
  -2  -2  -7   33.67    1.56 
  -2  -2  -7   33.65    1.37 
   2  -2   7   33.40    1.39 
   2  -2   7   33.26    1.51 
  -2  -2  -7   32.91    1.46 
  -2  -2  -7   33.21    1.36 
  -2   2  -7   33.26    1.51 
   2   2   7   33.90    1.46 
   2   2   7   33.51    1.61 
   2   2   7   33.79    1.37 
   2   2   7   33.30    1.53 
  -4  -2  -7    3.10    0.53 
  -4  -2  -7    3.21    0.58 
  -4  -2  -7    2.96    0.30 
   4  -2   7    3.08    0.49 
   4  -2   7    3.15    0.58 
  -4  -2  -7    3.36    0.50 
   4  -2   7    3.22    0.36 
   4   2   7    3.51    0.58 
   4   2   7    3.35    0.61 
   4   2   7    3.48    0.54 
  -4   2  -7    3.30    0.53 
   4   2   7    3.02    0.64 
  -6  -2  -7    4.74    0.53 
   6  -2   7    4.90    0.58 
   6  -2   7    4.85    0.52 
  -6  -2  -7    4.68    0.58 
   6  -2   7    5.00    0.66 
   6   2   7    4.81    0.52 
   6   2   7    4.56    0.49 
  -6   2  -7    4.94    0.52 
   6   2   7    4.32    0.62 
   6   2   7    4.72    0.66 
  -8  -2  -7   42.51    1.90 
  -8  -2  -7   43.33    1.88 
   8  -2   7   41.94    2.03 
   8  -2   7   41.66    1.91 
   8  -2   7   42.64    1.86 
  -8   2  -7   42.17    1.85 
   8   2   7   43.19    1.85 
   8   2   7   42.64    2.08 
  10  -2   7   18.55    1.40 
 -10  -2  -7   18.40    1.23 
 -10  -2  -7   18.24    1.15 
  10  -2   7   17.93    1.20 
 -10   2  -7   18.50    1.19 
  10   2   7   18.18    1.39 
  10   2   7   18.14    1.14 
 -12  -2  -7   17.05    1.41 
  12  -2   7   16.07    1.61 
 -12  -2  -7   16.44    1.49 
  12  -2   7   15.41    1.43 
  12   2   7   17.51    1.50 
  12   2   7   15.96    1.57 
 -12   2  -7   17.12    1.45 
  14  -2   7   11.69    1.53 
 -14  -2  -7   11.38    1.21 
  14  -2   7   10.79    1.30 
 -14  -2  -7   11.20    1.37 
  14   2   7   11.12    1.48 
  14   2   7   11.05    1.24 
 -14   2  -7   10.05    1.20 
  16  -2   7    0.63    0.80 
  16  -2   7    0.52    0.69 
 -16  -2  -7    0.42    0.72 
  16   2   7    0.64    0.84 
  16   2   7    0.59    0.69 
 -16   2  -7    1.07    0.78 
 -18  -2  -7    4.37    1.09 
  18  -2   7    4.11    1.11 
  18  -2   7    4.19    1.00 
  18   2   7    4.49    1.12 
  18   2   7    3.98    1.05 
 -19  -3   7    0.46    0.89 
 -19  -3   7   -0.03    1.07 
  19  -3  -7    0.35    0.75 
  19  -3  -7    0.37    0.84 
  19   3  -7    0.33    0.87 
 -19   3   7    0.38    0.90 
  17  -3  -7    2.05    0.90 
 -17  -3   7    2.24    1.02 
  17  -3  -7    2.38    0.92 
 -17  -3   7    1.76    1.10 
  17   3  -7    1.54    0.91 
  17   3  -7    1.79    0.90 
 -17   3   7    2.34    1.02 
 -15  -3   7    2.69    1.11 
 -15  -3   7    2.89    0.90 
  15  -3  -7    2.92    0.93 
  15  -3  -7    2.91    0.84 
  15  -3  -7    2.66    0.75 
 -15   3   7    3.02    0.97 
 -15   3   7    2.73    0.82 
  15   3  -7    2.98    0.87 
  15   3  -7    2.69    0.68 
  15   3  -7    2.73    0.95 
  13  -3  -7    5.29    0.75 
  13  -3  -7    6.19    0.89 
 -13  -3   7    5.37    0.85 
 -13  -3   7    5.40    1.06 
  13  -3  -7    5.34    0.60 
  13   3  -7    5.16    0.67 
 -13   3   7    5.45    0.84 
  13   3  -7    5.47    0.81 
  13   3  -7    5.24    0.81 
 -13   3   7    5.38    0.87 
 -11  -3   7    0.73    0.71 
 -11  -3   7    0.26    0.43 
  11  -3  -7    0.66    0.49 
  11  -3  -7    0.53    0.32 
  11   3  -7    0.55    0.42 
 -11   3   7    0.55    0.52 
  11   3  -7    0.42    0.49 
  11   3  -7    0.37    0.47 
 -11   3   7    0.76    0.57 
   9  -3  -7    4.25    0.36 
  -9  -3   7    5.19    0.75 
   9  -3  -7    4.91    0.57 
  -9  -3   7    4.68    0.61 
   9   3  -7    4.76    0.58 
  -9   3   7    4.86    0.65 
   9   3  -7    5.15    0.54 
  -7  -3   7    2.37    0.80 
   7  -3  -7    2.28    0.53 
   7  -3  -7    1.44    0.52 
  -7  -3   7    1.21    0.61 
  -7  -3   7    1.66    0.59 
  -7   3   7    1.88    0.67 
   7   3  -7    1.62    0.63 
   7   3  -7    1.81    0.60 
  -7   3   7    1.50    0.50 
  -5  -3   7   29.55    1.81 
  -5  -3   7   30.23    1.94 
  -5  -3   7   29.97    1.76 
   5  -3  -7   30.09    1.67 
   5  -3  -7   29.99    1.69 
   5   3  -7   28.05    1.76 
  -5   3   7   30.07    1.82 
   5   3  -7   30.61    1.82 
  -5   3   7   29.73    1.67 
   3  -3  -7   45.30    2.04 
  -3  -3   7   44.06    2.04 
   3  -3  -7   44.98    1.95 
  -3  -3   7   44.96    1.95 
  -3  -3   7   44.69    2.12 
  -3  -3   7   44.51    2.04 
   3  -3  -7   45.02    1.85 
   3   3  -7   44.87    2.10 
   3   3  -7   44.79    1.94 
  -3   3   7   45.09    1.96 
  -3   3   7   45.18    2.03 
  -3   3   7   45.00    1.85 
   3   3  -7   43.72    2.07 
  -1  -3   7   57.38    2.63 
   1  -3  -7   57.67    2.59 
   1  -3  -7   58.24    2.63 
  -1  -3   7   57.95    2.65 
   1   3  -7   57.41    2.52 
  -1   3   7   59.30    2.63 
  -1   3   7   59.30    2.69 
   1   3  -7   56.57    2.62 
  -1   3   7   57.78    2.60 
   1   3  -7   57.45    2.51 
   1  -3   7  208.18    7.70 
  -1  -3  -7  212.34    7.62 
   1  -3   7  210.34    7.76 
  -1  -3  -7  212.89    7.87 
   1  -3   7  210.54    7.83 
  -1  -3  -7  209.83    7.77 
  -1   3  -7  209.31    7.76 
  -1   3  -7  210.07    7.70 
   1   3   7  209.89    7.87 
   1   3   7  210.94    7.79 
   1   3   7  214.77    7.89 
  -3  -3  -7   12.64    0.75 
  -3  -3  -7   12.44    0.96 
  -3  -3  -7   13.96    1.06 
   3  -3   7   11.93    0.86 
   3  -3   7   12.21    0.98 
  -3  -3  -7   12.59    0.81 
   3  -3   7   12.02    0.78 
  -3   3  -7   12.12    0.87 
   3   3   7   12.74    0.80 
   3   3   7   12.83    0.95 
   3   3   7   12.33    1.06 
   5  -3   7   12.56    1.12 
   5  -3   7   14.07    1.28 
  -5  -3  -7   13.92    1.09 
  -5  -3  -7   13.66    1.21 
  -5  -3  -7   13.59    1.26 
   5   3   7   13.74    1.08 
   5   3   7   13.73    1.35 
  -5   3  -7   12.86    1.14 
   5   3   7   13.93    1.19 
   7  -3   7   61.33    2.91 
   7  -3   7   60.29    2.80 
   7  -3   7   59.72    3.03 
  -7  -3  -7   58.66    2.85 
  -7  -3  -7   60.32    2.90 
   7   3   7   60.44    2.77 
   7   3   7   61.03    3.07 
  -7   3  -7   60.50    2.82 
   9  -3   7   24.22    1.46 
  -9  -3  -7   24.83    1.37 
   9  -3   7   25.09    1.40 
  -9  -3  -7   24.47    1.37 
   9   3   7   24.98    1.58 
  -9   3  -7   24.84    1.34 
   9   3   7   24.72    1.29 
  11  -3   7    0.75    0.61 
 -11  -3  -7    0.85    0.65 
 -11  -3  -7    0.78    0.63 
  11  -3   7    1.06    0.73 
  11   3   7    0.83    0.61 
 -11   3  -7    0.60    0.57 
  11   3   7    0.84    0.68 
  13  -3   7   16.35    1.40 
  13  -3   7   15.78    1.37 
 -13  -3  -7   15.91    1.26 
 -13  -3  -7   16.51    1.35 
 -13   3  -7   15.72    1.35 
  13   3   7   16.21    1.56 
  13   3   7   16.20    1.25 
 -15  -3  -7    0.84    0.78 
 -15  -3  -7    1.16    0.70 
  15  -3   7    0.54    0.69 
  15  -3   7    0.58    0.67 
  15   3   7    0.66    0.73 
  15   3   7    0.95    0.77 
 -15   3  -7    0.93    0.69 
  17  -3   7    0.68    0.89 
  17  -3   7    0.01    0.81 
 -17  -3  -7    0.50    0.74 
  17   3   7    0.49    0.84 
  17   3   7    0.20    0.80 
  20  -4  -7   -0.08    0.77 
  20  -4  -7    0.10    0.93 
 -20  -4   7   -0.63    0.98 
 -20  -4   7    0.11    0.90 
 -20   4   7    0.58    0.98 
  18  -4  -7   17.69    1.54 
 -18  -4   7   17.27    1.94 
 -18  -4   7   17.24    1.69 
  18  -4  -7   18.08    1.56 
  18   4  -7   16.95    1.58 
 -18   4   7   18.26    1.81 
  16  -4  -7    2.97    0.78 
  16  -4  -7    2.81    0.75 
 -16  -4   7    2.78    0.82 
 -16  -4   7    3.61    1.23 
 -16   4   7    2.73    0.83 
  16   4  -7    3.12    0.84 
  16   4  -7    2.59    0.87 
  14  -4  -7   10.31    0.99 
  14  -4  -7   10.29    0.78 
 -14  -4   7    9.85    1.17 
 -14  -4   7   10.48    1.02 
 -14   4   7   10.22    0.96 
  14   4  -7   10.00    1.00 
  14   4  -7   10.49    0.84 
 -14   4   7    9.86    0.99 
  12  -4  -7    6.05    0.56 
 -12  -4   7    6.09    0.76 
 -12  -4   7    6.27    0.96 
  12  -4  -7    6.33    0.72 
 -12   4   7    6.60    0.81 
  12   4  -7    6.21    0.81 
 -12   4   7    6.61    0.86 
  12   4  -7    6.50    0.68 
  10  -4  -7    0.13    0.43 
 -10  -4   7    0.14    0.62 
 -10  -4   7    0.33    0.47 
  10   4  -7    0.12    0.51 
  10   4  -7    0.18    0.40 
 -10   4   7    0.33    0.55 
  -8  -4   7    5.23    0.72 
  -8  -4   7    4.88    0.84 
   8  -4  -7    5.21    0.59 
   8  -4  -7    4.57    0.60 
   8   4  -7    5.06    0.72 
  -8   4   7    4.91    0.75 
   8   4  -7    5.07    0.67 
  -6  -4   7  129.13    5.17 
   6  -4  -7  134.82    5.11 
   6  -4  -7  135.96    5.12 
  -6  -4   7  134.96    5.39 
   6   4  -7  130.79    5.19 
   6   4  -7  134.64    5.28 
  -6   4   7  134.20    5.26 
  -6   4   7  133.79    5.10 
   4  -4  -7  311.91   11.69 
  -4  -4   7  306.56   11.95 
   4  -4  -7  314.46   11.79 
  -4  -4   7  310.48   11.80 
  -4   4   7  308.40   11.85 
  -4   4   7  313.66   11.69 
  -4   4   7  315.58   11.79 
  -2  -4   7   49.83    2.20 
  -2  -4   7   50.11    2.35 
   2  -4  -7   50.53    2.29 
   2  -4  -7   50.98    2.07 
  -2   4   7   50.98    2.30 
   2   4  -7   52.79    2.50 
  -2   4   7   50.04    2.29 
   0  -4   7   66.93    2.61 
   0  -4  -7   68.01    2.38 
   0  -4  -7   68.16    2.69 
   0   4  -7   70.27    2.62 
   0   4  -7   67.18    2.55 
   0   4  -7   67.72    2.62 
   0   4   7   66.99    2.63 
   0   4   7   68.72    2.63 
   0   4   7   67.84    2.70 
   2  -4   7    2.62    0.40 
  -2  -4  -7    2.36    0.25 
   2  -4   7    2.74    0.39 
  -2  -4  -7    2.50    0.52 
  -2  -4  -7    2.64    0.46 
   2  -4   7    2.66    0.48 
  -2   4  -7    2.60    0.37 
  -2   4  -7    2.68    0.39 
   2   4   7    2.58    0.52 
   2   4   7    2.53    0.44 
   4  -4   7   44.42    1.81 
  -4  -4  -7   44.07    1.97 
   4  -4   7   43.80    1.91 
  -4  -4  -7   44.22    1.88 
  -4  -4  -7   44.91    1.73 
   4  -4   7   43.97    1.64 
   4   4   7   44.58    1.73 
  -4   4  -7   44.32    1.82 
   4   4   7   44.37    1.87 
   4   4   7   43.79    2.00 
  -4   4  -7   44.88    1.67 
   6  -4   7    4.27    0.68 
  -6  -4  -7    4.82    0.86 
   6  -4   7    4.86    0.81 
  -6  -4  -7    4.82    0.79 
  -6   4  -7    5.07    0.78 
   6   4   7    4.36    0.91 
  -8  -4  -7    6.43    0.99 
   8  -4   7    5.27    0.93 
   8  -4   7    6.36    0.93 
  -8  -4  -7    6.00    0.99 
  -8   4  -7    6.25    0.95 
   8   4   7    6.03    0.87 
   8   4   7    6.24    1.11 
 -10  -4  -7   26.77    1.72 
  10  -4   7   26.54    1.82 
  10  -4   7   25.98    1.70 
 -10  -4  -7   26.80    1.77 
  10   4   7   26.52    1.94 
  10   4   7   26.91    1.63 
 -10   4  -7   26.77    1.69 
  12  -4   7   24.27    1.61 
 -12  -4  -7   24.66    1.64 
 -12  -4  -7   24.67    1.67 
  12  -4   7   24.27    1.76 
  12   4   7   23.20    1.72 
  12   4   7   24.13    1.49 
 -12   4  -7   23.43    1.56 
 -14  -4  -7    4.17    0.86 
  14  -4   7    4.13    0.90 
 -14  -4  -7    4.33    0.82 
  14  -4   7    4.34    0.87 
  14   4   7    3.54    0.79 
 -14   4  -7    4.10    0.79 
  14   4   7    4.12    0.81 
 -16  -4  -7    6.54    1.11 
 -16  -4  -7    7.40    1.20 
  16  -4   7    6.62    1.15 
  16  -4   7    7.45    1.34 
  16   4   7    6.29    1.28 
  16   4   7    5.84    1.01 
  18  -4   7    0.33    0.93 
 -18  -4  -7    0.15    0.89 
  18  -4   7    0.22    0.87 
  18   4   7    0.03    0.88 
  18   4   7   -0.28    0.87 
 -19  -5   7    1.07    0.95 
  19  -5  -7    0.76    0.82 
 -19  -5   7    0.28    1.18 
  19  -5  -7    1.05    0.81 
 -19   5   7    0.85    0.94 
 -17  -5   7    0.25    0.76 
 -17  -5   7    0.14    1.00 
  17  -5  -7    0.53    0.82 
  17  -5  -7    0.04    0.74 
  17   5  -7    0.00    0.82 
 -17   5   7    0.45    0.82 
  15  -5  -7    2.95    0.82 
 -15  -5   7    2.13    1.06 
 -15  -5   7    2.85    0.84 
  15   5  -7    2.51    0.87 
 -15   5   7    2.42    0.79 
  13  -5  -7   15.02    1.11 
 -13  -5   7   15.36    1.44 
 -13  -5   7   14.88    1.14 
  13  -5  -7   14.99    0.96 
  13   5  -7   15.18    1.01 
 -13   5   7   15.24    1.14 
 -13   5   7   15.41    1.29 
  13   5  -7   15.61    1.26 
  11  -5  -7   10.07    0.89 
 -11  -5   7    9.76    1.18 
 -11  -5   7    9.34    0.92 
 -11   5   7   10.72    1.12 
  11   5  -7    9.49    0.84 
  11   5  -7    9.69    0.98 
  -9  -5   7   75.04    2.95 
  -9  -5   7   75.33    3.17 
   9  -5  -7   76.15    2.87 
   9  -5  -7   74.54    2.81 
  -9   5   7   74.17    3.00 
   9   5  -7   75.16    3.04 
  -7  -5   7  150.90    5.47 
  -7  -5   7  144.90    5.23 
   7  -5  -7  150.33    5.19 
   7  -5  -7  152.18    5.18 
  -7   5   7  147.38    5.31 
   7   5  -7  148.08    5.35 
   5  -5  -7  163.49    5.48 
  -5  -5   7  161.79    5.78 
  -5  -5   7  161.93    5.60 
   5  -5  -7  161.51    5.58 
  -5   5   7  161.27    5.68 
  -5   5   7  160.70    5.46 
   5   5  -7  160.23    5.69 
   3  -5  -7   69.52    2.73 
  -3  -5   7   70.44    2.89 
  -3  -5   7   71.66    3.09 
   3  -5  -7   70.43    2.94 
  -3   5   7   69.50    2.97 
  -3   5   7   70.77    2.96 
  -1  -5   7   47.10    2.31 
   1  -5  -7   46.76    1.97 
  -1   5   7   46.31    2.29 
   1   5  -7   45.95    2.16 
  -1   5   7   45.98    2.26 
  -1  -5  -7   49.78    1.65 
  -1  -5  -7   49.24    2.00 
   1  -5   7   50.18    1.94 
   1  -5   7   49.34    1.88 
   1   5   7   49.59    2.01 
   1   5   7   48.87    1.91 
  -1   5  -7   49.25    1.82 
  -1   5  -7   49.32    1.86 
   3  -5   7   54.97    2.26 
  -3  -5  -7   55.26    2.49 
  -3  -5  -7   53.99    2.11 
   3  -5   7   54.45    2.35 
  -3  -5  -7   54.15    2.32 
   3  -5   7   52.89    2.16 
  -3   5  -7   53.53    2.17 
   3   5   7   53.67    2.48 
  -3   5  -7   54.31    2.26 
  -5  -5  -7  135.76    4.96 
  -5  -5  -7  133.80    5.11 
   5  -5   7  133.26    4.84 
  -5  -5  -7  135.33    5.25 
   5  -5   7  131.48    5.13 
   5  -5   7  134.97    5.07 
  -5   5  -7  134.26    4.85 
  -5   5  -7  134.31    5.07 
   5   5   7  134.98    5.30 
   7  -5   7   47.06    2.22 
  -7  -5  -7   47.19    2.21 
   7  -5   7   46.65    2.13 
  -7  -5  -7   45.89    2.24 
   7   5   7   46.29    2.35 
   7   5   7   47.27    2.04 
  -7   5  -7   46.88    2.15 
  -9  -5  -7   21.31    1.64 
  -9  -5  -7   20.99    1.74 
   9  -5   7   19.95    1.61 
   9   5   7   21.26    1.91 
  -9   5  -7   20.24    1.58 
   9   5   7   21.22    1.50 
 -11  -5  -7   10.20    1.09 
  11  -5   7   10.38    1.23 
  11  -5   7   10.10    1.10 
 -11  -5  -7   10.42    1.17 
  11   5   7    9.95    1.19 
 -11   5  -7   11.04    1.20 
  11   5   7   10.28    0.99 
  13  -5   7   11.97    1.26 
 -13  -5  -7   12.20    1.26 
 -13  -5  -7   11.64    1.20 
  13  -5   7   11.77    1.31 
 -13   5  -7   11.87    1.19 
  13   5   7   11.54    1.08 
  13   5   7   10.97    1.22 
 -15  -5  -7   21.82    1.85 
  15  -5   7   22.12    2.00 
 -15  -5  -7   23.20    1.93 
  15  -5   7   22.17    1.91 
  15   5   7   21.70    1.75 
  15   5   7   20.94    1.97 
 -17  -5  -7   13.17    1.48 
  17  -5   7   13.02    1.57 
  17  -5   7   13.28    1.51 
  17   5   7   11.60    1.46 
  17   5   7   12.55    1.32 
 -18  -6   7    0.13    1.04 
 -18  -6   7    0.62    0.88 
  18  -6  -7    0.19    0.71 
  18   6  -7    0.07    0.93 
 -18   6   7    0.89    0.97 
 -16  -6   7    2.46    1.27 
 -16  -6   7    2.30    0.90 
  16  -6  -7    2.46    0.84 
  16   6  -7    1.62    0.89 
 -16   6   7    2.45    0.88 
 -14  -6   7    0.35    1.03 
  14  -6  -7    0.31    0.66 
 -14  -6   7    0.33    0.68 
 -14   6   7    0.54    0.81 
  14   6  -7   -0.09    0.73 
 -14   6   7    0.07    0.86 
 -12  -6   7    4.61    1.20 
  12  -6  -7    4.45    0.82 
 -12  -6   7    4.84    1.02 
 -12   6   7    5.18    1.11 
  12   6  -7    4.49    1.03 
 -10  -6   7    7.71    1.12 
  10  -6  -7    7.68    0.78 
 -10  -6   7    8.06    0.94 
  10   6  -7    7.74    1.00 
 -10   6   7    7.12    0.89 
  -8  -6   7    2.79    0.70 
   8  -6  -7    2.82    0.55 
  -8  -6   7    2.84    0.87 
  -8   6   7    3.04    0.72 
   8   6  -7    2.79    0.70 
  -6  -6   7    4.66    0.69 
   6  -6  -7    4.82    0.58 
  -6  -6   7    4.85    0.92 
   6   6  -7    4.53    0.72 
  -6   6   7    5.19    0.82 
  -4  -6   7    6.74    0.52 
   4  -6  -7    6.79    0.40 
  -4  -6   7    6.70    0.73 
  -4   6   7    6.76    0.59 
  -2  -6   7   12.72    1.05 
   2  -6  -7   12.83    0.67 
   2   6  -7   12.79    0.93 
  -2   6   7   12.55    1.00 
  -2   6   7   12.97    1.05 
   0  -6  -7    1.35    0.66 
   0  -6   7    1.37    0.66 
   0  -6  -7    1.34    0.33 
   0   6   7    0.82    0.58 
   0   6  -7    1.41    0.57 
   0   6   7    0.96    0.64 
   2  -6   7    4.83    0.60 
   2  -6   7    4.62    0.52 
  -2  -6  -7    4.91    0.39 
   2  -6   7    4.77    0.55 
  -2  -6  -7    5.14    0.78 
  -2   6  -7    4.71    0.57 
   2   6   7    5.05    0.72 
  -2   6  -7    4.59    0.54 
   2   6   7    5.13    0.79 
   4  -6   7    2.52    0.66 
   4  -6   7    2.48    0.71 
  -4  -6  -7    2.13    0.49 
  -4  -6  -7    2.92    0.86 
   4  -6   7    2.65    0.57 
  -4  -6  -7    2.53    0.70 
  -4   6  -7    2.88    0.69 
  -4   6  -7    2.62    0.58 
   4   6   7    2.18    0.81 
  -6  -6  -7    2.12    0.70 
  -6  -6  -7    2.17    0.85 
   6  -6   7    1.77    0.64 
   6  -6   7    1.67    0.64 
  -6   6  -7    1.77    0.40 
   6   6   7    1.51    0.74 
  -6   6  -7    2.22    0.71 
  -8  -6  -7    6.74    0.96 
  -8  -6  -7    6.88    1.14 
   8  -6   7    6.89    0.99 
  -8   6  -7    6.68    0.93 
   8   6   7    7.10    1.20 
 -10  -6  -7    1.81    0.78 
 -10  -6  -7    1.90    0.90 
  10  -6   7    1.84    0.78 
  10   6   7    1.61    0.86 
 -10   6  -7    1.58    0.75 
  10   6   7    1.61    0.65 
  12  -6   7    0.14    0.58 
 -12  -6  -7    0.35    0.65 
 -12  -6  -7    0.76    0.84 
  12  -6   7    0.23    0.64 
  12   6   7    0.74    0.91 
 -12   6  -7    0.79    0.74 
  12   6   7    0.51    0.55 
  14  -6   7    5.74    1.02 
 -14  -6  -7    6.29    1.10 
  14  -6   7    5.73    1.05 
 -14  -6  -7    6.89    1.19 
  14   6   7    5.79    0.95 
  14   6   7    5.60    1.17 
  16  -6   7    0.79    0.88 
 -16  -6  -7    0.88    0.90 
 -16  -6  -7    1.41    0.90 
  16  -6   7    0.61    0.82 
  16   6   7    0.93    0.84 
  16   6   7    0.28    1.05 
  17  -7  -7   10.33    1.52 
 -17  -7   7    8.85    1.71 
 -17  -7   7    8.96    1.33 
 -17   7   7    9.92    1.50 
  17   7  -7    9.30    1.55 
  15  -7  -7    4.13    0.94 
 -15  -7   7    3.38    1.32 
 -15  -7   7    3.80    0.93 
 -15   7   7    4.45    1.13 
  15   7  -7    3.06    0.99 
  13  -7  -7    0.60    0.64 
 -13  -7   7    0.85    0.78 
 -13  -7   7    0.52    0.99 
 -13   7   7    0.56    0.71 
  13   7  -7    0.97    0.89 
 -11  -7   7    0.91    0.67 
 -11  -7   7    0.45    0.83 
  11  -7  -7    0.83    0.57 
 -11   7   7    0.33    0.60 
  11   7  -7    0.70    0.67 
  -9  -7   7   75.43    3.56 
   9  -7  -7   77.11    3.21 
  -9  -7   7   77.23    3.37 
   9   7  -7   76.53    3.53 
  -9   7   7   75.38    3.37 
   7  -7  -7   51.52    2.46 
  -7  -7   7   50.21    2.62 
  -7  -7   7   49.46    2.82 
   7   7  -7   49.76    2.76 
  -7   7   7   49.40    2.66 
  -5  -7   7   19.64    1.19 
  -5  -7   7   19.83    1.44 
   5  -7  -7   18.68    0.98 
  -5   7   7   19.04    1.27 
   3  -7  -7    4.47    0.51 
  -3  -7   7    4.63    0.87 
  -3   7   7    4.79    0.80 
   3   7  -7    5.02    0.81 
  -3   7   7    4.61    0.81 
   1  -7  -7    7.26    0.60 
  -1  -7   7    7.43    0.99 
  -1   7   7    7.81    0.96 
  -1   7   7    6.84    0.87 
   1   7  -7    8.11    0.93 
  -1  -7  -7   43.20    1.61 
  -1  -7  -7   43.93    2.03 
   1  -7   7   42.64    1.90 
   1  -7   7   43.21    1.88 
   1   7   7   44.38    2.11 
  -1   7  -7   44.70    1.90 
   1   7   7   43.43    1.97 
   3  -7   7    5.24    0.60 
  -3  -7  -7    5.82    0.84 
  -3  -7  -7    5.16    0.41 
   3  -7   7    5.58    0.56 
   3  -7   7    5.81    0.67 
  -3   7  -7    5.57    0.62 
   3   7   7    5.86    0.83 
   3   7   7    5.87    0.78 
   5  -7   7   58.94    2.54 
  -5  -7  -7   59.26    2.54 
   5  -7   7   59.37    2.28 
  -5  -7  -7   59.11    2.67 
   5   7   7   59.48    2.81 
  -5   7  -7   58.04    2.29 
  -5   7  -7   57.79    2.47 
  -7  -7  -7   22.56    1.55 
   7  -7   7   22.43    1.42 
  -7  -7  -7   22.15    1.38 
   7   7   7   22.64    1.75 
  -7   7  -7   22.01    1.35 
  -9  -7  -7   23.85    1.62 
  -9  -7  -7   23.59    1.69 
   9  -7   7   22.91    1.53 
   9   7   7   23.64    1.91 
  -9   7  -7   23.37    1.54 
  11  -7   7    4.37    0.83 
 -11  -7  -7    4.03    0.84 
 -11  -7  -7    3.92    0.83 
  11   7   7    4.21    1.08 
 -11   7  -7    4.51    0.86 
  13  -7   7   11.87    1.38 
  13  -7   7   11.10    1.35 
 -13  -7  -7   12.34    1.45 
 -13  -7  -7   11.90    1.53 
  13   7   7   10.60    1.42 
 -15  -7  -7   -0.07    0.81 
  15  -7   7    0.23    0.85 
 -15  -7  -7    0.36    0.83 
  15  -7   7   -0.15    0.74 
  15   7   7   -0.35    0.93 
 -16  -8   7   13.39    1.84 
  16  -8  -7   13.53    1.47 
 -16  -8   7   12.72    1.52 
  16   8  -7   13.10    1.70 
 -16   8   7   12.35    1.50 
 -14  -8   7   31.82    2.14 
 -14  -8   7   31.69    2.43 
  14  -8  -7   31.37    2.00 
 -14   8   7   31.77    2.19 
  14   8  -7   31.25    2.35 
 -12  -8   7   17.93    1.89 
 -12  -8   7   17.29    1.49 
  12  -8  -7   16.98    1.32 
 -12   8   7   17.14    1.46 
  12   8  -7   17.90    1.76 
 -10  -8   7    8.27    1.26 
  10  -8  -7    8.17    0.81 
 -10  -8   7    8.01    0.96 
 -10   8   7    8.44    1.11 
  10   8  -7    7.88    1.04 
  -8  -8   7    0.95    0.56 
  -8  -8   7    1.02    0.83 
   8  -8  -7    1.10    0.47 
   8   8  -7    1.11    0.74 
  -8   8   7    1.13    0.69 
  -6  -8   7   49.14    2.41 
   6  -8  -7   48.82    1.97 
  -6  -8   7   48.81    2.17 
   6   8  -7   49.36    2.43 
  -6   8   7   47.68    2.24 
  -4  -8   7   42.13    2.20 
   4  -8  -7   43.01    1.81 
  -4   8   7   43.09    2.15 
   4   8  -7   43.11    2.08 
  -2  -8   7   15.55    1.28 
   2  -8  -7   15.10    0.88 
  -2   8   7   15.18    1.29 
  -2   8   7   15.63    1.22 
   2   8  -7   15.61    1.17 
   0  -8   7   23.69    1.56 
   0  -8  -7   23.74    1.22 
   0  -8   7   23.23    1.48 
   0  -8  -7   22.33    1.57 
   0   8   7   23.48    1.55 
   0   8   7   23.64    1.64 
   0   8  -7   23.77    1.49 
   2  -8   7    3.93    0.64 
  -2  -8  -7    4.09    0.80 
   2  -8   7    4.36    0.67 
  -2  -8  -7    3.81    0.41 
  -2   8  -7    4.05    0.68 
   2   8   7    4.41    0.77 
   2   8   7    3.90    0.75 
   4  -8   7    7.29    0.91 
   4  -8   7    7.32    0.75 
  -4  -8  -7    7.08    1.11 
   4   8   7    7.36    0.99 
  -4   8  -7    6.97    0.85 
   4   8   7    6.44    0.98 
  -6  -8  -7    2.32    0.88 
  -6  -8  -7    2.27    0.76 
   6  -8   7    2.31    0.81 
   6   8   7    2.07    1.01 
  -6   8  -7    2.18    0.71 
  -8  -8  -7    0.61    0.82 
   8  -8   7    0.39    0.67 
  -8  -8  -7    0.48    0.61 
  -8   8  -7    0.37    0.62 
   8   8   7    0.36    0.79 
  10  -8   7   24.87    1.73 
 -10  -8  -7   26.01    2.00 
 -10  -8  -7   26.62    1.78 
  10   8   7   25.10    2.03 
 -10   8  -7   25.78    1.79 
 -12  -8  -7   10.98    1.55 
 -12  -8  -7   11.75    1.49 
  12  -8   7   10.13    1.30 
  12   8   7    9.93    1.63 
  14  -8   7    0.59    0.93 
 -14  -8  -7    1.09    1.04 
 -14  -8  -7    0.52    0.85 
  14  -8   7    0.50    0.88 
  14   8   7   -0.16    0.98 
  15  -9  -7    1.24    0.78 
 -15  -9   7    1.65    1.17 
 -15  -9   7    1.47    0.88 
  15   9  -7    1.02    1.06 
 -15   9   7    1.83    0.97 
 -13  -9   7    1.04    0.74 
 -13  -9   7    1.10    1.05 
  13  -9  -7    1.09    0.69 
  13   9  -7    0.88    0.91 
 -13   9   7    1.32    0.87 
 -11  -9   7    1.08    0.75 
 -11  -9   7    0.53    1.05 
  11  -9  -7    0.41    0.58 
  11   9  -7    0.83    0.86 
 -11   9   7    0.83    0.78 
   9  -9  -7   11.40    0.92 
  -9  -9   7   11.27    1.38 
  -9  -9   7   11.03    1.05 
  -9   9   7   12.57    1.38 
   9   9  -7   11.24    1.19 
  -7  -9   7    1.35    0.87 
   7  -9  -7    1.82    0.53 
  -7  -9   7    1.87    0.68 
  -7   9   7    1.85    0.82 
   7   9  -7    2.20    0.93 
   5  -9  -7   36.13    1.66 
  -5  -9   7   34.96    2.08 
   5   9  -7   35.34    1.95 
  -5   9   7   36.10    2.03 
   3  -9  -7   10.38    0.79 
  -3  -9   7   11.34    1.38 
   3   9  -7    9.69    1.02 
  -3   9   7   10.83    1.29 
   1  -9  -7    8.33    0.69 
  -1  -9   7    8.34    1.04 
  -1   9   7    8.37    1.08 
   1   9  -7    9.16    1.09 
  -1   9   7    8.02    1.02 
   1  -9   7    1.57    0.54 
  -1  -9  -7    1.91    0.38 
   1  -9   7    1.84    0.61 
  -1  -9  -7    1.84    0.77 
  -1   9  -7    1.53    0.61 
   1   9   7    1.79    0.75 
   1   9   7    1.61    0.61 
   3  -9   7    2.25    0.57 
  -3  -9  -7    2.43    0.82 
   3  -9   7    2.10    0.60 
   3   9   7    1.99    0.77 
   3   9   7    2.30    0.73 
  -3   9  -7    2.39    0.67 
   5  -9   7    0.39    0.64 
   5  -9   7    0.50    0.45 
  -5  -9  -7    0.19    0.69 
   5   9   7    0.06    0.66 
  -5   9  -7    0.15    0.61 
   5   9   7    0.13    0.74 
  -7  -9  -7    1.82    0.72 
  -7  -9  -7    2.35    0.93 
   7  -9   7    2.03    0.72 
   7   9   7    2.23    0.96 
  -7   9  -7    2.19    0.83 
   9  -9   7    5.09    1.00 
  -9  -9  -7    5.04    1.11 
  -9  -9  -7    5.14    1.03 
   9   9   7    5.18    1.20 
  -9   9  -7    4.81    0.99 
  11  -9   7    0.34    0.82 
 -11  -9  -7    0.09    0.76 
 -11  -9  -7    0.88    0.98 
  11   9   7   -0.42    0.99 
 -13  -9  -7    1.43    0.83 
  13  -9   7    0.93    0.75 
 -13  -9  -7    2.11    1.11 
  13   9   7    0.90    1.09 
 -14 -10   7    1.01    0.86 
 -14 -10   7    1.26    1.31 
 -14  10   7    1.07    1.00 
  14  10  -7    1.10    0.92 
 -12 -10   7    2.36    1.05 
 -12 -10   7    1.92    1.14 
  12 -10  -7    1.83    0.78 
  12  10  -7    2.34    1.14 
 -12  10   7    2.39    1.03 
  10 -10  -7    1.87    0.66 
 -10 -10   7    2.20    0.84 
 -10 -10   7    1.89    1.03 
 -10  10   7    2.18    0.94 
  10  10  -7    2.15    0.91 
  -8 -10   7    1.49    0.93 
   8 -10  -7    2.29    0.62 
  -8 -10   7    2.10    0.80 
  -8  10   7    2.60    0.98 
   8  10  -7    2.42    1.00 
  -6 -10   7    2.44    1.01 
   6 -10  -7    1.68    0.51 
  -6  10   7    2.04    0.79 
   6  10  -7    1.73    0.75 
  -4 -10   7   26.46    1.87 
   4 -10  -7   27.66    1.46 
  -4  10   7   26.65    1.77 
   4  10  -7   26.82    1.78 
   2 -10  -7    8.86    0.82 
  -2 -10   7    9.44    1.26 
  -2  10   7    8.49    1.14 
   2  10  -7    9.86    1.23 
   0 -10   7    5.42    0.83 
   0 -10  -7    5.38    0.90 
   0 -10  -7    5.24    0.54 
   0 -10   7    5.63    0.84 
   0  10  -7    5.57    0.90 
   0  10   7    4.95    0.84 
   0  10   7    4.80    0.87 
   2 -10   7    2.16    0.69 
  -2 -10  -7    2.13    0.87 
   2 -10   7    1.64    0.55 
   2  10   7    1.96    0.75 
   2  10   7    1.84    0.77 
  -2  10  -7    1.86    0.69 
   4 -10   7    2.79    0.60 
  -4 -10  -7    2.88    0.88 
   4 -10   7    2.83    0.76 
   4  10   7    2.66    0.87 
   4  10   7    3.02    0.86 
  -4  10  -7    2.74    0.73 
   6 -10   7    7.98    1.17 
  -6 -10  -7    8.52    1.40 
   6  10   7    7.59    1.39 
  -6  10  -7    7.57    1.16 
   6  10   7    8.02    1.27 
  -8 -10  -7    7.68    1.24 
  -8 -10  -7    7.90    1.11 
   8 -10   7    7.24    1.00 
   8  10   7    7.14    1.23 
  10 -10   7   14.16    1.46 
 -10 -10  -7   15.34    1.67 
 -10 -10  -7   15.58    1.73 
  10  10   7   13.75    1.71 
  12 -10   7    5.44    1.11 
 -12 -10  -7    5.29    1.16 
 -12 -10  -7    5.34    1.10 
  12  10   7    4.38    1.22 
 -13  11   7    0.28    0.92 
 -11 -11   7    4.99    1.08 
 -11 -11   7    5.11    1.32 
 -11  11   7    5.32    1.23 
  11  11  -7    4.82    1.13 
  -9 -11   7   10.03    1.63 
  -9 -11   7    8.59    1.19 
  -9  11   7    8.55    1.32 
  -7 -11   7   10.90    1.46 
  -7  11   7   10.61    1.31 
   7  11  -7   10.84    1.36 
  -5 -11   7    2.91    1.07 
  -5  11   7    3.06    0.97 
   5  11  -7    2.32    0.88 
  -3 -11   7    2.64    1.02 
  -3  11   7    1.75    0.81 
   3  11  -7    1.88    0.84 
  -1 -11   7    5.09    0.81 
  -1 -11   7    5.28    0.96 
   1  11  -7    5.00    0.97 
  -1  11   7    4.92    0.94 
  -1  11   7    5.25    1.02 
   1 -11   7    6.05    0.96 
   1 -11   7    6.53    1.14 
  -1 -11  -7    5.95    1.14 
   1  11   7    6.24    1.17 
  -1  11  -7    6.33    1.15 
   1  11   7    6.24    1.23 
   3 -11   7    1.55    0.69 
  -3 -11  -7    1.41    0.85 
   3 -11   7    1.42    0.67 
  -3  11  -7    1.46    0.79 
   3  11   7    1.31    0.87 
   3  11   7    1.15    0.84 
  -5 -11  -7    5.91    1.27 
   5 -11   7    5.06    0.99 
   5  11   7    5.52    1.36 
   5  11   7    5.31    1.16 
   7 -11   7    0.11    0.64 
  -7 -11  -7    0.35    0.83 
   7  11   7    0.06    0.92 
   7  11   7   -0.06    0.78 
  -9 -11  -7    5.84    1.19 
  -9 -11  -7    6.03    1.15 
   9 -11   7    5.11    0.89 
   9  11   7    5.75    1.43 
 -11 -11  -7    0.94    1.01 
  11 -11   7    0.35    0.79 
 -11 -11  -7    0.19    0.84 
 -10 -12   7    0.98    1.09 
 -10 -12   7    0.86    0.99 
 -10  12   7    0.96    0.99 
  -8 -12   7    0.58    1.14 
  -8  12   7    0.52    0.94 
  -6 -12   7    5.44    1.29 
  -6  12   7    4.92    1.05 
  -4 -12   7    1.12    1.05 
  -4  12   7    0.85    0.87 
  -2 -12   7    0.40    0.87 
  -2 -12   7   -0.02    0.58 
  -2  12   7    0.01    0.82 
   0 -12   7    0.58    0.84 
   0 -12   7    0.39    0.69 
   0  12   7    0.35    0.89 
   0  12   7    0.51    0.82 
   2 -12   7    0.38    0.62 
   2 -12   7    0.51    0.72 
  -2 -12  -7    0.69    0.83 
   2  12   7    0.58    0.91 
   2  12   7    0.40    0.85 
   4 -12   7    0.94    0.77 
  -4 -12  -7    0.89    0.87 
   4  12   7    0.74    0.87 
   4  12   7    0.52    0.96 
  -6 -12  -7    1.45    0.98 
   6 -12   7    1.02    0.78 
   6  12   7    1.21    0.88 
   6  12   7    1.08    1.12 
  -8 -12  -7    0.59    0.90 
   8 -12   7    0.38    0.84 
   8  12   7    0.17    0.91 
   8  12   7   -0.10    0.96 
  -7 -13   7    0.72    1.07 
  -7  13   7   -0.02    0.96 
  -5 -13   7    0.67    1.10 
  -5  13   7    0.22    0.85 
  -3 -13   7    0.41    0.75 
  -3 -13   7    0.67    0.93 
  -3  13   7    0.07    0.93 
  -1 -13   7    3.23    1.01 
  -1 -13   7    2.89    0.79 
  -1  13   7    3.03    0.99 
   1 -13   7    0.78    0.75 
   1 -13   7    2.00    1.43 
   1  13   7    1.19    0.96 
  -3 -13  -7    3.00    1.07 
   3 -13   7    2.21    0.83 
   3  13   7    2.51    1.05 
   3  13   7    2.58    1.13 
  -5 -13  -7    3.88    1.28 
   5 -13   7    3.67    1.01 
   5  13   7    4.41    1.36 
   5  13   7    3.84    1.36 
  20   0  -8    3.00    0.92 
 -20   0   8    3.49    1.07 
 -18   0   8    2.64    0.90 
  18   0  -8    2.69    0.68 
 -18   0   8    2.30    0.86 
  18   0  -8    2.55    0.80 
  16   0  -8   10.53    1.17 
 -16   0   8   10.46    1.38 
 -16   0   8   10.20    1.32 
 -14   0   8   50.38    2.37 
  14   0  -8   49.67    2.22 
  14   0  -8   50.47    2.13 
 -14   0   8   49.95    2.45 
  12   0  -8   68.50    2.87 
  12   0  -8   69.91    3.03 
 -12   0   8   68.69    2.88 
 -12   0   8   68.96    3.10 
 -12   0   8   69.07    3.15 
  10   0  -8   29.01    1.60 
 -10   0   8   29.49    1.73 
  10   0  -8   28.58    1.64 
 -10   0   8   28.32    1.64 
  10   0  -8   28.38    1.41 
 -10   0   8   28.86    1.40 
  -8   0   8  168.66    6.55 
   8   0  -8  164.21    6.39 
   8   0  -8  170.69    6.43 
   8   0  -8  169.01    6.23 
  -8   0   8  166.16    6.22 
  -8   0   8  167.45    6.42 
   6   0  -8   28.65    1.51 
   6   0  -8   28.01    1.55 
  -6   0   8   28.80    1.53 
  -6   0   8   28.71    1.32 
  -6   0   8   28.49    1.66 
  -6   0   8   28.96    1.50 
  -4   0   8   24.45    1.06 
   4   0  -8   24.09    1.14 
   4   0  -8   23.75    1.03 
  -4   0   8   23.84    1.23 
  -4   0   8   24.16    1.07 
  -4   0   8   23.94    1.11 
  -4   0   8   23.90    0.93 
   2   0  -8   38.03    1.79 
  -2   0   8   38.43    1.72 
  -2   0   8   40.24    1.82 
  -2   0   8   38.13    1.66 
   2   0  -8   38.34    1.66 
   0   0   8  217.09    7.03 
   0   0   8  215.24    6.93 
   0   0  -8  218.64    7.08 
   0   0   8  214.82    6.93 
   0   0   8  216.09    7.11 
   0   0   8  216.62    7.05 
   2   0   8   75.05    3.21 
   2   0   8   75.79    3.02 
  -2   0  -8   75.99    3.07 
   2   0   8   76.36    3.06 
  -2   0  -8   76.63    3.23 
   2   0   8   76.33    3.10 
  -2   0  -8   76.76    3.10 
   4   0   8   62.67    3.01 
   4   0   8   63.33    2.91 
   4   0   8   61.56    2.94 
   4   0   8   61.70    3.15 
  -4   0  -8   63.00    2.95 
  -4   0  -8   63.96    3.03 
   4   0   8   62.65    2.95 
   6   0   8    2.44    0.59 
   6   0   8    2.48    0.47 
  -6   0  -8    2.17    0.55 
   6   0   8    2.33    0.53 
   6   0   8    2.90    0.61 
   6   0   8    2.69    0.78 
  -8   0  -8   18.64    1.23 
   8   0   8   18.73    1.14 
   8   0   8   19.03    1.26 
   8   0   8   18.67    1.41 
   8   0   8   18.54    1.22 
  -8   0  -8   19.32    1.12 
  10   0   8    1.24    0.46 
 -10   0  -8    1.34    0.48 
 -10   0  -8    1.28    0.31 
  10   0   8    1.06    0.37 
  10   0   8    1.29    0.52 
 -12   0  -8    9.37    0.96 
 -12   0  -8    9.86    0.75 
  12   0   8    9.85    1.18 
  12   0   8   10.27    1.12 
  14   0   8   15.85    1.44 
  14   0   8   15.90    1.59 
 -14   0  -8   16.23    1.36 
  16   0   8    3.98    0.93 
 -16   0  -8    4.43    0.99 
  16   0   8    4.14    0.86 
  18   0   8   -0.14    0.85 
  18   0   8    0.19    0.79 
  19  -1  -8    5.84    0.94 
  19  -1  -8    5.97    1.18 
 -19  -1   8    6.86    1.24 
 -19  -1   8    5.66    1.26 
 -19   1   8    6.38    1.24 
  19   1  -8    6.56    1.23 
  17  -1  -8    4.13    0.88 
 -17  -1   8    4.85    1.15 
 -17  -1   8    4.96    1.25 
  17  -1  -8    3.56    0.92 
  17   1  -8    4.45    1.08 
 -17   1   8    4.71    1.17 
 -17   1   8    3.76    1.02 
  17   1  -8    4.47    0.89 
 -15  -1   8   22.62    1.62 
  15  -1  -8   23.70    1.56 
 -15  -1   8   23.07    1.81 
  15  -1  -8   22.73    1.62 
  15  -1  -8   22.99    1.42 
  15   1  -8   22.98    1.47 
 -15   1   8   22.92    1.68 
 -15   1   8   23.41    1.70 
  15   1  -8   22.13    1.61 
  15   1  -8   23.05    1.52 
  13  -1  -8    5.79    0.90 
  13  -1  -8    4.99    0.89 
 -13  -1   8    5.66    1.13 
  13  -1  -8    5.38    0.73 
 -13  -1   8    5.91    0.99 
 -13   1   8    5.66    1.05 
  13   1  -8    5.74    0.86 
  13   1  -8    5.94    1.02 
  13   1  -8    5.49    0.78 
 -13   1   8    5.06    0.94 
 -11  -1   8    8.74    0.66 
  11  -1  -8    8.87    0.79 
 -11  -1   8    9.18    0.96 
  11  -1  -8    8.79    0.60 
  11  -1  -8    9.48    0.86 
 -11  -1   8    9.35    0.89 
 -11   1   8    9.06    0.93 
  11   1  -8    8.94    0.74 
  11   1  -8    8.81    0.72 
  11   1  -8    9.38    0.87 
 -11   1   8    8.50    0.79 
   9  -1  -8   18.27    0.84 
   9  -1  -8   18.25    1.07 
  -9  -1   8   18.09    0.93 
  -9  -1   8   18.66    1.14 
   9  -1  -8   17.14    1.04 
  -9  -1   8   18.29    1.23 
   9   1  -8   17.95    1.07 
   9   1  -8   17.72    1.09 
  -9   1   8   18.32    1.12 
  -9   1   8   18.01    1.23 
   9   1  -8   18.66    0.99 
  -7  -1   8    8.44    0.96 
  -7  -1   8    8.74    0.69 
   7  -1  -8    8.83    0.84 
  -7  -1   8    8.44    0.84 
   7  -1  -8    8.76    0.85 
  -7   1   8    9.32    0.96 
   7   1  -8    8.11    0.72 
   7   1  -8    8.33    0.83 
   7   1  -8    9.47    0.90 
  -7   1   8    9.73    0.91 
  -5  -1   8   57.21    2.74 
  -5  -1   8   60.10    2.69 
   5  -1  -8   58.09    2.65 
   5  -1  -8   58.62    2.62 
  -5  -1   8   59.61    2.64 
   5  -1  -8   58.28    2.58 
  -5  -1   8   57.83    2.53 
  -5  -1   8   57.83    2.58 
  -5   1   8   58.31    2.62 
   5   1  -8   59.85    2.60 
  -5   1   8   58.03    2.56 
   5   1  -8   59.16    2.68 
   5   1  -8   58.70    2.76 
  -3  -1   8    6.00    0.50 
   3  -1  -8    5.33    0.52 
   3  -1  -8    4.80    0.43 
   3   1  -8    6.72    0.67 
   3   1  -8    6.29    0.51 
  -3   1   8    5.35    0.42 
  -3   1   8    5.53    0.55 
   1  -1  -8  211.32    7.67 
  -1  -1   8  206.18    7.58 
   1  -1  -8  212.60    7.74 
  -1  -1   8  215.41    7.77 
  -1  -1   8  212.21    7.82 
   1  -1  -8  213.89    7.75 
  -1   1   8  214.83    7.74 
   1   1  -8  210.21    7.59 
   1   1  -8  211.62    7.78 
  -1   1   8  211.22    7.67 
  -1   1   8  212.82    7.74 
   1  -1   8   36.43    1.61 
  -1  -1  -8   36.51    1.82 
   1  -1   8   37.17    1.77 
  -1  -1  -8   37.65    1.69 
  -1  -1  -8   37.31    1.73 
   1  -1   8   36.99    1.76 
  -1  -1  -8   36.86    1.68 
   1   1   8   36.90    1.71 
  -1   1  -8   36.66    1.61 
   1   1   8   36.33    1.83 
  -1   1  -8   36.67    1.77 
   1   1   8   36.98    1.69 
   1   1   8   36.88    1.68 
   3  -1   8    3.95    0.59 
  -3  -1  -8    3.30    0.55 
  -3  -1  -8    3.00    0.46 
   3  -1   8    2.92    0.48 
   3  -1   8    3.86    0.67 
  -3  -1  -8    3.59    0.54 
   3  -1   8    3.49    0.73 
  -3  -1  -8    3.71    0.76 
   3   1   8    3.71    0.72 
   3   1   8    3.20    0.54 
   3   1   8    2.64    0.43 
   3   1   8    3.74    0.62 
  -3   1  -8    3.89    0.65 
   3   1   8    3.59    0.53 
  -3   1  -8    3.09    0.48 
   5  -1   8   36.25    1.31 
   5  -1   8   36.56    1.53 
   5  -1   8   36.18    1.40 
  -5  -1  -8   35.95    1.44 
   5  -1   8   36.08    1.64 
  -5  -1  -8   35.32    1.43 
   5   1   8   35.93    1.44 
  -5   1  -8   35.98    1.40 
   5   1   8   35.37    1.24 
   5   1   8   35.97    1.43 
   5   1   8   35.94    1.64 
   5   1   8   36.15    1.43 
   7  -1   8    0.98    0.50 
  -7  -1  -8    0.47    0.39 
   7  -1   8    0.88    0.55 
   7   1   8    0.27    0.18 
  -7   1  -8    0.51    0.39 
   7   1   8    0.65    0.43 
   7   1   8    0.81    0.47 
   7   1   8    0.50    0.42 
   7   1   8    0.48    0.51 
   9  -1   8   12.28    0.87 
  -9  -1  -8   11.86    0.81 
   9  -1   8   12.11    0.64 
   9  -1   8   12.36    0.99 
  -9  -1  -8   12.28    0.90 
   9  -1   8   12.47    1.05 
   9   1   8   11.75    0.51 
   9   1   8   12.69    1.14 
   9   1   8   12.33    0.89 
  -9   1  -8   12.20    0.90 
 -11  -1  -8    0.46    0.50 
  11  -1   8    0.22    0.55 
 -11  -1  -8    0.31    0.39 
  11  -1   8    0.13    0.51 
  11   1   8    0.45    0.54 
 -11   1  -8    0.42    0.52 
  11   1   8    0.19    0.55 
  11   1   8    0.15    0.16 
 -13  -1  -8    2.92    0.67 
 -13  -1  -8    3.39    0.58 
  13  -1   8    2.85    0.72 
  13  -1   8    3.31    0.79 
  13   1   8    2.94    0.65 
 -13   1  -8    3.10    0.72 
  13   1   8    2.90    0.79 
  15  -1   8    4.14    1.03 
 -15  -1  -8    4.47    0.93 
  15  -1   8    4.82    1.05 
 -15   1  -8    4.34    0.92 
  15   1   8    4.26    0.99 
  15   1   8    4.52    0.93 
  17  -1   8    1.60    0.86 
  17  -1   8    2.35    0.85 
 -17  -1  -8    1.77    0.81 
  17   1   8    1.79    0.75 
  17   1   8    1.81    0.84 
  19   1   8    1.03    0.89 
 -20  -2   8    2.92    1.02 
 -20  -2   8    2.44    1.20 
  20  -2  -8    2.60    0.93 
  20   2  -8    3.16    1.05 
 -20   2   8    2.95    1.10 
 -18  -2   8    0.45    0.80 
 -18  -2   8    0.22    0.95 
  18  -2  -8    0.80    0.73 
  18  -2  -8    0.47    0.72 
  18   2  -8    0.52    0.74 
 -18   2   8    0.63    0.81 
 -16  -2   8    0.62    0.77 
  16  -2  -8    0.73    0.63 
 -16  -2   8    1.04    0.68 
  16  -2  -8    0.96    0.74 
 -16   2   8    0.81    0.71 
 -16   2   8    1.15    0.83 
  16   2  -8    0.60    0.60 
  16   2  -8    0.92    0.55 
  16   2  -8    0.81    0.69 
 -14  -2   8    0.56    0.61 
  14  -2  -8    0.51    0.37 
 -14  -2   8    0.79    0.74 
  14  -2  -8    0.51    0.55 
  14  -2  -8    0.47    0.54 
  14   2  -8    0.34    0.48 
  14   2  -8    0.33    0.54 
  14   2  -8    0.34    0.56 
 -14   2   8    0.04    0.58 
 -14   2   8    0.51    0.64 
  12  -2  -8   14.19    1.05 
 -12  -2   8   14.27    1.10 
  12  -2  -8   14.25    0.86 
  12  -2  -8   14.50    1.08 
 -12  -2   8   14.10    1.26 
 -12   2   8   14.32    1.20 
  12   2  -8   13.94    1.20 
  12   2  -8   13.75    1.07 
 -12   2   8   14.68    1.22 
  12   2  -8   14.48    1.03 
  10  -2  -8    0.35    0.46 
 -10  -2   8    0.43    0.49 
 -10  -2   8    0.51    0.61 
  10  -2  -8    0.49    0.46 
  10  -2  -8    0.27    0.25 
 -10  -2   8    0.46    0.37 
  10   2  -8    0.44    0.43 
 -10   2   8    0.39    0.52 
 -10   2   8    0.51    0.55 
  10   2  -8    0.47    0.49 
  10   2  -8    0.79    0.49 
   6  -2  -8   37.45    1.38 
  -6  -2   8   37.90    1.61 
   6  -2  -8   37.23    1.20 
  -6  -2   8   37.34    1.44 
   6  -2  -8   38.32    1.50 
  -6  -2   8   37.47    1.41 
   6   2  -8   37.44    1.41 
  -6   2   8   37.94    1.50 
   6   2  -8   36.39    1.45 
  -6   2   8   38.00    1.37 
   4  -2  -8   13.72    0.64 
   4  -2  -8   14.15    0.83 
   4  -2  -8   15.17    0.87 
   4  -2  -8   14.51    0.73 
   4   2  -8   14.52    0.88 
  -4   2   8   15.05    0.87 
  -4   2   8   13.92    0.66 
  -4   2   8   14.69    0.70 
   2  -2  -8   71.93    3.05 
  -2  -2   8   68.08    2.92 
   2  -2  -8   71.97    3.00 
  -2  -2   8   73.70    3.09 
  -2  -2   8   70.76    3.12 
   2  -2  -8   73.38    3.02 
  -2   2   8   70.66    2.88 
   2   2  -8   72.11    3.11 
  -2   2   8   71.86    3.00 
  -2   2   8   73.84    3.03 
   2   2  -8   73.01    3.14 
   2   2  -8   72.49    2.94 
   0  -2   8   18.27    1.31 
   0  -2  -8   20.69    1.27 
   0  -2  -8   20.58    1.36 
   0  -2   8   19.94    1.32 
   0   2   8   20.87    1.36 
   0   2   8   19.84    1.26 
   0   2   8   19.59    1.11 
   4  -2   8    5.52    0.42 
  -4  -2  -8    6.39    0.59 
  -4  -2  -8    6.11    0.36 
  -4  -2  -8    6.66    0.54 
  -4  -2  -8    6.28    0.64 
   4  -2   8    6.15    0.52 
   4  -2   8    5.99    0.60 
   4   2   8    6.70    0.55 
   4   2   8    6.07    0.54 
   4   2   8    6.78    0.71 
  -4   2  -8    5.85    0.49 
   4   2   8    6.11    0.66 
   6  -2   8    9.98    0.39 
   6  -2   8    9.82    0.69 
  -6  -2  -8    9.98    0.79 
  -6  -2  -8    9.73    0.70 
   6  -2   8    9.75    0.76 
   6  -2   8    9.75    0.84 
  -6   2  -8    9.68    0.69 
   6   2   8    9.65    0.82 
   6   2   8    9.92    0.72 
   6   2   8   10.43    0.72 
   8  -2   8   20.31    1.21 
  -8  -2  -8   19.21    1.21 
   8  -2   8   19.65    1.27 
  -8  -2  -8   20.15    1.26 
   8  -2   8   19.84    1.40 
  -8   2  -8   19.58    1.20 
   8   2   8   20.16    1.22 
   8   2   8   20.33    1.48 
  10  -2   8    0.60    0.62 
 -10  -2  -8    0.62    0.58 
  10  -2   8    0.46    0.55 
 -10  -2  -8    0.39    0.48 
 -10   2  -8    0.26    0.47 
  10   2   8    0.41    0.58 
  10   2   8    0.37    0.48 
  12  -2   8    0.71    0.65 
 -12  -2  -8    0.50    0.52 
  12  -2   8    0.48    0.69 
 -12  -2  -8    0.75    0.62 
  12   2   8    0.40    0.69 
  12   2   8    0.36    0.56 
 -12   2  -8    0.58    0.52 
 -14  -2  -8   10.21    1.20 
 -14  -2  -8    9.56    0.98 
  14  -2   8    9.20    1.12 
  14  -2   8    9.32    1.08 
  14   2   8    9.74    1.28 
  14   2   8    9.36    1.01 
 -14   2  -8    9.49    1.04 
 -16  -2  -8    4.40    1.00 
  16  -2   8    4.43    1.09 
  16  -2   8    4.38    1.08 
  16   2   8    3.60    0.93 
  16   2   8    4.31    1.00 
 -16   2  -8    3.91    0.90 
  18  -2   8    0.89    0.89 
  18  -2   8    0.45    0.93 
  18   2   8    0.74    1.02 
  18   2   8    0.68    0.84 
 -19  -3   8    5.82    1.15 
  19  -3  -8    6.87    1.02 
 -19  -3   8    6.18    1.07 
  19  -3  -8    6.58    1.13 
  19   3  -8    6.58    1.03 
 -19   3   8    7.02    1.19 
 -17  -3   8    7.90    1.35 
 -17  -3   8    8.78    1.21 
  17  -3  -8    9.18    1.20 
  17  -3  -8    8.91    1.21 
  17   3  -8    8.19    1.32 
 -17   3   8    8.24    1.23 
  17   3  -8    9.22    1.29 
  15  -3  -8    2.84    0.85 
  15  -3  -8    2.43    0.77 
 -15  -3   8    2.05    0.79 
 -15  -3   8    2.65    1.00 
  15   3  -8    2.45    0.80 
  15   3  -8    2.40    0.81 
 -15   3   8    2.76    0.88 
 -15   3   8    2.59    0.87 
  15   3  -8    2.64    0.67 
 -13  -3   8    3.67    0.95 
  13  -3  -8    3.68    0.67 
 -13  -3   8    3.59    0.69 
  13  -3  -8    4.14    0.74 
  13  -3  -8    3.64    0.46 
  13   3  -8    3.98    0.76 
 -13   3   8    3.93    0.79 
 -13   3   8    3.78    0.72 
  13   3  -8    3.88    0.71 
  13   3  -8    3.73    0.59 
  11  -3  -8   13.09    0.92 
  11  -3  -8   13.04    0.96 
 -11  -3   8   13.20    1.20 
 -11  -3   8   12.99    0.95 
  11  -3  -8   13.22    0.74 
 -11   3   8   13.58    1.06 
  11   3  -8   12.75    1.00 
  11   3  -8   12.92    0.89 
 -11   3   8   13.61    1.11 
  -9  -3   8   69.93    3.14 
  -9  -3   8   70.59    2.97 
   9  -3  -8   70.59    2.74 
   9  -3  -8   68.81    2.88 
   9   3  -8   70.04    2.94 
   9   3  -8   68.46    2.91 
  -9   3   8   70.09    3.00 
  -7  -3   8  132.98    5.36 
  -7  -3   8  132.76    5.19 
   7  -3  -8  131.47    5.11 
   7  -3  -8  132.70    5.00 
  -7  -3   8  132.37    5.18 
  -7   3   8  130.10    5.21 
   7   3  -8  132.34    5.19 
  -7   3   8  133.54    5.12 
   7   3  -8  133.07    5.21 
  -5  -3   8   14.66    0.77 
   5  -3  -8   15.35    0.67 
   5  -3  -8   14.54    0.66 
  -5  -3   8   15.00    0.98 
  -5  -3   8   15.37    0.87 
  -5   3   8   14.98    0.84 
  -5   3   8   14.78    0.65 
   5   3  -8   15.38    0.88 
   3  -3  -8  295.19   10.42 
  -3  -3   8  299.15   10.63 
   3  -3  -8  299.83   10.54 
  -3  -3   8  296.53   10.51 
  -3  -3   8  297.42   10.69 
   3   3  -8  295.93   10.51 
  -3   3   8  299.81   10.54 
  -3   3   8  298.08   10.42 
   3   3  -8  280.64   10.59 
  -3   3   8  295.03   10.58 
   3   3  -8  299.50   10.70 
  -1  -3   8   16.76    1.29 
   1  -3  -8   15.29    0.81 
  -1  -3   8   15.35    0.81 
  -1   3   8   16.00    0.84 
   1   3  -8   14.81    0.84 
  -1   3   8   15.64    0.81 
   1   3  -8   15.61    0.67 
   1   3  -8   15.27    0.67 
  -1   3   8   15.75    0.76 
  -1  -3  -8    0.44    0.33 
   1  -3   8    0.53    0.37 
   1  -3   8    0.50    0.25 
  -1  -3  -8    0.62    0.18 
   1  -3   8    0.72    0.43 
  -1  -3  -8    0.46    0.40 
  -1   3  -8    0.41    0.35 
  -1   3  -8    0.34    0.24 
   1   3   8    0.41    0.38 
   1   3   8    0.67    0.37 
   1   3   8    0.55    0.17 
   3  -3   8    1.05    0.43 
   3  -3   8    1.06    0.29 
  -3  -3  -8    1.08    0.28 
  -3  -3  -8    1.05    0.25 
   3  -3   8    1.03    0.33 
  -3  -3  -8    0.88    0.45 
  -3  -3  -8    0.90    0.35 
   3   3   8    1.18    0.29 
   3   3   8    1.24    0.42 
  -3   3  -8    1.20    0.35 
   3   3   8    1.05    0.46 
   5  -3   8    6.44    0.76 
   5  -3   8    6.88    0.87 
  -5  -3  -8    6.33    0.94 
  -5  -3  -8    6.54    0.70 
  -5  -3  -8    6.39    0.82 
   5   3   8    6.13    0.75 
  -5   3  -8    5.97    0.74 
   5   3   8    6.50    0.72 
   5   3   8    6.41    1.05 
   7  -3   8   16.27    1.31 
  -7  -3  -8   15.96    1.11 
   7  -3   8   16.53    1.06 
  -7  -3  -8   16.00    1.10 
   7  -3   8   16.08    1.15 
  -7   3  -8   15.91    1.04 
   7   3   8   16.10    0.99 
   7   3   8   15.86    1.32 
  -9  -3  -8    2.22    0.66 
   9  -3   8    2.10    0.64 
   9  -3   8    1.85    0.72 
  -9  -3  -8    2.11    0.62 
   9  -3   8    1.89    0.55 
   9   3   8    1.75    0.49 
   9   3   8    1.77    0.74 
  -9   3  -8    2.13    0.59 
  11  -3   8   14.25    1.30 
 -11  -3  -8   14.40    1.21 
 -11  -3  -8   14.67    1.26 
  11  -3   8   14.17    1.32 
  11   3   8   13.42    1.33 
 -11   3  -8   14.91    1.20 
  11   3   8   14.41    1.17 
  13  -3   8    0.49    0.61 
 -13  -3  -8    0.44    0.60 
  13  -3   8    0.52    0.72 
 -13  -3  -8    0.08    0.58 
  13   3   8    0.39    0.75 
  13   3   8    0.29    0.55 
 -13   3  -8    0.50    0.61 
  15  -3   8    1.07    0.72 
 -15  -3  -8    1.22    0.78 
 -15  -3  -8    1.53    0.70 
  15  -3   8    1.15    0.82 
 -15   3  -8    1.32    0.74 
  15   3   8    1.15    0.89 
  15   3   8    1.05    0.64 
  17  -3   8    3.82    1.14 
 -17  -3  -8    3.09    0.93 
  17  -3   8    3.21    0.92 
  17   3   8    2.90    0.83 
  17   3   8    3.29    1.09 
 -20  -4   8    0.53    1.22 
  20  -4  -8    0.97    0.84 
  20  -4  -8    1.03    1.01 
 -20  -4   8    0.95    0.96 
 -20   4   8    1.14    0.97 
  18  -4  -8    1.97    0.79 
 -18  -4   8    1.57    1.00 
  18  -4  -8    1.81    0.74 
 -18  -4   8    1.83    0.85 
 -18   4   8    1.92    0.83 
 -16  -4   8    0.28    0.69 
  16  -4  -8    0.31    0.65 
  16  -4  -8   -0.38    0.51 
 -16  -4   8   -0.29    0.81 
  16   4  -8    0.01    0.67 
 -16   4   8    0.22    0.72 
 -16   4   8    0.02    0.75 
  16   4  -8    0.03    0.65 
 -14  -4   8   26.89    1.63 
  14  -4  -8   27.99    1.66 
  14  -4  -8   26.63    1.55 
 -14  -4   8   27.14    1.88 
  14  -4  -8   27.33    1.70 
  14   4  -8   27.33    1.46 
 -14   4   8   26.73    1.64 
  14   4  -8   26.91    1.67 
 -14   4   8   26.89    1.65 
  12  -4  -8    0.95    0.56 
 -12  -4   8    0.80    0.75 
  12  -4  -8    1.12    0.40 
 -12  -4   8    0.97    0.60 
  12   4  -8    0.95    0.51 
 -12   4   8    1.13    0.71 
  12   4  -8    0.79    0.61 
 -12   4   8    1.54    0.69 
 -10  -4   8    0.29    0.49 
 -10  -4   8    0.09    0.64 
  10  -4  -8    0.13    0.39 
  10  -4  -8    0.17    0.29 
  10  -4  -8    0.24    0.30 
 -10   4   8    0.63    0.59 
  10   4  -8    0.34    0.45 
  10   4  -8    0.25    0.51 
   8  -4  -8    5.81    0.62 
   8  -4  -8    6.22    0.61 
  -8  -4   8    6.22    0.76 
  -8  -4   8    6.14    0.90 
   8   4  -8    5.94    0.73 
  -8   4   8    6.33    0.83 
   8   4  -8    6.52    0.76 
   6  -4  -8   40.58    1.62 
  -6  -4   8   38.70    1.88 
   6  -4  -8   40.00    1.60 
  -6  -4   8   39.12    1.69 
  -6   4   8   39.62    1.58 
   6   4  -8   40.40    1.76 
  -6   4   8   40.14    1.78 
   6   4  -8   40.24    1.79 
   4  -4  -8   20.65    0.96 
  -4  -4   8   20.23    1.17 
   4  -4  -8   19.52    0.80 
  -4  -4   8   20.15    0.93 
  -4   4   8   20.57    1.04 
  -4   4   8   20.31    0.96 
  -4   4   8   19.53    0.78 
  -2  -4   8   42.32    2.32 
  -2  -4   8   41.06    2.13 
   2  -4  -8   41.91    2.24 
   2  -4  -8   42.19    1.97 
  -2   4   8   42.08    2.24 
  -2   4   8   41.52    2.24 
   0  -4   8    3.76    0.78 
   0  -4  -8    4.21    0.87 
   0   4   8    3.51    0.77 
   0   4   8    4.20    0.87 
   0   4  -8    4.02    0.65 
   0   4   8    3.98    0.73 
   0   4  -8    3.38    0.69 
  -2  -4  -8   21.26    0.99 
   2  -4   8   21.33    0.89 
  -2  -4  -8   20.62    1.06 
   2  -4   8   21.35    0.93 
   2  -4   8   21.03    1.02 
  -2  -4  -8   21.67    0.78 
  -2   4  -8   21.15    0.90 
   2   4   8   21.18    0.96 
  -2   4  -8   21.62    0.91 
   2   4   8   21.50    1.11 
   4  -4   8   49.65    1.85 
   4  -4   8   49.76    1.99 
  -4  -4  -8   50.57    1.92 
  -4  -4  -8   50.67    2.18 
   4  -4   8   50.37    2.12 
  -4  -4  -8   50.22    2.07 
   4   4   8   50.47    2.26 
   4   4   8   50.14    2.05 
   4   4   8   50.62    1.91 
  -4   4  -8   49.00    2.00 
  -6  -4  -8   34.32    1.76 
   6  -4   8   33.72    1.58 
   6  -4   8   34.94    1.73 
  -6  -4  -8   34.16    1.65 
   6   4   8   34.80    1.83 
   6   4   8   34.26    1.52 
  -6   4  -8   34.91    1.62 
  -8  -4  -8    0.54    0.54 
  -8  -4  -8    0.51    0.52 
   8  -4   8    0.76    0.59 
   8  -4   8    0.49    0.48 
   8  -4   8    0.65    0.57 
   8   4   8    0.47    0.43 
   8   4   8    0.42    0.57 
  -8   4  -8    0.58    0.49 
 -10  -4  -8   43.05    2.17 
  10  -4   8   44.36    2.28 
  10  -4   8   42.60    2.38 
 -10  -4  -8   43.06    2.24 
  10   4   8   43.67    2.09 
 -10   4  -8   42.88    2.12 
  10   4   8   42.62    2.41 
 -12  -4  -8    4.40    0.81 
  12  -4   8    4.20    0.82 
  12  -4   8    4.57    0.87 
 -12  -4  -8    4.63    0.86 
 -12   4  -8    4.08    0.72 
  12   4   8    4.07    0.85 
  12   4   8    4.24    0.68 
  14  -4   8   10.99    1.32 
 -14  -4  -8   10.66    1.12 
  14  -4   8   11.49    1.32 
 -14  -4  -8   10.41    1.14 
  14   4   8   10.58    1.26 
  14   4   8   10.36    1.05 
 -14   4  -8   10.69    1.15 
  16  -4   8   11.37    1.48 
  16  -4   8   11.03    1.32 
 -16  -4  -8   11.20    1.88 
 -16  -4  -8   11.39    1.39 
  16   4   8   10.96    1.53 
  16   4   8   11.80    1.37 
 -18  -4  -8    2.19    1.14 
  18  -4   8    2.46    1.06 
  18   4   8    1.93    0.82 
  18   4   8    2.24    1.15 
  19  -5  -8    0.19    0.84 
  19  -5  -8    0.20    0.78 
 -19  -5   8   -0.13    0.99 
 -19  -5   8    0.26    0.82 
 -19   5   8    0.47    0.87 
  17  -5  -8    8.29    1.21 
 -17  -5   8    7.61    1.20 
  17  -5  -8    8.09    1.10 
 -17  -5   8    7.65    1.39 
 -17   5   8    8.09    1.29 
  17   5  -8    7.74    1.20 
 -15  -5   8    0.58    0.71 
 -15  -5   8    0.68    1.08 
  15  -5  -8    0.37    0.61 
  15   5  -8    0.32    0.71 
  15   5  -8    0.38    0.55 
 -15   5   8    0.54    0.68 
 -15   5   8    0.67    0.75 
  13  -5  -8    7.75    0.82 
  13  -5  -8    8.40    1.04 
 -13  -5   8    7.81    1.30 
 -13  -5   8    8.35    1.11 
  13   5  -8    8.09    0.94 
 -13   5   8    7.83    1.04 
  13   5  -8    7.49    1.04 
 -13   5   8    8.41    1.21 
 -11  -5   8    9.88    1.19 
  11  -5  -8   10.19    0.90 
 -11  -5   8   10.43    0.99 
  11  -5  -8   10.12    0.90 
  11   5  -8    9.62    0.96 
 -11   5   8   10.11    1.09 
  11   5  -8   10.42    0.90 
  -9  -5   8    2.18    0.65 
  -9  -5   8    2.21    0.84 
   9  -5  -8    2.02    0.48 
   9  -5  -8    2.07    0.55 
   9   5  -8    2.07    0.64 
  -9   5   8    2.29    0.69 
  -7  -5   8    2.00    0.78 
   7  -5  -8    1.73    0.46 
   7  -5  -8    1.72    0.49 
  -7  -5   8    1.81    0.58 
   7   5  -8    2.01    0.65 
  -7   5   8    1.98    0.64 
   5  -5  -8    4.60    0.61 
  -5  -5   8    5.00    0.67 
  -5  -5   8    5.08    0.87 
   5  -5  -8    4.85    0.49 
  -5   5   8    4.67    0.47 
  -5   5   8    4.71    0.69 
  -3  -5   8   15.77    1.10 
   3  -5  -8   16.04    0.68 
  -3  -5   8   15.65    0.85 
   3  -5  -8   15.64    0.94 
  -3   5   8   15.76    1.01 
  -3   5   8   16.07    0.98 
  -1  -5   8    4.98    0.99 
   1  -5  -8    5.11    0.54 
  -1   5   8    5.09    0.97 
  -1   5   8    4.59    0.97 
   1   5  -8    4.80    0.79 
  -1   5   8    5.94    0.92 
  -1  -5  -8    8.72    0.45 
   1  -5   8    8.53    0.75 
  -1  -5  -8    8.70    0.85 
   1  -5   8    8.43    0.72 
   1   5   8    8.90    0.87 
   1   5   8    8.26    0.76 
  -1   5  -8    8.31    0.69 
  -1   5  -8    8.97    0.69 
   3  -5   8    2.03    0.45 
  -3  -5  -8    1.91    0.31
[truncated: 515,310 more chars]
