# Supplementary material for: Structural Speciation of Ti(IV)-(α-Hydroxycarboxylic Acid) Complexes in Metabolism-Related (Patho)Physiology—In Vitro Approaches to (Pre)Adipocyte Differentiation and Mineralization
Source: Int J Mol Sci. 2023 Jul 24;24(14):11865. doi: 10.3390/ijms241411865 (PMC10380816; doi:10.3390/ijms241411865)
Supplement: Supplementary file 1 [file ijms-24-11865-s001.zip › Final cifs and checkcifs/ki487telikopublish comp3.cif]

data_global 
_audit_creation_date        "2023-01-02"
_audit_creation_method CRYSTALS_ver_14.61_build_6236 

_oxford_structure_analysis_title  'ki_487_0m in P2(1)3'
_chemical_name_systematic         ?
_chemical_melting_point           ?

#looking for refcif 
 
 
# Check this file using the IUCr facility at: 
# http://checkcif.iucr.org/ 
 
# The content below is held in the file 'script/refcif.dat'. This is a text 
# file which you may edit to reflect local conditions. 
# Items which need looking at are represented by a '?'. 
# Items for which there are choices are prefixed with 'choose from'. 
 
_publ_contact_letter 
; 
 Please consider this CIF submission for 
 publication as a Short Format Paper in Acta 
 Crystallographica E. 
; 
_publ_contact_author_name         'Anthony Other' 
_publ_contact_author_address 
; 
 Chemical Crystallography Laboratory, 
 Department of Chemistry, 
 University of Nowhere, 
 Nowhere, NO1 4T, UK. 
; 
 
_publ_contact_author_phone        '+44 1865 000000' 
_publ_contact_author_fax          '+44 1865 000000' 
_publ_contact_author_email        'a.n.other@chem.no.ac.uk' 
_publ_requested_journal           'Section E' 
_publ_requested_category          EO # choose from: FI FM FO CI CM CO AD 
_publ_requested_coeditor_name     'Prof William Clegg' 
 
_publ_section_title 
# Title of paper - generally just the systematic or trivial name 
; ? 
; 
 
# The loop structure below should contain the names and addresses of all 
# authors, in the required order of publication. Repeat as necessary. 
loop_ 
 _publ_author_name 
 _publ_author_address 
 _publ_author_footnote 
 'Other, Anthony N.' # Author 1 
; 
 ? # Address for author 1 
; 
; 
 ? # Footnote for author 1 
; 
 'Else, S. O.' # Author 2 
; 
 ? # Address 2 
; 
; 
 ? # Footnote 2 
; 
 
 
_publ_section_abstract 
# Text of the abstract 
# (a) The Abstract must be self-contained and comprehensible 
# without the rest of the paper. This means no references 
# to atom names or to compound numbers; compounds must be 
# identified as the title compound, or by name or by some other 
# means such as derivatives of each other (e.g. "the 
# corresponding ketone"). 
# (b) The chemical formula of "the title compound" must be given. 
# (c) Any crystallographic molecular symmetry should be 
# mentioned, and also the presence of more than one molecule 
# in the asymmetric unit (i.e. anything other than Z'=1). 
; 
? 
; 
 
_publ_section_related_literature  # Not in version 2.3.1 
############################################################### 
# Essential references (e.g. to the origin of the material studied, related 
# structural studies, and to information supporting the reported structure) 
# should be cited in this section, with appropriate very brief explanatory 
# text, for example `The synthesis of the complex is described by Jones 
# (2001). The anhydrous complex has essentially the same coordination 
# geometry (Smith, 2003).' In addition, all references included in the 
# supplementary materials, but not elsewhere in the published article, 
# should be given here. The simple text `For related literature, see:...' 
# may be used, but further details should be provided in the Comment 
# section, which forms part of the supplementary material. 
############################################################### 
; 
? 
; 
 
_publ_section_comment 
# Text of the paper 
# Note that atoms are referenced as N2, not N(2) or N~2~ 
# If text containing () occur within (), the outer ones should be [] 
# Figures should be referenced as Fig. 
; 
? 
; 
_publ_section_acknowledgements    # Acknowledgments 
; 
? 
; 
_publ_section_figure_captions 
# Captions to figures - Start each caption on a new line after a blank line 
; 
Fig. 1. 
The title compound with displacement ellipsoids drawn at the 50% 
probability level. H atoms are shown as spheres of 
arbitary radius. 
 
; 
 
 
_publ_section_exptl_refinement 
# Some potentially useful phrases are donated by Bill Clegg: 
; 
In the absence of significant anomalous scattering, Friedel pairs were 
merged. 
 
The absolute configuration was arbitrarily assigned. 
 
The relatively large ratio of minimum to maximum corrections applied 
in the multiscan process (1:nnn) reflect changes in the illuminated 
volume of the crystal. 
 
Changes in illuminated volume were kept to a minimum, and were 
taken into account (G\"orbitz, 1999) by the multi-scan inter-frame 
scaling (DENZO/SCALEPACK, Otwinowski & Minor, 1997). 
 
 
G\"orbitz, C. H. (1999). Acta Cryst. B55, 1090-1098. 
 
 
 
 
The H atoms were all located in a difference map, but those 
attached to carbon atoms were repositioned geometrically. 
The H atoms were initially refined with soft restraints on the 
bond lengths and angles to regularise their geometry 
(C---H in the range 0.93--0.98, 
N---H in the range 0.86--0.89 
N---H to 0.86 
O---H = 0.82 
\%A) 
and 
U~iso~(H) (in the range 1.2-1.5 times U~eq~ of the parent atom), 
after which the positions were refined with riding constraints 
(Cooper et al, 2010). 
 
Cooper, R. I., Thompson, A. L. & Watkin, D. J. (2010). J. Appl. Cryst. 
43, 1100-1107. 
 
; 
 
_publ_section_exptl_prep 
# Brief details or a reference. Include solvent if known 
; 
? 
; 
 
# Hand-made tables can be put in the cif. The number of columns 
# is set in the loop header. 
# The contants of each column can either be a piece of text 
# without any spaces (eg a number) or other text enclosed in " " 
# Remove the leading # in the following example 
 
#_geom_extra_table_head_A 
#; 
#Table 2. 
#Molecular parameters deviating most from MOGUL averages 
#; 
# 
#loop_ 
#_geom_extra_tableA_col_1 
#_geom_extra_tableA_col_2 
#_geom_extra_tableA_col_3 
#_geom_extra_tableA_col_4 
# 
#Parameter "Observed Value" "MOGUL Value" "MOGUL e.s.d" 
#N5-C6-C4 129 124 "7 (\%)" 
#C3-O10-C2 105 109 "2 (\%)" 
#C6-O7 1.25 1.22 ".02 (\%A)" 
# 
 
data_I 
 
_exptl_special_details 
; 
 The crystal was 
placed in the cold stream of an Oxford 
Cryosystems open-flow nitrogen cryostat (Cosier & 
Glazer, 1986) with a nominal stability of 0.1K. 
 
Cosier, J. & Glazer, A.M., 1986. J. Appl. Cryst. 105-107. 
; 
_refine_special_details 
; 
? 
; 
#--------------------------------------------------------------- 
# _oxford_ data items, April 2010: 
# There is some uncertainty about the correct way of forming local data 
# names, e.g. 
 
# _atom_site_special_shape_oxford 
# or 
# _oxford_atom_site_special_shape 
 
# see: 
# http://www.iucr.org/resources/cif/spec/version1.1/semantics#namespace 
 
# A reserved prefix, e.g. foo, must be used in the following way 
# " If the data file contains items defined in a DDL1 dictionary, the 
# local data names assigned under the reserved prefix must contain it as 
# their first component, e.g. _foo_atom_site_my_item. " 
 
# However, this seems to say the opposite: 
# http://www.iucr.org/__data/iucr/cif/standard/cifstd8.html 
 
# According to advice from the IUCr, CRYSTALS is correct 
#--------------------------------------------------------------- 
# End of 'script/refcif.dat' 
#end of refcif 
_cell_length_a                    15.1689(6)
_cell_length_b                    15.1689(6)
_cell_length_c                    15.1689(6)
_cell_angle_alpha                 90
_cell_angle_beta                  90
_cell_angle_gamma                 90
_cell_volume                      3490.3(4)
 
_symmetry_cell_setting            'cubic' 
_symmetry_space_group_name_H-M    'P 21 3 ' 
_symmetry_space_group_name_Hall   ? 
loop_
 _symmetry_equiv_pos_as_xyz
 'x,y,z'
 'y,z,x'
 'z,x,y'
 'x+1/2,-y+1/2,-z'
 'y+1/2,-z+1/2,-x'
 'z+1/2,-x+1/2,-y'
 '-y,z+1/2,-x+1/2'
 '-z,x+1/2,-y+1/2'
 '-z+1/2,-x,y+1/2'
 '-x+1/2,-y,z+1/2'
 '-y+1/2,-z,x+1/2'
 '-x,y+1/2,-z+1/2'

loop_
_atom_type_symbol
_atom_type_scat_dispersion_real
_atom_type_scat_dispersion_imag
_atom_type_scat_Cromer_Mann_a1
_atom_type_scat_Cromer_Mann_b1
_atom_type_scat_Cromer_Mann_a2
_atom_type_scat_Cromer_Mann_b2
_atom_type_scat_Cromer_Mann_a3
_atom_type_scat_Cromer_Mann_b3
_atom_type_scat_Cromer_Mann_a4
_atom_type_scat_Cromer_Mann_b4
_atom_type_scat_Cromer_Mann_c
_atom_type_scat_source  
 C       0.0033   0.0016   2.3100  20.8439   1.0200  10.2075   1.5886   0.5687
   0.8650  51.6512   0.2156 'International Tables Vol C 4.2.6.8 and 6.1.1.4'
 H       0.0000   0.0000   0.4930  10.5109   0.3229  26.1257   0.1402   3.1424
   0.0408  57.7998   0.0030 'International Tables Vol C 4.2.6.8 and 6.1.1.4'
 O       0.0106   0.0060   3.0485  13.2771   2.2868   5.7011   1.5463   0.3239
   0.8670  32.9089   0.2508 'International Tables Vol C 4.2.6.8 and 6.1.1.4'
 Ti      0.2776   0.4457   9.7595   7.8508   7.3558   0.5000   1.6991  35.6338
   1.9021 116.1050   1.2807 'International Tables Vol C 4.2.6.8 and 6.1.1.4'
 N       0.0061   0.0033  12.2126   0.0057   3.1322   9.8933   2.0125  28.9975
   1.1663   0.5826 -11.5290 'International Tables Vol C 4.2.6.8 and 6.1.1.4'
 
 
_cell_formula_units_Z                    4

# Given Formula = C30 H30 N0.50 O12 Ti3 
# Dc =      1.40 Fooo =   1502.00 Mu =      7.27 M =    733.26
# Found Formula = C21 H41.99 N2.00 O20.00 Ti1.00 
# Dc =      1.31 FOOO =   1455.74 Mu =      3.23 M =    690.35

_chemical_formula_sum             'C21 H41.99 N2.00 O20.00 Ti1.00'
_chemical_formula_moiety          'C21 H41.99 N2.00 O20.00 Ti1.00'
_chemical_compound_source                ?
_chemical_formula_weight            690.35
 
 
_cell_measurement_reflns_used          135
_cell_measurement_theta_min             10
_cell_measurement_theta_max             20
_cell_measurement_temperature          295
 
_exptl_crystal_description        'prism' 
_exptl_crystal_colour             'colorless' 
_exptl_crystal_size_min           0.110 
_exptl_crystal_size_mid           0.160 
_exptl_crystal_size_max           0.190 
 
_exptl_crystal_density_diffrn     1.314 
_exptl_crystal_density_meas       ? 
_exptl_crystal_density_method     'not measured' 
# Non-dispersive F(000): 
_exptl_crystal_F_000              1455.744 
_exptl_absorpt_coefficient_mu     0.323 
 
# Sheldrick geometric approximatio 0.95 0.97 
_exptl_absorpt_correction_type    numerical 
_exptl_absorpt_process_details 
; 
 Analytical Absorption (De Meulenaer & Tompa, 1965) 
; 
_exptl_absorpt_correction_T_min   0.95 
_exptl_absorpt_correction_T_max   0.97 
_diffrn_measurement_device_type   'Bruker Kappa Apex2' 
_diffrn_measurement_device        'Area' 
_diffrn_radiation_monochromator   'graphite' 
_diffrn_radiation_type            'Mo K\a'
_diffrn_radiation_wavelength           0.71073
_diffrn_measurement_method        '\f & \w scans' 
 
# If a reference occurs more than once, delete the author 
# and date from subsequent references. 
_computing_data_collection        'Apex2 (Bruker AXS, 2006)' 
_computing_cell_refinement        'Apex2 (Bruker AXS, 2006)' 
_computing_data_reduction         'Apex2 (Bruker AXS, 2006)' 
_computing_structure_solution     'Superflip (Palatinus & Chapuis, 2007)' 
_computing_structure_refinement   'CRYSTALS (Betteridge et al., 2003)' 
_computing_publication_material   'CRYSTALS (Betteridge et al., 2003)' 
_computing_molecular_graphics     'CAMERON (Watkin et al., 1996)' 
 
_diffrn_standards_interval_time   . 
_diffrn_standards_interval_count  . 
_diffrn_standards_number          0 
_diffrn_standards_decay_%         ? 
 
_diffrn_ambient_temperature        295
_diffrn_reflns_number             13087 
_reflns_number_total              2392 
_diffrn_reflns_av_R_equivalents   0.056 
# Number of reflections without Friedels Law is 2392 
# Number of reflections with Friedels Law is 1325 
# Theoretical number of reflections is about 1192 
 
 
_diffrn_reflns_theta_min          1.899 
_diffrn_reflns_theta_max          26.391 
_diffrn_measured_fraction_theta_max 1.000 
 
_diffrn_reflns_theta_full         26.391 
_diffrn_measured_fraction_theta_full 1.000 
 
 
_diffrn_reflns_limit_h_min        -18 
_diffrn_reflns_limit_h_max        18 
_diffrn_reflns_limit_k_min        -18 
_diffrn_reflns_limit_k_max        18 
_diffrn_reflns_limit_l_min        -18 
_diffrn_reflns_limit_l_max        18 
_reflns_limit_h_min               -12 
_reflns_limit_h_max               12 
_reflns_limit_k_min               0 
_reflns_limit_k_max               13 
_reflns_limit_l_min               1 
_reflns_limit_l_max               18 
 
_oxford_diffrn_Wilson_B_factor    2.87 
_oxford_diffrn_Wilson_scale       66.84 
 
_atom_sites_solution_primary      Other  #heavy,direct,difmap,geom,iterative
# _atom_sites_solution_secondary  difmap
_atom_sites_solution_hydrogens    difmap
 
_refine_diff_density_min          -0.29 
_refine_diff_density_max          0.49 
 
 
# The current dictionary definitions do not cover the 
# situation where the reflections used for refinement were 
# selected by a user-defined sigma threshold 
 
 
# The values actually used during refinement 
_oxford_reflns_threshold_expression_ref     I>2.0\s(I)
_refine_ls_number_reflns          1927 
_refine_ls_number_restraints      7 
_refine_ls_number_parameters      151 
_oxford_refine_ls_R_factor_ref    0.0531 
_refine_ls_wR_factor_ref          0.1366 
_refine_ls_goodness_of_fit_ref    1.0000 
_refine_ls_shift/su_max           0.0001872 
_refine_ls_shift/su_mean          0.0000240 
 
 
# The values computed with all filters except I/sigma 
_oxford_reflns_number_all         2378 
_refine_ls_R_factor_all           0.0701 
_refine_ls_wR_factor_all          0.1492 
 
# The values computed with a 2 sigma cutoff - a la SHELX 
_reflns_threshold_expression      I>2.0\s(I)
_reflns_number_gt                 1927 
_refine_ls_R_factor_gt            0.0531 
_refine_ls_wR_factor_gt           0.1366 
 
_refine_ls_abs_structure_Flack    -0.02(6) 
_refine_ls_abs_structure_details  'Flack (1983), 1067 Friedel-pairs' 
# choose from: rm (reference molecule of known chirality), 
# ad (anomolous dispersion - Flack), rmad (rm and ad), 
# syn (from synthesis), unk (unknown) or . (not applicable). 
_chemical_absolute_configuration  'ad' 
 
 
_refine_ls_structure_factor_coef  Fsqd 
_refine_ls_matrix_type            full
_refine_ls_hydrogen_treatment     mixed          #undef, noref, refall,
                                                 # refxyz, refU, constr or mixed
_refine_ls_weighting_scheme       calc 
_refine_ls_weighting_details 
;
 Method, part 1, Chebychev polynomial, (Watkin, 1994, Prince, 1982) 
 [weight] = 1.0/[A~0~*T~0~(x)+A~1~*T~1~(x) ... +A~n-1~]*T~n-1~(x)] 
 where A~i~ are the Chebychev coefficients listed below and x= Fcalc/Fmax 
 Method = Robust Weighting (Prince, 1982) 
 W = [weight] * [1-(deltaF/6*sigmaF)^2^]^2^ 
 A~i~ are: 
 5.83 7.86 2.77 
;
# Insert your own references if required - in alphabetical order 
_publ_section_references 
; 
Betteridge, P.W., Carruthers, J.R., Cooper, R.I., 
Prout, K. & Watkin, D.J. (2003). J. Appl. Cryst. 36, 1487. 
 
Bruker Analytical X-ray Systems, Inc., 2006. <i>Apex2</i>, 
Version 2 User Manual, M86-E01078, Madison, WI. 
 
De Meulenaer, J. & Tompa, H. (1965). Acta Cryst. 19, 1014. 
 
Flack, H. D. (1983). Acta Cryst. A39, 876-881. 
 
Palatinus, L. & Chapuis, G. (2007). J. Appl. Cryst. 40, 786-790. 
 
Prince, E. 
Mathematical Techniques in Crystallography 
and Materials Science 
Springer-Verlag, New York, 1982. 
 
Watkin D.J. (1994). 
Acta Cryst, A50, 411-437. 
 
Watkin, D.J., Prout, C.K. & Pearce, L.J. (1996). CAMERON, Chemical 
Crystallography Laboratory, Oxford, UK. 
; 

# Uequiv = arithmetic mean of Ui i.e. Ueqiv = (U1+U2+U3)/3

# Replace last . with number of unfound hydrogen atoms attached to an atom.

# ..._refinement_flags_... 
# . no refinement constraints           S special position constraint on site
# G rigid group refinement of site      R riding atom
# D distance or angle restraint on site T thermal displacement constraints
# U Uiso or Uij restraint (rigid bond)  P partial occupancy constraint


loop_
_atom_site_label
_atom_site_type_symbol
_atom_site_fract_x
_atom_site_fract_y
_atom_site_fract_z
_atom_site_U_iso_or_equiv
_atom_site_occupancy
_atom_site_adp_type
_atom_site_refinement_flags_posn
_atom_site_refinement_flags_adp
_atom_site_refinement_flags_occupancy
_atom_site_disorder_assembly
_atom_site_disorder_group
_atom_site_attached_hydrogens
Ti1 Ti 0.82945(4) 0.17055(4) 0.67055(4) 0.0282 0.9990 Uani S T . . . . 
O1 O 0.85590(17) 0.1801(2) 0.53909(17) 0.0424 1.0000 Uani . . . . . . 
O2 O 0.8020(3) 0.2158(3) 0.4095(2) 0.0705 1.0000 Uani . . . . . . 
O3 O 0.72413(15) 0.21766(18) 0.62786(16) 0.0337 1.0000 Uani . . . . . . 
O4 O 0.5493(3) 0.2042(3) 0.6415(3) 0.0737 1.0000 Uani . . . . . . 
O5 O 0.6266(3) 0.4742(2) 0.5785(3) 0.0714 1.0000 Uani . . . . . . 
O6 O 0.4772(3) 0.3704(3) 0.6114(3) 0.0807 1.0000 Uani . . . . . . 
O7 O 0.5039(15) 0.3524(17) 0.8013(16) 0.084(6) 0.2000 Uiso . . . . . . 
O8 O 0.554(2) 0.529(2) 0.872(2) 0.109(9) 0.2000 Uiso . . . . . . 
O9 O 0.4523(11) 0.2453(11) 0.7951(11) 0.077(4) 0.2660 Uiso . . . . . . 
N1 N 0.7359(3) 0.7359(3) 0.7359(3) 0.0414 0.6660 Uani DS T . . . . 
N2 N 0.68137(17) 0.31863(17) 0.81863(17) 0.0717 0.3330 Uani DS T . . . . 
N3 N 0.7684(10) 0.5847(7) 0.6229(10) 0.0637 0.3330 Uani . . . . . . 
C1 C 0.7955(3) 0.2122(3) 0.4908(2) 0.0421 1.0000 Uani . . . . . . 
C2 C 0.7148(2) 0.2443(3) 0.5396(2) 0.0381 1.0000 Uani . . . . . . 
C3 C 0.7101(3) 0.3450(3) 0.5345(3) 0.0499 1.0000 Uani . . . . . . 
C4 C 0.6307(3) 0.3804(3) 0.5854(3) 0.0467 1.0000 Uani . . . . . . 
C5 C 0.5460(3) 0.3395(3) 0.5541(3) 0.0513 1.0000 Uani . . . . . . 
C6 C 0.5504(3) 0.2387(3) 0.5548(3) 0.0477 1.0000 Uani . . . . . . 
C7 C 0.6292(3) 0.2049(3) 0.5033(3) 0.0463 1.0000 Uani . . . . . . 
H72 H 0.4966 0.3570 0.7479 0.0900 0.2000 Uiso R . . . . . 
H21 H 0.7137 0.2863 0.7863 0.0736 0.3330 Uiso D . . . . . 
H24 H 0.6472 0.2859 0.8487 0.0736 0.3330 Uiso D . . . . . 
H71 H 0.5164 0.4015 0.8201 0.0900 0.2000 Uiso R . . . . . 
H32 H 0.7995 0.5383 0.6303 0.0729 0.3330 Uiso R . . . . . 
H31 H 0.7204 0.5645 0.5997 0.0706 0.3330 Uiso R . . . . . 
H34 H 0.7590 0.6118 0.6710 0.0703 0.3330 Uiso R . . . . . 
H33 H 0.7947 0.6174 0.5844 0.0703 0.3330 Uiso R . . . . . 
H91 H 0.4799 0.2331 0.7503 0.1037 0.2660 Uiso R . . . . . 
H92 H 0.4717 0.1998 0.8168 0.1037 0.2660 Uiso R . . . . . 
H93 H 0.6345 0.1419 0.5096 0.0568 1.0000 Uiso R . . . . . 
H94 H 0.6241 0.2199 0.4410 0.0565 1.0000 Uiso R . . . . . 
H61 H 0.4953 0.2143 0.5278 0.0585 1.0000 Uiso R . . . . . 
H81 H 0.5289 0.5748 0.8713 0.1089 0.2000 Uiso R . . . . . 
H82 H 0.5962 0.5329 0.8394 0.1174 0.2000 Uiso R . . . . . 
H51 H 0.5333 0.3587 0.4950 0.0609 1.0000 Uiso R . . . . . 
H97 H 0.4289 0.3468 0.6056 0.0938 1.0000 Uiso R . . . . . 
H41 H 0.6393 0.3655 0.6452 0.0575 1.0000 Uiso R . . . . . 
H96 H 0.7641 0.3686 0.5599 0.0586 1.0000 Uiso R . . . . . 
H95 H 0.7050 0.3614 0.4746 0.0596 1.0000 Uiso R . . . . . 
H98 H 0.5865 0.4943 0.6020 0.0857 1.0000 Uiso R . . . . . 
H99 H 0.6031 0.2082 0.6377 0.0900 1.0000 Uiso R . . . . . 
H14 H 0.7881 0.7157 0.7358 0.0505 0.6660 Uiso DR . . . . . 
H13 H 0.7036 0.7036 0.7036 0.0480 0.6660 Uiso DRS . . . . . 
loop_
_atom_site_aniso_label
_atom_site_aniso_U_11
_atom_site_aniso_U_22
_atom_site_aniso_U_33
_atom_site_aniso_U_23
_atom_site_aniso_U_13
_atom_site_aniso_U_12
Ti1 0.0282(2) 0.0282(2) 0.0282(2) 0.0000(2) 0.0000(2) 0.0000(2) 
O1 0.0379(13) 0.0536(17) 0.0358(13) 0.0029(12) 0.0076(10) 0.0051(11) 
O2 0.075(2) 0.107(3) 0.0292(15) 0.0042(16) 0.0039(14) 0.001(2) 
O3 0.0269(11) 0.0429(13) 0.0313(12) 0.0002(10) -0.0031(9) 0.0049(10) 
O4 0.054(2) 0.081(3) 0.086(3) 0.020(2) 0.0080(18) 0.0020(18) 
O5 0.079(3) 0.0391(16) 0.096(3) 0.0027(18) 0.000(2) 0.0114(16) 
O6 0.0493(19) 0.082(3) 0.110(3) -0.040(3) -0.019(2) 0.0194(18) 
N1 0.0414(18) 0.0414(18) 0.0414(18) -0.002(2) -0.002(2) -0.002(2) 
N2 0.072(6) 0.072(6) 0.072(6) -0.005(7) 0.005(7) 0.005(7) 
N3 0.080(8) 0.035(5) 0.076(8) -0.012(5) -0.003(7) -0.008(6) 
C1 0.0440(19) 0.052(2) 0.0305(18) -0.0031(16) 0.0033(15) -0.0074(17) 
C2 0.0376(19) 0.046(2) 0.0311(17) 0.0011(15) -0.0035(15) -0.0022(16) 
C3 0.049(2) 0.053(3) 0.048(2) 0.0137(19) -0.0083(18) 0.0000(19) 
C4 0.054(2) 0.038(2) 0.048(2) 0.0029(16) -0.0113(19) 0.0051(17) 
C5 0.049(2) 0.052(2) 0.053(2) -0.006(2) -0.0168(18) 0.010(2) 
C6 0.040(2) 0.052(2) 0.051(2) -0.0069(18) -0.0128(17) -0.0003(17) 
C7 0.046(2) 0.052(2) 0.041(2) -0.0072(18) -0.0089(16) 0.0001(17) 

_refine_ls_extinction_method 
    'None'
_oxford_refine_ls_scale 0.16283(18) 
loop_
 _geom_bond_atom_site_label_1
 _geom_bond_site_symmetry_1
 _geom_bond_atom_site_label_2
 _geom_bond_site_symmetry_2
 _geom_bond_distance
 _geom_bond_publ_flag
Ti1 . O1 9_665 2.039(3)    yes
Ti1 . O1 7_646 2.039(3)    yes
Ti1 . O3 7_646 1.866(2)    yes
Ti1 . O3 9_665 1.866(2)    yes
Ti1 . O1 . 2.039(3)    yes
Ti1 . O3 . 1.866(2)    yes
O1 . C1 . 1.270(5)    yes
O2 . C1 . 1.238(5)    yes
O3 . C2 . 1.406(4)    yes
O4 . C6 . 1.416(6)    yes
O4 . H99 . 0.820    no
O5 . C4 . 1.427(5)    yes
O5 . H98 . 0.768    no
O6 . C5 . 1.437(6)    yes
O6 . H97 . 0.820    no
O7 . H72 . 0.820    no
O7 . H71 . 0.820    no
O8 . H81 . 0.786    no
O8 . H82 . 0.820    no
O9 . H91 . 0.820    no
O9 . H92 . 0.820    no
N1 . H14 2_555 0.849    no
N1 . H14 3_555 0.849    no
N1 . H14 . 0.849    no
N1 . H13 . 0.849    no
N2 . H24 9_665 0.850    no
N2 . H24 7_646 0.850    no
N2 . H21 . 0.850    no
N2 . H24 . 0.850    no
N3 . H32 . 0.854    no
N3 . H31 . 0.865    no
N3 . H34 . 0.850    no
N3 . H33 . 0.863    no
C1 . C2 . 1.511(5)    yes
C2 . C3 . 1.531(6)    yes
C2 . C7 . 1.532(5)    yes
C3 . C4 . 1.529(6)    yes
C3 . H96 . 0.973    no
C3 . H95 . 0.945    no
C4 . C5 . 1.503(6)    yes
C4 . H41 . 0.943    no
C5 . C6 . 1.530(6)    yes
C5 . H51 . 0.963    no
C6 . C7 . 1.518(6)    yes
C6 . H61 . 1.001    no
C7 . H93 . 0.963    no
C7 . H94 . 0.976    no
loop_
 _geom_angle_atom_site_label_1
 _geom_angle_site_symmetry_1
 _geom_angle_atom_site_label_2
 _geom_angle_site_symmetry_2
 _geom_angle_atom_site_label_3
 _geom_angle_site_symmetry_3
 _geom_angle
 _geom_angle_publ_flag
O1 9_665 Ti1 . O1 7_646 83.76(13)    yes
O1 9_665 Ti1 . O3 7_646 104.19(11)    yes
O1 7_646 Ti1 . O3 7_646 78.57(11)    yes
O1 9_665 Ti1 . O3 9_665 78.57(11)    yes
O1 7_646 Ti1 . O3 9_665 159.59(11)    yes
O3 7_646 Ti1 . O3 9_665 95.87(11)    yes
O1 9_665 Ti1 . O1 . 83.76(13)    yes
O1 7_646 Ti1 . O1 . 83.76(13)    yes
O3 7_646 Ti1 . O1 . 159.59(11)    yes
O3 9_665 Ti1 . O1 . 104.19(11)    yes
O1 9_665 Ti1 . O3 . 159.59(11)    yes
O1 7_646 Ti1 . O3 . 104.19(11)    yes
O3 7_646 Ti1 . O3 . 95.87(11)    yes
O3 9_665 Ti1 . O3 . 95.87(11)    yes
O1 . Ti1 . O3 . 78.57(11)    yes
Ti1 . O1 . C1 . 116.7(2)    yes
Ti1 . O3 . C2 . 121.8(2)    yes
C6 . O4 . H99 . 83.9    no
C4 . O5 . H98 . 113.2    no
C5 . O6 . H97 . 116.3    no
H72 . O7 . H71 . 107.4    no
H81 . O8 . H82 . 107.5    no
H91 . O9 . H92 . 87.7    no
H14 2_555 N1 . H14 3_555 109.7    no
H14 2_555 N1 . H14 . 109.7    no
H14 3_555 N1 . H14 . 109.7    no
H14 2_555 N1 . H13 . 109.2    no
H14 3_555 N1 . H13 . 109.2    no
H14 . N1 . H13 . 109.2    no
H24 9_665 N2 . H24 7_646 110.0    no
H24 9_665 N2 . H21 . 109.0    no
H24 7_646 N2 . H21 . 109.0    no
H24 9_665 N2 . H24 . 110.0    no
H24 7_646 N2 . H24 . 110.0    no
H21 . N2 . H24 . 109.0    no
H32 . N3 . H31 . 103.0    no
H32 . N3 . H34 . 112.2    no
H31 . N3 . H34 . 112.2    no
H32 . N3 . H33 . 107.9    no
H31 . N3 . H33 . 108.5    no
H34 . N3 . H33 . 112.3    no
O1 . C1 . O2 . 122.3(4)    yes
O1 . C1 . C2 . 115.2(3)    yes
O2 . C1 . C2 . 122.6(4)    yes
C1 . C2 . O3 . 107.0(3)    yes
C1 . C2 . C3 . 109.6(3)    yes
O3 . C2 . C3 . 109.9(3)    yes
C1 . C2 . C7 . 112.6(3)    yes
O3 . C2 . C7 . 108.3(3)    yes
C3 . C2 . C7 . 109.4(4)    yes
C2 . C3 . C4 . 111.2(3)    yes
C2 . C3 . H96 . 107.9    no
C4 . C3 . H96 . 109.6    no
C2 . C3 . H95 . 108.3    no
C4 . C3 . H95 . 109.1    no
H96 . C3 . H95 . 110.6    no
C3 . C4 . O5 . 110.3(4)    yes
C3 . C4 . C5 . 111.6(4)    yes
O5 . C4 . C5 . 110.6(4)    yes
C3 . C4 . H41 . 106.9    no
O5 . C4 . H41 . 108.5    no
C5 . C4 . H41 . 108.8    no
C4 . C5 . O6 . 107.1(4)    yes
C4 . C5 . C6 . 112.0(4)    yes
O6 . C5 . C6 . 110.6(4)    yes
C4 . C5 . H51 . 110.0    no
O6 . C5 . H51 . 108.6    no
C6 . C5 . H51 . 108.5    no
C5 . C6 . O4 . 112.1(4)    yes
C5 . C6 . C7 . 111.6(4)    yes
O4 . C6 . C7 . 111.2(4)    yes
C5 . C6 . H61 . 109.3    no
O4 . C6 . H61 . 103.5    no
C7 . C6 . H61 . 108.8    no
C2 . C7 . C6 . 110.6(3)    yes
C2 . C7 . H93 . 106.3    no
C6 . C7 . H93 . 110.5    no
C2 . C7 . H94 . 108.9    no
C6 . C7 . H94 . 111.0    no
H93 . C7 . H94 . 109.5    no
loop_
 _geom_hbond_atom_site_label_D
 _geom_hbond_site_symmetry_D
 _geom_hbond_atom_site_label_H
 _geom_hbond_site_symmetry_H
 _geom_hbond_atom_site_label_A
 _geom_hbond_site_symmetry_A
 _geom_hbond_angle_DHA
 _geom_hbond_distance_DH
 _geom_hbond_distance_HA
 _geom_hbond_distance_DA
 _geom_hbond_publ_flag
O7 . H72 . O6 . 179 0.82 2.10 2.922(6)    yes
O7 . H71 . O8 . 178 0.82 2.17 2.987(6)    yes
N3 . H32 . O4 9_665 153 0.85 1.95 2.741(6)    yes
N3 . H31 . O5 . 155 0.86 2.00 2.808(6)    yes
N3 . H34 . N1 . 147 0.85 2.15 2.907(6)    yes
N3 . H33 . O7 5_566 177 0.86 2.02 2.883(6)    yes
O9 . H91 . O4 . 179 0.82 2.01 2.825(6)    yes
O9 . H92 . O5 7_646 179 0.82 2.19 3.010(6)    yes
O8 . H81 . O4 12_656 175 0.79 2.30 3.086(6)    yes
O8 . H82 . O7 9_665 130 0.82 1.66 2.278(6)    yes
O8 . H82 . O9 9_665 176 0.82 2.19 3.011(6)    yes
O6 . H97 . O1 4_456 124 0.82 2.49 3.031(6)    yes
O6 . H97 . O2 4_456 180 0.82 2.16 2.978(6)    yes
O5 . H98 . O5 2_555 160 0.77 2.16 2.896(6)    yes
O4 . H99 . O3 . 179 0.82 1.85 2.668(6)    yes
O4 . H99 . C2 . 142 0.82 2.32 3.011(6)    yes
N1 . H14 . O2 6_566 155 0.85 2.00 2.793(6)    yes


_iucr_refine_instructions_details
;
#
# Punched on 02/01/23 at 11:26:36
#
#LIST     12                                                                    
BLOCK 
CONT SCALE 
CONT TI   (     1 ,X'S,U'S)  UNTIL O    (     6 ) 
CONT O    (     7 ,X'S,U[ISO])  UNTIL O    (     9 ) 
CONT N    (     1 ,X'S,U'S)  UNTIL C    (     7 ) 
CONT ENANTIO 
RIDE O   (   4,X'S) H   (  99,X'S) 
RIDE O   (   5,X'S) H   (  98,X'S) 
RIDE O   (   6,X'S) H   (  97,X'S) 
RIDE O   (   7,X'S) H   (  72,X'S) H   (  71,X'S) 
RIDE O   (   8,X'S) H   (  81,X'S) H   (  82,X'S) 
RIDE O   (   9,X'S) H   (  91,X'S) H   (  92,X'S) 
RIDE N   (   1,X'S) H   (  14,X'S) H   (  13,X'S) 
REM TOO MANY H ATOMS ON N   (   3), - 4 
RIDE N   (   3,X'S) H   (  32,X'S) H   (  31,X'S) H   (  34,X'S) H   (  33,X'S) 
RIDE C   (   3,X'S) H   (  96,X'S) H   (  95,X'S) 
RIDE C   (   4,X'S) H   (  41,X'S) 
RIDE C   (   5,X'S) H   (  51,X'S) 
RIDE C   (   6,X'S) H   (  61,X'S) 
RIDE C   (   7,X'S) H   (  93,X'S) H   (  94,X'S) 
END                                                                             
#
# Punched on 02/01/23 at 11:26:36
#
#LIST     16                                                                    
NO 
REM   HREST   START (DO NOT REMOVE THIS LINE) 
REM   HREST   END (DO NOT REMOVE THIS LINE) 
ANGLE 109.000000 , 1.000000 = H(13) TO N(1) TO H(14) 
DISTANCE 0.850000 , 0.005000 = N(1) TO H(13) 
DISTANCE 0.850000 , 0.005000 = N(1) TO H(14) 
ANGLE 109.000000 , 1.000000 = H(21) TO N(2) TO H(24) 
DISTANCE 0.850000 , 0.005000 = N(2) TO H(24) 
DISTANCE 0.850000 , 0.005000 = N(2) TO H(21) 
END                                                                             
;

# Manually omitted reflections

loop_
_oxford_refln_omitted_index_h
_oxford_refln_omitted_index_k
_oxford_refln_omitted_index_l
_oxford_refln_omitted_flag
_oxford_refln_omitted_details
   0   0   4  x   .
   0   2   6  x   .
   0   1   5  x   .
# looking for ARCHIVE-HKL.CIF 
 
_iucr_refine_reflections_details 
; 
# An asterisk in column 34 indicates a format overflow 
# Data was input as F-squared 
  -1   0   0   -0.02    0.01 
   0  -1   0    0.04    0.03 
   0   1   0   -0.02    0.01 
   1   0   0    0.00    0.01 
  -1   0  -1   -0.02    0.04 
  -1   1   0    0.00    0.04 
   0  -1   1    0.03    0.08 
   0   1  -1   -0.01    0.05 
   1  -1   0    0.00    0.05 
   1   0   1    0.01    0.03 
   1   1  -1   -0.08    0.05 
   1  -1   1    0.00    0.06 
  -1   1  -1    0.14    0.08 
   0   2   0    0.01    0.06 
   2   0   0   -0.04    0.06 
   0  -2   1  103.86    3.97 
  -2   1   0   92.85    3.96 
   0  -1   2    1.83    0.25 
   1  -2   0    2.23    0.26 
   0   1  -2    1.06    0.21 
  -1   2   0    0.57    0.17 
   1  -2   1   15.32    0.75 
   1  -1   2   10.82    0.69 
  -1  -2   1   14.67    0.68 
  -1  -1   2   14.16    0.75 
  -1   1  -2   13.91    0.72 
  -1   2  -1   12.24    0.68 
  -2  -1   1   15.21    0.70 
  -2   1  -1   13.99    0.70 
  -2   0  -2   44.47    1.79 
  -2   2   0   43.70    1.86 
   0  -2   2   44.70    1.89 
   0   2  -2   44.40    1.86 
   2  -2   0   44.90    1.87 
   2   0   2   35.96    1.78 
   2  -2   1  298.20   11.74 
   2  -1   2  301.80   11.72 
   2   2  -1  277.32   11.67 
  -2   2   1  298.42   11.74 
   1   2  -2  299.27   11.73 
   1  -2   2  293.90   11.74 
  -1   2  -2  293.98   11.74 
  -1  -2   2  295.17   11.73 
  -2  -2   1  296.63   11.66 
  -2   1  -2  299.03   11.71 
  -2   2  -1  298.61   11.74 
   2   2  -2  468.12   18.06 
   2  -2   2  458.99   18.07 
  -2   2  -2  455.67   18.07 
  -2  -2   2  445.48   18.04 
  -3   0   0   -0.06    0.27 
   0  -3   0    0.19    0.27 
   0   3   0    0.11    0.26 
   3   0   0    0.07    0.23 
   0   3  -1  996.31   37.71 
   3  -1   0  979.47   37.71 
   3   1   0  819.74   37.61 
   0  -3   1  973.09   37.70 
  -3   1   0 1000.00   37.70 
  -3  -1   0  992.93   37.80 
  -3   2   0  254.41    9.89 
   0   3  -2  252.83    9.90 
   2   0   3  232.43    9.83 
   3  -2   0  246.30    9.90 
   3   2   0  253.17    9.74 
   0  -3   2  245.81    9.88 
  -1  -3   0  146.67    5.69 
   1   3   0  144.68    5.71 
   3   0   1  126.57    5.71 
   1  -3   0  146.70    5.80 
   0  -1   3  146.08    5.83 
  -3   0  -1  148.06    5.71 
  -1   3   0  145.54    5.80 
   1   3  -1  170.76    6.67 
  -3   1   1  171.64    6.72 
   3  -1   1  167.50    6.69 
   1  -1   3  170.09    6.73 
   1  -3   1  167.33    6.73 
  -1   3   1  168.89    6.70 
  -1   3  -1  169.86    6.73 
  -1   1  -3  172.73    6.73 
  -1  -1   3  167.11    6.73 
  -1  -3   1  162.96    6.66 
   3   1   1  145.07    6.56 
  -3   1  -1  169.77    6.68 
  -3   2   1   33.68    1.53 
   3  -2   1   33.55    1.49 
   2  -1   3   32.11    1.50 
   1   3  -2   30.34    1.49 
   3   2  -1   33.94    1.40 
   1  -3   2   30.55    1.53 
  -1  -3   2   29.24    1.47 
  -1   3  -2   29.79    1.52 
  -2   1  -3   30.19    1.48 
  -3   2  -1   31.34    1.46 
  -3  -2   1   29.64    1.36 
   2  -3   0   55.45    2.32 
   0   2  -3   53.44    2.28 
  -2   3   0   51.93    2.29 
   0  -2   3   53.04    2.32 
   2   3   0   50.68    2.11 
   3   0   2   45.85    2.16 
  -3   0  -2   54.17    2.16 
   2   3  -1  120.28    4.63 
   3  -1   2  120.10    4.67 
   1  -2   3  117.74    4.71 
   1   2  -3  120.02    4.73 
   2  -3   1  119.50    4.73 
  -2   3   1  112.75    4.69 
  -3   1  -2  112.87    4.65 
  -2  -3   1  110.77    4.59 
  -2   3  -1  114.62    4.70 
   3   1   2  103.38    4.53 
  -1  -2   3  110.94    4.70 
  -1   2  -3  111.54    4.71 
   2   3  -2   18.71    1.05 
   3  -2   2   18.15    1.12 
   2  -3   2   18.17    1.15 
   2  -2   3   19.90    1.15 
  -2   2  -3   19.77    1.06 
  -2   3  -2   21.46    1.15 
  -2  -3   2   19.49    1.03 
  -2  -2   3   20.10    1.06 
  -3  -2   2   21.50    1.04 
  -3   2  -2   21.93    1.05 
  -3   3   0   48.52    2.15 
   0  -3   3   47.68    2.19 
   0   3  -3   49.42    2.15 
   3  -3   0   47.34    2.15 
   3   0   3   47.19    2.08 
   3   3   0   47.85    1.95 
   3  -3   1   12.70    0.84 
   3  -1   3   12.74    0.83 
   3   3  -1   11.93    0.72 
  -3   3   1   13.31    0.82 
   1   3  -3   12.37    0.81 
   1  -3   3   11.83    0.83 
  -1   3  -3   12.45    0.82 
  -1  -3   3   13.25    0.90 
  -3  -3   1   14.55    0.67 
  -3   1  -3   14.13    0.82 
  -3   3  -1   13.10    0.91 
   3  -3   2   29.13    1.51 
   3  -2   3   29.15    1.48 
   3   3  -2   30.13    1.40 
   2   3  -3   28.87    1.46 
   2  -3   3   29.52    1.46 
  -2   3  -3   30.21    1.45 
  -2  -3   3   27.60    1.45 
  -3   3  -2   30.23    1.49 
  -3  -3   2   28.06    1.35 
  -3  -2   3   28.24    1.45 
  -3   2  -3   29.83    1.45 
   3   3  -3   21.08    1.11 
   3  -3   3   20.03    1.18 
  -3   3  -3   18.66    1.13 
  -3  -3   3   16.76    1.06 
  -4   0   0   41.42    1.87 
   0  -4   0   45.66    1.90 
   0   4   0   42.47    1.90 
   4   0   0   42.92    1.89 
  -4   1   0   54.87    2.35 
   0  -4   1   54.00    2.37 
   0   4  -1   53.36    2.38 
   0   4   1   56.69    2.34 
   4  -1   0   55.47    2.40 
   4   1   0   51.75    2.28 
  -4  -1   0   56.98    2.25 
   2   0   4   88.61    3.73 
   4  -2   0   92.38    3.80 
   0   4  -2   90.30    3.78 
  -4   2   0   89.14    3.77 
   0  -4   2   87.94    3.76 
   4   3   0  111.00    4.46 
  -4   3   0  112.31    4.66 
   3   0   4  111.34    4.59 
   4  -3   0  108.74    4.69 
   0  -4   3  110.34    4.67 
   0   4  -3  117.23    4.69 
   0  -1   4  393.56   15.51 
   1  -4   0  381.02   15.47 
  -4   0   1  393.57   15.44 
   4   0   1  382.79   15.40 
  -1   4   0  393.33   15.47 
   1   4   0  386.27   15.40 
  -4   0  -1  396.20   15.38 
  -1  -4   0  393.48   15.38 
  -1   4   1  615.05   24.04 
   1   4  -1  614.01   24.01 
   1  -4   1  602.11   24.06 
   4  -1   1  593.63   24.02 
   1  -1   4  618.30   24.07 
  -4   1   1  618.83   24.05 
  -1   4  -1  621.69   24.06 
  -1  -1   4  604.86   24.09 
  -4  -1   1  615.07   23.97 
  -1  -4   1  600.77   23.99 
   4   1   1  597.78   23.92 
  -4   1  -1  609.39   24.01 
  -4   2   1   63.20    2.69 
   2  -1   4   62.19    2.68 
   1   4  -2   62.39    2.66 
   4  -2   1   61.69    2.66 
   1  -4   2   62.40    2.70 
  -4   2  -1   62.14    2.66 
  -2   1  -4   60.77    2.63 
  -1   4  -2   59.89    2.66 
  -1  -4   2   58.00    2.62 
  -4  -2   1   60.01    2.52 
   1  -4   3   77.21    3.26 
   4   3  -1   75.74    3.09 
   1   4  -3   74.18    3.20 
   4  -3   1   79.81    3.27 
   3  -1   4   77.61    3.20 
  -4   3   1   75.58    3.24 
  -1  -4   3   68.95    3.20 
  -3   1  -4   73.27    3.16 
  -4   3  -1   71.51    3.22 
  -4  -3   1   72.21    3.01 
  -1   4  -3   74.78    3.22 
  -2   4   0  202.47    8.18 
   2  -4   0  200.30    8.19 
   2   4   0  199.70    8.03 
   0   2  -4  203.32    8.19 
   0  -2   4  204.79    8.21 
  -4   0  -2  205.99    8.04 
   4   0   2  200.74    8.08 
   1   2  -4   17.79    0.97 
   1  -2   4   17.19    1.06 
  -2   4   1   15.95    0.99 
   2  -4   1   17.97    1.06 
   2   4  -1   16.59    0.88 
   4  -1   2   16.40    0.93 
  -2  -4   1   16.56    0.82 
  -1   2  -4   15.66    1.03 
  -2   4  -1   15.74    1.00 
  -1  -2   4   16.03    1.06 
   4   1   2   14.69    0.76 
  -4   1  -2   13.72    0.87 
   2   4  -2   14.01    0.81 
   2  -4   2   13.10    0.96 
   2  -2   4   13.24    0.94 
   4  -2   2   12.72    0.90 
  -2  -4   2   12.32    0.81 
  -4  -2   2   12.81    0.81 
  -2   2  -4   11.39    0.88 
  -2  -2   4   10.74    0.94 
  -2   4  -2   12.83    0.92 
  -4   2  -2   11.99    0.84 
   4  -3   2   42.04    2.04 
   4   3  -2   42.70    1.92 
   2  -4   3   41.24    2.05 
  -4   3   2   44.18    2.00 
   2   4  -3   43.98    1.96 
   3  -2   4   43.69    2.03 
  -4  -3   2   42.82    1.88 
  -3   2  -4   40.49    1.98 
  -3  -2   4   39.73    2.03 
  -3   2  -4   43.57    2.19 
  -2  -4   3   42.07    1.97 
  -2   4  -3   42.91    2.05 
  -4   3  -2   42.52    2.17 
  -4   3  -2   43.41    2.02 
   3   4   0  213.15    8.52 
   0  -3   4  209.53    8.72 
  -4   0  -3  217.20    8.57 
  -3   4   0  223.33    8.73 
   0   3  -4  218.10    8.73 
   3  -4   0  213.72    8.73 
   4   0   3  212.76    8.61 
   1  -3   4   66.66    3.01 
   1   3  -4   67.72    2.97 
   3  -4   1   67.97    3.01 
   4  -1   3   65.38    2.91 
   3   4  -1   68.53    2.84 
  -3   4   1   67.05    2.98 
   4   1   3   66.56    2.80 
  -3   4  -1   69.18    2.97 
  -1  -3   4   66.83    3.00 
  -1   3  -4   68.96    2.98 
  -3  -4   1   70.49    2.77 
  -4   1  -3   70.28    2.90 
   4  -2   3    6.41    0.63 
   2   3  -4    9.39    0.70 
   3  -4   2    6.80    0.67 
   3   4  -2    6.92    0.60 
  -3   4   2    7.44    0.66 
   2  -3   4    7.06    0.69 
  -2   3  -4    7.92    0.68 
  -2  -3   4    7.36    0.74 
  -4  -2   3    8.53    0.70 
  -4   2  -3    7.63    0.67 
  -4   2  -3    8.94    0.88 
  -3  -4   2    7.83    0.63 
  -3   4  -2    8.66    0.78 
   3   4  -3   34.18    1.63 
   4  -3   3   32.74    1.65 
   3  -3   4   29.91    1.70 
   3  -4   3   33.46    1.74 
  -3  -3   4   32.34    1.67 
  -3   3  -4   31.40    1.67 
  -3   3  -4   32.25    1.67 
  -3   4  -3   34.66    1.66 
  -3   4  -3   35.22    1.72 
  -3  -4   3   31.75    1.59 
  -4   3  -3   33.85    1.68 
  -4  -3   3   31.61    1.59 
  -4   3  -3   33.64    1.67 
  -4   4   0    4.53    0.56 
   0  -4   4    7.75    0.76 
   0   4  -4    4.64    0.58 
   4  -4   0    4.83    0.59 
   4   0   4    4.34    0.50 
   4   4   0    4.80    0.37 
   1   4  -4   19.01    1.18 
   4   4  -1   19.62    0.96 
   4  -1   4   19.25    1.10 
   4  -4   1   19.04    1.23 
  -4   4   1   20.73    1.12 
   1  -4   4   20.68    1.25 
  -1   4  -4   18.26    1.11 
  -1  -4   4   17.87    1.19 
  -4  -4   1   17.97    0.81 
  -4   4  -1   17.77    1.17 
  -4   1  -4   18.80    1.13 
   4   1   4   17.93    0.96 
  -4   1  -4   17.80    1.03 
   4  -2   4   50.63    2.35 
   4   4  -2   54.24    2.26 
   2  -4   4   52.09    2.43 
   2   4  -4   54.63    2.36 
   4  -4   2   52.57    2.42 
  -4   4   2   53.53    2.36 
  -4   4  -2   52.62    2.42 
  -2  -4   4   48.97    2.35 
  -2   4  -4   48.73    2.34 
  -2   4  -4   49.61    2.38 
  -4   2  -4   48.50    2.31 
  -4   2  -4   51.76    2.44 
  -4   4  -2   46.26    2.32 
  -4  -4   2   49.31    2.19 
  -4  -2   4   49.65    2.36 
   4   4  -3   32.86    1.66 
   4  -3   4   32.85    1.70 
   3   4  -4   35.42    1.75 
   4  -4   3   32.81    1.80 
   3  -4   4   32.05    1.79 
  -4   4  -3   36.65    1.72 
  -3  -4   4   33.63    1.72 
  -3   4  -4   33.19    1.76 
  -3   4  -4   34.17    1.73 
  -4   4  -3   35.73    1.75 
  -4   3  -4   33.50    1.73 
  -4   3  -4   32.27    1.73 
  -4  -3   4   32.33    1.71 
  -4  -4   3   32.53    1.64 
   4   4  -4  127.09    5.30 
   4  -4   4  123.63    5.35 
  -4   4  -4  127.74    5.36 
  -4   4  -4  123.79    5.32 
  -4  -4   4  125.52    5.27 
  -5   0   0    0.64    0.29 
   0  -5   0    0.62    0.34 
   0   5   0   -0.03    0.34 
   5   0   0    0.70    0.34 
  -5  -1   0   17.06    0.87 
  -5   1   0   18.27    1.01 
   0  -5   1   17.01    1.02 
   0   5  -1   18.20    0.99 
   0   5   1   17.71    0.98 
   5  -1   0   19.71    1.07 
   5   1   0   19.49    0.96 
  -5   2   0  447.13   17.64 
   0  -5   2  446.21   17.64 
   0   5  -2  443.86   17.65 
   2   0   5  431.74   17.62 
   5  -2   0  451.20   17.67 
   3   0   5   99.79    4.20 
   5  -3   0   99.32    4.29 
   0   5  -3   98.89    4.27 
  -5   3   0  100.86    4.27 
  -3   0  -5  104.63    4.31 
   0  -5   3   97.91    4.26 
   5   4   0  121.91    4.90 
   5  -4   0  125.19    5.21 
   0  -5   4  114.51    5.15 
   4   0   5  121.04    5.06 
  -4   0  -5  124.86    5.19 
   0   5  -4  122.95    5.18 
  -5   4   0  124.91    5.16 
   1  -5   0   24.21    1.29 
   5   0   1   24.00    1.20 
  -5   0   1   23.92    1.25 
   1   5   0   25.55    1.20 
   0  -1   5   24.49    1.31 
  -5   0  -1   24.30    1.15 
  -1   5   0   24.64    1.25 
  -1  -5   0   24.90    1.17 
   1   5  -1   82.02    3.36 
   1  -1   5   80.98    3.43 
   5  -1   1   82.00    3.38 
  -5   1   1   80.46    3.39 
   1  -5   1   80.48    3.42 
  -1   5   1   81.22    3.39 
   5   1   1   76.08    3.26 
  -5   1  -1   77.13    3.33 
  -5  -1   1   79.46    3.29 
  -1   5  -1   79.18    3.42 
  -1  -1   5   78.37    3.44 
  -1  -5   1   78.29    3.33 
   1   5   1   78.69    3.29 
   2  -1   5   48.39    2.18 
   5  -2   1   48.45    2.21 
   1  -5   2   47.61    2.23 
   1   5  -2   49.03    2.18 
  -5   2   1   50.40    2.22 
  -5  -2   1   48.30    2.03 
  -2   1  -5   47.98    2.24 
  -1  -5   2   45.74    2.14 
  -5  -2   1   47.08    2.02 
  -1   5  -2   44.62    2.21 
  -5   2  -1   46.40    2.16 
   5   2   1   47.34    1.97 
  -5   3   1   23.25    1.33 
   3  -1   5   24.07    1.37 
  -3  -1  -5   25.92    1.40 
   1   5  -3   25.48    1.33 
   5  -3   1   25.05    1.37 
   1  -5   3   23.86    1.36 
  -3   1  -5   26.39    1.35 
   5   3   1   25.37    1.04 
  -1  -5   3   25.34    1.38 
  -5  -3   1   24.85    1.10 
  -5  -3   1   26.36    1.10 
  -3   1  -5   24.88    1.47 
  -1   5  -3   25.70    1.37 
   5   3   1   26.03    1.04 
  -5   3  -1   26.70    1.41 
   1   5  -4  143.59    5.94 
   5   4  -1  144.60    5.75 
   4  -1   5  142.12    5.88 
  -5   4   1  144.09    5.93 
   5  -4   1  145.85    5.95 
  -4  -1  -5  144.74    5.95 
   1  -5   4  135.65    5.92 
   4   1   5  140.92    5.79 
  -1  -5   4  136.40    5.89 
  -1   5  -4  139.95    5.95 
  -4   1  -5  140.19    5.83 
  -4   1  -5  144.06    5.97 
  -5   4  -1  141.31    5.91 
  -2   5   0  113.51    4.76 
   0   2  -5  113.69    4.79 
   2  -5   0  112.36    4.78 
   5   0   2  115.72    4.67 
   0  -2   5  119.07    4.83 
  -5   0  -2  108.95    4.60 
   2   5   0  115.92    4.63 
  -5   1   2   25.02    1.32 
   2  -5   1   22.27    1.37 
   5  -1   2   25.31    1.28 
  -2   5   1   26.20    1.30 
   2   5  -1   23.66    1.21 
   1  -2   5   24.72    1.34 
  -5   1  -2   23.93    1.22 
  -2  -5   1   24.70    1.17 
   5   1   2   23.00    1.14 
  -2   5  -1   26.56    1.32 
  -1   2  -5   24.06    1.31 
  -1  -2   5   23.86    1.43 
   2   5   1   26.04    1.13 
   5  -2   2   73.27    3.21 
   2   5  -2   74.99    3.19 
   2  -5   2   72.47    3.24 
  -2   5   2   73.36    3.23 
   2  -2   5   74.60    3.25 
  -5   2   2   76.52    3.26 
  -2  -5   2   76.61    3.15 
  -5   2  -2   74.83    3.31 
  -5  -2   2   71.14    3.14 
  -2   2  -5   75.87    3.30 
  -5   2  -2   72.60    3.19 
  -2  -2   5   74.26    3.31 
  -2   2  -5   76.69    3.27 
   5   2   2   74.12    2.98 
  -2   5  -2   73.96    3.27 
   3  -2   5  107.87    4.70 
  -5   3   2  109.19    4.69 
   2  -5   3  105.90    4.72 
   5  -3   2  109.27    4.71 
   2   5  -3  108.65    4.66 
  -5   3  -2  114.03    4.75 
  -2   5  -3  114.81    4.74 
  -3   2  -5  111.78    4.68 
  -5  -3   2  114.24    4.55 
  -2  -5   3  111.13    4.64 
  -3  -2   5  111.87    4.72 
  -5   3  -2  111.00    4.66 
  -3   2  -5  112.27    4.78 
  -4  -2  -5   25.13    1.39 
   2  -5   4   23.57    1.37 
   5   4  -2   23.00    1.22 
  -5   4   2   24.17    1.42 
   5  -4   2   22.92    1.46 
   2   5  -4   22.83    1.38 
   4  -2   5   24.94    1.41 
  -2  -5   4   22.20    1.37 
  -4  -2   5   21.08    1.33 
  -2   5  -4   24.59    1.41 
  -5   4  -2   22.74    1.31 
  -5  -4   2   22.70    1.14 
  -2   5  -4   22.38    1.34 
  -4   2  -5   24.23    1.33 
  -4   2  -5   22.40    1.37 
  -5   4  -2   24.67    1.48 
   5   0   3  114.95    4.83 
  -5   0  -3  119.94    4.77 
   3   5   0  116.92    4.75 
  -3   5   0  119.96    4.97 
   0   3  -5  120.04    4.97 
   3  -5   0  117.79    4.98 
   0  -3   5  114.93    4.99 
  -3   5   1   95.81    4.13 
   3  -5   1   98.72    4.16 
   5  -1   3   96.95    4.07 
   1  -3   5   96.01    4.19 
   1   3  -5   98.24    4.16 
   3   5  -1   98.70    4.01 
  -5   1  -3   99.69    4.19 
  -1   3  -5   94.53    4.18 
  -3   5  -1   98.02    4.17 
  -5   1  -3   98.07    4.03 
   3   5   1   95.28    3.89 
  -1  -3   5   93.55    4.19 
  -1   3  -5   93.99    4.14 
  -3  -5   1   98.86    3.92 
   5   1   3   98.61    3.97 
   5  -2   3   21.82    1.28 
   3  -5   2   19.56    1.32 
   3   5  -2   23.01    1.25 
  -3   5   2   21.68    1.30 
   2  -3   5   22.39    1.35 
   5   2   3   25.77    1.08 
  -5   2  -3   24.43    1.31 
  -2   3  -5   25.79    1.35 
  -3   5  -2   27.56    1.45 
  -2   3  -5   26.86    1.40 
  -3   5  -2   26.85    1.41 
  -5   2  -3   26.93    1.47 
  -2  -3   5   25.26    1.46 
  -5  -2   3   26.73    1.34 
  -3  -5   2   24.58    1.23 
   5  -3   3   94.77    3.94 
   3  -5   3   93.99    3.94 
   3  -3   5   92.59    3.96 
   3   5  -3   96.00    3.87 
  -3   3  -5   90.83    3.95 
  -5   3  -3   85.35    3.87 
  -5  -3   3   86.77    3.79 
  -3   5  -3   88.39    3.94 
  -3  -5   3   86.26    3.81 
  -3   3  -5   91.26    3.92 
  -3   5  -3   90.36    3.90 
  -5   3  -3   88.41    3.97 
  -3  -3   5   84.85    3.92 
   4  -3   5   44.93    2.13 
   5  -4   3   42.73    2.19 
  -4  -3  -5   44.17    2.29 
   3   5  -4   41.67    2.10 
  -5   4   3   47.21    2.18 
   3  -5   4   46.02    2.23 
  -5   4  -3   37.65    2.22 
  -3  -5   4   40.20    2.16 
  -4  -3   5   38.79    2.17 
  -3   5  -4   42.98    2.10 
  -4   3  -5   43.27    2.36 
  -5   4  -3   40.63    2.16 
  -3   5  -4   40.56    2.08 
  -4   3  -5   41.83    2.21 
  -5  -4   3   40.42    1.95 
   0   4  -5   11.12    0.91 
  -5   0  -4   10.20    0.81 
  -4   5   0    9.68    0.90 
   4  -5   0    8.73    0.89 
   0  -4   5    9.49    0.85 
   0   4  -5   10.89    0.93 
   5   0   4    9.93    0.74 
   4   5   0    9.06    0.57 
  -4   5   1  118.00    5.22 
  -5  -1  -4  122.29    5.24 
   4   5  -1  121.93    5.06 
   5  -1   4  118.30    5.16 
   4  -5   1  124.65    5.26 
   1   4  -5  123.58    5.28 
   1  -4   5  121.48    5.29 
  -1   4  -5  127.33    5.28 
  -4  -5   1  127.97    4.91 
  -4   5  -1  127.40    5.28 
   5   1   4  126.79    5.07 
  -1  -4   5  125.52    5.26 
  -5   1  -4  126.57    5.28 
  -1   4  -5  125.84    5.27 
   4   5   1  126.64    4.92 
  -5   1  -4  123.46    5.12 
   5  -2   4   49.33    2.21 
   4  -5   2   49.11    2.31 
   4   5  -2   47.34    2.08 
   2   4  -5   47.38    2.21 
   2  -4   5   46.66    2.29 
  -4   5   2   44.73    2.23 
  -5   2  -4   42.74    2.12 
  -5  -2   4   42.56    2.18 
  -4  -5   2   45.65    1.99 
  -4   5  -2   45.96    2.25 
  -4   5  -2   47.03    2.21 
   5   2   4   43.89    1.94 
  -2  -4   5   42.32    2.24 
  -2   4  -5   43.73    2.18 
  -2   4  -5   44.69    2.25 
  -5   2  -4   46.41    2.29 
   4   5  -3   73.87    3.40 
   5  -3   4   81.18    3.56 
   3  -4   5   76.91    3.55 
   3   4  -5   80.03    3.55 
   4  -5   3   75.07    3.55 
  -4   5   3   77.33    3.51 
  -4   5  -3   77.85    3.55 
  -3  -4   5   82.90    3.56 
  -3   4  -5   76.27    3.48 
  -3   4  -5   75.89    3.56 
  -5   3  -4   80.55    3.73 
  -4  -5   3   76.84    3.37 
  -4   5  -3   82.17    3.51 
  -5  -3   4   74.03    3.52 
  -5   3  -4   87.13    3.55 
   4   5  -4    9.91    1.03 
   5  -4   4   11.10    1.10 
   4  -4   5    9.27    0.94 
   4  -5   4    9.05    0.94 
  -4  -4   5   10.82    0.99 
  -4   4  -5   10.10    1.00 
  -4   4  -5    9.31    1.09 
  -4   5  -4   10.28    0.93 
  -4   5  -4   10.24    1.05 
  -4  -5   4    8.38    0.86 
  -5   4  -4   11.17    1.15 
  -5  -4   4    9.02    0.83 
  -5   4  -4   14.10    0.99 
  -5   0  -5   49.02    2.47 
  -5   5   0   49.91    2.37 
   0  -5   5   47.77    2.46 
   0   5  -5   49.47    2.37 
   0   5  -5   49.06    2.35 
   5  -5   0   50.24    2.39 
   5   0   5   50.16    2.28 
   5   5   0   48.00    2.08 
  -5  -1  -5   30.48    1.69 
   1   5  -5   31.22    1.64 
   5   5  -1   29.74    1.40 
   5  -1   5   30.17    1.60 
  -5   5   1   30.17    1.60 
   1  -5   5   30.12    1.63 
   5  -5   1   29.19    1.63 
  -1   5  -5   28.67    1.62 
  -1  -5   5   33.47    1.75 
  -5   1  -5   27.38    1.53 
  -1   5  -5   26.72    1.67 
  -5   5  -1   25.53    1.65 
   5   1   5   28.25    1.44 
  -5   1  -5   21.15    1.87 
   5   5   1   28.28    1.17 
   5  -5   2   62.45    3.00 
  -5  -2  -5   60.77    2.90 
   5   5  -2   61.98    2.77 
   2   5  -5   72.60    3.04 
   2  -5   5   63.01    2.93 
  -5   5   2   64.54    2.91 
  -5  -2   5   55.64    3.06 
  -2  -5   5   73.10    3.16 
  -2   5  -5   60.50    2.90 
  -2   5  -5   61.48    2.90 
  -5   5  -2   64.86    2.91 
  -5   2  -5   58.88    3.13 
  -5  -5   2   60.67    2.62 
  -5   5  -2   62.52    3.01 
   5   2   5   60.30    2.66 
   5  -5   3   36.09    1.88 
  -5  -3  -5   36.28    1.80 
   5   5  -3   33.06    1.74 
   5  -3   5   35.56    1.98 
   3   5  -5   34.30    1.96 
   3  -5   5   34.56    1.96 
  -5   5   3   36.02    1.84 
  -5   5  -3   33.91    1.93 
  -3  -5   5   33.19    1.86 
  -3   5  -5   32.34    1.89 
  -3   5  -5   35.54    1.93 
  -5   5  -3   36.69    1.91 
  -5   3  -5   32.20    1.88 
  -5  -5   3   33.97    1.67 
  -5   3  -5   34.69    1.84 
  -5  -3   5   32.65    1.78 
   5  -4   5   44.99    2.27 
  -5  -4  -5   47.86    2.23 
   4  -5   5   51.46    2.43 
   5   5  -4   46.50    2.24 
   5  -5   4   44.23    2.28 
   4   5  -5   46.27    2.30 
  -5   5  -4   38.25    2.26 
  -4  -5   5   43.52    2.30 
  -4   5  -5   46.16    2.34 
  -4   5  -5   44.46    2.38 
  -5  -4   5   44.40    2.30 
  -5   5  -4   47.57    2.35 
  -5   4  -5   47.07    2.36 
  -5  -5   4   45.12    2.20 
  -5   4  -5   43.78    2.23 
   5  -5   5   75.63    3.55 
  -5   5  -5   76.74    3.50 
  -5   5  -5   77.52    3.59 
  -5  -5   5   77.21    3.45 
  -6   0   0  121.58    4.96 
   0  -6   0  119.25    5.01 
   0   0  -6  121.76    5.18 
   0   6   0  126.06    5.05 
   6   0   0  118.44    5.01 
   0   6   1   90.14    3.80 
   1   0  -6   91.50    3.98 
   6  -1   0   88.09    3.84 
   6   1   0   90.31    3.76 
   0  -6   1   88.36    3.82 
   0   6  -1   88.16    3.83 
  -1   0  -6   96.47    3.99 
  -6  -1   0   89.85    3.68 
  -6   1   0   87.79    3.79 
  -2   0  -6    2.30    0.54 
   6  -2   0    0.97    0.41 
  -6   2   0    0.35    0.46 
   0  -6   2    1.03    0.50 
   0   6  -2    0.55    0.47 
   0   6   2    1.03    0.39 
   2   0   6    0.84    0.49 
  -6  -2   0    1.06    0.15 
  -6   3   0  207.39    8.49 
   3   0   6  204.41    8.45 
   0   6  -3  210.77    8.49 
   0  -6   3  205.62    8.48 
   6  -3   0  208.33    8.51 
  -3   0  -6  208.66    8.57 
   6   4   0   33.04    1.49 
   4   0   6   33.34    1.74 
   0  -6   4   33.97    1.87 
   6  -4   0   33.80    1.90 
   0   6  -4   36.68    1.96 
  -6   4   0   29.86    1.86 
   6   5   0    7.00    0.57 
  -5   0  -6    7.67    0.98 
   0   6  -5    8.05    0.85 
   6  -5   0    7.45    0.93 
   5   0   6    6.05    0.76 
   0   6  -5    6.69    0.79 
   0  -6   5    6.66    0.79 
  -6   5   0    5.91    0.75 
   0   1  -6   48.90    2.28 
  -6   0   1   45.85    2.11 
  -6   0  -1   46.48    2.04 
   0  -1  -6   48.66    2.28 
   0  -1   6   47.82    2.24 
   6   0   1   45.87    2.11 
  -1   6   0   48.44    2.17 
   1  -6   0   47.22    2.19 
   1   6   0   45.19    2.10 
  -1  -6   0   47.61    2.07 
   1   6  -1  193.44    7.82 
   1  -1   6  193.00    7.92 
   6  -1   1  192.20    7.83 
   1   1  -6  190.62    7.94 
  -6   1   1  197.51    7.84 
   1  -6   1  186.71    7.86 
  -6  -1  -1  193.18    7.63 
  -1   6   1  199.86    7.86 
  -1  -1  -6  187.41    7.93 
  -6   1  -1  197.91    7.92 
  -1  -1   6  192.64    7.93 
  -1  -6   1  189.71    7.78 
   6   1   1  192.12    7.74 
  -6  -1   1  191.66    7.74 
  -1   1  -6  196.64    7.97 
  -6   1  -1  191.54    7.78 
  -1   6  -1  194.68    7.88 
   1   6   1  189.02    7.76 
   1   6  -2   54.20    2.52 
   6  -2   1   51.93    2.54 
  -6   2   1   52.99    2.50 
   2  -1   6   51.11    2.56 
  -1   6   2   49.03    2.49 
   1  -6   2   49.42    2.55 
  -2  -1  -6   54.91    2.65 
  -1  -6   2   58.27    2.50 
  -6  -2   1   57.28    2.36 
  -6   2  -1   59.44    2.52 
   6   2   1   58.63    2.35 
  -2   1  -6   59.32    2.69 
  -6  -2   1   58.67    2.35 
  -1   6  -2   59.56    2.56 
   3  -1   6   20.90    1.33 
   1  -6   3   20.22    1.35 
  -6   3   1   19.06    1.30 
   1   6  -3   21.67    1.23 
  -3  -1  -6   21.55    1.30 
   6  -3   1   21.94    1.28 
  -6   3  -1   20.83    1.30 
  -3   1  -6   22.71    1.45 
  -1   6  -3   19.88    1.34 
  -6  -3   1   21.31    0.95 
  -6  -3   1   21.70    0.96 
  -1  -6   3   21.31    1.30 
   6   3   1   21.73    0.98 
   6  -4   1    5.45    0.74 
   1  -6   4    6.38    0.81 
  -4  -1  -6    4.29    0.79 
  -6   4   1    4.32    0.83 
  -6   4  -1    3.30    0.89 
  -1   6  -4    3.14    0.76 
   6   4   1    3.69    0.30 
   4   1   6    4.88    0.65 
  -4   1  -6    3.64    1.24 
  -1   6  -4    5.04    0.83 
   1   6  -5   42.97    2.12 
   5  -1   6   44.76    2.16 
   1  -6   5   39.65    2.25 
   1   6  -5   45.96    2.27 
  -6   5   1   44.07    2.17 
   6   5  -1   43.98    1.97 
   6  -5   1   46.05    2.31 
  -5  -1  -6   43.65    2.26 
  -1  -6   5   40.30    2.22 
   6   5   1   45.63    1.78 
  -1   6  -5   42.22    2.16 
  -1   6  -5   42.96    2.26 
   5   1   6   40.42    2.01 
  -5   1  -6   39.90    2.28 
  -6   5  -1   43.79    2.16 
   0   2  -6    0.06    0.57 
  -2   6   0    0.79    0.51 
   0  -2   6    0.83    0.60 
   2  -6   0   -0.10    0.49 
   2   6   0    0.45    0.35 
   6   0   2   -0.08    0.37 
  -6   0  -2    0.17    0.28 
  -6   0  -2    1.09    0.41 
  -6   0   2    0.29    0.37 
   0  -2  -6    0.39    0.44 
  -1  -2  -6    4.47    0.65 
   2  -6   1    5.34    0.63 
   6  -1   2    3.61    0.56 
   1  -2   6    3.75    0.61 
   1   2  -6    4.40    0.65 
   2   6  -1    5.24    0.53 
  -6   1   2    4.01    0.53 
  -2   6   1    4.70    0.65 
   6   1   2    5.90    0.49 
  -1  -2   6    5.55    0.68 
  -6  -1   2    4.23    0.55 
   2   6   1    5.79    0.49 
  -1   2  -6    7.29    0.76 
  -2   6  -1    4.26    0.57 
  -6   1  -2    6.21    0.68 
  -6   1  -2    5.20    0.56 
  -2  -6   1    5.55    0.50 
   2   6  -2   17.35    1.06 
   2   2  -6   16.02    1.09 
   6  -2   2   18.31    1.15 
  -6   2   2   15.78    1.02 
   2  -6   2   17.44    1.10 
  -2   6   2   16.92    1.11 
   2  -2   6   15.48    1.08 
  -2  -2  -6   17.53    1.21 
  -2   6  -2   16.04    1.06 
  -2  -6   2   17.38    0.99 
  -2   2  -6   13.93    1.20 
  -2  -2   6   12.33    1.15 
  -6  -2   2   16.80    1.00 
  -6   2  -2   16.45    1.10 
   6   2   2   15.70    0.83 
  -6   2  -2   16.43    1.04 
  -2   2  -6   17.52    1.17 
   2  -6   3   29.83    1.71 
   6  -3   2   29.91    1.79 
   3  -2   6   32.71    1.84 
   2   6  -3   29.65    1.69 
  -6   3   2   30.40    1.69 
  -3  -2  -6   31.69    1.74 
  -3  -2   6   34.99    1.80 
  -3   2  -6   37.82    1.84 
  -6  -3   2   36.22    1.59 
  -2   6  -3   34.92    1.74 
   6   3   2   34.09    1.36 
  -2  -6   3   32.95    1.73 
  -2   6  -3   32.90    1.81 
  -3   2  -6   37.39    2.01 
  -6   3  -2   35.13    1.70 
  -6   3  -2   24.49    1.91 
   2  -6   4   34.61    2.13 
   6  -4   2   38.46    2.08 
  -6   4   2   36.58    2.00 
  -4  -2  -6   38.85    2.09 
   4  -2   6   47.09    2.38 
   2   6  -4   52.42    2.39 
  -2  -6   4   40.63    2.11 
  -6  -4   2   40.35    1.77 
  -2   6  -4   39.49    2.06 
  -6   4  -2   32.24    2.11 
  -6   4  -2   42.30    2.13 
  -4   2  -6   43.54    2.26 
  -4  -2   6   40.18    2.11 
  -2   6  -4   40.41    2.13 
   2  -6   5   41.18    2.21 
  -6   5   2   40.86    2.08 
  -5  -2  -6   42.01    2.08 
   2   6  -5   39.87    2.13 
   6  -5   2   40.60    2.12 
   6   5  -2   42.21    1.93 
   5  -2   6   40.88    2.05 
  -5   2  -6   41.16    2.18 
  -5   2  -6   39.91    2.04 
  -6   5  -2   41.26    2.08 
  -6   5  -2   42.64    2.17 
  -2   6  -5   39.92    2.10 
  -2  -6   5   41.28    2.17 
  -6  -5   2   41.58    1.75 
  -2   6  -5   39.65    2.12 
   5   2   6   39.84    1.90 
  -5  -2   6   39.48    2.22 
  -3   6   0   82.60    3.60 
   3  -6   0   79.85    3.62 
   0  -3   6   80.88    3.63 
   0   3  -6   83.72    3.62 
  -6   0  -3   81.71    3.59 
   0   3  -6   79.22    3.65 
   3   6   0   82.19    3.41 
   6   0   3   82.41    3.48 
  -6   0  -3   82.83    3.38 
   6  -1   3  113.38    4.75 
   3  -6   1  117.31    4.88 
   1  -3   6  110.44    4.85 
   3   6  -1  116.52    4.68 
   1   3  -6  117.98    4.89 
  -6  -1  -3  122.95    4.83 
  -3   6   1  116.23    4.85 
  -1  -3  -6  121.58    4.88 
  -3  -6   1  111.83    4.58 
  -1  -3   6  110.56    4.85 
  -6   1  -3  107.78    4.66 
  -6   1  -3  109.52    4.85 
   3   6   1  113.32    4.58 
   6   1   3  108.47    4.62 
  -3   6  -1  107.26    4.83 
  -1   3  -6  113.49    4.84 
  -3   6  -1  111.30    4.82 
  -1   3  -6  109.53    4.85 
   3   6  -2   71.79    3.08 
  -2  -3  -6   71.40    3.23 
   3  -6   2   66.52    3.17 
   2   3  -6   69.56    3.21 
   2  -3   6   71.24    3.20 
  -3   6   2   68.89    3.15 
   6  -2   3   69.29    3.16 
  -2   3  -6   68.52    3.26 
  -3   6  -2   70.82    3.18 
  -2  -3   6   78.56    3.31 
  -3   6  -2   72.46    3.19 
  -2   3  -6   73.12    3.24 
  -6   2  -3   69.50    3.10 
  -3  -6   2   68.13    3.00 
  -6   2  -3   65.19    3.21 
   6   2   3   72.91    2.91 
   3  -6   3   60.23    2.88 
  -6   3   3   64.18    2.80 
  -3  -3  -6   64.27    2.80 
   3  -3   6   58.05    2.90 
   3   6  -3   59.15    2.75 
  -3   6   3   55.97    2.75 
   6  -3   3   61.89    2.96 
  -6   3  -3   50.82    3.13 
  -3  -6   3   58.82    2.66 
   6   3   3   54.23    2.39 
  -3   6  -3   56.86    2.79 
  -3   3  -6   63.33    2.91 
  -3   6  -3   55.94    2.83 
  -3   3  -6   59.08    2.90 
  -6   3  -3   69.80    2.80 
  -3  -3   6   65.49    3.01 
  -6  -3   3   57.68    2.67 
  -4  -3  -6  131.09    5.38 
   4  -3   6  122.40    5.39 
   6  -4   3  127.15    5.37 
  -6   4   3  121.03    5.37 
   3  -6   4  122.29    5.38 
   3   6  -4  127.21    5.34 
  -6   4  -3  130.56    5.36 
  -3   6  -4  122.16    5.37 
  -4  -3   6  128.14    5.42 
  -6  -4   3  125.46    5.18 
  -3   6  -4  125.72    5.41 
  -6   4  -3  124.35    5.42 
  -3  -6   4  118.52    5.26 
  -4   3  -6  124.00    5.46 
  -4   3  -6  130.91    5.33 
   6  -5   3   15.45    1.32 
  -6   5   3   14.84    1.14 
   3   6  -5   16.33    1.37 
   5  -3   6   15.73    1.19 
   3  -6   5   15.81    1.22 
  -5  -3  -6   14.14    1.20 
  -5   3  -6   18.03    1.37 
  -5  -3   6   15.32    1.40 
  -3  -6   5   18.59    1.43 
  -6   5  -3   15.92    1.18 
  -6  -5   3   13.52    0.98 
  -3   6  -5   15.25    1.17 
  -5   3  -6   14.35    1.26 
  -6   5  -3   16.60    1.51 
  -3   6  -5   14.72    1.16 
   4  -6   0   49.93    2.42 
   6   0   4   44.80    2.16 
  -4   6   0   44.44    2.34 
   0  -4   6   47.81    2.33 
  -6   0  -4   42.71    2.04 
  -6   0  -4   50.00    2.31 
   0   4  -6   46.97    2.29 
   0   4  -6   48.37    2.39 
   4   6   0   48.00    2.03 
  -4   6   1   21.00    1.32 
   1   4  -6   22.63    1.51 
   1   4  -6   20.59    1.31 
   4  -6   1   22.56    1.40 
   1  -4   6   18.49    1.49 
   4   6  -1   21.03    1.16 
   6  -1   4   21.31    1.37 
  -6  -1  -4   20.87    1.30 
  -4   6  -1   21.36    1.32 
  -1  -4   6   23.00    1.58 
  -4   6  -1   25.72    1.50 
  -1   4  -6   22.57    1.47 
  -6   1  -4   19.32    1.53 
  -6   1  -4   21.76    1.26 
  -1   4  -6   22.19    1.36 
   6   1   4   21.02    1.16 
   4   6   1   23.19    1.01 
   2  -4   6   19.71    1.51 
   2   4  -6   29.70    1.62 
   2   4  -6   24.56    1.49 
   6  -2   4   28.89    1.59 
  -2  -4  -6   23.43    1.41 
   4  -6   2   22.07    1.38 
   4   6  -2   19.71    1.23 
  -4   6   2   20.14    1.29 
  -6  -2  -4   21.52    1.30 
  -4   6  -2   21.11    1.30 
  -2   4  -6   17.07    1.41 
  -6   2  -4   22.92    1.30 
   6   2   4   18.06    1.05 
  -2  -4   6   23.27    1.43 
  -2   4  -6   21.19    1.44 
  -4   6  -2   18.18    1.28 
  -4  -6   2   18.95    1.07 
  -6   2  -4   16.92    1.36 
  -6  -3  -4   43.06    2.24 
   4  -6   3   43.50    2.29 
   6  -3   4   43.74    2.23 
   3  -4   6   39.40    2.25 
  -3  -4  -6   43.19    2.16 
   3   4  -6   44.23    2.18 
  -4   6   3   43.95    2.23 
   4   6  -3   40.96    2.08 
  -3   4  -6   41.89    2.27 
  -4  -6   3   44.44    2.02 
  -4   6  -3   43.29    2.17 
  -3   4  -6   43.66    2.23 
  -6   3  -4   44.61    2.14 
  -6   3  -4   42.46    2.21 
  -3  -4   6   42.36    2.26 
  -6  -3   4   43.14    2.11 
  -4   6  -3   43.97    2.17 
   4   6  -4   15.68    1.17 
  -4  -4  -6   17.32    1.12 
   4  -4   6   17.29    1.41 
   6  -4   4   15.15    1.27 
   4  -6   4   14.53    1.28 
  -4   6  -4   16.45    1.32 
  -4  -4   6   15.18    1.36 
  -6  -4   4   18.28    1.22 
  -4   6  -4   15.57    1.17 
  -4   4  -6   14.48    1.41 
  -6   4  -4   15.76    1.31 
  -6   4  -4   14.87    1.43 
  -4  -6   4   16.86    1.13 
  -4   4  -6   17.27    1.37 
   5  -4   6   13.58    1.24 
   4   6  -5   14.62    1.19 
   4  -6   5   13.98    1.28 
  -6   5   4   15.04    1.10 
   6  -5   4   13.11    1.22 
  -5  -4  -6   14.37    1.16 
  -5  -4   6   14.67    1.19 
  -4   6  -5   16.26    1.26 
  -5   4  -6   12.85    1.15 
  -4   6  -5   13.57    1.11 
  -6  -5   4   13.54    1.03 
  -5   4  -6   13.67    1.16 
  -6   5  -4   15.50    1.17 
  -6   5  -4   13.10    1.05 
  -4  -6   5   13.24    1.11 
   5   6   0   64.39    2.77 
   6   0   5   66.05    2.95 
  -5   6   0   64.88    3.10 
   0   5  -6   68.45    3.09 
   0   5  -6   65.10    3.08 
   5  -6   0   67.82    3.16 
  -6   0  -5   68.69    3.14 
   0  -5   6   64.57    3.14 
   1  -5   6   34.49    1.86 
  -5   6   1   32.51    1.79 
   6  -1   5   32.52    1.76 
   1   5  -6   33.63    1.92 
   5   6  -1   35.09    1.62 
   5  -6   1   34.10    1.85 
   1   5  -6   34.25    1.85 
  -6  -1  -5   32.52    1.86 
  -1  -5   6   33.33    1.83 
   5   6   1   33.71    1.44 
  -6   1  -5   34.05    1.86 
  -5   6  -1   32.94    1.89 
  -1   5  -6   34.50    1.81 
  -6   1  -5   33.45    1.68 
   6   1   5   34.54    1.66 
  -1   5  -6   33.45    1.91 
   5  -6   2   30.37    1.79 
  -5   6   2   30.90    1.75 
   6  -2   5   34.26    1.81 
   5   6  -2   37.72    1.68 
  -6  -2  -5   31.12    1.70 
   2  -5   6   33.73    1.93 
   2   5  -6   29.81    1.85 
   2   5  -6   33.37    1.78 
  -5   6  -2   33.34    1.89 
  -2   5  -6   32.74    1.79 
  -2   5  -6   31.88    1.77 
   6   2   5   30.74    1.53 
  -5   6  -2   31.84    1.85 
  -6   2  -5   32.66    1.75 
  -6   2  -5   30.85    1.95 
  -5  -6   2   32.67    1.45 
  -2  -5   6   36.17    1.95 
   6  -3   5   28.65    1.72 
   5   6  -3   24.79    1.45 
  -6  -3  -5   28.11    1.57 
   5  -6   3   25.23    1.74 
   3   5  -6   26.27    1.61 
  -5   6   3   25.50    1.65 
   3  -5   6   25.99    1.76 
  -3  -5  -6   25.22    1.56 
   3   5  -6   26.93    1.73 
  -6   3  -5   25.97    1.95 
  -5   6  -3   25.87    1.69 
  -3  -5   6   29.79    1.81 
  -3   5  -6   26.28    1.59 
  -3   5  -6   26.34    1.73 
  -5  -6   3   26.10    1.35 
  -6   3  -5   27.34    1.66 
  -6  -3   5   22.29    1.66 
  -5   6  -3   26.69    1.60 
   6  -4   5    3.20    0.64 
  -6  -4  -5    3.96    0.64 
   5  -6   4    3.07    0.80 
   5   6  -4    2.86    0.65 
  -5   6   4    4.53    0.77 
  -4  -5  -6    3.62    0.67 
   4  -5   6    3.32    0.68 
  -4   5  -6    3.20    0.63 
  -4   5  -6    3.62    0.85 
  -4  -5   6    2.90    0.75 
  -5   6  -4    2.57    0.73 
  -5   6  -4    3.45    0.83 
  -6   4  -5    2.80    0.69 
  -6   4  -5    2.82    0.84 
  -5  -6   4    2.91    0.59 
  -6  -4   5    2.76    0.62 
  -6  -5  -5    2.70    0.60 
   6  -5   5    2.36    0.62 
   5   6  -5    1.93    0.64 
   5  -6   5    1.05    0.57 
   5  -5   6    2.19    0.75 
  -5  -5  -6    2.35    0.59 
  -5  -5   6    1.68    0.64 
  -5   5  -6    2.20    0.71 
  -5   5  -6    2.21    0.66 
  -5   6  -5    3.05    0.75 
  -5   6  -5    0.96    0.72 
  -6   5  -5    1.40    0.58 
  -5  -6   5    1.98    0.62 
  -6   5  -5    1.67    0.66 
  -6  -5   5    2.24    0.57 
  -6   0  -6  107.12    4.84 
  -6   6   0  108.66    4.81 
   0  -6   6  110.02    4.86 
   0   6  -6  112.46    4.81 
   0   6  -6  107.94    4.78 
   6  -6   0  108.70    4.81 
   6   0   6  104.43    4.63 
   6   6   0  113.04    4.46 
  -6  -1  -6    1.44    0.71 
   6   6  -1    1.83    0.44 
   1   6  -6    0.84    0.77 
   6  -6   1    1.00    0.78 
  -6   6   1    1.73    0.71 
   1   6  -6    3.67    0.94 
   6  -1   6    0.75    0.60 
   1  -6   6    2.88    0.70 
  -1   6  -6    1.65    0.61 
  -1  -6   6    1.59    0.81 
  -6   1  -6   -0.28    0.55 
  -6   6  -1    1.95    0.59 
  -1   6  -6    2.68    0.83 
   6   1   6    1.35    0.46 
  -6   1  -6    1.15    0.45 
   6   6   1    2.17    0.28 
   6  -6   2   13.63    1.16 
  -6  -2  -6   14.65    1.24 
   2  -6   6   12.50    1.24 
   6   6  -2   14.12    0.95 
   2   6  -6   14.18    1.20 
   2   6  -6   16.67    1.36 
  -6   6   2   15.06    1.23 
   6  -2   6   18.69    1.35 
  -2  -6   6   13.31    1.20 
  -2   6  -6   12.80    1.21 
  -6   2  -6   15.41    1.15 
  -6   6  -2   14.32    1.15 
  -6   6  -2   13.56    1.21 
  -6  -6   2   14.51    0.66 
  -2   6  -6   11.65    1.19 
   6   2   6   12.39    0.91 
  -6   2  -6   13.01    1.31 
   3   6  -6   27.32    1.58 
  -6  -3  -6   30.00    1.65 
   6  -3   6   27.86    1.70 
   6   6  -3   28.05    1.52 
   3   6  -6   28.59    1.73 
   3  -6   6   28.25    1.68 
   6  -6   3   26.15    1.65 
  -6   6   3   25.96    1.61 
  -3  -6   6   24.93    1.66 
  -3   6  -6   30.86    1.78 
  -3   6  -6   27.77    1.65 
  -6   6  -3   28.32    1.72 
  -6   3  -6   25.36    1.79 
  -6  -6   3   29.09    1.38 
  -6   6  -3   27.92    1.77 
  -6  -3   6   27.23    1.69 
  -6   3  -6   27.96    1.60 
   6  -6   4   41.28    2.25 
  -6  -4  -6   42.89    2.18 
   6   6  -4   42.07    2.15 
   6  -4   6   39.46    2.27 
   4   6  -6   39.74    2.25 
   4  -6   6   40.59    2.34 
  -4  -6  -6   43.57    2.14 
  -6   6  -4   44.03    2.36 
  -4  -6   6   44.10    2.24 
  -4   6  -6   44.24    2.33 
  -4   6  -6   44.34    2.28 
  -6   6  -4   44.19    2.23 
  -6   4  -6   40.64    2.37 
  -6  -6   4   42.97    2.04 
  -6   4  -6   43.20    2.21 
  -6  -4   6   43.48    2.22 
   6  -5   6   14.15    1.25 
  -6  -5  -6   12.28    1.00 
   6  -6   5   11.20    1.20 
   5  -6   6   12.70    1.16 
  -5  -6  -6   11.37    0.95 
  -6  -5   6   10.63    1.03 
  -6   6  -5   12.16    1.28 
  -6   6  -5   11.53    1.15 
  -5  -6   6   10.74    1.05 
  -5   6  -6   10.41    1.06 
  -5   6  -6   12.61    1.31 
  -6   5  -6   10.45    1.01 
  -6   5  -6    9.55    1.11 
  -6  -6   5   10.69    0.93 
  -6  -6  -6   49.52    2.35 
   6  -6   6   50.27    2.65 
  -6   6  -6   44.67    2.63 
  -6  -6   6   47.44    2.40 
  -7   0   0   -0.47    0.40 
   0  -7   0   -0.55    0.42 
   0   0  -7   -0.57    0.50 
   0   7   0    0.23    0.45 
   7   0   0   -0.20    0.41 
   1   0  -7  151.17    6.74 
   7  -1   0  161.25    6.60 
  -7  -1   0  159.53    6.41 
  -7   1   0  156.63    6.53 
  -1   0  -7  153.88    6.81 
   0  -7   1  158.37    6.57 
   0   7  -1  165.51    6.60 
   0   7   1  163.47    6.56 
   7   1   0  160.48    6.51 
  -7   2   0    0.94    0.70 
   0   7   2    1.34    0.48 
   0  -7   2    1.12    0.67 
   2   0   7    1.43    0.76 
   0   7  -3  104.17    4.37 
   7  -3   0   94.11    4.41 
  -7   3   0   99.06    4.34 
  -3   0  -7   98.40    4.48 
   0  -7   3   93.28    4.33 
   3   0   7  111.00    4.42 
   0   7  -4    6.64    0.76 
   4   0   7    6.79    0.77 
  -4   0  -7    5.18    0.82 
   0  -7   4    6.96    0.78 
   7  -4   0    5.07    0.72 
   0   7  -4    5.66    0.70 
  -7   4   0    5.81    0.83 
   0  -7   5   17.82    1.30 
   0   7  -5   20.37    1.37 
  -7   5   0   18.86    1.41 
  -5   0  -7   19.33    1.37 
   0   7  -5   22.15    1.53 
   5   0   7   17.87    1.28 
   7  -5   0   18.48    1.52 
   7   5   0   20.63    1.06 
   7   6   0    4.61    0.47 
   0  -7   6    3.66    0.82 
   6   0   7    4.81    0.67 
  -6   0  -7    5.53    0.81 
  -7   6   0    4.39    0.72 
   0   7  -6    6.52    0.84 
   7  -6   0    3.82    0.86 
  -7   0   1    2.37    0.53 
  -7   0  -1    2.38    0.48 
  -1   7   0    2.13    0.61 
   7   0   1    3.18    0.52 
   1  -7   0   -1.12    0.65 
   1   7   0    2.41    0.50 
   0  -1   7    3.79    0.63 
  -7   0  -1    3.21    0.68 
   0  -1  -7    0.20    0.76 
   0   1  -7    1.85    0.62 
  -1   7   1  242.13    9.49 
   1  -7   1  223.59    9.50 
   1  -1   7  235.38    9.55 
  -1  -1  -7  229.42    9.64 
   1   7  -1  238.04    9.45 
  -7  -1  -1  234.77    9.23 
  -7  -1  -1  240.29    9.47 
   7  -1   1  236.97    9.46 
   1   1  -7  222.10    9.60 
  -7   1   1  234.38    9.45 
  -7   1  -1  234.65    9.55 
  -1  -7   1  230.59    9.39 
   1   7   1  235.47    9.40 
  -7  -1   1  231.43    9.35 
  -7   1  -1  225.73    9.39 
  -1  -1   7  228.63    9.58 
  -1   7  -1  234.59    9.51 
   7   1   1  236.86    9.37 
  -1   1  -7  229.22    9.66 
   1  -7   2  244.75   10.44 
  -1   7   2  259.05   10.41 
   1   7  -2  265.42   10.42 
   2  -1   7  253.03   10.50 
   2   1  -7  252.80   10.53 
  -2  -1  -7  268.50   10.57 
   7  -2   1  256.21   10.42 
  -7   2   1  254.34   10.41 
  -2   1  -7  259.71   10.66 
   1   7   2  256.36   10.30 
  -7  -2   1  250.03   10.20 
  -1  -7   2  256.12   10.36 
   7   2   1  258.31   10.24 
  -7   2  -1  260.90   10.38 
  -1   7  -2  258.20   10.47 
  -7  -2   1  249.93   10.21 
   7  -3   1    2.89    0.77 
   1  -7   3    2.78    0.74 
  -1   7   3    1.78    0.59 
   3  -1   7    3.44    0.78 
  -3  -1  -7    4.12    0.71 
  -7   3   1    4.17    0.61 
  -7   3  -1    2.81    0.65 
  -3   1  -7    4.21    0.89 
  -7  -3   1    3.76    0.31 
  -7  -3   1    3.42    0.31 
  -1   7  -3    3.16    0.73 
  -1   7  -3    3.11    0.60 
   7   3   1    3.18    0.41 
  -1  -7   3    4.24    0.68 
  -7   4   1   40.83    2.15 
   7  -4   1   41.06    2.11 
   4  -1   7   41.47    2.12 
   1   7  -4   41.54    2.14 
   1  -7   4   43.48    2.12 
  -4  -1  -7   41.03    2.15 
  -1  -7   4   42.91    2.08 
  -1   7  -4   37.61    2.15 
  -7   4  -1   39.70    2.12 
   4   1   7   39.50    2.03 
  -1   7  -4   41.20    2.04 
   7   4   1   40.22    1.75 
  -4   1  -7   40.24    2.20 
  -5  -1  -7    7.99    0.92 
   1   7  -5   10.58    0.99 
   1  -7   5    7.95    0.89 
   1   7  -5    9.72    1.00 
   7  -5   1    7.58    1.03 
   5  -1   7   10.59    1.03 
  -7   5   1    6.99    0.84 
   5   1   7    6.08    0.74 
  -5   1  -7    7.86    0.98 
  -1  -7   5    7.82    0.84 
   7   5   1   10.33    0.59 
  -1   7  -5    7.51    0.87 
  -1   7  -5    8.15    0.98 
  -7   5  -1    7.70    0.94 
   7  -6   1   22.60    1.63 
   1   7  -6   23.03    1.62 
   6  -1   7   21.62    1.41 
   1   7  -6   23.51    1.42 
  -6  -1  -7   23.68    1.47 
  -7   6   1   22.38    1.53 
   1  -7   6   23.96    1.61 
   7   6  -1   22.31    1.20 
  -1   7  -6   22.16    1.45 
   6   1   7   20.59    1.32 
  -7   6  -1   21.18    1.52 
  -6   1  -7   22.13    1.61 
   7   6   1   21.25    1.02 
  -1  -7   6   22.83    1.56 
   2   7   0   30.02    1.47 
   7   0   2   30.35    1.51 
   0   2  -7   28.36    1.68 
   0  -2   7   27.60    1.65 
  -7   0  -2   31.57    1.70 
  -7   0  -2   28.17    1.42 
  -2   7   0   27.96    1.75 
   0  -2  -7   26.28    2.23 
  -7   0   2   30.09    1.58 
   1  -2   7  253.38   10.67 
  -7   1   2  253.62   10.59 
  -1  -2  -7  268.67   10.79 
   2  -7   1  252.11   10.66 
   7  -1   2  255.38   10.57 
   2   7  -1  262.20   10.54 
  -7  -1  -2  261.51   10.60 
  -2   7   1  256.64   10.63 
   1   2  -7  258.77   10.73 
  -7   1  -2  257.36   10.49 
   7   1   2  258.27   10.46 
  -7  -1   2  261.11   10.51 
  -1   2  -7  268.74   10.78 
  -2   7  -1  267.26   10.66 
   2   7   1  269.44   10.48 
  -7   1  -2  269.35   10.70 
  -2   7  -1  268.21   10.60 
  -1  -2   7  265.76   10.73 
  -2  -7   1  263.26   10.46 
   2   2  -7    5.62    0.89 
   2  -2   7    2.18    0.66 
  -7   2   2    3.13    0.58 
   2   7  -2    4.41    0.68 
  -2  -2  -7    5.84    0.89 
  -2   7   2    2.24    0.76 
   7  -2   2    3.16    0.80 
   2  -7   2    3.18    0.64 
  -2   2  -7    4.21    0.95 
  -2   7  -2    4.19    0.71 
  -7  -2   2    5.27    0.56 
  -7   2  -2    4.99    0.86 
  -2   7  -2    5.22    0.81 
  -7   2  -2    4.26    0.62 
  -2  -7   2    3.87    0.55 
  -2  -2   7    4.99    0.74 
   2   7   2    4.08    0.51 
   7   2   2    5.53    0.53 
  -7   3   2   47.59    2.36 
   3  -2   7   47.97    2.42 
  -2   7   3   45.03    2.32 
  -3  -2  -7   49.46    2.46 
   2  -7   3   44.06    2.40 
   2   7  -3   44.40    2.30 
   7  -3   2   47.49    2.39 
  -7   3  -2   45.38    2.38 
   7   3   2   48.35    2.01 
  -3   2  -7   49.03    2.43 
  -3  -2   7   48.70    2.40 
  -2  -7   3   46.13    2.25 
  -7  -3   2   48.81    2.12 
  -2   7  -3   51.42    2.33 
  -2   7  -3   47.47    2.41 
  -7   3  -2   46.86    2.29 
  -7  -3   2   49.13    2.10 
   2   7  -4   11.65    1.07 
   4  -2   7   10.98    1.09 
   7  -4   2    8.89    1.06 
  -7   4   2    9.34    1.08 
  -4  -2  -7   11.41    1.19 
   2  -7   4   11.42    1.04 
  -7   4  -2   12.09    1.01 
  -4   2  -7   12.34    1.13 
  -2  -7   4   13.36    1.13 
  -4   2  -7   11.58    1.40 
  -4  -2   7   15.64    1.21 
  -7   4  -2   11.22    1.20 
  -7  -4   2   13.18    0.76 
  -2   7  -4   12.55    1.12 
  -2   7  -4   12.02    1.15 
   7   4   2   11.95    0.58 
  -7  -4   2   11.55    0.73 
   2  -7   5   10.42    1.14 
   5  -2   7   10.62    1.06 
   7  -5   2   10.91    1.14 
  -5  -2  -7   12.02    1.02 
   2   7  -5   11.37    1.08 
  -7   5   2   11.97    1.11 
  -2   7  -5   13.10    1.16 
  -5  -2   7   11.15    1.17 
  -5   2  -7   10.06    1.10 
  -5   2  -7   12.85    1.03 
  -7   5  -2   11.51    1.09 
  -2   7  -5   13.00    1.05 
  -7   5  -2   11.84    1.14 
   5   2   7   12.08    0.94 
  -7  -5   2   12.20    0.58 
  -2  -7   5   11.98    0.97 
   7  -6   2   69.89    3.30 
   2   7  -6   68.54    3.17 
   7   6  -2   67.52    3.05 
   6  -2   7   69.80    3.24 
  -6  -2  -7   69.42    3.24 
   2  -7   6   69.30    3.28 
  -6  -2   7   70.57    3.27 
  -2   7  -6   69.08    3.28 
  -7   6  -2   67.65    3.31 
  -6   2  -7   67.72    3.32 
   6   2   7   66.66    3.03 
  -2  -7   6   67.61    3.26 
  -7   6  -2   68.78    3.23 
  -6   2  -7   70.14    3.12 
   0  -3   7    0.71    0.53 
   3   7   0   -0.45    0.36 
  -7   0  -3    0.57    0.32 
  -7   0  -3   -0.58    0.56 
  -3   7   0   -0.55    0.58 
   7   0   3    0.64    0.46 
   0   3  -7   -0.07    0.67 
   3  -7   0   -0.25    0.45 
  -1  -3  -7   10.47    1.01 
   3   7  -1    9.48    0.80 
   1  -3   7   10.50    1.08 
  -7   1   3   10.95    0.86 
   1   3  -7   10.40    1.00 
   7  -1   3   10.32    0.90 
  -7  -1  -3   12.15    1.01 
  -3   7   1    8.87    0.97 
   3  -7   1   10.21    1.04 
  -3   7  -1   10.79    0.87 
   7   1   3   10.20    0.82 
  -1  -3   7   10.82    1.10 
  -3   7  -1   11.28    0.94 
  -1   3  -7   11.97    1.07 
   3   7   1   11.03    0.75 
  -7   1  -3   11.18    0.84 
  -7   1  -3   10.33    1.07 
  -1   3  -7   11.03    1.05 
  -3  -7   1   10.96    0.71 
   7  -2   3  255.35   10.61 
  -2  -3  -7  259.51   10.71 
  -7  -2  -3  265.97   10.61 
  -3   7   2  252.54   10.66 
   2   3  -7  262.23   10.74 
   2  -3   7  253.17   10.71 
  -7   2   3  255.40   10.64 
   3   7  -2  264.51   10.57 
   3  -7   2  262.14   10.71 
  -2  -3   7  256.73   10.71 
  -3  -7   2  262.13   10.47 
  -3   7  -2  268.56   10.70 
  -7   2  -3  261.74   10.55 
   3   7   2  265.31   10.42 
  -3   7  -2  268.91   10.67 
  -7   2  -3  268.93   10.76 
   7   2   3  263.06   10.41 
  -2   3  -7  261.85   10.75 
  -2   3  -7  259.70   10.69 
   7  -3   3   22.10    1.48 
   3  -3   7   22.83    1.56 
  -7   3   3   22.29    1.37 
  -3   7   3   21.98    1.34 
   3  -7   3   21.16    1.54 
  -3  -3  -7   22.17    1.38 
   3   7  -3   21.89    1.34 
  -3   7  -3   21.24    1.41 
   7   3   3   21.66    1.02 
  -3  -7   3   21.32    1.31 
  -7   3  -3   20.84    1.49 
  -3   3  -7   22.09    1.51 
  -3  -3   7   23.57    1.49 
  -7   3  -3   20.35    1.39 
  -3   3  -7   22.03    1.64 
  -3   7  -3   20.81    1.37 
  -7  -3   3   23.83    1.32 
   4  -3   7  102.44    4.50 
  -4  -3  -7  100.56    4.51 
   7  -4   3  101.61    4.55 
   3  -7   4  101.72    4.51 
   3   7  -4  101.11    4.47 
  -7   4   3   99.47    4.50 
  -7  -4   3  101.87    4.25 
  -3   7  -4  102.85    4.50 
   7   4   3  100.36    4.01 
  -7   4  -3  105.68    4.47 
  -7   4  -3  101.65    4.61 
  -4  -3   7   98.74    4.51 
  -3   7  -4  104.10    4.55 
  -4   3  -7  100.11    4.48 
  -3  -7   4  101.44    4.37 
  -4   3  -7  103.25    4.64 
  -7   5   3   29.81    1.85 
   3   7  -5   34.57    1.85 
   7  -5   3   32.08    1.82 
  -5  -3  -7   30.96    1.84 
   3  -7   5   32.78    1.96 
   5  -3   7   31.81    1.79 
  -3   7  -5   30.67    1.85 
  -3   7  -5   29.90    1.79 
  -5   3  -7   33.19    1.80 
  -3  -7   5   32.75    1.78 
  -7   5  -3   30.20    1.83 
  -5  -3   7   33.32    1.93 
  -7  -5   3   30.94    1.51 
  -7   5  -3   36.26    1.86 
  -5   3  -7   31.30    1.96 
  -6  -3  -7   21.00    1.41 
   3  -7   6   18.57    1.36 
   6  -3   7   19.37    1.43 
   3   7  -6   19.90    1.32 
   7  -6   3   19.35    1.52 
  -3  -7   6   16.72    1.34 
  -3   7  -6   16.39    1.38 
  -6  -3   7   16.49    1.43 
  -6   3  -7   17.53    1.28 
  -7  -6   3   18.84    0.99 
  -6   3  -7   19.62    1.40 
  -7   6  -3   17.82    1.35 
  -7   6  -3   16.64    1.38 
   6   3   7   17.51    1.07 
  -4   7   0  126.61    5.28 
  -7   0  -4  118.92    5.28 
   7   0   4  120.97    5.11 
  -7   0  -4  117.59    4.97 
   4  -7   0  120.46    5.27 
   0  -4   7  122.87    5.35 
   4   7   0  122.87    5.01 
   0   4  -7  126.67    5.35 
   0   4  -7  126.59    5.30 
   7  -1   4  104.88    4.75 
  -7  -1  -4  112.44    4.87 
  -4   7   1  114.12    4.87 
   1   4  -7  112.71    4.93 
   4   7  -1  111.59    4.67 
   4  -7   1  107.09    4.91 
   1   4  -7  110.79    4.89 
   1  -4   7  109.98    4.90 
   4   7   1  113.90    4.58 
  -4   7  -1  109.90    4.89 
  -1  -4   7  117.79    4.93 
  -1   4  -7  112.56    4.92 
  -1   4  -7  110.51    4.94 
  -4   7  -1  116.40    4.89 
  -7   1  -4  116.19    4.91 
  -7   1  -4  114.55    4.68 
   7   1   4  112.12    4.66 
   2  -4   7   36.47    2.03 
   4  -7   2   41.80    2.18 
  -4   7   2   35.15    2.05 
  -2  -4  -7   41.68    2.11 
   2   4  -7   39.13    2.02 
   4   7  -2   37.99    1.87 
   7  -2   4   41.35    2.03 
  -7  -2  -4   43.11    2.03 
   7   2   4   35.40    1.72 
   4   7   2   36.94    1.64 
  -4   7  -2   35.67    2.07 
  -4   7  -2   37.34    2.07 
  -2   4  -7   39.36    2.13 
  -2   4  -7   35.82    2.03 
  -2  -4   7   36.33    2.05 
  -7   2  -4   37.87    2.08 
  -7   2  -4   36.51    1.95 
  -4  -7   2   35.96    1.71 
   7  -3   4   59.52    2.86 
  -3  -4  -7   59.86    2.90 
  -7   3   4   60.04    2.86 
  -7  -3  -4   59.67    2.79 
   4   7  -3   57.47    2.80 
  -4   7   3   60.31    2.87 
   3  -4   7   55.50    2.99 
   3   4  -7   58.45    2.89 
   4  -7   3   59.63    2.92 
  -3   4  -7   65.70    2.99 
  -7   3  -4   60.78    2.97 
  -7  -3   4   65.15    2.80 
  -3  -4   7   62.75    3.03 
   7   3   4   61.31    2.54 
  -4  -7   3   61.53    2.69 
  -4   7  -3   59.28    2.95 
  -7   3  -4   59.79    2.82 
  -3   4  -7   59.90    3.04 
  -4   7  -3   60.47    2.88 
  -4   7   4   46.76    2.26 
   4  -7   4   43.11    2.37 
   4   7  -4   42.48    2.20 
  -7   4   4   43.20    2.24 
  -7  -4  -4   43.53    2.13 
  -4  -4  -7   43.26    2.21 
   4  -4   7   44.12    2.37 
   7  -4   4   44.70    2.33 
  -7   4  -4   43.14    2.39 
  -4  -4   7   45.85    2.36 
  -7  -4   4   44.06    2.13 
  -7   4  -4   44.45    2.24 
  -4   4  -7   43.58    2.39 
  -4   7  -4   41.07    2.29 
  -4  -7   4   44.01    2.14 
  -4   7  -4   46.42    2.29 
  -4   4  -7   44.62    2.29 
  -5  -4  -7    3.01    0.73 
   5  -4   7    2.79    0.79 
   4   7  -5    2.92    0.58 
   4  -7   5    1.81    0.80 
   7  -5   4    2.73    0.64 
  -7  -5   4    2.40    0.54 
  -5  -4   7    2.12    0.60 
  -4  -7   5    2.40    0.61 
  -7   5  -4    3.46    0.72 
  -5   4  -7    2.60    0.69 
  -4   7  -5    2.83    0.78 
  -5   4  -7    1.12    0.80 
  -7   5  -4    2.43    0.68 
   7  -6   4   39.43    2.32 
   6  -4   7   39.94    2.27 
  -6  -4  -7   38.60    2.15 
   4  -7   6   40.82    2.34 
  -4  -7   6   43.26    2.18 
  -7   6  -4   43.69    2.28 
  -6  -4   7   39.15    2.22 
  -6   4  -7   41.11    2.16 
  -4   7  -6   39.21    2.27 
  -7  -6   4   41.79    1.96 
  -7   6  -4   40.51    2.15 
  -6   4  -7   38.73    2.25 
  -5   7   0    0.50    0.66 
   5  -7   0    0.41    0.74 
   0  -5   7    0.33    0.55 
  -7   0  -5    1.01    0.53 
   7   0   5   -0.54    0.52 
   0   5  -7    2.76    0.82 
   5   7   0    1.70    0.39 
   0   5  -7    0.14    0.80 
   5   7  -1   57.62    2.44 
  -7  -1  -5   61.28    2.73 
   1   5  -7   56.89    2.68 
  -5   7   1   55.91    2.72 
   7  -1   5   51.51    2.56 
   1  -5   7   55.27    2.79 
   1   5  -7   62.79    2.83 
   5  -7   1   58.14    2.79 
   5   7   1   52.66    2.29 
  -7   1  -5   52.78    2.75 
  -7   1  -5   51.99    2.44 
  -1  -5   7   49.41    2.74 
  -1   5  -7   50.47    2.72 
  -5   7  -1   54.09    2.65 
  -5   7  -1   52.84    2.66 
   7   1   5   50.91    2.45 
  -1   5  -7   53.48    2.74 
   2   5  -7   35.57    1.96 
  -7  -2  -5   39.49    1.91 
   5   7  -2   37.05    1.78 
   2   5  -7   37.41    2.01 
   2  -5   7   36.62    2.00 
   7  -2   5   36.06    1.94 
  -5   7   2   39.49    2.05 
   5  -7   2   34.95    2.08 
   7   2   5   34.98    1.70 
  -5  -7   2   35.57    1.56 
  -5   7  -2   35.46    2.02 
  -5   7  -2   35.51    2.02 
   5   7   2   35.10    1.52 
  -2  -5   7   33.13    2.04 
  -2   5  -7   35.16    1.94 
  -2   5  -7   35.55    2.05 
  -7   2  -5   36.74    1.81 
  -7   2  -5   33.52    2.06 
   7  -3   5   12.38    1.02 
   5   7  -3   10.58    0.95 
   3  -5   7   11.12    1.18 
   3   5  -7   13.25    1.20 
   5  -7   3   10.73    1.15 
  -5   7   3   12.73    1.16 
  -7  -3  -5   11.76    1.01 
  -3  -5  -7   12.48    1.11 
  -5   7  -3   13.37    1.07 
  -3  -5   7   12.28    1.19 
  -3   5  -7   12.19    1.04 
  -7   3  -5   13.12    1.28 
  -5   7  -3   12.23    1.13 
   7   3   5   12.50    0.76 
  -3   5  -7   12.62    1.25 
  -7   3  -5   14.57    1.06 
  -7  -3   5   13.04    1.07 
  -5  -7   3   11.09    0.82 
   7  -4   5   22.17    1.41 
   5   7  -4   19.88    1.34 
   5  -7   4   23.12    1.62 
   4  -5   7   21.42    1.45 
  -4  -5  -7   22.27    1.41 
  -7  -4  -5   21.40    1.31 
  -7   4  -5   21.38    1.31 
  -4  -5   7   20.21    1.51 
  -5   7  -4   21.16    1.54 
  -7  -4   5   20.07    1.33 
  -5  -7   4   20.69    1.22 
  -4   5  -7   23.19    1.62 
  -7   4  -5   19.97    1.58 
  -4   5  -7   20.18    1.48 
   7  -5   5    0.83    0.72 
  -5  -5  -7   -0.16    0.55 
   5   7  -5    0.17    0.57 
  -7  -5  -5    2.18    0.55 
   5  -7   5    0.84    0.57 
   5  -5   7    1.24    0.59 
  -5   7  -5    1.54    0.77 
  -7  -5   5    2.27    0.57 
  -7   5  -5    0.98    0.59 
  -5  -5   7    0.33    0.67 
  -5   5  -7    1.54    0.71 
  -5   5  -7    1.52    0.65 
  -7   5  -5    1.32    0.65 
  -5  -7   5    2.36    0.63 
   7  -6   5    9.50    1.07 
  -7  -6  -5   11.40    0.94 
   5  -7   6   11.30    1.13 
   6  -5   7   10.82    1.19 
  -6  -5  -7   11.85    1.10 
  -6   5  -7    7.54    1.20 
  -7   6  -5    9.42    1.13 
  -6  -5   7   10.61    1.12 
  -5   7  -6    9.81    1.13 
  -5  -7   6   10.47    1.01 
  -6   5  -7    9.39    1.00 
  -7  -6   5   11.01    0.95 
   7   0   6   12.27    0.99 
   6  -7   0   13.24    1.25 
   6   7   0   12.40    0.81 
  -6   7   0   11.97    1.17 
   0   6  -7   14.74    1.26 
  -7   0  -6   14.57    1.12 
   0   6  -7   13.58    1.39 
   0  -6   7   12.93    1.17 
   1  -6   7   70.39    3.30 
   6  -7   1   73.22    3.39 
  -7  -1  -6   71.60    3.31 
   1   6  -7   70.08    3.27 
   6   7  -1   70.16    3.01 
   7  -1   6   71.19    3.20 
   6   7   1   65.62    2.85 
  -1  -6   7   65.64    3.31 
  -1   6  -7   74.71    3.59 
  -7   1  -6   66.25    3.34 
  -7   1  -6   69.12    3.03 
   7   1   6   67.66    3.06 
  -1   6  -7   67.04    3.28 
  -6   7  -1   70.97    3.30 
  -6   7  -1   66.33    3.28 
   2   6  -7    4.00    0.81 
   6  -7   2    7.07    0.98 
   6   7  -2    6.06    0.65 
  -7  -2  -6    6.49    0.89 
   2  -6   7    5.11    0.93 
   7  -2   6    5.90    0.81 
  -2   6  -7    6.81    0.87 
  -6   7  -2    6.53    0.98 
  -2  -6   7    5.94    0.90 
   7   2   6    5.09    0.59 
  -7   2  -6    6.44    0.72 
   6   7   2    5.96    0.35 
  -7   2  -6    6.05    0.90 
  -6   7  -2    7.11    1.09 
   6  -7   3   29.73    1.96 
   7  -3   6   30.64    1.85 
   6   7  -3   29.46    1.67 
  -7  -3  -6   29.04    1.77 
   3   6  -7   31.48    1.82 
   3  -6   7   27.92    1.82 
   7   3   6   33.40    1.52 
  -3  -6   7   33.35    1.93 
  -3   6  -7   32.33    1.94 
  -7   3  -6   33.30    1.93 
  -7   3  -6   32.77    1.79 
  -7  -3   6   34.96    1.89 
  -6   7  -3   31.57    1.95 
  -6  -7   3   32.09    1.49 
   7  -4   6   13.39    1.24 
   6   7  -4   13.32    1.08 
  -7  -4  -6   14.63    1.17 
   6  -7   4   12.54    1.30 
  -4  -6  -7   13.90    1.17 
   4  -6   7   12.91    1.27 
  -4  -6   7   11.68    1.08 
  -6   7  -4   11.93    1.30 
  -4   6  -7   12.23    1.28 
  -7   4  -6   10.87    1.30 
  -6  -7   4   11.78    0.97 
  -7   4  -6   12.62    1.13 
  -7  -4   6   12.21    1.10 
  -7  -5  -6   16.03    1.19 
   6   7  -5   16.32    1.47 
  -5  -6  -7   16.93    1.24 
   5  -6   7   14.59    1.33 
   6  -7   5   17.76    1.50 
   7  -5   6   15.01    1.41 
  -5  -6   7   18.38    1.39 
  -6   7  -5   15.09    1.49 
  -5   6  -7   16.29    1.34 
  -7   5  -6   18.56    1.38 
  -7   5  -6   16.86    1.37 
  -6  -7   5   17.04    1.21 
  -7  -5   6   18.21    1.28 
  -7  -6  -6    1.60    0.62 
   6  -7   6    0.56    0.64 
   6  -6   7    0.11    0.80 
  -6  -7  -6    0.83    0.58 
   7  -6   6    1.06    0.63 
  -6  -6  -7    0.74    0.62 
  -6  -6   7    0.60    0.66 
  -6  -7   6    0.06    0.54 
  -6   7  -6    1.34    0.69 
  -7  -6   6    0.51    0.64 
  -7   6  -6    1.12    0.89 
  -6   6  -7    1.44    0.68 
  -7   0  -7   44.34    2.39 
   0  -7   7   42.39    2.37 
   0   7  -7   42.61    2.27 
   7  -7   0   40.89    2.28 
   7   0   7   43.87    2.14 
   7   7   0   40.68    1.90 
  -7  -1  -7   84.56    3.84 
   7  -7   1   79.13    3.79 
   7   7  -1   79.36    3.47 
   1   7  -7   82.38    3.74 
   7  -1   7   78.64    3.66 
   1  -7   7   82.32    3.79 
  -1  -7   7   82.22    3.82 
  -7   1  -7   78.24    3.80 
  -1   7  -7   81.18    3.77 
   7   1   7   83.40    3.59 
  -7   7  -1   81.78    3.82 
   7   7   1   78.58    3.32 
  -7  -2  -7   11.41    1.19 
   7  -2   7   10.72    1.09 
   7  -7   2   11.93    1.18 
   7   7  -2   10.07    0.86 
   2   7  -7   11.50    1.13 
   2  -7   7   10.56    1.11 
  -2   7  -7   11.30    1.11 
  -2  -7   7   10.62    1.16 
  -7   2  -7   12.46    1.24 
  -7   2  -7   12.01    1.00 
   7   2   7    9.07    0.84 
  -7   7  -2   12.59    1.20 
   7   7   2   11.96    0.54 
   7   7  -3    0.69    0.53 
  -7  -3  -7   -0.42    0.61 
   7  -7   3    0.91    0.81 
   7  -3   7    0.96    0.70 
   3  -7   7    0.89    0.79 
   3   7  -7    1.65    0.66 
  -3  -7   7    1.30    0.56 
  -3   7  -7    1.39    0.60 
  -7   3  -7    0.85    0.64 
  -7   7  -3    2.26    0.70 
  -7  -3   7    0.58    0.73 
  -7   3  -7    1.38    0.58 
   7   3   7    0.39    0.38 
  -7  -7   3    1.17    0.29 
   7   7  -4    3.75    0.73 
  -7  -4  -7    6.60    0.98 
   7  -4   7    6.10    0.97 
   7  -7   4    5.12    0.90 
   4  -7   7    6.59    1.07 
  -7   7  -4    6.84    0.96 
  -4  -7   7    7.26    0.96 
  -4   7  -7    6.28    1.06 
  -7   4  -7    5.51    0.94 
  -7   4  -7    6.25    0.86 
  -7  -4   7    7.46    0.95 
  -7  -7   4    6.61    0.65 
   5  -7   7   66.18    3.32 
  -7  -5  -7   66.72    3.18 
   7  -5   7   67.98    3.37 
   7  -7   5   68.36    3.41 
  -7   5  -7   66.68    3.46 
  -7   7  -5   64.55    3.40 
  -5  -7   7   64.29    3.21 
  -5   7  -7   62.87    3.31 
  -7  -7   5   67.96    3.03 
  -7   5  -7   69.85    3.27 
  -7  -5   7   66.46    3.22 
  -7  -7  -6    9.09    0.93 
   6  -7   7    6.78    1.17 
  -7  -6  -7    7.30    1.00 
   7  -6   7    7.36    1.04 
   7  -7   6    4.17    1.08 
  -6  -7  -7    6.14    0.93 
  -7   7  -6    8.92    1.16 
  -6  -7   7    8.32    1.01 
  -6   7  -7    7.00    1.22 
  -7  -7   6    7.88    0.94 
  -7   6  -7    7.36    1.12 
  -7  -6   7    8.44    1.01 
  -7  -7  -7   19.97    1.40 
   7  -7   7   17.18    1.71 
  -7   7  -7   16.80    1.78 
  -7  -7   7   17.44    1.42 
  -8   0   0   -0.01    0.42 
   0  -8   0   -0.86    0.41 
   0   0  -8   -0.38    0.71 
   0   8   0   -0.43    0.47 
   8   0   0   -0.35    0.46 
   1   0   8   72.34    3.29 
   8  -1   0   69.52    3.18 
   1   0  -8   69.26    3.31 
   0   8   1   69.42    3.13 
  -8  -1   0   70.56    2.95 
  -8   1   0   71.95    3.10 
  -1   0  -8   69.42    3.31 
   0  -8   1   66.44    3.12 
   0   8  -1   69.13    3.16 
   8  -2   0   17.70    1.29 
   2   0   8   15.43    1.27 
   0   8  -2   17.84    1.28 
   0   8   2   16.31    1.10 
  -8  -2   0   18.73    0.79 
  -8   2   0   14.37    1.19 
  -2   0  -8   15.49    1.41 
   0  -8   2   14.97    1.22 
  -8  -2   0   14.60    0.74 
   0  -8   3   27.82    1.68 
   0   8  -3   31.08    1.77 
   0   8   3   27.23    1.55 
  -8   3   0   27.15    1.65 
   3   0   8   25.94    1.78 
   8  -3   0   23.68    1.73 
  -3   0  -8   31.39    2.07 
   0  -8   4    1.40    0.67 
  -8   4   0    2.68    0.68 
  -4   0  -8    1.57    0.63 
   0   8  -4    1.41    0.57 
   8  -4   0    1.48    0.71 
   4   0   8    2.54    0.52 
   0   8  -4    1.44    0.51 
  -8   5   0    6.49    0.89 
  -5   0  -8    6.45    0.92 
   0   8  -5    8.43    0.87 
   0  -8   5    5.96    0.90 
   8  -5   0    6.00    0.83 
   5   0   8    6.12    0.81 
   0   8  -6   63.23    3.03 
   8  -6   0   65.36    3.22 
   0  -8   6   64.34    3.16 
  -6   0  -8   66.75    3.25 
   6   0   8   61.45    2.99 
   8   7   0   38.52    1.83 
   0  -8   7   41.01    2.33 
  -7   0  -8   39.11    2.24 
   7   0   8   39.68    2.08 
   8  -7   0   40.19    2.35 
   0   8  -7   39.01    2.16 
   1   8   0  242.67   10.03 
   8   0   1  244.00   10.03 
  -8   0  -1  248.35    9.93 
  -8   0  -1  259.06   10.16 
   0   1  -8  247.16   10.25 
   0  -1  -8  244.87   10.27 
   0  -1   8  250.52   10.22 
  -8   0   1  249.26   10.00 
   1  -8   0  242.78   10.07 
  -1   8   0  249.55   10.12 
  -1  -1  -8   53.47    2.68 
   1  -8   1   55.09    2.58 
   1  -1   8   52.77    2.59 
  -8  -1  -1   55.86    2.55 
  -1   8   1   55.01    2.54 
   1   8  -1   53.76    2.49 
  -8  -1  -1   55.15    2.24 
   1   1  -8   50.84    2.64 
   8  -1   1   54.18    2.53 
  -8   1   1   54.31    2.50 
  -1   8  -1   48.81    2.49 
  -1   1  -8   51.97    2.67 
  -8   1  -1   53.49    2.65 
  -8  -1   1   50.19    2.36 
  -1  -8   1   50.72    2.44 
  -8   1  -1   50.82    2.40 
  -1  -1   8   52.45    2.62 
   8   1   1   52.85    2.42 
   1   8   1   55.22    2.45 
  -8   2   1   17.73    1.35 
  -2  -1  -8   25.34    1.60 
   2   1  -8   17.90    1.40 
  -1   8   2   19.85    1.28 
   1   8  -2   21.23    1.33 
   2  -1   8   18.66    1.32 
   1  -8   2   17.36    1.45 
  -8  -2  -1   20.63    1.31 
   8  -2   1   17.65    1.38 
  -8  -2   1   21.02    1.09 
  -1  -8   2   18.70    1.26 
  -1   8  -2   20.54    1.23 
  -2   1  -8   19.96    1.50 
   1   8   2   19.26    1.16 
  -8   2  -1   18.02    1.36 
   8   2   1   19.23    1.12 
  -8   2  -1   21.17    1.39 
  -1   8  -2   20.65    1.41 
  -8  -2   1   19.98    1.06 
   8  -3   1   76.99    3.54 
  -8   3   1   78.15    3.47 
   1  -8   3   76.64    3.51 
   1   8  -3   81.44    3.53 
  -1   8   3   77.21    3.42 
   3  -1   8   73.37    3.46 
  -3  -1  -8   79.32    3.66 
  -3   1  -8   75.31    3.70 
  -1   8  -3   74.50    3.46 
   8   3   1   74.38    3.21 
  -1   8  -3   78.91    3.40 
  -8  -3   1   69.11    3.04 
   3   1   8   80.54    3.49 
  -1  -8   3   76.67    3.42 
  -8  -3   1   77.79    3.06 
  -8   3  -1   72.75    3.41 
   1   8   3   70.49    3.30 
   8  -4   1   52.54    2.57 
   1  -8   4   51.86    2.60 
  -8   4   1   53.16    2.57 
   4  -1   8   51.57    2.57 
   1   8  -4   54.30    2.58 
  -4  -1  -8   54.38    2.64 
  -1   8  -4   54.53    2.63 
  -8   4  -1   51.95    2.54 
  -1  -8   4   47.40    2.49 
   4   1   8   48.67    2.46 
  -4   1  -8   49.27    2.69 
  -1   8  -4   50.06    2.47 
   1  -8   5   23.85    1.64 
   5  -1   8   25.93    1.48 
   8  -5   1   26.56    1.72 
   1   8  -5   26.81    2.23 
  -8   5   1   26.49    1.52 
  -5  -1  -8   24.87    1.58 
   1   8  -5   26.65    1.48 
   5   1   8   23.13    1.43 
  -1  -8   5   21.33    1.55 
  -1   8  -5   21.77    1.46 
  -8   5  -1   24.67    1.49 
  -5   1  -8   24.09    1.73 
  -8   5  -1   21.99    1.56 
   6  -1   8   27.49    1.63 
   8  -6   1   25.81    1.67 
  -6  -1  -8   26.31    1.65 
   1   8  -6   27.69    1.58 
   1  -8   6   27.83    1.80 
  -6   1  -8   26.06    1.69 
   8   6   1   25.03    1.21 
  -1   8  -6   26.27    1.61 
  -8   6  -1   25.50    1.76 
   6   1   8   23.45    1.48 
  -1  -8   6   23.95    1.68 
  -8   6  -1   25.34    1.68 
   7  -1   8    7.76    0.95 
   8   7  -1    7.48    0.74 
   1  -8   7    8.66    1.15 
   8  -7   1    7.92    1.01 
   1   8  -7    8.35    1.01 
  -7  -1  -8    7.32    1.11 
  -1  -8   7    8.40    1.11 
  -7   1  -8   10.68    1.28 
   8   7   1    8.64    0.61 
  -1   8  -7   10.54    1.05 
   7   1   8    9.02    0.88 
  -8   7  -1    9.29    1.27 
   8   0   2    5.71    0.71 
  -8   0  -2    7.57    0.90 
  -8   0  -2    6.07    0.58 
   0  -2   8    6.06    0.82 
   2  -8   0    4.38    0.85 
   2   8   0    5.99    0.64 
   0   2  -8    4.95    0.85 
  -8   0   2    5.50    0.74 
   0  -2  -8    2.47    0.88 
  -2   8   0    5.57    0.81 
   1  -2   8  193.14    7.87 
   2   8  -1  182.80    7.65 
  -8  -1  -2  196.21    7.77 
   1   2  -8  182.18    7.89 
   8  -1   2  189.47    7.70 
  -1  -2  -8  191.69    7.91 
   2  -8   1  172.24    7.75 
  -2   8   1  182.04    7.76 
  -8   1   2  187.60    7.72 
   8   1   2  181.78    7.59 
  -2   8  -1  189.86    7.72 
  -8  -1   2  189.49    7.63 
  -8   1  -2  186.24    7.60 
  -2   8  -1  186.21    7.79 
  -1   2  -8  193.85    7.92 
  -1  -2   8  182.09    7.87 
  -2  -8   1  190.30    7.57 
   2   8   1  181.46    7.59 
  -8   1  -2  192.54    7.82 
   2   2  -8  110.23    4.88 
   2  -8   2  105.59    4.70 
  -8   2   2  105.76    4.67 
  -2  -2  -8  111.27    4.82 
   2  -2   8  108.66    4.82 
   8  -2   2  106.93    4.70 
  -8  -2  -2  113.84    4.65 
  -2   8   2  109.82    4.72 
   2   8  -2  109.68    4.63 
  -2  -8   2  108.86    4.54 
  -2   8  -2  105.87    4.75 
  -2   8  -2  106.84    4.65 
   8   2   2  104.43    4.46 
  -8  -2   2  105.27    4.49 
  -8   2  -2  106.38    4.81 
  -2   2  -8  104.91    4.90 
  -2  -2   8  107.31    4.84 
  -8   2  -2  107.93    4.61 
   2   8   2  109.41    4.52 
   2   8  -3    4.07    0.71 
   3  -2   8    5.99    0.92 
  -8  -3  -2    5.51    0.67 
   2  -8   3    4.62    0.85 
  -2   8   3    4.15    0.74 
  -8   3   2    4.24    0.76 
  -3  -2  -8    4.69    0.93 
   8  -3   2    5.19    0.73 
  -2   8  -3    5.20    0.76 
  -8   3  -2    3.99    0.69 
  -8  -3   2    5.76    0.51 
  -2  -8   3    5.06    0.66 
  -8   3  -2    5.22    0.80 
  -3  -2   8    6.40    0.95 
   8   3   2    4.93    0.48 
  -2   8  -3    5.50    0.74 
  -3   2  -8    4.28    0.78 
  -8  -3   2    4.50    0.51 
   4  -2   8   19.95    1.46 
   8  -4   2   20.90    1.50 
   2  -8   4   20.23    1.49 
   2   8  -4   21.25    1.39 
  -8   4   2   19.74    1.31 
  -2   8   4   22.15    1.38 
  -4  -2  -8   22.33    1.43 
  -8  -4   2   20.42    0.99 
  -8   4  -2   19.25    1.40 
  -4   2  -8   22.07    1.46 
  -8  -4   2   20.56    0.99 
  -2   8  -4   19.22    1.25 
   8   4   2   20.07    0.99 
  -8   4  -2   20.63    1.38 
  -4  -2   8   18.80    1.55 
  -2  -8   4   20.52    1.34 
  -2   8  -4   21.83    1.68 
   2  -8   5    0.57    0.73 
   5  -2   8    0.31    0.44 
   2   8  -5    0.11    0.69 
  -8   5   2   -0.27    0.67 
   2   8  -5   -0.69    0.50 
  -5  -2  -8   -0.49    0.47 
   8  -5   2   -0.28    0.67 
  -8   5  -2    0.23    0.62 
  -2  -8   5   -0.75    0.53 
  -2   8  -5    0.78    0.60 
  -8   5  -2    0.40    0.56 
   8   5   2    0.68    0.19 
  -5  -2   8   -0.45    0.50 
  -5   2  -8    1.00    0.62 
   5   2   8    0.33    0.54 
   6  -2   8   60.55    2.92 
   2   8  -6   55.89    2.79 
   2  -8   6   57.11    3.01 
   8  -6   2   58.98    3.03 
  -6  -2  -8   56.76    2.91 
  -8   6  -2   67.89    3.25 
   8   6   2   58.10    2.40 
  -2   8  -6   59.65    2.92 
  -8   6  -2   62.06    3.02 
  -6   2  -8   58.74    3.07 
  -6  -2   8   57.82    3.01 
   6   2   8   58.56    2.73 
  -2  -8   6   57.00    2.89 
   8  -7   2   11.68    1.17 
   2  -8   7    8.71    1.20 
  -7  -2  -8   12.70    1.28 
   7  -2   8   10.47    1.12 
   2   8  -7    9.75    1.07 
  -2  -8   7   11.39    1.19 
   7   2   8   11.04    0.92 
  -2   8  -7   11.98    1.24 
  -7  -2   8   11.62    1.26 
   8   7   2   10.04    0.56 
  -7   2  -8   11.50    1.22 
  -8   7  -2   10.42    1.18 
   0   3  -8   86.97    3.96 
  -8   0  -3   82.43    3.47 
  -3   8   0   88.96    3.85 
   8   0   3   85.12    3.66 
  -8   0  -3   86.45    3.77 
  -8   0   3   81.55    3.69 
   3   8   0   83.58    3.59 
   0  -3   8   82.24    3.91 
   3  -8   0   77.59    3.74 
  -1  -3  -8   26.56    1.58 
   8  -1   3   25.19    1.45 
  -3   8   1   25.59    1.58 
   3  -8   1   22.05    1.45 
  -8  -1  -3   25.06    1.49 
   1   3  -8   25.51    1.57 
   3   8  -1   25.01    1.36 
  -8   1   3   22.82    1.45 
   1  -3   8   25.49    1.57 
  -3   8  -1   23.84    1.58 
   3   8   1   22.62    1.24 
  -3   8  -1   23.74    1.50 
  -8  -1   3   21.95    1.39 
  -1  -3   8   22.97    1.53 
  -8   1  -3   21.96    1.44 
  -1   3  -8   24.33    1.58 
  -3  -8   1   22.10    1.15 
  -8   1  -3   20.96    1.26 
   8   1   3   22.48    1.29 
  -8   2   3    5.75    0.77 
   2  -3   8    5.01    0.92 
  -3   8   2    4.90    0.69 
   3   8  -2    4.87    0.66 
   3  -8   2    4.64    0.84 
   8  -2   3    4.13    0.77 
  -2  -3  -8    6.73    0.97 
   2   3  -8    5.16    0.82 
  -8  -2  -3    5.63    0.76 
  -8  -2   3    4.73    0.58 
  -3  -8   2    3.82    0.56 
   8   2   3    4.14    0.53 
  -2   3  -8    4.72    0.82 
  -2  -3   8    3.57    0.87 
  -8   2  -3    5.21    0.68 
  -3   8  -2    5.25    0.74 
  -3   8  -2    6.35    0.83 
  -8   2  -3    4.59    0.77 
   3   8   2    4.87    0.53 
  -8  -3  -3    1.54    0.58 
  -3  -3  -8    2.71    0.65 
   3  -3   8    1.68    0.73 
   3  -8   3    1.25    0.55 
  -3   8   3    1.94    0.64 
   3   8  -3    3.41    0.63 
  -8   3   3    3.38    0.61 
   8  -3   3    2.24    0.68 
  -3  -8   3    2.38    0.51 
  -8  -3   3    2.15    0.50 
  -3   3  -8    2.18    0.65 
  -8   3  -3    2.15    0.58 
  -8   3  -3    2.89    0.82 
  -3   8  -3    2.20    0.66 
   8   3   3    2.68    0.35 
  -3   3  -8    2.11    0.69 
  -3  -3   8    3.35    0.84 
  -8  -3   3    2.00    0.46 
  -3   8  -3    2.18    0.71 
   4  -3   8   13.76    1.35 
  -4  -3  -8   19.71    1.47 
  -3   8   4   20.13    1.39 
   3  -8   4   17.73    1.33 
  -8   4   3   17.55    1.26 
  -8  -4  -3   20.38    1.21 
   8  -4   3   18.91    1.45 
   3   8  -4   18.20    1.32 
  -3  -8   4   18.82    1.30 
  -8  -4   3   19.78    1.11 
  -8   4  -3   18.10    1.32 
  -4   3  -8   19.44    1.36 
  -3   8  -4   18.73    1.25 
  -4  -3   8   19.96    1.40 
  -8  -4   3   19.83    1.07 
   8   4   3   19.72    0.90 
  -8   4  -3   19.06    1.37 
  -4   3  -8   21.42    1.56 
   8  -5   3   23.22    1.68 
   5  -3   8   25.33    1.68 
   3  -8   5   23.16    1.71 
  -5  -3  -8   22.01    1.62 
  -8   5  -3   22.45    1.57 
  -8  -5   3   25.98    1.24 
  -8   5  -3   24.18    1.57 
  -5  -3   8   25.40    1.75 
  -5   3  -8   27.91    1.59 
  -5   3  -8   21.71    1.58 
  -3  -8   5   23.39    1.50 
  -8  -5   3   24.05    1.19 
   8   5   3   23.52    1.00 
  -3   8  -5   26.28    1.63 
   6  -3   8   31.52    1.92 
   3   8  -6   32.19    1.77 
   8  -6   3   30.02    2.00 
   3  -8   6   29.19    1.99 
  -6  -3  -8   30.01    1.90 
  -6   3  -8   31.44    1.79 
  -6   3  -8   27.04    1.99 
  -8  -6   3   30.98    1.38 
  -3  -8   6   29.70    1.81 
  -6  -3   8   31.64    1.99 
   6   3   8   30.88    1.63 
  -8   6  -3   31.82    1.92 
  -8  -6   3   30.66    1.39 
  -3   8  -6   32.71    1.84 
  -7  -3  -8   23.69    1.71 
   3   8  -7   27.09    1.66 
   7  -3   8   22.48    1.69 
   3  -8   7   26.40    1.89 
   8  -7   3   22.32    1.83 
  -7  -3   8   22.28    1.77 
   7   3   8   23.38    1.39 
  -7   3  -8   24.79    1.74 
  -8   7  -3   26.41    1.73 
  -7   3  -8   25.08    1.57 
  -3   8  -7   25.89    1.76 
  -3  -8   7   25.67    1.71 
   4  -8   0   20.87    1.42 
  -4   8   0   24.00    1.55 
   8   0   4   23.97    1.32 
   0  -4   8   22.06    1.63 
  -8   0  -4   23.98    1.53 
  -8   0  -4   22.64    1.12 
   4   8   0   22.10    1.21 
   0   4  -8   21.66    1.59 
   8  -1   4   56.85    2.68 
   4  -8   1   61.98    2.89 
   1   4  -8   55.17    2.86 
   4   8  -1   61.16    2.60 
  -8  -1  -4   56.58    2.78 
   1  -4   8   60.51    2.85 
  -4   8   1   58.76    2.77 
   8   1   4   56.04    2.55 
  -1   4  -8   56.14    2.78 
  -1   4  -8   55.96    2.90 
  -8   1  -4   55.55    2.54 
  -1  -4   8   55.89    2.90 
  -8   1  -4   56.23    2.85 
  -4   8  -1   55.97    2.74 
   4   8   1   57.92    2.49 
  -4   8  -1   56.17    2.77 
  -4   8   2   55.37    2.74 
  -8   2   4   56.02    2.65 
   4  -8   2   55.72    2.73 
  -8  -2  -4   57.28    2.68 
   2   4  -8   58.21    2.82 
  -2  -4  -8   56.73    2.75 
   8  -2   4   57.25    2.67 
   4   8  -2   54.76    2.55 
   2  -4   8   55.56    2.82 
  -4  -8   2   55.58    2.39 
  -4   8  -2   56.82    3.01 
  -8   2  -4   56.09    2.57 
  -2  -4   8   48.42    2.70 
  -2   4  -8   55.08    2.71 
  -2   4  -8   54.76    2.77 
   8   2   4   55.74    2.43 
  -8   2  -4   50.29    2.77 
   4   8   2   54.07    2.38 
  -4   8  -2   57.35    2.74 
   3  -4   8   67.52    3.26 
   3   4  -8   66.79    3.24 
   8  -3   4   66.54    3.14 
  -3  -4  -8   66.99    3.21 
   4   8  -3   66.47    3.04 
  -8   3   4   69.93    3.14 
   4  -8   3   67.52    3.18 
  -8  -3  -4   64.46    3.04 
  -3   4  -8   70.90    3.17 
   8   3   4   64.86    2.79 
  -4   8  -3   63.19    3.15 
  -3  -4   8   64.75    3.18 
  -8   3  -4   66.25    3.27 
  -8  -3   4   62.76    2.98 
  -8   3  -4   67.01    3.03 
  -4  -8   3   66.02    2.91 
  -3   4  -8   65.07    3.28 
   4  -8   4   25.96    1.62 
   4  -4   8   25.07    1.59 
  -8   4   4   25.93    1.73 
  -4  -4  -8   28.19    1.58 
   8  -4   4   25.42    1.67 
  -8  -4  -4   27.83    1.45 
   4   8  -4   27.95    1.56 
  -4   4  -8   22.71    1.73 
  -8   4  -4   23.18    1.59 
  -4   8  -4   23.72    1.61 
  -4  -4   8   22.06    1.69 
   8   4   4   23.03    1.11 
  -4   4  -8   22.60    1.60 
  -8  -4   4   23.28    1.40 
  -8   4  -4   22.81    1.50 
  -4  -8   4   25.21    1.44 
   4  -8   5   18.68    1.61 
  -5  -4  -8   20.27    1.50 
   5  -4   8   21.04    1.46 
  -8  -5  -4   21.46    1.24 
   8  -5   4   18.84    1.58 
  -5  -4   8   23.54    1.64 
  -8   5  -4   22.26    1.48 
  -4   8  -5   18.92    1.50 
  -8  -5   4   21.70    1.23 
  -5   4  -8   19.44    1.48 
  -8   5  -4   19.88    1.61 
  -5   4  -8   19.81    1.49 
  -4  -8   5   23.07    1.37 
   4  -8   6   10.10    1.25 
  -6  -4  -8   11.17    1.22 
   8  -6   4   10.72    1.15 
   4   8  -6   11.54    1.06 
   6  -4   8   10.80    1.13 
  -6   4  -8   12.30    1.09 
  -4   8  -6   11.45    1.28 
  -8  -6   4   12.76    0.91 
  -4  -8   6   11.12    1.09 
  -6   4  -8   11.17    1.38 
  -8   6  -4   11.70    1.34 
  -6  -4   8   13.38    1.26 
   8  -7   4    1.13    0.68 
   4  -8   7    2.31    0.93 
   4   8  -7    0.46    0.61 
   7  -4   8    1.30    0.62 
  -7  -4  -8    0.32    0.72 
  -7   4  -8    0.76    0.67 
  -8  -7   4    0.63    0.40 
  -4  -8   7    0.92    0.72 
  -4   8  -7    1.26    0.66 
  -8   7  -4    1.23    0.91 
  -7   4  -8    1.05    0.94 
  -7  -4   8    0.79    0.78 
   7   4   8    0.48    0.47 
   5   8   0   28.20    1.41 
   0  -5   8   31.15    1.89 
  -8   0  -5   25.81    1.74 
   0   5  -8   27.91    1.70 
   5  -8   0   27.28    1.69 
   8   0   5   28.65    1.54 
  -8  -1  -5   32.03    1.82 
   5   8  -1   31.35    1.55 
   5  -8   1   32.01    1.92 
   8  -1   5   32.12    1.70 
   1  -5   8   34.54    1.86 
   1   5  -8   30.17    1.87 
  -1  -5   8   30.85    1.94 
   5   8   1   29.49    1.42 
  -5   8  -1   26.06    1.78 
   8   1   5   29.11    1.56 
  -1   5  -8   26.24    1.85 
  -8   1  -5   29.17    1.52 
  -8   1  -5   29.81    1.89 
   8  -2   5   25.74    1.55 
   2  -5   8   24.96    1.74 
  -8  -2  -5   24.95    1.55 
   2   5  -8   23.83    1.64 
   5  -8   2   21.87    1.69 
   5   8  -2   25.34    1.37 
   5   8   2   22.93    1.15 
  -2   5  -8   24.68    1.58 
   8   2   5   25.33    1.31 
  -5   8  -2   23.11    1.51 
  -5  -8   2   24.01    1.10 
  -2  -5   8   24.51    1.73 
  -2   5  -8   22.81    1.84 
  -8   2  -5   25.62    1.43 
  -8   2  -5   23.87    1.71 
  -3  -5  -8   17.78    1.39 
   8  -3   5   19.94    1.41 
   5   8  -3   20.39    1.30 
   3  -5   8   20.88    1.42 
   3   5  -8   20.66    1.46 
   5  -8   3   20.68    1.56 
  -8  -3  -5   18.48    1.28 
  -3  -5   8   17.67    1.49 
  -5   8  -3   17.02    1.40 
  -3   5  -8   18.95    1.66 
  -8  -3   5   16.22    1.27 
  -3   5  -8   16.53    1.53 
  -5  -8   3   17.87    1.06 
   8   3   5   18.23    1.00 
  -8   3  -5   17.52    1.22 
  -8   3  -5   17.53    1.51 
   8  -4   5   38.90    2.21 
   5   8  -4   40.22    2.12 
   5  -8   4   39.58    2.21 
   4  -5   8   38.47    2.30 
  -4  -5  -8   40.98    2.20 
  -8  -4  -5   37.94    2.03 
  -4  -5   8   39.96    2.28 
  -8   4  -5   41.12    2.10 
  -8  -4   5   37.98    2.01 
  -5  -8   4   41.61    1.96 
  -5   8  -4   37.60    2.22 
   8   4   5   38.05    1.72 
  -8   4  -5   39.92    2.24 
  -4   5  -8   37.84    2.21 
  -4   5  -8   43.45    2.39 
   5  -8   5   17.56    1.51 
  -8  -5  -5   18.43    1.23 
  -5  -5  -8   16.33    1.33 
   5  -5   8   15.57    1.44 
   8  -5   5   17.87    1.48 
  -8   5  -5   16.05    1.58 
  -5   8  -5   14.65    1.44 
  -5  -8   5   16.03    1.23 
  -5  -5   8   17.12    1.31 
  -8   5  -5   15.60    1.33 
  -5   5  -8   18.49    1.41 
  -8  -5   5   15.45    1.20 
  -6  -5  -8   27.52    1.73 
   8  -6   5   27.15    1.91 
   5  -8   6   30.88    1.98 
   6  -5   8   22.77    1.67 
  -8  -6  -5   26.56    1.52 
  -8   6  -5   26.69    1.79 
  -8  -6   5   25.11    1.49 
  -6   5  -8   24.32    1.76 
  -5   8  -6   24.50    1.71 
  -6  -5   8   27.90    1.83 
  -5  -8   6   23.68    1.58 
  -7  -5  -8   11.02    1.39 
   8  -7   5    7.76    1.05 
   7  -5   8    7.65    1.14 
   5  -8   7    6.90    1.07 
  -8  -7  -5    8.01    0.85 
  -5  -8   7    6.20    0.98 
  -5   8  -7    3.58    1.22 
  -7   5  -8    6.29    1.09 
  -8  -7   5    6.82    0.82 
  -7  -5   8    6.86    1.12 
  -8   7  -5    6.22    1.07 
  -8   0  -6   51.09    2.57 
   6  -8   0   47.02    2.58 
   0   6  -8   44.13    2.49 
   6   8   0   46.23    2.12 
   0  -6   8   46.61    2.59 
   8   0   6   48.14    2.30 
   6  -8   1   52.55    2.79 
   1  -6   8   51.22    2.71 
   6   8  -1   53.38    2.41 
   1   6  -8   51.19    2.72 
  -8  -1  -6   55.06    2.74 
   8  -1   6   55.01    2.62 
  -6   8  -1   55.12    2.78 
   8   1   6   51.14    2.47 
  -8   1  -6   50.00    2.77 
  -8   1  -6   53.07    2.40 
   6   8   1   53.60    2.28 
  -1  -6   8   54.63    2.81 
  -1   6  -8   49.91    2.73 
   2  -6   8   31.50    1.91 
   2   6  -8   29.49    1.89 
   6  -8   2   29.34    2.00 
   6   8  -2   29.17    1.66 
  -8  -2  -6   30.84    1.86 
   8  -2   6   30.37    1.74 
  -2  -6   8   32.26    2.02 
  -8   2  -6   32.68    1.71 
  -6   8  -2   31.18    1.96 
  -8   2  -6   31.89    1.92 
   8   2   6   33.48    1.62 
   6   8   2   32.51    1.40 
  -2   6  -8   33.86    1.90 
   6  -8   3   11.98    1.30 
   8  -3   6   14.18    1.24 
  -8  -3  -6   14.67    1.21 
   3  -6   8   13.44    1.37 
   3   6  -8   12.71    1.29 
   6   8  -3   13.90    1.13 
  -3   6  -8   13.59    1.30 
  -6  -8   3   14.43    0.83 
  -8   3  -6   15.57    1.47 
  -6   8  -3   13.93    1.39 
  -8   3  -6   13.26    1.09 
   8   3   6   14.86    0.92 
  -8  -3   6   13.24    1.20 
  -3  -6   8   14.69    1.36 
   4  -6   8    3.54    0.77 
  -8  -4  -6    3.74    0.75 
   8  -4   6    3.60    0.87 
   6  -8   4    3.70    0.78 
   6   8  -4    3.78    0.70 
  -4  -6  -8    4.91    0.87 
  -6  -8   4    3.35    0.56 
  -8   4  -6    2.88    0.96 
  -8   4  -6    1.97    0.68 
  -4   6  -8    2.68    0.75 
  -8  -4   6    3.51    0.74 
   8   4   6    4.42    0.45 
  -6   8  -4    3.73    0.95 
  -4  -6   8    3.41    0.72 
  -5  -6  -8   25.31    1.62 
   5  -6   8   22.85    1.82 
   8  -5   6   21.71    1.59 
   6  -8   5   21.73    1.64 
  -8  -5  -6   23.59    1.55 
  -6  -8   5   24.06    1.44 
  -8   5  -6   24.14    1.63 
  -8   5  -6   23.02    1.69 
  -5   6  -8   21.93    1.79 
  -5  -6   8   24.03    1.73 
  -8  -5   6   24.00    1.51 
  -6   8  -5   25.70    1.82 
  -8  -6  -6   21.43    1.39 
   6  -6   8   19.20    1.56 
   8  -6   6   19.30    1.71 
  -6  -6  -8   29.03    1.71 
   6  -8   6   19.06    1.60 
  -8  -6   6   22.99    1.53 
  -6   8  -6   19.71    1.61 
  -6  -8   6   20.57    1.52 
  -6   6  -8   18.82    1.82 
  -8   6  -6   20.25    1.64 
  -6  -6   8   21.25    1.66 
   6  -8   7   11.52    1.32 
  -7  -6  -8   13.65    1.29 
  -8  -7  -6   12.89    1.11 
   8  -7   6   12.62    1.36 
   7  -6   8   10.74    1.40 
  -8   7  -6   10.46    1.47 
  -7   6  -8   13.59    1.61 
  -7  -6   8   10.31    1.23 
  -6  -8   7   12.81    1.25 
  -6   8  -7   11.14    1.50 
  -8  -7   6   11.32    1.07 
   0   7  -8   -0.19    0.67 
   8   0   7   -0.58    0.48 
   7  -8   0   -0.16    0.74 
   0  -7   8   -0.65    0.74 
  -8   0  -7   -0.99    0.66 
   7   8   0    0.00    0.33 
   1   7  -8   18.39    1.46 
   1  -7   8   21.10    1.66 
   8  -1   7   19.18    1.37 
  -8  -1  -7   16.82    1.47 
   7  -8   1   18.77    1.44 
   7   8  -1   19.52    1.15 
   7   8   1   18.19    0.98 
  -8   1  -7   17.53    1.41 
  -1  -7   8   20.34    1.63 
  -7   8  -1   19.97    1.59 
  -1   7  -8   18.57    1.49 
   8   1   7   18.58    1.28 
   2  -7   8    9.74    1.24 
   2   7  -8    9.48    1.12 
   7  -8   2   11.07    1.15 
  -8  -2  -7    9.24    1.16 
   8  -2   7    9.32    1.04 
   7   8  -2   10.78    0.91 
  -2  -7   8    6.82    1.12 
   7   8   2    9.79    0.57 
  -2   7  -8   10.59    1.21 
  -8   2  -7    9.66    0.89 
  -8   2  -7   10.10    1.17 
  -7   8  -2    8.62    1.21 
   8   2   7    9.81    0.86 
   7  -8   3   59.43    3.25 
  -8  -3  -7   64.44    3.13 
   8  -3   7   65.72    3.15 
   7   8  -3   61.80    2.95 
   3   7  -8   62.68    3.13 
   3  -7   8   66.95    3.21 
  -8   3  -7   64.74    3.02 
  -3  -7   8   64.05    3.21 
  -3   7  -8   61.49    3.23 
   8   3   7   62.25    2.80 
  -8  -3   7   68.44    3.18 
  -7   8  -3   61.86    3.24 
  -8   3  -7   59.70    3.20 
  -7  -8   3   61.89    2.56 
   7  -8   4    3.73    0.85 
  -8  -4  -7    4.05    0.83 
   7   8  -4    4.42    0.89 
   8  -4   7    4.94    0.97 
   4  -7   8    3.70    0.85 
  -4  -7   8    5.15    0.84 
  -4   7  -8    3.90    1.00 
  -7   8  -4    6.37    0.98 
  -8  -4   7    4.65    0.87 
  -7  -8   4    3.56    0.55 
  -8   4  -7    3.98    0.79 
  -8   4  -7    3.20    0.85 
   8   4   7    3.39    0.50 
   5  -7   8    5.36    1.14 
  -8  -5  -7    3.73    1.01 
   8  -5   7    5.40    0.91 
   7  -8   5    4.97    0.94 
  -8   5  -7    5.47    1.27 
  -5   7  -8    5.07    1.05 
  -7   8  -5    3.44    1.13 
  -5  -7   8    5.34    1.02 
  -8   5  -7    3.91    1.06 
  -8  -5   7    5.85    0.95 
  -7  -8   5    5.40    0.75 
   8  -6   7    3.21    1.09 
   7  -8   6    2.09    0.87 
   6  -7   8    1.63    1.04 
  -8  -6  -7    3.60    0.86 
  -6  -7  -8    3.38    0.81 
  -6   7  -8    1.47    0.82 
  -6  -7   8    1.71    0.81 
  -7   8  -6    1.25    0.77 
  -8  -6   7    3.22    0.79 
  -8   6  -7    3.35    0.95 
  -7  -8   6    2.43    0.74 
  -8  -7  -7    8.07    0.98 
   7  -7   8    6.17    1.09 
   8  -7   7    7.18    1.09 
   7  -8   7    6.13    1.24 
  -7  -7  -8    9.22    1.10 
  -7  -8   7    8.89    1.06 
  -7   7  -8    6.20    1.15 
  -7   8  -7    5.66    1.32 
  -7  -7   8    9.09    1.12 
  -8  -7   7    8.09    1.03 
  -8   7  -7    9.39    1.30 
  -8   0  -8    6.20    1.11 
   0  -8   8    6.02    0.91 
   0   8  -8    4.34    0.90 
   8  -8   0    3.13    0.96 
   8   0   8    4.12    0.75 
   8   8   0    5.08    0.57 
  -8  -1  -8    8.15    1.08 
   8  -8   1    9.61    1.26 
   8   8  -1    7.52    0.75 
   1   8  -8    7.13    1.04 
   8  -1   8    7.11    1.00 
   1  -8   8    7.69    1.01 
  -1  -8   8    6.19    0.95 
  -8   1  -8    8.65    1.24 
  -1   8  -8    7.79    1.09 
   8   1   8    8.21    0.91 
  -8   8  -1    6.32    1.13 
   8   8   1    7.60    0.63 
  -8  -2  -8   21.98    1.70 
   8  -2   8   19.34    1.56 
   8  -8   2   18.98    1.57 
   8   8  -2   20.13    1.34 
   2   8  -8   19.81    1.53 
   2  -8   8   19.56    1.58 
  -2   8  -8   19.62    1.48 
  -2  -8   8   21.14    1.70 
  -8   2  -8   22.10    1.64 
  -8  -2   8   22.80    1.58 
   8   2   8   23.10    1.39 
  -8   8  -2   22.32    1.79 
   8   8   2   21.49    0.99 
   8   8  -3    3.22    0.75 
   8  -3   8    4.11    0.79 
   8  -8   3    3.15    1.05 
   3   8  -8    2.99    0.84 
   3  -8   8    4.18    0.95 
  -3   8  -8    4.23    0.87 
  -3  -8   8    4.14    0.98 
  -8   8  -3    3.22    0.88 
  -8   3  -8    3.63    0.94 
  -8   3  -8    4.16    0.84 
   8   3   8    4.05    0.66 
  -8  -3   8    2.94    0.98 
   8   8   3    4.08    0.25 
   8  -4   8   17.84    1.57 
  -8  -4  -8   16.99    1.54 
   8  -8   4   12.37    1.58 
   4   8  -8   12.68    1.38 
   4  -8   8   17.51    1.66 
  -8   8  -4   12.13    1.58 
  -4  -8   8   11.05    1.23 
  -4   8  -8   14.86    2.03 
  -8   4  -8   11.03    1.60 
  -8   4  -8   10.85    1.24 
  -8  -4   8   14.56    1.43 
  -8  -8   4   15.05    0.98 
   8   4   8   20.50    1.25 
   8  -8   5   22.58    1.72 
  -8  -5  -8   22.03    1.64 
   5  -8   8   24.18    1.97 
   8  -5   8   17.33    1.73 
  -8  -5   8   20.58    1.76 
  -5  -8   8   18.42    1.61 
  -5   8  -8   21.41    1.68 
  -8   8  -5   21.74    1.69 
  -8  -8   5   21.12    1.32 
  -8   5  -8   20.62    1.71 
   8   5   8   23.03    1.27 
  -8  -8  -6    9.33    0.97 
   8  -8   6    7.84    1.32 
  -8  -6  -8    6.04    1.03 
   6  -8   8    8.56    1.35 
   8  -6   8    6.46    1.08 
  -8  -6   8    8.91    1.12 
  -6  -8   8    9.22    1.12 
  -6   8  -8    8.53    1.39 
  -8   8  -6    9.26    1.46 
  -8  -8   6    9.20    0.94 
  -8   6  -8    7.71    1.40 
  -8  -8  -7    3.33    0.77 
   8  -8   7    0.09    1.05 
  -8  -7  -8    1.92    0.79 
   7  -8   8    2.40    1.11 
   8  -7   8    0.40    1.02 
  -8  -7   8    2.81    0.82 
  -7  -8   8    1.69    0.76 
  -7   8  -8   -0.55    1.01 
  -8   8  -7    3.26    1.23 
  -8  -8   7    1.90    0.75 
  -8   7  -8    1.78    0.88 
  -8  -8  -8    1.55    0.92 
   8  -8   8    0.69    0.82 
  -8   8  -8    1.30    0.98 
  -8  -8   8    2.07    0.98 
  -9   0   0    0.00    0.39 
   0   0  -9   -0.19    0.71 
   0   9   0   -0.01    0.48 
   9   0   0   -0.16    0.48 
   1   0   9   12.88    1.20 
   9  -1   0   13.85    1.13 
   1   0  -9   14.28    1.30 
   0   9   1   14.55    1.08 
   0  -9   1   13.20    1.05 
   0   9  -1   13.74    1.12 
  -9   1   0   15.90    1.07 
  -1   0  -9   13.05    1.25 
  -9  -1   0   14.48    0.86 
   2   0   9   11.68    1.11 
   0   9   2   12.64    0.98 
  -9   2   0   12.11    0.96 
   0  -9   2   11.56    1.01 
   0   9  -2   11.10    1.02 
  -2   0  -9   13.82    1.23 
  -9  -2   0   11.01    0.56 
  -9  -2   0    9.64    0.53 
   9  -2   0   10.84    1.04 
   0  -9   3   10.79    1.03 
   0   9  -3   10.54    0.99 
   0   9  -3   11.58    0.94 
  -9   3   0   12.27    1.05 
   0   9   3   11.62    0.97 
   9  -3   0   10.97    1.11 
  -3   0  -9   10.51    1.15 
   3   0   9   10.45    1.09 
  -9  -3   0   12.24    0.92 
   0   9   4   62.74    2.87 
   9  -4   0   58.36    3.04 
   0  -9   4   59.74    2.91 
   0   9  -4   62.87    2.84 
  -9  -4   0   64.69    2.82 
   4   0   9   60.65    2.96 
  -9   4   0   61.43    2.97 
  -4   0  -9   60.51    3.08 
  -5   0  -9   30.76    1.93 
  -9   5   0   31.66    1.89 
   0   9  -5   31.95    1.75 
   5   0   9   33.31    1.85 
   9  -5   0   31.11    2.00 
   0  -9   5   31.15    1.91 
   9  -6   0    8.69    1.05 
   0   9  -6   12.56    1.14 
  -6   0  -9   10.25    1.31 
   0  -9   6   10.65    1.18 
   6   0   9   11.00    1.06 
   9  -7   0    6.46    1.14 
  -7   0  -9    8.17    1.08 
   7   0   9    8.05    0.97 
   0  -9   7    8.03    1.01 
   0   9  -7    6.52    1.00 
   0   9  -8   -0.91    0.73 
   0  -9   8    0.81    0.95 
   8   0   9   -1.52    0.65 
   9   8   0   -0.38    0.41 
  -8   0  -9    0.31    0.99 
   9  -8   0   -1.20    0.75 
   0  -1  -9   11.51    1.18 
  -9   0  -1   12.76    1.17 
   1  -9   0   13.79    1.07 
   9   0   1   12.22    1.01 
  -1   9   0   14.26    1.13 
   1   9   0   14.78    1.09 
  -9   0  -1   13.75    0.86 
   0   1  -9   12.78    1.22 
   0  -1   9   14.07    1.29 
  -9   0   1   12.58    0.92 
   1  -1   9   47.99    2.50 
  -9  -1  -1   50.65    2.11 
   9  -1   1   52.32    2.45 
  -1  -1  -9   49.34    2.66 
  -9   1   1   51.76    2.40 
   1   9  -1   49.93    2.41 
  -9  -1  -1   53.47    2.48 
   1  -9   1   52.13    2.46 
  -1   9   1   51.50    2.46 
   1   1  -9   50.07    2.68 
  -1  -9   1   53.02    2.34 
  -1  -1   9   47.28    2.61 
  -1   9  -1   49.09    2.35 
  -1   1  -9   44.84    2.55 
  -9   1  -1   47.50    2.28 
  -9  -1   1   48.84    2.24 
  -1   9  -1   48.17    2.47 
  -9   1  -1   48.40    2.54 
   9   1   1   49.19    2.34 
   1   9   1   48.37    2.35 
   9  -2   1   20.57    1.43 
   2  -1   9   21.07    1.41 
  -9  -2  -1   22.72    1.36 
  -2  -1  -9   22.07    1.50 
   1  -9   2   20.20    1.43 
   1   9  -2   18.70    1.35 
  -9   2   1   18.77    1.33 
  -1   9   2   21.74    1.39 
  -1  -9   2   20.05    1.30 
  -9   2  -1   21.21    1.55 
  -9   2  -1   23.10    1.32 
   9   2   1   23.84    1.26 
  -2  -1   9   23.45    1.66 
  -1   9  -2   20.09    1.26 
  -9  -2   1   22.38    1.12 
  -1   9  -2   24.17    1.49 
  -2   1  -9   23.02    1.66 
   1   9   2   21.64    1.28 
  -9  -2   1   21.83    1.11 
   9  -3   1   19.70    1.34 
   1   9  -3   20.71    1.39 
   1  -9   3   19.54    1.43 
  -1   9   3   21.42    1.35 
  -9  -3  -1   19.32    1.22 
   3  -1   9   21.56    1.48 
  -3  -1  -9   19.85    1.60 
  -9   3   1   17.87    1.36 
  -9   3  -1   18.63    1.31 
  -9   3  -1   20.65    1.44 
  -3   1  -9   21.41    1.63 
   3   1   9   18.03    1.37 
   1   9   3   21.33    1.28 
  -1  -9   3   20.13    1.32 
   9   3   1   20.81    1.13 
  -1   9  -3   19.71    1.26 
  -9  -3   1   20.98    0.89 
   4  -1   9   37.23    2.03 
   9  -4   1   39.28    2.18 
  -1   9   4   39.54    2.03 
  -4  -1  -9   36.36    2.26 
  -9  -4  -1   38.74    1.89 
   1  -9   4   35.96    2.12 
   1   9  -4   36.49    1.90 
  -9   4   1   37.63    2.09 
  -9   4  -1   40.53    2.19 
   4   1   9   39.68    2.07 
  -4   1  -9   37.77    2.29 
  -9   4  -1   37.26    2.05 
  -1  -9   4   38.83    2.06 
  -1   9  -4   39.73    2.00 
   5  -1   9   38.27    2.13 
   1   9  -5   39.09    1.97 
   9  -5   1   38.74    2.24 
   1  -9   5   37.61    2.10 
  -5  -1  -9   37.98    2.30 
  -1   9  -5   36.12    2.03 
  -5   1  -9   40.88    2.34 
   5   1   9   37.75    2.03 
  -9   5  -1   38.49    2.13 
  -9   5  -1   35.42    2.16 
  -1  -9   5   40.98    2.15 
  -6  -1  -9    8.16    1.07 
   1  -9   6    7.66    1.11 
   1   9  -6    9.03    0.97 
   6  -1   9    9.24    1.04 
   9  -6   1    7.37    0.99 
  -6   1  -9    6.18    0.98 
  -1   9  -6    7.58    0.97 
  -9   6  -1    5.12    1.08 
  -1  -9   6    9.35    1.08 
   6   1   9    6.56    0.89 
   1   9  -7    4.33    0.83 
   9  -7   1    3.31    0.99 
  -7  -1  -9    3.56    1.01 
   1  -9   7    2.47    0.91 
   7  -1   9    2.87    0.79 
   7   1   9    3.05    0.75 
  -7   1  -9    3.96    1.10 
  -1  -9   7    3.28    0.90 
  -1   9  -7    3.01    0.81 
  -9   7  -1    3.41    1.05 
   9   8  -1   25.76    1.51 
   8  -1   9   26.47    1.83 
   1   9  -8   25.78    1.83 
   1  -9   8   28.92    1.90 
  -8  -1  -9   25.36    1.84 
   9  -8   1   28.47    2.17 
   9   8   1   26.82    1.35 
  -8   1  -9   28.55    2.13 
   8   1   9   27.04    1.80 
  -1  -9   8   28.66    2.03 
  -1   9  -8   24.75    1.85 
  -9   8  -1   29.51    1.94 
   0  -2  -9   14.31    1.23 
   0   2  -9   14.65    1.33 
   2  -9   0   15.37    1.20 
   2   9   0   13.37    1.01 
  -9   0   2   14.91    1.04 
  -9   0  -2   15.01    1.11 
   9   0   2   15.66    1.08 
   0  -2   9   14.19    1.20 
  -9   0  -2   15.87    0.90 
  -2   9   0   15.03    1.22 
  -9   1   2   40.46    2.06 
  -1  -2  -9   42.26    2.36 
   2   9  -1   41.75    2.03 
  -9  -1  -2   40.15    2.12 
   9  -1   2   43.13    2.10 
  -2   9   1   41.63    2.16 
   1  -2   9   44.83    2.32 
   1   2  -9   42.23    2.26 
   2  -9   1   40.98    2.17 
  -1  -2   9   41.62    2.33 
  -1   2  -9   40.16    2.33 
  -2   9  -1   39.76    2.10 
  -2  -9   1   40.98    1.93 
   9   1   2   37.74    1.94 
   2   9   1   41.21    2.00 
  -9  -1   2   38.81    1.96 
  -9   1  -2   38.39    2.20 
  -2   9  -1   40.25    2.06 
  -9   1  -2   41.20    1.95 
  -9   2   2   27.87    1.64 
   2  -9   2   24.02    1.70 
   9  -2   2   26.88    1.58 
   2   2  -9   26.02    1.73 
  -2   9   2   27.51    1.60 
  -2  -2  -9   25.15    1.71 
   2  -2   9   27.60    1.70 
   2   9  -2   29.62    1.62 
  -9  -2  -2   27.34    1.60 
   9   2   2   29.12    1.46 
  -9   2  -2   30.15    1.55 
   2   9   2   28.91    1.52 
  -2   2  -9   28.26    1.78 
  -2   9  -2   30.01    1.61 
  -9  -2   2   31.01    1.48 
  -2  -2   9   30.34    1.91 
  -9   2  -2   26.99    1.81 
  -2  -9   2   31.38    1.56 
   9  -3   2   12.36    1.16 
   2  -9   3   13.36    1.19 
  -3  -2  -9   14.72    1.39 
   3  -2   9   13.21    1.11 
  -9  -3  -2   13.63    1.04 
  -9   3   2   11.45    0.99 
  -2   9   3   14.52    1.16 
   2   9  -3   13.49    1.12 
  -2   9  -3   11.98    1.08 
   2   9   3   14.41    0.95 
  -9  -3   2   12.00    0.80 
  -9  -3   2   12.54    0.81 
  -3  -2   9   11.92    1.31 
  -3   2  -9   12.90    1.25 
  -2  -9   3   12.18    1.02 
   9   3   2   12.76    0.85 
  -9   3  -2   12.90    1.09 
  -9   3  -2   10.65    1.15 
   2  -9   4    0.60    0.70 
  -2   9   4    2.39    0.75 
   4  -2   9    1.90    0.59 
   9  -4   2    2.03    0.61 
  -9  -4  -2    1.98    0.51 
  -9   4   2    2.54    0.73 
  -4  -2  -9    1.16    0.82 
  -9   4  -2    1.98    0.62 
  -4   2  -9    2.20    0.71 
  -2  -9   4    2.36    0.61 
  -9  -4   2    1.92    0.26 
  -4  -2   9    1.29    0.65 
   9   4   2    1.84    0.36 
  -9   4  -2    2.07    0.68 
  -9  -4   2    1.36    0.27 
  -2   9  -4    1.21    0.57 
   5  -2   9   19.07    1.31 
  -5  -2  -9   15.70    1.53 
   2   9  -5   17.43    1.20 
   9  -5   2   17.66    1.49 
   2  -9   5   18.87    1.52 
   9   5   2   16.02    0.87 
  -5  -2   9   17.52    1.53 
  -9   5  -2   16.24    1.34 
  -9   5  -2   14.17    1.40 
   5   2   9   16.40    1.22 
  -2  -9   5   17.98    1.33 
  -2   9  -5   17.78    1.30 
  -5   2  -9   16.78    1.38 
  -6  -2  -9    6.56    1.08 
   2  -9   6    4.86    1.01 
   9  -6   2    7.11    1.08 
   2   9  -6    8.17    0.93 
   6  -2   9    7.28    0.99 
  -6  -2   9    5.06    0.90 
  -9   6  -2    4.97    0.93 
   6   2   9    6.07    0.78 
  -2   9  -6    6.09    0.94 
  -6   2  -9    6.10    1.17 
  -2  -9   6    6.10    0.94 
   2   9  -7   22.76    1.52 
   7  -2   9   22.12    1.65 
   2  -9   7   20.37    1.76 
  -7  -2  -9   21.34    1.61 
   9  -7   2   21.57    1.63 
   9   7   2   21.37    1.03 
  -7  -2   9   22.50    1.83 
  -2  -9   7   22.77    1.71 
  -2   9  -7   20.44    1.60 
   7   2   9   23.02    1.48 
  -9   7  -2   21.83    1.66 
  -7   2  -9   18.25    1.82 
   9  -8   2   15.21    1.52 
   2   9  -8   18.08    1.51 
   2  -9   8   13.73    1.42 
  -8  -2  -9   17.84    1.66 
   8  -2   9   16.60    1.48 
  -2  -9   8   14.76    1.38 
  -2   9  -8   15.18    1.56 
   8   2   9   16.93    1.30 
   9   8   2   15.38    0.84 
  -8  -2   9   14.91    1.57 
  -8   2  -9   14.87    1.69 
  -9   8  -2   13.97    1.63 
  -9   0  -3   15.52    1.28 
  -9   0  -3   16.33    0.91 
   3   9   0   17.01    1.09 
   3  -9   0   18.00    1.22 
   0  -3   9   15.97    1.29 
  -9   0   3   17.51    1.16 
   9   0   3   15.32    1.17 
   0   3  -9   15.51    1.29 
   3  -9   1   19.36    1.41 
   9  -1   3   18.15    1.23 
  -9  -1  -3   18.25    1.19 
  -1  -3  -9   18.03    1.51 
   3   9  -1   16.18    1.10 
  -9   1   3   19.23    1.26 
   1  -3   9   16.04    1.43 
   1   3  -9   16.81    1.53 
   3   9   1   18.48    1.04 
   9   1   3   16.56    1.10 
  -1  -3   9   17.77    1.48 
  -1   3  -9   16.32    1.52 
  -3   9  -1   16.31    1.24 
  -9   1  -3   17.09    1.38 
  -9  -1   3   14.38    1.14 
  -9   1  -3   16.20    1.04 
   9  -2   3    7.57    0.89 
   3  -9   2    5.68    0.81 
   2  -3   9    7.07    0.91 
  -2  -3  -9    6.79    0.94 
  -9   2   3    6.42    0.86 
  -9  -2  -3    6.54    0.85 
   3   9  -2    7.69    0.80 
   2   3  -9    6.68    1.06 
  -2   3  -9    7.33    0.99 
  -9   2  -3    7.17    0.94 
  -3   9  -2    7.93    0.92 
  -2  -3   9    9.67    1.16 
   3   9   2    6.03    0.63 
  -3  -9   2    7.48    0.67 
  -9  -2   3    7.43    0.74 
  -9   2  -3    6.88    0.72 
   9   2   3    8.13    0.68 
   3  -3   9   51.09    2.74 
  -9  -3  -3   55.03    2.55 
  -3  -3  -9   49.43    2.75 
   3  -9   3   51.65    2.72 
   9  -3   3   49.16    2.64 
  -9   3   3   49.79    2.63 
   3   9  -3   51.96    2.57 
  -3  -3   9   52.83    2.82 
  -9   3  -3   52.02    2.53 
   3   9   3   52.98    2.38 
  -3  -9   3   53.06    2.45 
   9   3   3   54.59    2.33 
  -9  -3   3   56.33    2.41 
  -9   3  -3   52.28    2.79 
  -3   9  -3   55.77    2.64 
  -3   3  -9   54.92    2.86 
  -9  -3   3   53.51    2.42 
  -9  -4  -3    2.43    0.56 
   3   9  -4    1.00    0.54 
   9  -4   3    1.97    0.61 
  -4  -3  -9    1.43    0.80 
   3  -9   4    0.89    0.60 
   4  -3   9    1.51    0.76 
  -9  -4   3    2.09    0.45 
  -9   4  -3    0.46    0.58 
  -9   4  -3    2.27    0.71 
  -9  -4   3    1.70    0.41 
  -4  -3   9    1.83    0.70 
  -3  -9   4    1.18    0.59 
   9   4   3    1.96    0.33 
  -3   9  -4    1.34    0.65 
  -4   3  -9    2.43    0.72 
   5  -3   9    9.29    1.14 
   3  -9   5   10.43    1.20 
   9  -5   3    9.84    1.08 
  -9  -5  -3   10.60    0.91 
  -5  -3  -9   10.56    1.25 
  -3  -9   5   10.53    1.02 
  -3   9  -5   11.62    1.17 
  -9  -5   3    9.06    0.68 
  -5   3  -9    7.77    1.09 
  -9   5  -3    8.72    1.03 
  -9   5  -3    9.72    1.28 
   9   5   3    9.48    0.58 
  -5  -3   9    7.81    1.19 
  -9  -5   3   10.21    0.68 
   6  -3   9   16.87    1.49 
   3  -9   6   18.40    1.60 
   9  -6   3   17.33    1.58 
   3   9  -6   17.20    1.22 
  -6  -3  -9   16.28    1.55 
   9   6   3   17.93    0.79 
  -9   6  -3   16.77    1.64 
  -3  -9   6   16.28    1.36 
  -3   9  -6   17.65    1.31 
  -9  -6   3   16.92    0.75 
   6   3   9   14.42    1.21 
  -6  -3   9   18.13    1.44 
  -6   3  -9   15.89    1.63 
   9  -7   3   11.59    1.38 
   3   9  -7   13.99    1.24 
   7  -3   9    9.42    1.24 
  -7  -3  -9    8.84    1.45 
   3  -9   7   11.90    1.44 
   7   3   9   10.66    1.02 
   9   7   3   11.03    0.53 
  -3  -9   7   11.52    1.17 
  -7  -3   9   11.21    1.39 
   9   7   3   11.50    0.54 
  -3   9  -7   11.99    1.36 
  -9   7  -3   11.95    1.50 
  -7   3  -9   11.76    1.55 
  -8  -3  -9   10.20    1.35 
   9  -8   3    9.79    1.41 
   8  -3   9   12.21    1.31 
   3  -9   8    9.51    1.21 
   3   9  -8   11.08    1.29 
  -3   9  -8   10.47    1.35 
  -9   8  -3    8.85    1.23 
  -8  -3   9   10.61    1.36 
   9   8   3   10.13    0.52 
  -3  -9   8   10.26    1.30 
  -8   3  -9    8.20    1.42 
   8   3   9   11.42    1.01 
   4  -9   0   24.77    1.64 
   0  -4   9   25.88    1.62 
  -9   0  -4   22.86    1.13 
   9   0   4   22.84    1.37 
  -9   0   4   24.72    1.47 
  -9   0  -4   24.14    1.51 
   4   9   0   22.76    1.30 
   0   4  -9   22.85    1.70 
   1  -4   9    7.49    1.08 
  -9   1   4    6.70    0.86 
   1   4  -9    6.70    1.09 
   4   9  -1    8.31    0.78 
   4  -9   1    7.05    0.99 
   9  -1   4    8.10    0.85 
  -9  -1  -4    8.48    0.99 
  -1   4  -9    7.56    1.00 
  -1  -4   9    7.58    0.96 
  -9   1  -4    8.47    1.08 
   9   1   4    9.04    0.76 
  -4   9  -1    9.80    1.03 
  -9   1  -4    8.57    0.72 
   4   9   1    8.08    0.70 
  -9  -1   4    6.94    0.78 
  -9  -2  -4   21.20    1.38 
  -2  -4  -9   18.04    1.52 
   4   9  -2   18.58    1.22 
   4  -9   2   20.08    1.55 
  -9   2   4   19.18    1.29 
   2  -4   9   18.85    1.41 
   2   4  -9   17.89    1.53 
   9  -2   4   20.20    1.37 
  -9   2  -4   18.20    1.22 
  -9  -2   4   18.82    1.19 
  -2   4  -9   18.52    1.57 
  -4  -9   2   18.80    1.06 
   4   9   2   20.30    1.10 
  -9   2  -4   17.71    1.36 
  -2  -4   9   18.78    1.59 
  -4   9  -2   19.23    1.39 
   9   2   4   20.16    1.12 
  -9  -3  -4    1.94    0.61 
  -3  -4  -9    0.60    0.57 
   3  -4   9    2.01    0.83 
   3   4  -9    1.40    0.80 
  -9   3   4    2.28    0.71 
   9  -3   4    2.15    0.69 
   4  -9   3    0.93    0.77 
   4   9  -3    2.10    0.58 
  -9   3  -4    3.08    0.75 
  -9  -3   4    2.20    0.56 
  -9   3  -4    1.28    0.54 
  -3   4  -9    2.44    0.78 
  -4   9  -3    1.14    0.70 
  -4  -9   3    0.95    0.46 
  -3  -4   9    1.25    0.65 
   4   9   3    2.17    0.40 
   9   3   4    1.79    0.39 
  -3   4  -9    2.61    0.90 
   4  -9   4    1.05    0.78 
   9  -4   4    3.54    0.82 
  -9  -4  -4    3.25    0.70 
  -4  -4  -9    2.96    0.86 
   4  -4   9    3.36    0.72 
  -9   4  -4    2.07    0.72 
  -4   4  -9    2.31    0.80 
  -9  -4   4    2.82    0.57 
  -9   4  -4    1.88    0.67 
  -4  -4   9    2.27    0.71 
   9   4   4    3.02    0.37 
  -4   4  -9    3.41    0.80 
  -4  -9   4    3.48    0.64 
  -4   9  -4    2.47    0.78 
   4  -9   5   35.28    2.15 
  -5  -4  -9   35.28    2.07 
  -9  -5  -4   32.72    1.72 
   5  -4   9   34.19    1.98 
   9  -5   4   35.75    2.12 
   9   5   4   32.36    1.41 
  -4  -9   5   31.49    1.79 
  -4   9  -5   31.50    1.99 
  -5  -4   9   29.61    2.09 
  -9  -5   4   32.24    1.65 
  -5   4  -9   32.17    1.95 
  -5   4  -9   30.93    2.02 
  -9   5  -4   29.81    2.11 
  -9   5  -4   32.98    1.92 
  -9  -6  -4   11.09    0.95 
   4   9  -6    7.99    0.95 
   9  -6   4    7.61    1.16 
   6  -4   9    8.69    1.20 
  -6  -4  -9    8.92    1.11 
   4  -9   6    8.78    1.25 
  -9  -6   4   10.74    0.87 
  -6   4  -9    8.93    1.21 
  -4   9  -6   10.90    1.27 
  -6  -4   9    9.68    1.12 
  -6   4  -9    9.26    1.10 
   9   6   4    8.96    0.44 
  -4  -9   6   10.12    1.05 
  -9   6  -4    8.75    1.30 
   9  -7   4   13.57    1.58 
   4   9  -7   13.58    1.32 
   4  -9   7   16.12    1.70 
  -7  -4  -9   13.97    1.56 
   7  -4   9   12.23    1.42 
   7   4   9   10.63    1.26 
  -9  -7   4   15.60    0.94 
  -9   7  -4   15.02    1.55 
  -9  -7   4   16.06    0.87 
  -4   9  -7   16.34    1.82 
  -4  -9   7   11.93    1.27 
  -7   4  -9   10.88    1.57 
  -7   4  -9   13.88    1.33 
  -7  -4   9   13.28    1.48 
   4   9  -8    1.61    0.90 
  -8  -4  -9    2.50    0.96 
   8  -4   9    2.59    0.98 
   9  -8   4    3.03    1.11 
   4  -9   8    1.58    0.81 
   8   4   9    2.95    0.62 
  -8  -4   9    1.31    0.94 
  -8   4  -9    1.87    1.12 
  -4  -9   8    2.62    0.92 
  -4   9  -8    1.17    0.72 
  -8   4  -9    1.72    0.76 
  -9  -8   4    2.73    0.26 
  -9   8  -4    3.44    1.15 
   0   5  -9   66.96    3.39 
   0  -5   9   69.23    3.34 
   9   0   5   70.59    3.14 
  -9   0  -5   67.73    3.28 
   5   9   0   66.65    2.98 
   5  -9   0   67.38    3.28 
   1   5  -9   17.55    1.53 
  -9  -1  -5   17.90    1.39 
   1  -5   9   15.62    1.33 
   9  -1   5   16.79    1.23 
   5  -9   1   14.98    1.40 
   5   9  -1   16.42    1.10 
  -1   5  -9   15.00    1.30 
  -9   1  -5   15.76    1.04 
  -5   9  -1   16.12    1.36 
   9   1   5   17.62    1.14 
  -9   1  -5   15.86    1.46 
  -1  -5   9   16.04    1.49 
   5   9   1   17.42    1.00 
   2  -5   9    4.87    1.00 
   5  -9   2    5.01    0.83 
   9  -2   5    4.41    0.79 
  -9  -2  -5    4.12    0.83 
   5   9  -2    6.31    0.71 
   2   5  -9    5.23    0.99 
  -9   2   5    6.13    1.02 
   5   9   2    6.38    0.56 
  -5   9  -2    6.96    0.99 
  -2  -5   9    4.72    1.00 
  -2   5  -9    5.49    0.93 
   9   2   5    5.87    0.65 
  -9   2  -5    5.31    0.71 
  -9   2  -5    5.67    0.92 
   5  -9   3   20.97    1.50 
  -9  -3  -5   20.61    1.40 
   3   5  -9   18.23    1.62 
   9  -3   5   19.96    1.49 
   5   9  -3   19.21    1.30 
  -3  -5  -9   19.92    1.57 
   3  -5   9   19.18    1.48 
  -5  -9   3   18.86    1.10 
   9   3   5   20.63    1.13 
  -9   3  -5   18.82    1.35 
  -5   9  -3   20.90    1.53 
  -3   5  -9   19.71    1.63 
  -9  -3   5   21.19    1.37 
   5   9   3   19.00    1.04 
  -9   3  -5   19.16    1.47 
  -3  -5   9   16.36    1.42 
   9  -4   5   23.57    1.62 
  -9  -4  -5   18.53    1.36 
  -4  -5  -9   17.24    1.49 
   4  -5   9   17.84    1.60 
   5  -9   4   17.53    1.58 
  -4  -5   9   17.31    1.44 
   9   4   5   17.90    1.01 
  -9  -4   5   17.36    1.24 
  -4   5  -9   15.42    1.51 
  -9   4  -5   23.45    1.50 
  -5  -9   4   20.12    1.20 
  -5   9  -4   18.53    1.59 
   9  -5   5    3.66    0.91 
  -5  -5  -9    4.38    0.94 
   5  -5   9    4.57    0.88 
   5  -9   5    3.20    1.00 
  -9  -5  -5    5.33    0.82 
  -9  -5   5    3.72    0.68 
  -9   5  -5    4.06    0.89 
  -5  -5   9    3.19    0.97 
  -5   5  -9    4.48    1.14 
  -5   9  -5    4.65    1.01 
  -5  -9   5    4.07    0.67 
  -9   5  -5    3.77    0.83 
   9   5   5    4.28    0.39 
  -9  -6  -5    9.20    0.96 
   6  -5   9    9.41    1.29 
   9  -6   5    7.33    1.09 
   5  -9   6   11.41    1.71 
  -6  -5  -9    5.16    1.48 
  -6   5  -9    7.96    1.22 
  -9  -6   5    9.69    0.91 
  -9   6  -5    7.95    1.20 
  -5  -9   6    8.16    0.99 
   9   6   5    9.04    0.47 
  -5   9  -6   10.69    1.59 
  -6  -5   9    9.31    1.15 
   7  -5   9   42.85    2.63 
   9  -7   5   44.10    2.53 
  -7  -5  -9   38.20    2.46 
   5  -9   7   49.00    2.76 
  -9  -7  -5   44.97    2.20 
  -9   7  -5   44.09    2.72 
  -7  -5   9   45.15    2.58 
  -7   5  -9   44.23    2.61 
  -5   9  -7   42.70    2.64 
  -5  -9   7   43.20    2.38 
  -9  -7   5   42.48    2.11 
   5  -9   8    6.74    1.11 
  -8  -5  -9    6.60    1.15 
   9  -8   5    6.41    1.29 
   8  -5   9    7.77    1.11 
   8   5   9    6.48    0.76 
  -5   9  -8    6.02    1.24 
  -9  -8   5    6.84    0.68 
  -8  -5   9    5.03    1.10 
  -9   8  -5    6.43    1.34 
  -5  -9   8    5.37    1.01 
  -8   5  -9    5.66    1.13 
   6  -9   0   49.47    2.62 
   0   6  -9   47.82    2.69 
  -9   0  -6   51.05    2.70 
   9   0   6   51.44    2.48 
   0  -6   9   48.07    2.75 
   6   9   0   49.80    2.27 
   9  -1   6    1.37    0.62 
   6   9  -1    1.62    0.50 
  -9  -1  -6    0.58    0.74 
   6  -9   1    2.65    0.87 
   1  -6   9    3.32    0.93 
   1   6  -9    1.70    0.83 
  -1   6  -9    2.38    0.89 
  -9   1  -6    0.79    0.43 
   9   1   6   -0.01    0.52 
  -9   1  -6    1.66    0.88 
  -1  -6   9    2.16    0.89 
   6   9   1    1.88    0.41 
  -6   9  -1    2.43    0.71 
   6  -9   2   87.25    4.10 
  -9  -2  -6   84.70    3.92 
   6   9  -2   86.31    3.75 
   9  -2   6   81.48    3.89 
   2  -6   9   85.39    4.04 
   2   6  -9   84.71    4.04 
   9   2   6   85.45    3.69 
   6   9   2   84.41    3.52 
  -6   9  -2   79.96    3.96 
  -2  -6   9   89.80    4.11 
  -9   2  -6   79.44    4.08 
  -2   6  -9   85.86    4.04 
  -9   2  -6   86.65    3.74 
   6  -9   3   35.09    2.14 
  -9  -3  -6   33.25    2.02 
   3   6  -9   35.56    2.20 
   3  -6   9   36.35    2.31 
   9  -3   6   35.79    2.02 
   6   9  -3   35.32    1.94 
   9   3   6   37.26    1.76 
  -6  -9   3   38.77    1.63 
  -3  -6   9   35.92    2.25 
   6   9   3   36.18    1.61 
  -9  -3   6   35.98    2.06 
  -9   3  -6   36.92    1.99 
  -6   9  -3   36.24    2.11 
  -3   6  -9   34.94    2.15 
  -9   3  -6   36.12    2.31 
  -9  -4  -6   22.98    1.65 
  -4  -6  -9   23.47    1.84 
   9  -4   6   24.94    1.84 
   4  -6   9   25.01    1.96 
   6  -9   4   24.83    1.99 
  -6  -9   4   27.95    1.45 
  -9   4  -6   26.07    1.66 
  -6   9  -4   26.78    1.90 
  -4  -6   9   28.35    1.79 
  -9   4  -6   27.16    1.85 
  -4   6  -9   27.88    2.01 
   9   4   6   26.08    1.33 
  -9  -4   6   28.22    1.69 
   6  -9   5   -1.36    1.34 
   9  -5   6   -0.95    0.80 
  -9  -5  -6   -1.11    0.58 
   5  -6   9    0.66    0.72 
  -5  -6  -9   -1.99    1.10 
  -6   9  -5   -2.71    1.36 
  -5  -6   9   -1.67    0.86 
  -9   5  -6   -0.35    0.77 
  -9  -5   6   -1.00    0.59 
   9   5   6   -0.05    0.30 
  -5   6  -9    0.52    0.77 
  -6  -9   5   -0.08    0.59 
  -9   5  -6   -1.48    0.97 
   9  -6   6    0.34    0.69 
  -6  -6  -9    0.57    0.78 
   6  -9   6   -0.81    0.92 
  -9  -6  -6    0.38    0.65 
   6  -6   9    1.05    0.97 
  -9  -6   6    0.95    0.67 
  -6  -6   9    0.29    0.84 
  -6  -9   6   -0.97    0.53 
  -9   6  -6   -0.30    0.71 
  -6   6  -9    0.78    1.02 
  -6   9  -6    0.38    0.73 
   9   6   6    0.41    0.25 
  -7  -6  -9    5.42    1.02 
   9  -7   6    6.69    1.26 
   7  -6   9    5.05    0.99 
  -9  -7  -6    5.91    0.86 
   6  -9   7    5.10    1.21 
  -9   7  -6    2.91    0.98 
  -7   6  -9    7.43    1.40 
  -7  -6   9    4.39    1.02 
  -6  -9   7    5.92    0.90 
  -6   9  -7    4.29    1.17 
  -9  -7   6    4.18    0.76 
   8  -6   9   11.66    1.47 
  -8  -6  -9   12.39    1.39 
   6  -9   8   11.16    1.36 
   9  -8   6    9.81    1.45 
  -9  -8  -6   11.70    1.09 
  -8   6  -9   10.42    1.62 
  -9  -8   6   11.42    0.98 
  -8  -6   9   10.69    1.29 
  -6  -9   8   10.61    1.22 
  -9   8  -6   11.56    1.46 
  -6   9  -8   11.29    1.57 
   9   0   7    3.52    0.72 
   7  -9   0    2.90    0.99 
  -9   0  -7    5.91    1.06 
   7   9   0    4.06    0.56 
   0   7  -9    4.52    0.83 
   0  -7   9    2.76    0.80 
   1  -7   9    2.15    0.93 
   7  -9   1    1.13    0.89 
   7   9  -1    2.01    0.53 
   9  -1   7    2.92    0.73 
  -9  -1  -7    2.24    0.91 
   1   7  -9    1.68    0.87 
   9   1   7    2.77    0.62 
   7   9   1    2.54    0.43 
  -9   1  -7    2.15    0.76 
  -1  -7   9    1.86    0.93 
  -7   9  -1    2.41    0.75 
  -1   7  -9    2.12    0.90 
   7  -9   2    7.79    1.07 
   7   9  -2    7.61    0.86 
   2   7  -9    5.67    1.06 
   9  -2   7    6.53    0.97 
   2  -7   9    6.14    1.16 
  -2  -7   9    8.69    1.21 
  -9   2  -7    5.78    0.80 
   7   9   2    7.14    0.57 
   9   2   7    7.33    0.79 
  -2   7  -9    8.45    1.21 
  -9   2  -7    6.89    1.10 
  -7   9  -2    7.64    1.07 
   3   7  -9   -0.43    0.69 
  -9  -3  -7   -3.14    1.27 
   7  -9   3   -3.19    1.01 
   9  -3   7    0.21    0.70 
   7   9  -3    1.30    0.59 
   7   9   3    0.15    0.24 
  -9   3  -7   -1.62    0.63 
   9   3   7    1.51    0.53 
  -3  -7   9    0.14    0.89 
  -3   7  -9   -2.71    1.14 
  -9  -3   7   -0.47    0.80 
  -7   9  -3   -1.51    0.98 
  -9   3  -7   -0.98    0.70 
  -9  -4  -7    6.99    1.08 
   9  -4   7    8.24    1.21 
   4  -7   9    9.93    1.26 
   7  -9   4    7.59    1.43 
  -7   9  -4    8.64    1.23 
  -9   4  -7    7.67    1.01 
  -9   4  -7    6.94    1.37 
   9   4   7    8.49    0.77 
  -4   7  -9    5.00    1.40 
  -9  -4   7    8.14    1.12 
  -7  -9   4    8.59    0.70 
  -4  -7   9    8.98    1.10 
   7  -9   5   14.20    1.56 
   9  -5   7   14.06    1.47 
  -9  -5  -7   14.53    1.33 
   5  -7   9   14.37    1.44 
   9   5   7   14.40    0.90 
  -5  -7   9   12.85    1.42 
  -5   7  -9   15.12    1.67 
  -9   5  -7   12.04    1.47 
  -7  -9   5   14.29    1.12 
  -7   9  -5   13.64    1.58 
  -9  -5   7   13.05    1.24 
   6  -7   9   58.18    3.31 
   9  -6   7   58.20    3.26 
   7  -9   6   60.20    3.35 
  -6  -7  -9   59.98    3.09 
  -9  -6  -7   60.53    2.99 
   9   6   7   59.02    2.57 
  -6   7  -9   60.67    3.27 
  -7   9  -6   58.19    3.21 
  -9   6  -7   59.00    3.41 
  -9  -6   7   61.06    2.95 
  -6  -7   9   63.33    3.18 
  -7  -9   6   62.54    2.89 
   9  -7   7    2.92    1.13 
   7  -9   7    2.36    0.89 
  -9  -7  -7    2.27    0.80 
  -7  -7  -9    2.76    0.94 
   7  -7   9    2.57    0.86 
  -7   7  -9    1.08    0.85 
  -7  -7   9    1.08    0.86 
  -9  -7   7    4.54    0.83 
  -7   9  -7    1.92    1.14 
  -7  -9   7    3.57    0.82 
  -9   7  -7    1.83    1.16 
   9  -8   7    2.05    0.93 
   8  -7   9    1.16    1.11 
  -9  -8  -7    0.54    0.85 
   7  -9   8    1.72    1.23 
  -8  -7  -9    3.44    1.01 
  -9  -8   7    2.66    0.84 
  -8  -7   9    0.28    1.11 
  -8   7  -9    3.05    1.12 
  -7  -9   8    1.25    0.85 
  -7   9  -8   -1.05    1.36 
  -9   8  -7    2.29    1.10 
   0  -8   9    7.61    1.31 
  -9   0  -8    7.09    1.26 
   8  -9   0    3.57    1.06 
   9   0   8    5.76    0.93 
   8   9   0    6.84    0.70 
   0   8  -9    6.40    1.19 
   8  -9   1   20.72    1.98 
   9  -1   8   24.12    1.66 
   8   9  -1   22.76    1.38 
   1   8  -9   20.44    1.73 
  -9  -1  -8   19.98    1.64 
   1  -8   9   22.29    1.92 
  -1   8  -9   21.97    1.66 
  -1  -8   9   24.08    1.92 
   8   9   1   23.41    1.20 
   9   1   8   23.09    1.56 
  -9   1  -8   20.87    1.93 
  -8   9  -1   23.07    1.93 
   2   8  -9   15.21    1.51 
   8   9  -2   12.90    1.19 
   8  -9   2   13.84    1.46 
   9  -2   8   17.40    1.46 
  -9  -2  -8   13.28    1.51 
   2  -8   9   13.24    1.56 
   8   9   2   14.82    0.81 
  -9  -2   8   13.34    1.44 
  -2   8  -9   14.10    1.43 
   9   2   8   18.23    1.44 
  -8   9  -2   11.09    1.35 
  -2  -8   9   13.79    1.39 
  -9   2  -8   11.43    1.58 
   8   9  -3   20.56    1.55 
   8  -9   3   11.59    1.54 
   9  -3   8   16.31    1.50 
   3  -8   9   16.78    1.66 
  -9  -3  -8   16.25    1.55 
   3   8  -9   16.88    1.60 
  -3  -8   9   17.12    1.59 
  -9   3  -8   14.72    1.75 
  -9  -3   8   15.16    1.49 
   9   3   8   18.83    1.29 
  -3   8  -9   16.56    1.57 
  -8   9  -3   16.68    1.70 
   8   9   3   15.37    0.79 
  -9   3  -8   16.87    1.36 
   9  -4   8   25.53    1.88 
   8  -9   4   21.74    1.93 
   4   8  -9   22.65    1.76 
  -9  -4  -8   22.67    1.73 
   4  -8   9   24.34    1.80 
  -8   9  -4   23.11    1.95 
  -4   8  -9   24.06    1.95 
  -9  -4   8   20.79    1.73 
  -9   4  -8   22.37    1.60 
  -9   4  -8   21.61    2.04 
  -4  -8   9   24.81    1.88 
  -8  -9   4   23.47    1.08 
   9   4   8   22.82    1.36 
  -9  -5  -8   12.98    1.42 
   9  -5   8   12.97    1.48 
   8  -9   5   14.59    1.59 
   5  -8   9   12.22    1.37 
   9   5   8   11.23    0.89 
  -5  -8   9   10.89    1.34 
  -8   9  -5   10.90    1.38 
  -9  -5   8   12.64    1.35 
  -9   5  -8   10.56    1.43 
  -8  -9   5   11.31    0.94 
  -5   8  -9   10.30    1.35 
   9  -6   8    4.01    1.16 
   6  -8   9    3.95    0.98 
   8  -9   6    4.23    1.19 
  -9  -6  -8    2.97    0.88 
   9   6   8    3.86    0.53 
  -9  -6   8    3.66    0.88 
  -9   6  -8    2.05    1.21 
  -8  -9   6    4.82    0.76 
  -8   9  -6    3.64    1.21 
  -6  -8   9    2.94    0.98 
  -6   8  -9    3.07    1.17 
   9  -7   8    5.30    1.10 
  -9  -7  -8    7.97    1.21 
   7  -8   9    7.47    1.46 
   8  -9   7    6.88    1.22 
  -7  -8   9    5.37    1.42 
  -7   8  -9    3.08    1.44 
  -8  -9   7    6.83    0.97 
  -8   9  -7    4.30    1.56 
  -9  -7   8    7.68    1.20 
  -9   7  -8    6.30    1.65 
  -9  -8  -8   11.09    1.25 
   8  -8   9    8.66    1.47 
   9  -8   8    9.79    1.51 
   8  -9   8    9.57    1.52 
  -8  -8  -9    8.69    1.19 
  -8  -9   8   11.78    1.18 
  -8   8  -9    9.60    1.44 
  -8   9  -8    9.25    1.57 
  -8  -8   9    6.38    1.27 
  -9  -8   8    8.72    1.08 
  -9   8  -8    9.01    1.44 
  -9   0  -9   10.16    1.45 
   0  -9   9    9.21    1.21 
   0   9  -9    9.42    1.25 
   9   0   9    9.04    1.06 
   9   9   0    9.44    0.83 
  -9  -1  -9   18.55    1.60 
   9  -9   1   23.22    1.76 
   9   9  -1   21.76    1.38 
   1   9  -9   19.85    1.68 
   9  -1   9   20.88    1.62 
   1  -9   9   22.42    1.70 
  -1  -9   9   19.97    1.79 
  -9   1  -9   19.50    1.91 
  -1   9  -9   20.22    1.78 
   9   1   9   22.81    1.58 
  -9   9  -1   19.21    1.88 
   9   9   1   20.81    1.18 
  -9  -2  -9    2.86    1.04 
   9  -2   9    2.86    0.85 
   9  -9   2    2.81    1.10 
   9   9  -2    2.72    0.68 
   2   9  -9    2.94    0.93 
   2  -9   9    0.44    0.98 
  -2   9  -9    1.75    0.98 
  -2  -9   9    2.24    1.01 
  -9   2  -9    2.62    1.14 
  -9  -2   9    3.10    1.05 
   9   2   9    1.92    0.72 
  -9   9  -2    3.14    0.93 
   9   9   2    2.67    0.41 
  -9  -3  -9   18.36    1.73 
   9  -3   9   17.01    1.64 
   9  -9   3   17.29    1.80 
   3   9  -9   19.66    1.75 
   3  -9   9   19.21    1.85 
  -3   9  -9   18.41    1.82 
  -3  -9   9   18.63    1.55 
  -9   9  -3   21.06    1.70 
  -9   3  -9   17.90    1.93 
  -9  -3   9   21.72    1.81 
   9   3   9   22.19    1.39 
   9   9   3   19.46    0.93 
  -9  -4  -9    3.49    1.02 
   9  -9   4    5.53    1.26 
   9  -4   9    4.57    1.08 
   4  -9   9    3.37    1.16 
   4   9  -9    2.71    0.95 
  -4  -9   9    3.42    1.05 
  -4   9  -9    2.93    0.89 
  -9   4  -9    6.13    1.21 
  -9   9  -4    4.50    1.25 
  -9  -4   9    3.86    1.04 
  -9   4  -9    3.09    0.83 
   9   4   9    3.57    0.69 
  -9  -5  -9    5.99    1.20 
   9  -5   9    5.45    1.18 
   9  -9   5    3.67    1.22 
   5  -9   9    6.99    1.34 
  -5   9  -9    4.90    1.24 
  -9   9  -5    4.93    1.10 
  -9   5  -9    5.03    1.43 
  -9  -5   9    5.36    1.14 
   9   5   9    4.72    0.68 
   9  -9   6    5.60    1.42 
  -9  -6  -9    4.19    1.14 
   6  -9   9    7.60    1.28 
   9  -6   9    4.21    1.31 
  -9  -6   9    3.38    1.12 
  -6  -9   9    5.89    1.30 
  -6   9  -9    3.33    1.57 
  -9   9  -6    2.42    1.09 
  -9  -9   6    4.28    0.73 
  -9   6  -9    6.10    1.34 
   9   6   9    4.25    0.66 
   9  -9   7    0.43    0.82 
  -9  -7  -9    0.27    0.87 
   7  -9   9    1.81    0.91 
   9  -7   9    1.56    1.11 
  -9  -7   9   -0.22    0.97 
  -7  -9   9    1.61    1.09 
  -7   9  -9    2.48    1.23 
  -9   9  -7    0.89    0.91 
  -9  -9   7    0.10    0.62 
  -9   7  -9    2.22    1.43 
   9  -9   8    0.95    1.11 
  -9  -8  -9    3.10    0.98 
   8  -9   9    1.51    1.14 
   9  -8   9    1.59    0.90 
  -9  -8   9    4.06    0.98 
  -8  -9   9    2.75    0.95 
  -8   9  -9    1.49    0.94 
  -9   9  -8    2.61    1.06 
  -9  -9   8    1.14    0.75 
  -9   8  -9    1.45    1.26 
   9  -9   9   35.96    2.76 
  -9   9  -9   38.15    2.64 
  -9  -9   9   40.29    2.27 
 -10   0   0   14.40    0.97 
   0   0 -10   12.73    1.32 
   0   0  10   15.82    1.25 
   0  10   0   14.66    1.15 
   0  10   1   29.14    1.70 
   1   0 -10   28.54    2.00 
   1   0  10   30.32    1.92 
   0 -10   1   30.40    1.68 
   0  10  -1   33.19    1.81 
  -1   0 -10   30.11    2.00 
 -10   1   0   30.84    1.60 
 -10  -1   0   28.59    1.45 
   0  10  -2    0.50    0.46 
   0  10   2    0.68    0.53 
   2   0  10    0.02    0.49 
   0 -10   2    0.99    0.58 
  -2   0 -10    0.35    0.83 
 -10   2   0    0.34    0.50 
 -10  -2   0    0.40    0.20 
 -10  -2   0    1.03    0.55 
 -10  -2   0    0.20    0.10 
  10  -2   0   -0.15    0.56 
  10  -3   0   28.93    1.83 
 -10  -3   0   28.45    1.61 
   0  10   3   28.63    1.66 
  -3   0 -10   28.86    2.01 
   0  10  -3   27.92    1.58 
 -10   3   0   29.50    1.70 
   0 -10   3   29.93    1.75 
   3   0  10   28.63    1.83 
   0  10   4    2.16    0.60 
  10  -4   0    2.22    0.82 
 -10  -4   0    2.67    0.61 
 -10   4   0    2.18    0.74 
  -4   0 -10    2.94    0.98 
   0 -10   4    1.49    0.69 
   0  10  -4    2.74    0.62 
   4   0  10    2.19    0.71 
   0  10  -5    2.40    0.64 
  -5   0 -10    1.91    0.99 
 -10  -5   0    3.16    0.58 
   5   0  10    2.38    0.77 
   0 -10   5    2.69    0.83 
  10  -5   0    1.16    0.82 
   0  10   5    2.79    0.76 
   0  10  -6    1.10    0.70 
   6   0  10   -0.38    0.65 
  -6   0 -10   -0.59    0.67 
   0 -10   6    0.02    0.76 
  10  -6   0    0.99    0.85 
  10  -7   0   15.17    1.51 
   0 -10   7   19.87    1.67 
   7   0  10   17.52    1.49 
  -7   0 -10   17.36    1.77 
   0  10  -7   16.42    1.40 
   0 -10   8   31.82    2.20 
   0  10  -8   28.60    1.95 
  -8   0 -10   30.80    2.25 
   8   0  10   30.22    1.93 
  -9   0 -10    3.58    1.21 
   0  10  -9    1.19    0.91 
   9   0  10    1.58    0.79 
   0 -10   9    2.18    1.06 
 -10   0  -1   21.96    1.19 
   0  -1  10   21.34    1.51 
   1  10   0   21.31    1.36 
   0  -1 -10   19.39    1.68 
  -1  10   0   20.69    1.27 
   0   1 -10   18.04    1.68 
 -10   0  -1   22.79    1.51 
 -10   0   1   21.79    1.24 
  10   0   1   22.42    1.38 
  -1  -1 -10    5.98    1.10 
  10  -1   1    7.36    0.88 
   1  -1  10    7.39    1.04 
 -10  -1  -1    9.03    1.00 
   1  10  -1    7.32    0.84 
  -1  10   1    6.26    0.77 
 -10  -1  -1    6.44    0.52 
 -10   1   1    7.50    0.79 
   1 -10   1    5.78    0.81 
   1   1 -10    7.26    1.01 
 -10   1  -1    7.14    1.01 
   1  10   1    7.51    0.81 
 -10   1  -1    7.77    0.72 
 -10  -1   1    8.03    0.68 
  10   1   1    6.77    0.75 
  -1   1 -10    7.80    1.04 
  -1  10  -1    8.17    0.84 
  -1 -10   1    6.48    0.71 
  -1  -1  10    6.79    0.94 
 -10   2   1    9.29    0.93 
  10  -2   1    9.35    1.00 
  -2  -1 -10    8.86    1.11 
  -1  10   2    9.29    0.99 
   1 -10   2    7.41    0.94 
 -10  -2  -1    9.40    0.97 
   2  -1  10   10.89    1.07 
   1  10  -2    9.06    1.11 
   2   1  10    9.53    1.00 
   1  10   2    9.31    0.89 
  -1  10  -2   10.47    0.95 
  -2   1 -10    8.74    1.13 
  -2  -1  10    9.80    1.12 
 -10  -2   1    8.98    0.68 
  -1 -10   2   11.85    0.96 
  10   2   1    9.08    0.80 
 -10  -2   1   10.63    0.71 
 -10   2  -1    9.06    1.06 
 -10   2  -1   10.15    0.91 
 -10   3   1   36.47    1.87 
 -10  -3  -1   34.16    1.81 
  10  -3   1   37.55    2.04 
  -3  -1 -10   30.45    2.02 
   1 -10   3   32.65    1.96 
   3  -1  10   34.14    2.03 
 -10   3  -1   31.57    2.10 
  -1 -10   3   34.72    1.87 
  -1  10  -3   34.16    1.84 
 -10   3  -1   33.55    1.86 
  -3   1 -10   33.62    2.07 
  -3  -1  10   33.00    2.03 
   1  10   3   33.74    1.80 
   3   1  10   32.53    1.97 
  -4  -1 -10   28.78    1.88 
  10  -4   1   30.67    1.92 
 -10  -4  -1   31.99    1.63 
   1  10  -4   29.18    1.56 
   4  -1  10   31.58    1.89 
   1 -10   4   27.62    1.83 
 -10   4   1   28.21    1.69 
 -10   4  -1   28.68    1.98 
  -1  10  -4   25.51    1.63 
  -1 -10   4   30.65    1.75 
   1  10   4   29.20    1.67 
  -4   1 -10   27.21    1.87 
   4   1  10   26.21    1.76 
 -10   4  -1   28.49    1.74 
  -5  -1 -10   44.62    2.51 
  10  -5   1   49.05    2.58 
   1 -10   5   41.65    2.34 
   1  10  -5   45.85    2.26 
   5  -1  10   44.99    2.45 
 -10  -5  -1   46.62    2.15 
 -10  -5   1   43.73    2.13 
  -1  10  -5   42.10    2.29 
  -1 -10   5   43.47    2.38 
  -5   1 -10   44.92    2.66 
   5   1  10   40.92    2.33 
 -10   5  -1   42.97    2.60 
   6  -1  10   21.56    1.50 
   1 -10   6   23.06    1.78 
  10  -6   1   20.61    1.62 
  -6  -1 -10   19.06    1.88 
   1  10  -6   22.14    1.46 
  -6   1 -10   17.25    1.72 
 -10   6  -1   24.71    1.93 
  -1  10  -6   21.48    1.53 
  -1 -10   6   24.05    1.74 
   6   1  10   22.41    1.54 
   1  10  -7   15.01    1.43 
   1 -10   7   16.81    1.52 
  10  -7   1   18.21    1.71 
   7  -1  10   17.27    1.49 
  -7  -1 -10   19.16    1.56 
   7   1  10   16.93    1.42 
 -10   7  -1   18.90    1.58 
  -1  10  -7   18.39    1.49 
  -7   1 -10   16.54    1.78 
  -1 -10   7   17.68    1.59 
   1 -10   8    8.92    1.34 
  -8  -1 -10    9.81    1.28 
  10  -8   1    8.86    1.20 
   1  10  -8   10.66    1.29 
   8  -1  10   10.08    1.20 
   8   1  10    7.91    1.01 
  -8   1 -10   10.08    1.52 
  -1 -10   8    7.95    1.09 
  -1  10  -8    8.01    1.16 
 -10   8  -1    8.95    1.43 
   9  -1  10    5.39    0.98 
   1  10  -9    1.67    0.93 
   1 -10   9    5.40    1.02 
  -9  -1 -10    3.83    0.99 
  10  -9   1    3.09    1.14 
   9   1  10    5.25    0.96 
  -1 -10   9    3.40    1.11 
  -9   1 -10    3.92    1.29 
  10   9   1    3.89    0.58 
 -10   9  -1    4.52    1.05 
  -1  10  -9    3.80    1.06 
 -10   0  -2    2.72    0.76 
   0   2 -10    2.30    0.71 
 -10   0   2    1.35    0.51 
   0  -2  10    2.49    0.70 
 -10   0  -2    2.23    0.42 
   2  10   0    2.56    0.63 
  10   0   2    1.89    0.58 
  -2  10   0    2.37    0.61 
   2  10  -1   18.88    1.29 
 -10   1   2   21.24    1.32 
  10  -1   2   19.18    1.36 
   1   2 -10   20.69    1.52 
  -1  -2 -10   17.73    1.47 
   2 -10   1   22.03    1.47 
 -10  -1  -2   19.10    1.39 
   1  -2  10   21.35    1.62 
   2  10   1   19.92    1.24 
  -1   2 -10   20.25    1.51 
  -1  -2  10   20.99    1.51 
 -10   1  -2   19.45    1.53 
  10   1   2   19.66    1.28 
 -10  -1   2   20.15    1.22 
  -2  10  -1   18.45    1.28 
 -10   1  -2   20.59    1.19 
   2 -10   2   24.62    1.66 
 -10   2   2   23.49    1.55 
   2   2 -10   24.75    1.86 
  -2  -2 -10   22.54    1.67 
  10  -2   2   23.31    1.61 
   2  -2  10   26.34    1.66 
   2  10  -2   25.85    1.55 
 -10  -2  -2   27.05    1.58 
   2  10   2   26.08    1.48 
 -10   2  -2   25.22    1.65 
  -2  10  -2   24.09    1.50 
  -2 -10   2   27.53    1.48 
  10   2   2   26.14    1.42 
 -10   2  -2   25.04    1.49 
 -10  -2   2   25.85    1.36 
  -2   2 -10   27.63    1.91 
  -2  -2  10   25.85    1.72 
 -10  -3  -2   36.60    1.94 
  10  -3   2   38.16    2.04 
  -3  -2 -10   37.02    2.29 
   3  -2  10   36.85    2.20 
   2 -10   3   35.85    2.03 
 -10   3   2   38.44    2.07 
 -10   3  -2   33.44    2.21 
  -3   2 -10   34.91    2.29 
 -10   3  -2   37.95    1.96 
 -10  -3   2   36.06    1.68 
 -10  -3   2   36.87    1.69 
  -3  -2  10   37.39    2.17 
  10   3   2   35.74    1.79 
  -2  10  -3   36.89    1.98 
   2  10   3   37.88    1.87 
  -2 -10   3   36.21    1.95 
 -10  -4  -2   25.15    1.46 
  10  -4   2   24.73    1.73 
  -4  -2 -10   22.92    1.80 
   4  -2  10   27.01    1.77 
   2 -10   4   25.49    1.73 
 -10   4  -2   23.10    1.65 
   2  10   4   23.59    1.36 
  -2  10  -4   26.12    1.56 
  10   4   2   23.38    1.24 
  -2 -10   4   22.10    1.55 
 -10   4  -2   24.44    1.55 
  -4  -2  10   21.52    1.83 
 -10  -4   2   22.30    1.00 
   4   2  10   20.22    1.53 
  -4   2 -10   22.13    1.67 
   2  10  -5    4.21    0.73 
   5  -2  10    2.21    0.83 
  10  -5   2    2.80    0.91 
   2 -10   5    4.17    0.96 
  -5  -2 -10    2.90    0.84 
 -10  -5  -2    3.46    0.65 
  -5  -2  10    1.87    0.96 
  -2  10  -5    3.70    0.78 
 -10   5  -2    4.04    0.84 
 -10   5  -2    3.39    0.85 
  -2 -10   5    5.07    0.84 
  -5   2 -10    3.82    0.89 
   5   2  10    4.32    0.79 
   6  -2  10    5.77    1.04 
  10  -6   2    5.53    1.13 
   2  10  -6    5.01    0.83 
   2 -10   6    5.97    1.14 
  -6  -2 -10    6.68    1.35 
   6   2  10    3.75    0.84 
  -6   2 -10    2.62    1.15 
  -6  -2  10    5.52    1.24 
  -2 -10   6    5.98    1.04 
 -10   6  -2    5.44    1.09 
  -2  10  -6    6.79    1.02 
   2  10  -7   20.40    1.58 
   7  -2  10   21.08    1.71 
  10  -7   2   22.32    1.70 
   2 -10   7   19.90    1.77 
  -7  -2 -10   20.38    1.83 
  -2  10  -7   21.52    1.63 
 -10   7  -2   20.28    1.90 
  -7  -2  10   18.78    1.77 
  -7   2 -10   16.96    1.84 
   7   2  10   20.84    1.54 
  -2 -10   7   20.17    1.66 
   8  -2  10   15.35    1.47 
   2  10  -8   15.74    1.48 
  10  -8   2   12.18    1.54 
   2 -10   8   15.07    1.47 
  -8  -2 -10   15.77    1.68 
  -8   2 -10   15.68    1.82 
 -10   8  -2   18.95    1.83 
   8   2  10   14.60    1.27 
  -2  10  -8   13.43    1.48 
  -2 -10   8   12.88    1.47 
  -8  -2  10   15.30    1.48 
   2 -10   9    6.52    1.29 
  10  -9   2    2.60    1.13 
   9  -2  10    2.81    0.96 
  -9  -2 -10    5.06    1.26 
   2  10  -9    5.88    1.07 
  -9   2 -10    5.78    1.41 
  -9  -2  10    4.83    1.20 
   9   2  10    5.84    0.93 
  -2  10  -9    6.26    1.19 
  -2 -10   9    5.35    0.98 
 -10   9  -2    4.37    1.08 
   3  10   0   11.56    0.93 
   3 -10   0   11.44    1.12 
 -10   0   3   11.95    1.01 
 -10   0  -3   10.87    0.74 
 -10   0  -3   14.32    1.28 
   0  -3  10   12.18    1.21 
  10   0   3   12.16    1.02 
   0   3 -10   11.60    1.27 
 -10   1   3    1.17    0.58 
   3  10  -1    2.32    0.62 
   1   3 -10    1.65    0.89 
   3 -10   1    1.44    0.73 
   1  -3  10    1.54    0.66 
  10  -1   3    1.52    0.61 
 -10  -1  -3    1.32    0.70 
  -1  -3 -10    2.06    0.74 
  -1   3 -10    1.78    0.90 
 -10  -1   3    2.23    0.55 
 -10   1  -3    2.04    0.81 
 -10   1  -3    2.35    0.49 
  -3  10  -1    1.80    0.64 
  -1  -3  10    2.27    0.88 
  10   1   3    3.21    0.60 
   3  10   1    2.10    0.55 
   3 -10   2   12.90    1.25 
  -2  -3 -10   13.68    1.44 
   3  10  -2   14.41    1.09 
   2   3 -10   11.31    1.27 
  10  -2   3   11.38    1.13 
 -10   2   3   12.43    1.01 
   2  -3  10   13.49    1.32 
 -10  -2  -3   10.83    1.10 
 -10  -2   3   13.07    0.96 
   3  10   2   11.42    0.94 
 -10   2  -3   12.01    1.01 
  -3  10  -2   13.22    1.16 
  -2  -3  10   10.79    1.31 
 -10   2  -3   11.11    1.20 
  -2   3 -10   11.69    1.39 
  10   2   3   11.70    0.93 
  -3 -10   2   11.86    0.90 
   3 -10   3    0.06    0.76 
  10  -3   3    0.26    0.65 
 -10  -3  -3    0.82    0.56 
  -3  -3 -10    1.22    0.84 
   3  -3  10    1.16    0.80 
 -10   3   3    0.19    0.66 
 -10  -3   3    1.21    0.47 
  10   3   3    0.86    0.42 
  -3 -10   3    0.42    0.51 
   3  10   3    0.65    0.45 
 -10   3  -3    0.86    0.56 
  -3   3 -10    0.87    0.87 
  -3  -3  10    0.51    0.64 
 -10   3  -3    0.28    0.79 
  -3  10  -3    1.54    0.64 
 -10  -3   3    0.03    0.42 
   3 -10   4    5.43    0.99 
 -10  -4  -3    5.67    0.78 
   4  -3  10    3.91    0.81 
  -4  -3 -10    5.44    1.08 
  10  -4   3    4.82    0.95 
  -4   3 -10    3.66    1.07 
 -10  -4   3    5.18    0.55 
 -10   4  -3    6.24    0.87 
 -10   4  -3    4.68    0.92 
  -3  10  -4    6.44    0.95 
   3  10   4    4.90    0.65 
  -4  -3  10    4.58    0.90 
 -10  -4   3    5.81    0.60 
  10   4   3    6.30    0.57 
  -3 -10   4    5.91    0.82 
   3 -10   5    5.53    1.07 
 -10  -5  -3    6.33    0.80 
  10  -5   3    7.11    1.10 
  -5  -3 -10    6.02    1.14 
   5  -3  10    5.82    1.05 
 -10  -5   3    5.80    0.48 
 -10   5  -3    6.18    0.96 
  -5  -3  10    2.88    1.07 
  -5   3 -10    5.85    1.04 
 -10  -5   3    5.11    0.46 
  -3  10  -5    6.03    0.97 
  10   5   3    6.53    0.53 
 -10   5  -3    5.13    0.96 
  -3 -10   5    6.65    0.88 
  10  -6   3   54.84    2.95 
 -10  -6  -3   55.34    2.60 
   3 -10   6   52.19    3.05 
  -6  -3 -10   53.21    2.96 
   6  -3  10   52.08    2.99 
   3  10  -6   52.63    2.71 
 -10   6  -3   57.84    3.17 
  -6   3 -10   53.81    3.18 
  -6  -3  10   61.56    3.17 
   6   3  10   55.80    2.80 
  10   6   3   55.17    2.34 
  -3  10  -6   57.59    2.95 
  -3 -10   6   59.05    2.92 
   3  10  -7   -1.07    0.67 
   7  -3  10   -0.38    0.82 
   3 -10   7   -0.20    0.95 
  -7  -3 -10    0.45    0.94 
  10  -7   3   -0.44    0.91 
   7   3  10    0.10    0.63 
  -7  -3  10    1.05    0.74 
  -7   3 -10   -0.05    1.03 
 -10   7  -3    0.50    0.72 
  -3  10  -7   -0.04    0.79 
  -3 -10   7   -1.00    0.74 
   3  10  -8   14.06    1.42 
   8  -3  10   14.54    1.49 
   3 -10   8   14.33    1.47 
  10  -8   3   10.17    1.52 
  -8  -3 -10   12.29    1.54 
 -10   8  -3   14.69    1.55 
  -8  -3  10   13.20    1.53 
  -8   3 -10   13.84    1.74 
  -3  10  -8   14.12    1.52 
   8   3  10   12.56    1.16 
  -3 -10   8   15.07    1.41 
  -9  -3 -10    1.94    1.00 
   3 -10   9    0.22    1.10 
  10  -9   3    0.03    1.06 
   9  -3  10    0.61    0.89 
   3  10  -9   -0.39    0.76 
  -9  -3  10   -0.20    1.06 
  -3 -10   9    0.32    1.02 
  -9   3 -10   -2.12    1.38 
  -3  10  -9    1.02    1.02 
   9   3  10    0.92    0.65 
 -10   9  -3   -0.07    0.82 
   0   4 -10    0.79    0.67 
  10   0   4    1.22    0.55 
 -10   0   4    1.54    0.65 
   0  -4  10    1.02    0.87 
   4 -10   0    2.57    0.80 
   4  10   0    2.13    0.53 
 -10   0  -4    1.18    0.77 
   4  10  -1   38.74    1.98 
   1  -4  10   37.12    2.21 
   1   4 -10   37.92    2.35 
 -10   1   4   41.05    2.11 
 -10  -1  -4   36.80    2.14 
  10  -1   4   40.65    2.08 
   4 -10   1   43.60    2.31 
 -10   1  -4   36.80    1.84 
  10   1   4   37.47    1.95 
  -4  10  -1   36.39    2.13 
  -1   4 -10   35.34    2.33 
 -10   1  -4   35.22    2.22 
 -10  -1   4   40.17    2.01 
  -1  -4  10   40.18    2.38 
   4  10   1   37.32    1.88 
   2   4 -10   40.94    2.37 
 -10   2   4   39.67    2.17 
  -2  -4 -10   44.05    2.49 
   4 -10   2   38.06    2.37 
  10  -2   4   37.34    2.22 
   4  10  -2   41.27    2.17 
   2  -4  10   38.70    2.43 
 -10  -2  -4   44.33    2.29 
   4  10   2   42.59    1.99 
 -10  -2   4   41.38    2.08 
  -2  -4  10   46.63    2.55 
  -4 -10   2   42.10    1.90 
  10   2   4   40.62    2.01 
  -4  10  -2   44.80    2.31 
  -2   4 -10   40.20    2.50 
 -10   2  -4   42.66    2.44 
 -10   2  -4   43.35    2.08 
   3   4 -10   -0.15    0.62 
  10  -3   4    0.26    0.52 
 -10  -3  -4    0.95    0.62 
   3  -4  10   -0.06    0.81 
  -3  -4 -10    0.31    0.81 
   4 -10   3   -0.18    0.57 
  -3  -4  10    0.39    0.86 
 -10  -3   4    1.47    0.52 
 -10  -3   4    1.32    0.57 
 -10   3  -4    1.35    0.58 
 -10   3  -4    1.60    0.72 
  -4  10  -3    0.80    0.67 
  -3   4 -10    1.61    0.96 
  -4 -10   3    1.04    0.50 
  10   3   4    0.50    0.40 
   4  10   3    1.55    0.46 
  10  -4   4   21.25    1.65 
   4 -10   4   24.13    1.79 
  -4  -4 -10   22.50    1.75 
   4  -4  10   20.48    1.73 
 -10  -4  -4   24.28    1.49 
  -4  -4  10   20.23    1.59 
  10   4   4   19.56    1.11 
  -4   4 -10   19.34    1.82 
 -10   4  -4   19.69    1.80 
 -10   4  -4   22.05    1.46 
 -10  -4   4   19.33    1.26 
  -4  10  -4   18.73    1.52 
   4  10   4   19.90    1.20 
  -4 -10   4   20.87    1.35 
 -10  -4   4   20.67    1.29 
  10  -5   4   14.22    1.49 
   5  -4  10   16.85    1.48 
  -5  -4 -10    9.05    1.74 
   4 -10   5   15.93    1.49 
 -10  -5  -4   15.75    1.23 
 -10   5  -4   14.87    1.41 
 -10   5  -4   14.77    1.69 
 -10  -5   4   20.26    1.14 
 -10  -5   4   18.54    1.18 
  -5   4 -10   14.12    1.55 
  10   5   4   16.00    0.89 
  -5  -4  10   15.07    1.62 
  -4 -10   5   15.55    1.29 
  -4  10  -5   16.43    1.57 
 -10  -6  -4    8.43    0.94 
  10  -6   4    6.78    1.23 
   4 -10   6    6.49    1.04 
   4  10  -6    6.21    0.93 
   6  -4  10    7.66    1.23 
  -6  -4 -10    8.86    1.28 
  -4 -10   6    7.87    1.00 
  -4  10  -6    8.41    1.21 
 -10  -6   4    8.15    0.65 
  10   6   4    7.83    0.51 
  -6   4 -10    8.48    1.26 
 -10  -6   4    8.57    0.69 
 -10   6  -4    7.62    1.17 
  -6  -4  10    7.22    1.08 
   7  -4  10   10.39    1.39 
   4  10  -7   11.42    1.20 
  -7  -4 -10    8.64    1.35 
   4 -10   7   10.82    1.45 
 -10  -7  -4   12.68    1.04 
  10  -7   4   10.64    1.45 
   7   4  10   10.96    1.06 
 -10  -7   4   11.77    0.59 
  -7   4 -10    9.74    1.52 
  -4 -10   7   11.70    1.24 
 -10   7  -4    9.74    1.32 
  10   7   4   11.36    0.56 
  -7  -4  10    9.14    1.36 
  -4  10  -7    9.37    1.34 
   8  -4  10   10.42    1.36 
  10  -8   4   10.89    1.49 
  -8  -4 -10   11.23    1.41 
   4  10  -8    8.62    1.22 
   4 -10   8   10.75    1.33 
  -8  -4  10   10.24    1.38 
  -8   4 -10   10.43    1.59 
  -4  10  -8   11.34    1.31 
   8   4  10    9.08    0.97 
  10   8   4   10.22    0.48 
 -10   8  -4    8.75    1.33 
  -4 -10   8   11.24    1.28 
  10  -9   4    1.41    1.27 
  -9  -4 -10    2.89    1.03 
   4 -10   9    5.69    1.54 
   9  -4  10    4.12    1.30 
   4  10  -9    4.09    1.26 
  -9  -4  10    3.02    1.26 
 -10   9  -4    1.11    1.33 
  -4 -10   9    7.36    1.33 
  -9   4 -10    5.58    1.49 
  -4  10  -9    3.76    1.16 
   9   4  10    4.34    0.85 
   5 -10   0    1.22    0.79 
  10   0   5    0.83    0.63 
   5  10   0   -0.01    0.46 
 -10   0   5    1.01    0.58 
   0   5 -10    0.73    0.70 
   0  -5  10    0.93    0.88 
 -10   0  -5    0.08    0.75 
   1  -5  10   72.83    3.68 
   5 -10   1   71.67    3.60 
   5  10  -1   70.33    3.28 
  10  -1   5   72.73    3.40 
 -10  -1  -5   75.91    3.58 
   1   5 -10   68.98    3.64 
 -10   1   5   71.78    3.48 
  10   1   5   75.39    3.31 
 -10  -1   5   72.52    3.38 
  -1  -5  10   77.35    3.71 
  -1   5 -10   75.26    3.72 
 -10   1  -5   72.03    3.16 
  -5  10  -1   73.75    3.50 
   5  10   1   71.36    3.18 
 -10   1  -5   73.55    3.63 
   5 -10   2    6.23    0.95 
   2   5 -10    7.60    1.20 
  10  -2   5    6.23    0.94 
   2  -5  10    6.69    1.14 
   5  10  -2    7.67    0.84 
 -10  -2  -5    7.06    1.04 
   5  10   2    6.87    0.65 
 -10   2  -5    7.34    1.16 
  -5  10  -2    6.53    0.91 
  10   2   5    6.53    0.74 
  -2   5 -10    6.35    1.21 
  -2  -5  10    6.49    1.15 
 -10   2  -5    7.82    0.81 
 -10  -3  -5   23.27    1.70 
  10  -3   5   25.49    1.78 
   3  -5  10   26.16    1.80 
   5 -10   3   26.21    1.97 
  -3  -5 -10   23.09    1.95 
   3   5 -10   24.46    1.76 
 -10   3  -5   22.73    1.90 
  -3  -5  10   28.13    2.03 
  -5 -10   3   27.43    1.39 
  10   3   5   26.97    1.41 
 -10  -3   5   28.25    1.72 
   5  10   3   28.23    1.37 
  -5  10  -3   25.49    1.67 
  -3   5 -10   21.42    1.99 
 -10   3  -5   23.48    1.53 
 -10  -4  -5   27.63    1.73 
   4  -5  10   29.72    2.14 
  10  -4   5   31.16    2.02 
   5 -10   4   29.03    1.94 
 -10  -4   5   30.18    1.74 
  -5  10  -4   25.62    1.98 
   5  10   4   27.85    1.43 
 -10   4  -5   24.82    1.90 
  -5 -10   4   28.73    1.62 
  -4   5 -10   28.40    1.97 
  10   4   5   29.44    1.43 
  -4  -5  10   25.18    2.07 
 -10   4  -5   26.74    1.75 
  -5  -5 -10    5.74    0.99 
 -10  -5  -5    7.04    0.89 
   5 -10   5    5.26    0.97 
  10  -5   5    5.18    1.12 
   5  -5  10    5.50    1.01 
 -10   5  -5    5.81    1.08 
 -10  -5   5    5.68    0.78 
 -10   5  -5    5.15    1.06 
  10   5   5    5.86    0.52 
  -5 -10   5    5.98    0.83 
  -5  -5  10    4.37    1.15 
  -5  10  -5    7.54    1.22 
  -5   5 -10    4.24    1.21 
   5 -10   6   13.28    1.38 
 -10  -6  -5   16.26    1.21 
  -6  -5 -10   12.80    1.46 
  10  -6   5   12.35    1.46 
   6  -5  10   10.28    1.41 
  -6  -5  10   11.01    1.40 
  -5  10  -6   12.65    1.36 
 -10  -6   5   10.22    0.93 
  10   6   5   12.08    0.68 
  -5 -10   6   13.05    1.19 
 -10   6  -5    9.92    1.51 
  -6   5 -10   12.73    1.49 
   7  -5  10    1.84    1.00 
 -10  -7  -5    0.43    0.61 
  -7  -5 -10    0.56    0.87 
  10  -7   5   -1.06    0.91 
   5 -10   7    0.52    1.01 
  -5  10  -7    0.11    0.89 
 -10   7  -5    0.32    1.06 
 -10  -7   5    0.02    0.45 
  10   7   5    0.31    0.16 
  -7  -5  10   -0.17    0.90 
  -7   5 -10   -0.35    0.75 
  -5 -10   7   -0.25    0.69 
  -8  -5 -10    5.04    1.31 
  10  -8   5    5.52    1.30 
   5 -10   8    4.88    1.25 
   8  -5  10    4.31    0.97 
   8   5  10    6.93    0.83 
  -5  10  -8    5.33    1.30 
 -10  -8   5    5.01    0.58 
 -10   8  -5    4.01    1.32 
  -8   5 -10    5.79    1.24 
  -5 -10   8    4.36    1.06 
  -8  -5  10    7.40    1.32 
  -9  -5 -10   13.03    1.50 
   9  -5  10   14.10    1.62 
  10  -9   5   15.67    1.80 
   5 -10   9   13.11    1.68 
   9   5  10   15.05    1.22 
  -9   5 -10   11.11    1.62 
  -9  -5  10   14.13    1.57 
  -5 -10   9   14.58    1.56 
 -10   9  -5   11.72    1.73 
  -5  10  -9   15.17    1.74 
 -10   0  -6    1.07    0.74 
   6 -10   0    2.40    0.75 
  10   0   6    3.75    0.78 
   6  10   0    2.69    0.56 
   0  -6  10    0.69    0.77 
   0   6 -10    4.32    1.05 
   1  -6  10   63.67    3.16 
   6  10  -1   59.36    2.70 
 -10  -1  -6   67.57    3.33 
   6 -10   1   58.86    3.02 
   1   6 -10   59.16    3.12 
  10  -1   6   55.68    2.83 
  -6  10  -1   47.54    2.89 
 -10   1  -6   55.58    3.01 
  -1   6 -10   57.38    3.10 
   6  10   1   55.01    2.56 
  -1  -6  10   55.63    3.02 
  10   1   6   56.96    2.75 
   2  -6  10   22.31    1.75 
   2   6 -10   16.17    1.66 
  10  -2   6   19.36    1.48 
 -10  -2  -6   19.07    1.79 
   6 -10   2   14.00    1.58 
 -10   2  -6   14.96    1.56 
  -6  10  -2   10.15    1.64 
  -2  -6  10   16.94    1.54 
  -2   6 -10   15.97    1.88 
  10   2   6   23.43    1.38 
 -10   2  -6   15.04    1.21 
   6  10   2   16.24    1.01 
   3   6 -10   13.28    1.56 
   3  -6  10   14.22    1.66 
  10  -3   6   16.40    1.29 
   6 -10   3   13.84    1.42 
 -10  -3  -6   10.80    1.30 
  -6  10  -3    7.73    1.70 
  -6 -10   3   12.69    0.76 
 -10   3  -6   15.27    1.22 
  -3  -6  10   15.13    1.55 
   6  10   3   13.18    0.86 
  -3   6 -10    8.74    1.41 
 -10  -3   6   11.38    1.20 
 -10   3  -6   12.76    1.43 
  10   3   6   16.62    1.11 
 -10  -4  -6   13.72    1.32 
  10  -4   6   16.51    1.51 
   6 -10   4   13.60    1.39 
   4  -6  10   14.22    1.56 
 -10   4  -6   13.98    1.25 
 -10   4  -6   14.95    1.68 
 -10  -4   6   14.01    1.20 
   6  10   4   14.16    0.87 
  -4   6 -10   14.39    1.52 
  -6  10  -4   12.44    1.36 
  -6 -10   4   14.68    1.00 
  10   4   6   14.30    0.99 
  -4  -6  10   12.15    1.48 
  -5  -6 -10   15.02    1.56 
   6 -10   5   13.70    1.56 
  10  -5   6   11.63    1.44 
 -10  -5  -6   15.12    1.38 
   5  -6  10   12.15    1.39 
  -6 -10   5   16.58    1.22 
  -5   6 -10   18.75    1.70 
 -10   5  -6   13.34    1.51 
  -6  10  -5   18.07    1.70 
 -10  -5   6   15.56    1.27 
  -5  -6  10   14.63    1.44 
  10   5   6   14.88    0.91 
  10  -6   6    5.60    1.20 
  -6  -6 -10    4.83    1.09 
 -10  -6  -6    6.03    0.97 
   6  -6  10    5.10    1.21 
   6 -10   6    5.16    1.01 
 -10   6  -6    5.34    1.09 
  -6 -10   6    5.67    0.88 
  10   6   6    4.79    0.46 
  -6  10  -6    4.75    1.00 
 -10  -6   6    4.75    0.79 
  -6  -6  10    6.03    1.18 
  -6   6 -10    4.80    1.28 
   7  -6  10   23.47    1.98 
   6 -10   7   30.11    2.32 
 -10  -7  -6   28.20    1.83 
  -7  -6 -10   28.18    2.10 
  10  -7   6   27.48    2.27 
  -7   6 -10   30.69    2.41 
  -7  -6  10   32.63    2.25 
 -10  -7   6   32.27    1.73 
  -6 -10   7   31.11    1.89 
 -10   7  -6   31.39    2.39 
  10   7   6   33.43    1.50 
  -6  10  -7   32.60    2.28 
  10  -8   6    8.39    1.53 
  -8  -6 -10    5.43    1.20 
   6 -10   8    9.34    1.54 
   8  -6  10    5.55    1.35 
  -8   6 -10    5.41    1.50 
  -6  10  -8    6.32    1.54 
 -10  -8   6    8.26    0.82 
 -10   8  -6    4.82    1.44 
  -6 -10   8    6.89    1.05 
  -8  -6  10    7.67    1.30 
   6 -10   9   -0.67    1.06 
  10  -9   6   -0.24    1.07 
  -9  -6 -10   -0.36    0.86 
   9  -6  10    0.19    0.83 
  -6 -10   9    0.59    0.97 
  -6  10  -9    0.72    1.10 
  -9  -6  10    1.64    0.99 
  -9   6 -10    1.77    1.09 
 -10   9  -6   -0.53    1.15 
 -10  -9   6    0.31    0.49 
   7  10   0    0.19    0.49 
  10   0   7    0.50    0.67 
   0  -7  10   -0.81    0.96 
 -10   0  -7    2.06    1.00 
   7 -10   0    1.46    0.73 
   0   7 -10    0.33    0.99 
   1   7 -10    2.81    0.83 
   7 -10   1    1.94    1.01 
   7  10  -1    2.34    0.64 
  10  -1   7    2.71    0.80 
   1  -7  10    1.57    1.06 
 -10  -1  -7    1.52    0.93 
  -1   7 -10    2.12    1.11 
  -7  10  -1    1.04    1.04 
 -10   1  -7    2.77    1.06 
   7  10   1    2.11    0.48 
  -1  -7  10    1.79    1.03 
 -10  -2  -7   23.24    1.74 
  10  -2   7   23.29    1.65 
   7  10  -2   20.18    1.38 
   2  -7  10   20.24    1.84 
   2   7 -10   18.31    1.76 
   7 -10   2   21.67    1.68 
 -10   2  -7   18.60    1.30 
   7  10   2   18.77    1.10 
 -10   2  -7   19.90    1.90 
  -2   7 -10   21.92    1.69 
  10   2   7   25.41    1.47 
  -7  10  -2   16.21    1.74 
  -2  -7  10   14.98    1.66 
   7 -10   3    5.87    1.02 
 -10  -3  -7    7.70    1.13 
   3   7 -10    4.95    1.14 
  10  -3   7    5.27    0.89 
   3  -7  10    5.06    1.22 
  -7  10  -3    5.83    1.04 
   7  10   3    6.45    0.54 
  -3  -7  10    6.26    1.03 
  -3   7 -10    5.68    1.26 
 -10  -3   7    6.70    1.05 
  10   3   7    6.66    0.76 
 -10   3  -7    6.67    0.89 
 -10   3  -7    5.74    1.30 
   4  -7  10   13.97    1.60 
 -10  -4  -7   16.85    1.52 
   7 -10   4   16.55    1.70 
  10  -4   7   15.42    1.52 
 -10   4  -7   14.74    1.63 
  -7  10  -4   16.95    1.70 
  -4  -7  10   15.94    1.63 
   7  10   4   16.19    0.88 
 -10   4  -7   16.27    1.34 
  10   4   7   15.93    1.08 
  -4   7 -10   15.25    1.72 
 -10  -4   7   15.22    1.41 
  -7 -10   4   15.74    0.91 
  10  -5   7   13.35    1.48 
 -10  -5  -7   12.05    1.33 
   5  -7  10   10.89    1.34 
   7 -10   5   11.76    1.52 
  -5  -7  10   13.38    1.49 
  -5   7 -10   11.84    1.58 
  10   5   7   13.41    0.91 
  -7 -10   5   12.07    1.02 
 -10  -5   7   12.48    1.24 
 -10   5  -7   13.30    1.69 
  -7  10  -5   12.79    1.41 
  -6  -7 -10    8.84    1.26 
  10  -6   7    6.73    1.26 
 -10  -6  -7    7.23    1.12 
   6  -7  10    6.82    1.31 
   7 -10   6    6.67    1.15 
 -10   6  -7    7.11    1.25 
  -6  -7  10    9.81    1.33 
 -10  -6   7    6.35    0.96 
  -7  10  -6    7.52    1.17 
  10   6   7    7.29    0.62 
  -6   7 -10    7.01    1.23 
  -7 -10   6    9.43    0.96 
  -7  -7 -10    5.68    1.15 
  10  -7   7    6.03    1.15 
   7  -7  10    4.98    1.38 
   7 -10   7    5.82    1.48 
 -10  -7  -7    4.18    0.98 
  -7  10  -7    3.31    1.49 
  -7 -10   7    4.66    0.90 
 -10   7  -7    3.96    1.19 
 -10  -7   7    5.06    0.88 
  -7  -7  10    8.45    1.33 
  -7   7 -10    4.67    1.23 
   7 -10   8    8.24    1.27 
  -8  -7 -10    6.34    1.16 
  10  -8   7    7.29    1.23 
   8  -7  10    6.69    1.20 
  -8   7 -10    7.58    1.38 
  -7  10  -8    7.79    1.50 
  -7 -10   8    7.79    1.07 
  -8  -7  10    8.38    1.36 
 -10   8  -7    5.23    1.53 
 -10  -8   7    5.70    0.86 
   7 -10   9   11.74    1.62 
  10  -9   7   10.37    1.56 
   9  -7  10   10.86    1.57 
  -9  -7 -10    6.62    1.20 
 -10  -9   7    9.50    0.95 
  -7  10  -9   10.63    1.64 
  -9   7 -10    8.94    1.74 
  -9  -7  10   10.52    1.31 
 -10   9  -7    7.84    1.60 
  -7 -10   9    9.73    1.25 
  10   0   8   12.39    1.18 
 -10   0  -8   12.84    1.54 
   0   8 -10   11.57    1.32 
   8  10   0   12.24    0.99 
   0  -8  10   10.12    1.42 
  10  -1   8   15.95    1.37 
   1  -8  10   14.44    1.62 
   1   8 -10   14.00    1.56 
   8 -10   1   16.11    1.52 
 -10  -1  -8   17.57    1.44 
   8  10  -1   16.73    1.17 
  -1  -8  10   11.80    1.40 
  -1   8 -10   12.41    1.56 
  -8  10  -1   13.60    1.47 
   8  10   1   14.42    1.00 
 -10   1  -8   11.50    1.58 
  10   1   8   15.01    1.28 
   8  10  -2    6.66    0.89 
   8 -10   2    6.52    1.26 
  10  -2   8    6.20    1.05 
 -10  -2  -8    7.36    1.22 
   2   8 -10    6.97    1.23 
   2  -8  10    5.48    1.25 
 -10   2  -8    7.92    1.42 
  -2  -8  10    9.22    1.18 
  -8  10  -2    6.13    1.26 
 -10  -2   8    8.09    1.20 
  -2   8 -10    7.82    1.30 
   8  10   2    7.90    0.64 
  10   2   8    9.56    0.97 
  10  -3   8   10.01    1.27 
   8 -10   3    8.62    1.39 
   3   8 -10    7.39    1.27 
   3  -8  10   10.87    1.49 
 -10  -3  -8   10.38    1.30 
  -8  10  -3    7.43    1.36 
  10   3   8    9.57    0.93 
   8  10   3    9.57    0.66 
 -10  -3   8   10.13    1.28 
  -3   8 -10    9.53    1.28 
 -10   3  -8   10.64    1.03 
 -10   3  -8    8.86    1.32 
  -3  -8  10    8.23    1.34 
  10  -4   8    1.30    0.93 
 -10  -4  -8   -1.31    0.78 
   8 -10   4   -1.17    0.94 
   4  -8  10    0.17    0.99 
  -4  -8  10   -0.29    0.65 
 -10   4  -8    0.57    0.68 
  10   4   8    0.39    0.51 
 -10  -4   8   -0.59    0.74 
  -4   8 -10    1.21    1.04 
  -8  10  -4    1.49    0.82 
 -10   4  -8    0.05    0.79 
  10  -5   8   23.74    1.81 
 -10  -5  -8   22.48    1.82 
   5  -8  10   22.05    1.88 
   8 -10   5   24.06    2.10 
 -10  -5   8   23.15    1.95 
  -5  -8  10   24.99    2.10 
  -8 -10   5   25.16    1.33 
 -10   5  -8   26.37    2.39 
  10   5   8   23.85    1.35 
  -5   8 -10   20.39    1.95 
  -8  10  -5   21.41    2.11 
   8 -10   6    1.53    1.00 
  10  -6   8    1.91    1.18 
   6  -8  10    2.88    1.04 
 -10  -6  -8    1.75    0.85 
 -10   6  -8    2.31    1.13 
  -6   8 -10    1.70    1.33 
 -10  -6   8    0.70    0.76 
  -8  10  -6    0.86    1.30 
  -8 -10   6    2.92    0.67 
   8 -10   7    0.43    1.12 
  10  -7   8    1.93    1.20 
   7  -8  10    0.58    1.13 
 -10  -7  -8    1.30    0.80 
  -7  -8  10    3.04    1.14 
  -7   8 -10    1.29    1.24 
  -8 -10   7    1.97    0.75 
  -8  10  -7    0.40    1.12 
 -10   7  -8    4.03    1.25 
 -10  -7   8    0.40    0.78 
   8 -10   8    9.41    1.36 
  -8  -8 -10    9.05    1.34 
  10  -8   8    9.85    1.52 
   8  -8  10    9.50    1.52 
 -10  -8  -8   10.81    1.24 
 -10   8  -8    7.78    1.61 
  -8   8 -10    7.66    1.41 
 -10  -8   8    8.95    1.09 
  -8  -8  10    9.90    1.34 
  -8 -10   8   10.10    1.14 
  -8  10  -8    9.40    1.62 
  -9  -8 -10    0.58    0.86 
   8 -10   9    1.89    1.19 
  10  -9   8    1.26    0.90 
   9  -8  10    0.47    0.87 
 -10   9  -8    0.27    1.25 
  -8 -10   9    1.51    0.86 
  -9   8 -10    0.68    0.98 
  -9  -8  10    0.58    0.78 
 -10  -9   8    1.31    0.75 
  -8  10  -9   -0.58    1.08 
  10   0   9   37.63    2.30 
   9  10   0   38.28    1.97 
   0  -9  10   41.11    2.45 
 -10   0  -9   37.82    2.56 
  -9  10   0   39.42    2.46 
   0   9 -10   40.98    2.50 
  10  -1   9   14.39    1.39 
 -10  -1  -9   14.27    1.52 
   9  10  -1   14.70    1.21 
   9 -10   1   15.41    1.66 
   1   9 -10   14.64    1.57 
   1  -9  10   15.30    1.66 
  -1   9 -10   15.51    1.65 
   9  10   1   14.73    0.99 
  -1  -9  10   15.28    1.63 
  10   1   9   14.18    1.26 
 -10   1  -9   12.10    1.65 
  -9  10  -1   14.01    1.54 
   9 -10   2    4.40    1.21 
   2   9 -10    5.81    1.13 
 -10  -2  -9    3.70    1.17 
   2  -9  10    6.31    1.29 
  10  -2   9    5.43    1.04 
  -2   9 -10    3.88    1.16 
 -10  -2   9    4.97    1.16 
 -10   2  -9    6.29    1.37 
  -9  10  -2    3.30    1.21 
  -2  -9  10    5.29    1.23 
  10   2   9    4.36    0.82 
   3  -9  10    6.88    1.40 
   9 -10   3    8.44    1.44 
   3   9 -10    5.41    1.16 
 -10  -3  -9    8.22    1.55 
  10  -3   9    8.86    1.24 
  -3  -9  10    8.55    1.17 
 -10   3  -9    5.26    1.31 
 -10  -3   9    6.44    1.35 
  10   3   9    7.39    0.88 
  -9  10  -3    6.21    1.48 
  -3   9 -10    6.78    1.33 
  10  -4   9    8.54    1.42 
   4  -9  10    5.20    1.45 
 -10  -4  -9    3.60    1.23 
   4   9 -10    3.00    1.14 
   9 -10   4    0.77    1.31 
  -4   9 -10    6.06    1.28 
 -10  -4   9    2.58    1.23 
 -10   4  -9    5.00    1.03 
 -10   4  -9    3.24    1.36 
  -4  -9  10    4.49    1.29 
  -9  10  -4    0.50    1.33 
  10   4   9    5.65    0.82 
  10  -5   9    6.96    1.33 
   5  -9  10    3.54    1.26 
   9 -10   5    5.38    1.37 
 -10  -5  -9    6.52    1.18 
  -9  10  -5    5.14    1.11 
 -10  -5   9    4.60    1.07 
 -10   5  -9    5.80    1.58 
  -5  -9  10    5.67    1.19 
  10   5   9    5.46    0.74 
  -5   9 -10    5.26    1.34 
   6  -9  10    5.08    1.33 
 -10  -6  -9    5.44    1.09 
  10  -6   9    8.12    1.45 
   9 -10   6    4.37    1.10 
 -10  -6   9    5.78    1.14 
 -10   6  -9    5.92    1.34 
  -6   9 -10    5.38    1.39 
  -6  -9  10    4.86    1.24 
  -9  10  -6    2.51    1.00 
  -9 -10   6    4.71    0.68 
   7  -9  10    5.23    1.11 
 -10  -7  -9    4.70    1.04 
  10  -7   9    3.07    0.96 
   9 -10   7    4.25    1.30 
 -10   7  -9    3.64    1.15 
  -9 -10   7    3.65    0.74 
  -9  10  -7    4.09    1.11 
  -7  -9  10    2.46    1.05 
  -7   9 -10    3.88    1.37 
 -10  -7   9    3.28    0.97 
 -10  -8  -9    5.55    1.04 
  10  -8   9    7.53    1.44 
   9 -10   8    5.21    1.18 
   8  -9  10    3.71    1.10 
  -9  10  -8    6.03    1.31 
  -8  -9  10    4.88    1.13 
  -8   9 -10    4.58    1.49 
  -9 -10   8    6.73    0.98 
 -10   8  -9    7.76    1.63 
 -10  -8   9    5.50    0.97 
  10  -9   9    2.63    1.24 
   9  -9  10    0.21    1.15 
   9 -10   9    4.31    1.31 
  -9  -9  10    2.01    0.97 
  -9   9 -10    1.43    1.06 
  -9  10  -9    1.22    1.02 
  -9 -10   9    1.25    0.81 
 -10   9  -9    2.10    1.35 
 -10  -9   9    1.81    0.86 
 -10   0 -10   21.34    2.13 
 -10  10   0   24.98    1.98 
   0 -10  10   18.00    1.79 
   0  10 -10   23.42    1.97 
  10   0  10   24.06    1.77 
 -10  -1 -10    2.49    0.95 
  10 -10   1    3.51    1.28 
  10  10  -1    1.92    1.10 
   1  10 -10    2.78    1.11 
  10  -1  10    3.72    1.03 
   1 -10  10    3.05    1.02 
  -1 -10  10    3.98    1.22 
 -10   1 -10    3.17    1.30 
  -1  10 -10    3.68    1.18 
  10   1  10    2.30    0.95 
 -10  10  -1    4.57    1.34 
 -10  -2 -10    5.91    1.30 
  10  -2  10    6.44    1.12 
  10 -10   2    7.47    1.25 
   2  10 -10    4.03    1.15 
   2 -10  10    6.77    1.38 
  -2  10 -10    8.72    1.38 
  -2 -10  10    6.19    1.09 
 -10  10  -2    7.08    1.48 
 -10   2 -10    8.50    1.58 
 -10  -2  10    9.88    1.41 
  10   2  10    9.37    1.13 
 -10  -3 -10    0.27    0.75 
  10  -3  10    0.53    0.95 
  10 -10   3    0.30    0.81 
   3  10 -10    0.86    0.96 
   3 -10  10    0.52    1.10 
  -3  10 -10    1.22    1.01 
  -3 -10  10    1.00    1.09 
 -10  10  -3    0.59    1.13 
 -10   3 -10   -0.63    0.96 
 -10  -3  10    0.05    0.80 
  10   3  10    0.85    0.67 
 -10  -4 -10    0.97    0.95 
  10  -4  10    2.39    0.91 
  10 -10   4    0.76    1.14 
   4  10 -10   -0.43    0.98 
   4 -10  10    2.35    1.21 
  -4  10 -10    1.08    0.82 
  -4 -10  10    1.98    1.08 
 -10  10  -4    2.60    1.25 
 -10   4 -10    2.49    1.18 
 -10  -4  10    1.17    1.07 
  10   4  10    2.27    0.69 
 -10  -5 -10    0.97    0.92 
  10 -10   5    3.24    1.24 
  10  -5  10    0.82    1.03 
   5 -10  10    1.41    1.16 
  -5 -10  10    0.95    0.94 
  -5  10 -10    2.00    1.14 
 -10  10  -5    1.13    1.17 
 -10  -5  10    0.49    0.93 
 -10   5 -10    0.47    1.24 
 -10  -6 -10    0.92    0.87 
  10 -10   6   -0.05    0.80 
  10  -6  10   -0.01    1.01 
   6 -10  10   -1.69    1.04 
  -6 -10  10    0.02    0.85 
  -6  10 -10    1.55    1.16 
 -10  10  -6   -1.14    0.81 
 -10  -6  10   -1.12    0.79 
 -10   6 -10   -0.52    0.89 
 -10  -7 -10    2.35    0.97 
  10 -10   7    1.80    1.22 
  10  -7  10    1.94    0.93 
   7 -10  10    2.93    1.31 
  -7 -10  10    2.36    0.91 
  -7  10 -10    2.21    1.30 
 -10  10  -7    2.78    1.36 
 -10  -7  10    1.01    0.85 
 -10   7 -10    1.60    1.05 
  10 -10   8    8.58    1.41 
 -10  -8 -10    8.49    1.26 
   8 -10  10    6.63    1.49 
  10  -8  10    9.32    1.57 
 -10  -8  10    8.70    1.20 
  -8 -10  10    8.57    1.28 
  -8  10 -10    7.65    1.66 
 -10  10  -8   11.39    1.83 
 -10 -10   8    9.72    1.57 
 -10   8 -10    8.55    1.75 
  10  -9  10    4.03    1.44 
  10 -10   9    4.27    1.18 
   9 -10  10    3.05    1.33 
 -10  10  -9    4.75    1.59 
  -9 -10  10    2.23    1.01 
  -9  10 -10    3.34    1.21 
 -10   9 -10    6.57    1.76 
 -10  -9  10    3.96    0.98 
 -10 -10   9    2.34    0.87 
  10 -10  10   45.18    3.15 
 -10  10 -10   37.91    3.14 
 -10 -10  10   45.23    2.56 
 -11   0   0    0.30    0.47 
   0   0 -11   -1.38    0.55 
   0   0  11   -1.17    0.51 
   0  11   0    0.15    0.44 
  -1   0 -11    1.61    1.00 
  -1   0  11    2.88    0.78 
   0 -11   1    1.86    0.67 
   0  11  -1    2.75    0.56 
   1   0 -11    0.93    0.72 
   1   0  11    0.35    0.79 
 -11  -1   0    1.69    0.42 
 -11   1   0    1.89    0.60 
 -11  -2   0   13.58    1.23 
 -11   2   0   15.80    1.16 
  -2   0 -11   12.94    1.53 
   0 -11   2   14.67    1.23 
   0  11  -2   14.07    1.00 
   2   0  11   11.94    1.34 
   3   0  11   -0.26    0.73 
   0  11  -3    0.54    0.53 
  -3   0 -11   -0.49    0.93 
   0 -11   3   -0.43    0.62 
 -11  -3   0   -0.36    0.58 
 -11   3   0    0.39    0.59 
   0 -11   4   24.53    1.77 
   0  11  -4   26.35    1.55 
   4   0  11   28.15    1.85 
 -11   4   0   24.29    1.74 
  -4   0 -11   25.07    1.89 
 -11  -4   0   27.10    1.61 
   0 -11   5   42.76    2.41 
  -5   0 -11   38.00    2.46 
   5   0  11   42.35    2.40 
 -11  -5   0   39.68    2.06 
   0  11  -5   40.53    2.17 
   0  11  -6  159.18    6.93 
   0 -11   6  163.28    7.07 
 -11  -6   0  159.01    6.69 
  -6   0 -11  162.03    7.24 
   6   0  11  166.32    7.02 
   7   0  11   -0.59    0.73 
   0 -11   7    0.27    0.91 
  -7   0 -11   -0.01    1.08 
   0  11  -7    0.12    0.80 
  -8   0 -11   23.22    2.16 
   0 -11   8   22.77    1.93 
   8   0  11   21.31    1.80 
   0  11  -8   22.28    1.81 
   9   0  11   32.24    2.10 
   0 -11   9   34.16    2.42 
   0  11  -9   29.27    2.12 
  -9   0 -11   30.11    2.43 
 -11   9   0   28.97    2.22 
   0  11 -10   -0.65    0.87 
  10   0  11    0.13    0.89 
 -10   0 -11    0.42    1.12 
   0 -11  10    1.82    1.11 
 -11  10   0    0.26    1.17 
   0  -1  11   12.25    1.36 
   0   1 -11   13.38    1.51 
   0  -1 -11   12.20    1.37 
 -11   0  -1   10.31    0.86 
  -1  11   0   12.47    0.97 
 -11   0  -1   12.69    1.28 
 -11   0   1   11.23    0.95 
  11   0   1   10.15    1.03 
 -11  -1  -1    2.58    0.76 
   1 -11   1    2.64    0.70 
   1   1 -11    2.44    1.04 
 -11   1   1    2.43    0.61 
  -1  -1 -11    2.89    0.85 
 -11  -1  -1    2.11    0.32 
   1  -1  11    2.86    0.75 
  11  -1   1    2.45    0.73 
  -1   1 -11    2.25    0.79 
  -1  -1  11    1.39    0.91 
  11   1   1    1.12    0.63 
 -11   1  -1    1.06    0.80 
  -1  11  -1    2.59    0.64 
 -11  -1   1    2.62    0.51 
 -11   1  -1    1.54    0.54 
   1  11   1    2.89    0.76 
   2  -1  11   38.59    2.35 
  -2  -1 -11   38.22    2.34 
 -11   2   1   39.76    2.09 
 -11  -2  -1   39.29    2.15 
  11  -2   1   41.32    2.24 
   1 -11   2   35.48    2.14 
 -11   2  -1   40.05    2.06 
   2   1  11   41.66    2.34 
  -2  -1  11   38.11    2.44 
  -1 -11   2   41.37    2.06 
  -2   1 -11   38.47    2.34 
 -11  -2   1   39.53    1.79 
   1  11   2   36.11    2.05 
 -11   2  -1   41.22    2.38 
 -11  -2   1   38.11    1.79 
  -1  11  -2   41.91    2.07 
   1 -11   3    2.75    0.82 
   3  -1  11    2.45    0.71 
  -3  -1 -11    2.79    0.91 
  11  -3   1    1.23    0.79 
 -11   3   1    3.28    0.77 
   1  11  -3    4.11    0.64 
 -11  -3  -1    4.27    0.75 
  -1 -11   3    2.00    0.69 
 -11   3  -1    3.85    0.84 
  -3  -1  11    3.36    0.86 
   3   1  11    3.25    0.89 
  -1  11  -3    4.30    0.72 
   1  11   3    2.84    0.66 
 -11   3  -1    3.00    0.71 
  -3   1 -11    2.91    1.06 
 -11  -4  -1    1.17    0.62 
  11  -4   1    0.52    0.82 
  -4  -1 -11   -1.06    0.97 
   1  11  -4    1.04    0.55 
   4  -1  11    0.10    0.78 
   1 -11   4    1.72    0.83 
  -1 -11   4   -0.01    0.68 
  -4   1 -11    0.21    1.05 
 -11   4  -1   -0.88    0.66 
  -1  11  -4    1.65    0.65 
   4   1  11    0.49    0.77 
  -4  -1  11   -4.10    1.08 
   1  11   4   -0.21    0.60 
 -11   4  -1    1.22    0.76 
   1 -11   5   10.60    1.26 
  -5  -1 -11    8.47    1.44 
  11  -5   1    9.86    1.35 
   5  -1  11   11.97    1.32 
   1  11  -5   12.36    1.14 
 -11  -5  -1   10.98    0.99 
  -5   1 -11    8.22    1.30 
 -11   5  -1    9.37    1.27 
  -1 -11   5   12.90    1.25 
 -11  -5   1   10.92    0.99 
   5   1  11    8.58    1.15 
  -1  11  -5   11.59    1.19 
 -11  -6  -1   13.14    1.07 
  -6  -1 -11   13.24    1.47 
   1 -11   6   13.83    1.34 
   6  -1  11   13.07    1.36 
  11  -6   1   14.70    1.43 
   1  11  -6   14.82    1.31 
  -1 -11   6   11.78    1.30 
 -11  -6   1   13.64    1.08 
  -6   1 -11   14.17    1.72 
 -11   6  -1   13.73    1.49 
   6   1  11   13.72    1.31 
  -1  11  -6   12.21    1.26 
   7  -1  11   55.84    2.90 
  -7  -1 -11   49.33    2.94 
   1 -11   7   54.97    2.88 
  11  -7   1   54.69    3.09 
   1  11  -7   54.14    2.81 
  -1  11  -7   50.85    2.80 
  -1 -11   7   53.49    2.81 
   7   1  11   51.08    2.76 
  -7   1 -11   49.93    3.12 
 -11   7  -1   52.27    3.13 
  11  -8   1    7.63    1.35 
   1  11  -8    7.03    1.12 
   8  -1  11    7.16    1.10 
  -8  -1 -11    6.59    1.44 
   1 -11   8    6.46    1.31 
   8   1  11    9.33    1.09 
 -11   8  -1    8.44    1.48 
  -1 -11   8    6.88    1.24 
  -8   1 -11    8.25    1.30 
  -1  11  -8    6.52    1.14 
  -9  -1 -11    1.34    1.13 
   9  -1  11    1.21    0.92 
   1 -11   9    1.31    0.86 
   1  11  -9   -1.00    0.82 
  11  -9   1    0.37    1.11 
 -11   9  -1    2.28    0.98 
  -1  11  -9    1.08    0.96 
  -9   1 -11    0.46    1.14 
   9   1  11    0.91    0.80 
  -1 -11   9    2.23    1.05 
   1 -11  10    2.28    0.91 
 -10  -1 -11    2.92    1.25 
  10  -1  11    1.86    0.93 
   1  11 -10    3.00    1.07 
  11 -10   1    4.27    1.03 
  -1  11 -10    3.17    1.03 
  10   1  11    3.07    0.94 
 -10   1 -11    0.58    1.24 
  -1 -11  10    3.21    1.18 
 -11  10  -1    3.38    1.34 
 -11   0  -2   37.05    2.20 
   2  11   0   38.79    2.02 
   0   2 -11   37.65    2.29 
   0  -2  11   38.42    2.36 
 -11   0  -2   38.37    1.76 
  11   0   2   35.55    2.02 
 -11   0   2   37.92    1.98 
  -2  11   0   38.01    2.02 
   1   2 -11   42.39    2.61 
  11  -1   2   40.78    2.25 
 -11  -1  -2   41.90    2.32 
 -11   1   2   43.97    2.19 
   1  -2  11   45.47    2.54 
   2 -11   1   46.28    2.35 
  -1  -2 -11   43.52    2.63 
 -11   1  -2   40.60    2.05 
  -2  11  -1   39.05    2.16 
  -1  -2  11   43.81    2.44 
 -11   1  -2   41.67    2.42 
  11   1   2   41.33    2.18 
 -11  -1   2   41.17    2.09 
  -1   2 -11   42.62    2.47 
   2  11   1   43.04    2.20 
  -2  -2 -11   24.27    1.92 
  11  -2   2   23.39    1.63 
   2 -11   2   23.68    1.67 
   2  -2  11   24.65    1.66 
   2   2 -11   21.85    1.72 
 -11  -2  -2   22.72    1.54 
 -11   2   2   22.72    1.51 
 -11  -2   2   24.04    1.29 
  -2  -2  11   20.40    1.82 
   2  11   2   23.61    1.48 
 -11   2  -2   17.79    1.54 
 -11   2  -2   23.76    1.45 
  11   2   2   21.87    1.35 
  -2   2 -11   22.38    1.73 
 -11  -2   2   23.67    1.33 
  -2 -11   2   25.62    1.44 
  -2  11  -2   23.08    1.46 
 -11  -3  -2   14.45    1.18 
  11  -3   2   14.53    1.33 
 -11   3   2   12.80    1.23 
   3  -2  11   15.54    1.46 
   2 -11   3   14.66    1.36 
  -3  -2 -11   16.26    1.63 
  -2  11  -3   13.10    1.20 
 -11  -3   2   11.08    0.85 
  -3   2 -11   12.47    1.41 
 -11   3  -2   13.26    1.15 
  -2 -11   3   13.09    1.13 
  -3  -2  11   11.97    1.50 
   2  11   3   14.31    1.16 
 -11   3  -2   15.34    1.57 
  11   3   2   12.74    1.00 
 -11  -3   2   12.64    0.88 
   4  -2  11   18.89    1.46 
   2 -11   4   18.32    1.43 
 -11  -4  -2   17.09    1.23 
   2  11  -4   18.44    1.74 
  11  -4   2   16.97    1.53 
  -4  -2 -11   18.72    1.71 
  -4   2 -11   16.64    1.81 
   2  11   4   15.38    1.20 
 -11   4  -2   17.27    1.78 
 -11   4  -2   17.61    1.43 
  -2  11  -4   15.45    1.34 
  11   4   2   15.10    1.08 
   4   2  11   18.47    1.51 
  -2 -11   4   18.24    1.36 
  -4  -2  11   12.36    1.61 
  11  -5   2    9.36    1.16 
   2 -11   5    8.73    1.25 
   5  -2  11    9.32    1.11 
   2  11  -5   11.62    1.09 
 -11  -5  -2   11.42    1.01 
  -5  -2 -11   11.21    1.46 
   5   2  11    8.52    1.11 
   2  11   5    8.43    0.97 
  -5  -2  11    6.80    1.32 
  -2 -11   5   10.08    1.10 
  -5   2 -11    7.53    1.24 
 -11   5  -2    7.85    1.40 
  -2  11  -5    9.68    1.16 
   6  -2  11   60.98    3.20 
  -6  -2 -11   53.95    3.30 
  11  -6   2   69.30    3.39 
 -11  -6  -2   59.23    2.81 
   2  11  -6   58.18    2.96 
   2 -11   6   58.75    3.25 
  -2  11  -6   58.79    3.08 
 -11   6  -2   62.65    3.42 
  -6  -2  11   61.95    3.26 
  -2 -11   6   62.28    3.10 
  -6   2 -11   59.67    3.44 
   6   2  11   64.88    3.06 
   7  -2  11   20.81    1.72 
   2  11  -7   18.31    1.51 
   2 -11   7   19.18    1.76 
  -7  -2 -11   20.98    1.96 
  11  -7   2   19.77    1.72 
  -2  11  -7   18.84    1.57 
  -7  -2  11   19.78    1.87 
   7   2  11   15.12    1.40 
  -2 -11   7   17.08    1.58 
 -11   7  -2   20.57    2.00 
  -7   2 -11   15.14    1.68 
   2 -11   8    3.30    0.93 
   2  11  -8    2.38    0.96 
  -8  -2 -11    2.34    0.99 
  11  -8   2    3.29    1.17 
   8  -2  11    1.22    0.90 
  -8   2 -11   -0.11    0.99 
 -11   8  -2    1.41    0.94 
  -8  -2  11    3.97    1.27 
   8   2  11    3.40    0.81 
  -2  11  -8    2.17    0.94 
  -2 -11   8    5.13    1.12 
   2  11  -9    0.71    0.86 
   9  -2  11    0.86    0.91 
  -9  -2 -11    1.50    0.88 
   2 -11   9    0.37    1.08 
  11  -9   2    0.24    1.10 
  -9   2 -11    0.67    1.27 
   9   2  11    1.35    0.73 
  -9  -2  11    0.93    1.10 
  -2  11  -9    1.40    0.94 
  -2 -11   9    0.98    1.03 
 -11   9  -2    1.33    0.92 
  11 -10   2    5.58    1.17 
   2 -11  10    8.42    1.48 
  10  -2  11    5.88    1.15 
 -10  -2 -11    9.13    1.33 
   2  11 -10    7.58    1.28 
 -10  -2  11    5.93    1.31 
 -11  10  -2    6.22    1.50 
  10   2  11    9.11    1.08 
  -2 -11  10    5.51    1.28 
 -10   2 -11    8.29    1.68 
  -2  11 -10    7.01    1.25 
  11   0   3   33.69    1.89 
 -11   0   3   34.03    1.86 
   0  -3  11   35.15    2.12 
  -3  11   0   35.12    1.97 
   0   3 -11   32.19    2.13 
 -11   0  -3   36.15    2.13 
   3  11   0   34.64    1.84 
 -11   0  -3   33.02    1.54 
   3  11  -1   11.02    1.19 
   3 -11   1   11.35    1.20 
   1   3 -11   10.11    1.41 
 -11  -1  -3    8.13    1.12 
   1  -3  11    8.38    1.11 
  11  -1   3   10.51    1.07 
 -11   1   3   10.12    1.04 
  -3  11  -1   10.92    1.12 
 -11   1  -3   10.00    1.26 
 -11   1  -3   10.44    0.84 
   3  11   1   10.53    0.96 
  11   1   3   10.90    0.95 
  -1   3 -11    9.64    1.24 
 -11  -1   3   10.16    0.98 
  -1  -3  11    9.34    1.18 
  -2  -3 -11    9.99    1.42 
 -11   2   3   10.31    1.10 
  11  -2   3   13.15    1.20 
   3 -11   2   10.94    1.22 
   2  -3  11   12.03    1.38 
 -11  -2  -3    6.51    1.02 
   2   3 -11   10.80    1.31 
 -11   2  -3   11.40    1.26 
   3  11   2   12.83    1.02 
 -11   2  -3    9.02    0.88 
  -3 -11   2    9.23    0.85 
  -3  11  -2   11.31    1.14 
 -11  -2   3   11.33    0.95 
 -11  -2   3   10.89    0.96 
  11   2   3   10.37    0.92 
  -2  -3  11    9.99    1.23 
  -2   3 -11   10.24    1.30 
  -3  -3 -11   26.28    2.09 
   3 -11   3   23.32    1.69 
   3  -3  11   24.04    1.76 
  11  -3   3   23.11    1.79 
 -11  -3  -3   23.72    1.64 
  -3   3 -11   26.62    1.92 
 -11   3  -3   26.52    1.61 
  -3  -3  11   23.89    2.03 
 -11  -3   3   25.51    1.46 
   3  11   3   26.99    1.53 
  -3  11  -3   26.66    1.70 
 -11  -3   3   26.88    1.52 
  11   3   3   26.21    1.47 
 -11   3  -3   26.81    2.03 
  -3 -11   3   26.30    1.56 
 -11  -4  -3    2.41    0.75 
   4  -3  11    0.35    0.95 
   3 -11   4    2.22    0.99 
  11  -4   3    0.61    0.69 
  -4  -3 -11    0.85    1.02 
  -4   3 -11    1.24    1.09 
 -11   4  -3    0.30    0.74 
 -11   4  -3    0.74    0.69 
  -4  -3  11    0.03    1.07 
 -11  -4   3    2.01    0.46 
 -11  -4   3    1.03    0.40 
  -3 -11   4    0.39    0.66 
  -3  11  -4    1.12    0.79 
   3  11   4   -1.83    0.56 
  11   4   3    1.03    0.46 
  11  -5   3   26.87    2.01 
   5  -3  11   26.51    1.97 
  -5  -3 -11   23.92    1.82 
   3 -11   5   28.99    2.02 
 -11  -5  -3   27.74    1.62 
   3  11  -5   21.96    1.49 
   3  11   5   25.88    1.52 
 -11   5  -3   24.60    1.86 
  -5  -3  11   25.58    1.89 
  11   5   3   26.58    1.34 
   5   3  11   25.38    1.81 
  -5   3 -11   25.33    1.91 
  -3 -11   5   25.59    1.66 
  -3  11  -5   23.79    1.75 
   3  11  -6    9.05    1.02 
 -11  -6  -3    9.10    0.94 
  11  -6   3    9.41    1.18 
   3 -11   6    7.02    1.08 
   6  -3  11    8.64    1.12 
  -6  -3 -11    7.14    1.35 
 -11   6  -3    7.93    1.24 
  -3 -11   6    8.29    1.08 
  -6   3 -11    7.24    1.44 
  11   6   3    8.04    0.67 
  -6  -3  11    7.62    1.38 
  -3  11  -6    8.60    1.08 
   6   3  11   10.17    1.09 
  -7  -3 -11    6.99    1.12 
  11  -7   3    5.72    1.21 
   3  11  -7    3.95    0.91 
   7  -3  11    5.79    1.15 
   3 -11   7    4.58    1.17 
   7   3  11    4.63    0.90 
  -3  11  -7    4.37    1.03 
  -7   3 -11    5.72    1.37 
 -11   7  -3    4.38    1.11 
  -3 -11   7    4.92    1.00 
  -7  -3  11    4.72    1.24 
  -8  -3 -11    7.13    1.60 
   3  11  -8    7.72    1.28 
   3 -11   8    7.22    1.43 
  11  -8   3    6.23    1.41 
   8  -3  11   10.64    1.46 
  -3 -11   8   10.69    1.53 
 -11   8  -3    6.59    1.37 
  -3  11  -8    8.19    1.39 
  -8  -3  11    5.86    1.46 
   8   3  11    8.15    1.08 
  -8   3 -11   12.30    2.13 
   3  11  -9    3.35    1.03 
   9  -3  11    7.24    1.29 
   3 -11   9    5.25    1.31 
  11  -9   3    4.81    1.25 
  -9  -3 -11    5.86    1.34 
  -3 -11   9    5.38    1.22 
  -9   3 -11    4.12    1.70 
   9   3  11    5.92    0.92 
  -9  -3  11    4.06    1.35 
  -3  11  -9    3.61    1.15 
 -11   9  -3    4.25    1.40 
   3  11 -10    6.34    1.21 
 -10  -3 -11    5.53    1.27 
   3 -11  10    8.50    1.45 
  11 -10   3    5.46    1.14 
  10  -3  11    5.76    1.20 
 -11  10  -3    5.24    1.46 
  -3  11 -10    5.62    1.25 
  10   3  11    5.42    0.87 
 -10  -3  11    5.62    1.29 
 -10   3 -11    6.83    1.51 
  -3 -11  10    5.37    1.19 
   0   4 -11    5.20    1.08 
 -11   0   4    8.32    0.97 
  -4  11   0    7.37    1.04 
  11   0   4    6.60    0.91 
 -11   0  -4    3.89    1.27 
   4  11   0    5.94    0.80 
   4  11  -1   12.54    1.14 
   4 -11   1   11.23    1.32 
   1  -4  11   13.24    1.50 
  11  -1   4   10.77    1.14 
 -11   1   4   16.09    1.34 
 -11  -1  -4   11.47    1.76 
  -1   4 -11   13.14    1.47 
 -11   1  -4   12.69    1.06 
   4  11   1   13.84    1.10 
  -4  11  -1   13.33    1.33 
  11   1   4   15.68    1.23 
 -11   1  -4   13.38    1.54 
 -11  -1   4   14.83    1.24 
  -2  -4 -11    5.15    1.07 
 -11  -2  -4    2.83    1.16 
   4 -11   2    5.19    0.91 
   2   4 -11    0.68    1.27 
  11  -2   4    6.97    0.99 
   2  -4  11    6.15    1.05 
  -4  11  -2    7.21    1.07 
  -2  -4  11    0.17    1.47 
  -2   4 -11    4.51    1.06 
 -11   2  -4    8.00    1.33 
  11   2   4    6.71    0.84 
 -11   2  -4    5.45    0.81 
   4  11   2    7.19    0.75 
 -11  -2   4    8.04    0.94 
   3  -4  11    2.29    1.06 
   4 -11   3    0.97    0.97 
 -11  -3  -4    1.71    0.75 
  11  -3   4    1.05    0.87 
  -3  -4 -11    2.58    1.09 
 -11  -3   4    2.62    0.66 
  -3   4 -11    3.60    1.00 
  -3  -4  11   -0.33    1.05 
 -11   3  -4    0.60    0.74 
  11   3   4    1.67    0.58 
 -11  -3   4    1.91    0.66 
 -11   3  -4    1.18    0.70 
   4  11   3    2.51    0.66 
  -4 -11   3    2.94    0.61 
  -4  11  -3    2.81    0.89 
  11  -4   4    2.05    0.92 
   4 -11   4    0.85    0.72 
   4  -4  11    1.15    0.97 
 -11  -4  -4    1.40    0.74 
  -4  -4 -11    1.63    1.03 
 -11   4  -4   -0.10    0.98 
 -11  -4   4    1.83    0.55 
  -4   4 -11    1.97    1.13 
   4  11   4    1.51    0.52 
  11   4   4    1.86    0.49 
  -4  -4  11    2.59    0.84 
 -11   4  -4    2.50    0.72 
  -4 -11   4    1.65    0.67 
  -4  11  -4    2.29    0.86 
 -11  -4   4    1.14    0.57 
   5  -4  11   16.06    1.63 
 -11  -5  -4   18.19    1.36 
  11  -5   4   17.37    1.66 
   4 -11   5   15.34    1.63 
  -5  -4 -11   19.66    1.79 
   4  11   5   17.34    1.20 
 -11   5  -4   15.63    1.78 
 -11  -5   4   17.66    1.09 
  -5  -4  11   14.91    1.68 
  -4 -11   5   18.17    1.39 
  11   5   4   18.14    1.04 
 -11  -5   4   18.31    1.06 
  -5   4 -11   16.17    1.68 
  -4  11  -5   16.22    1.37 
  -6  -4 -11    2.74    1.09 
  11  -6   4    2.70    0.86 
   4 -11   6    2.93    0.87 
   6  -4  11    3.29    0.89 
 -11  -6  -4    3.25    0.77 
  -6   4 -11    3.58    1.27 
  11   6   4    2.54    0.40 
  -4 -11   6    1.49    0.73 
 -11  -6   4    2.72    0.38 
  -4  11  -6    3.50    1.00 
 -11   6  -4    1.90    0.88 
  -6  -4  11    3.54    1.12 
   6   4  11    1.97    0.80 
 -11  -6   4    1.92    0.33 
   7  -4  11   17.41    1.74 
   4 -11   7   21.55    1.72 
   4  11  -7   18.25    1.85 
  11  -7   4   17.25    1.78 
  -7  -4 -11   16.70    1.79 
   7   4  11   17.85    1.38 
  11   7   4   18.36    0.97 
 -11   7  -4   19.72    1.89 
  -7  -4  11   18.43    1.68 
  -7   4 -11   18.29    2.01 
  -4  11  -7   18.67    1.76 
  -4 -11   7   16.85    1.49 
   4 -11   8   14.51    1.70 
  11  -8   4   11.38    1.65 
  -8  -4 -11   12.22    1.61 
   8  -4  11    9.08    1.55 
   4  11  -8    5.88    1.30 
  -8  -4  11   10.61    1.48 
  -4 -11   8   13.36    1.41 
 -11   8  -4   10.26    1.49 
   8   4  11    9.32    1.13 
  -4  11  -8    9.97    1.33 
  -8   4 -11   10.73    1.81 
  11  -9   4    9.92    1.59 
   9  -4  11   10.73    1.52 
   4 -11   9   10.11    1.55 
   4  11  -9    8.22    1.39 
  -9  -4 -11    9.89    1.48 
  -9  -4  11    7.83    1.41 
  -9   4 -11    9.97    1.82 
  -4  11  -9   10.48    1.35 
 -11   9  -4    9.10    1.69 
  -4 -11   9   10.02    1.37 
   9   4  11   10.09    1.09 
   4  11 -10    1.61    0.96 
   4 -11  10    2.97    1.24 
  11 -10   4    2.72    1.20 
  10  -4  11    2.86    0.88 
 -10  -4 -11    2.74    1.17 
 -10  -4  11    3.02    1.08 
  10   4  11    2.98    0.93 
 -11  10  -4    2.46    1.27 
  -4  11 -10    4.87    1.23 
 -10   4 -11    4.53    1.20 
  -4 -11  10    5.25    1.16 
   5  11   0   36.50    1.89 
  -5  11   0   29.22    1.97 
   0  -5  11   39.13    2.37 
 -11   0   5   31.61    1.97 
  11   0   5   32.42    2.01 
 -11   0  -5   29.14    2.03 
   0   5 -11   42.78    2.71 
 -11  -1  -5    5.81    1.14 
   1  -5  11    8.04    1.19 
   5  11  -1   10.56    1.03 
   5 -11   1    7.44    1.06 
   1   5 -11    1.74    1.55 
  11  -1   5    5.54    0.95 
   5  11   1    8.02    0.86 
 -11  -1   5    6.90    0.97 
  -1   5 -11    8.22    1.28 
  11   1   5    8.45    1.04 
 -11   1  -5    5.59    0.66 
  -5  11  -1    5.20    0.95 
  -1  -5  11    5.07    1.09 
 -11   1  -5    6.26    1.03 
   2   5 -11    4.62    1.08 
   2  -5  11    4.44    1.19 
   5 -11   2    5.58    1.13 
  11  -2   5    5.50    0.98 
 -11  -2  -5    4.77    1.01 
 -11   2  -5    4.69    0.98 
 -11   2  -5    4.86    0.73 
  11   2   5    6.28    0.84 
  -2   5 -11    5.98    1.08 
  -5  11  -2    5.24    1.06 
  -2  -5  11    6.51    1.08 
   5  11   2    6.93    0.71 
 -11  -2   5    6.50    0.89 
  11  -3   5    9.28    1.20 
   3  -5  11    7.34    1.29 
   3   5 -11    5.40    1.30 
   5 -11   3    8.05    1.25 
 -11  -3  -5    9.17    1.15 
 -11   3  -5    8.55    1.40 
  -3  -5  11   10.18    1.41 
  -3   5 -11    9.35    1.44 
  -5  11  -3    9.78    1.26 
   5  11   3    8.86    0.79 
 -11   3  -5    9.65    1.00 
  11   3   5    8.55    0.80 
  -5 -11   3    9.63    0.78 
 -11  -3   5   10.47    0.98 
 -11  -3   5    9.74    1.02 
  11  -4   5   21.42    1.71 
 -11  -4  -5   17.26    1.42 
   5 -11   4   19.17    1.78 
  -4  -5 -11   19.44    1.81 
   4  -5  11   18.44    1.65 
  -5  11  -4   19.30    1.63 
 -11  -4   5   18.21    1.26 
 -11  -4   5   17.33    1.32 
  11   4   5   18.05    1.12 
  -5 -11   4   18.86    1.25 
  -4   5 -11   16.06    1.83 
 -11   4  -5   18.24    1.41 
  -4  -5  11   18.66    1.79 
   5  11   4   18.72    1.16 
 -11   4  -5   17.90    1.74 
 -11  -5  -5   26.57    1.67 
  11  -5   5   26.26    1.84 
  -5  -5 -11   24.40    1.98 
   5  -5  11   27.74    2.12 
   5 -11   5   27.43    2.12 
  -5  11  -5   24.00    1.91 
 -11  -5   5   24.74    1.49 
 -11  -5   5   25.68    1.54 
  11   5   5   26.54    1.35 
  -5 -11   5   27.81    1.63 
  -5   5 -11   25.70    1.97 
  -5  -5  11   29.06    2.16 
 -11   5  -5   22.91    2.17 
   5  11   5   27.92    1.46 
  -6  -5 -11    4.95    1.23 
  11  -6   5    7.28    1.14 
   6  -5  11    6.94    1.11 
 -11  -6  -5    7.91    0.98 
   5 -11   6    7.62    1.32 
 -11   6  -5    8.02    1.52 
  -6  -5  11    9.54    1.39 
  -6   5 -11    7.50    1.29 
  -5 -11   6    7.89    1.01 
 -11  -6   5    7.19    0.75 
  -5  11  -6    7.23    1.25 
  11   6   5    8.11    0.63 
   7  -5  11    3.86    1.25 
 -11  -7  -5    2.38    0.95 
  -7  -5 -11    6.60    1.52 
   5 -11   7    3.54    1.11 
  11  -7   5    3.15    1.21 
 -11  -7   5    4.67    0.59 
  -7   5 -11    4.30    1.26 
  -5 -11   7    4.48    0.97 
  -5  11  -7    3.19    1.35 
  -7  -5  11    5.26    1.40 
 -11   7  -5    1.46    1.41 
   7   5  11    3.34    0.90 
   8  -5  11   10.17    1.31 
  -8  -5 -11   11.56    1.53 
  11  -8   5    9.72    1.54 
   5 -11   8    8.95    1.48 
 -11   8  -5    9.31    1.72 
  -5  11  -8   10.73    1.53 
  -8  -5  11    7.36    1.48 
  -5 -11   8   10.25    1.30 
  -8   5 -11   13.67    1.70 
   8   5  11    8.14    1.01 
  11  -9   5    5.97    1.39 
   5 -11   9    7.68    1.24 
  -9  -5 -11    6.68    1.29 
   9  -5  11    7.64    1.36 
   9   5  11    5.03    0.88 
  -9  -5  11    5.32    1.21 
 -11   9  -5    7.26    1.58 
  -5  11  -9    4.66    1.22 
  -5 -11   9    5.21    1.09 
  -9   5 -11    5.54    1.26 
 -10  -5 -11    0.72    0.99 
  10  -5  11    0.01    1.02 
   5 -11  10   -0.23    0.79 
  11 -10   5    0.10    1.16 
  -5  11 -10    0.31    1.05 
 -10   5 -11   -1.13    1.20 
  -5 -11  10    0.19    0.89 
 -11  10  -5   -0.38    1.15 
 -10  -5  11   -0.13    0.94 
   0   6 -11   29.07    2.21 
 -11   0  -6   27.79    2.08 
   0  -6  11   29.07    2.22 
  -6  11   0   29.64    1.93 
  11   0   6   30.92    1.88 
   6  11   0   30.85    1.65 
 -11  -1  -6    4.41    1.00 
   6 -11   1    0.49    0.70 
   6  11  -1    0.54    0.57 
   1   6 -11   -0.11    0.91 
  11  -1   6    0.98    0.78 
   1  -6  11   -0.85    0.95 
  -6  11  -1    0.69    0.86 
  -1   6 -11    0.27    1.00 
   6  11   1    0.61    0.46 
 -11  -1   6    0.24    0.73 
 -11   1  -6    1.43    1.00 
  -1  -6  11    0.81    0.97 
  11   1   6    1.86    0.68 
   2   6 -11   43.56    2.63 
  11  -2   6   42.29    2.35 
 -11  -2  -6   41.10    2.42 
   6 -11   2   42.23    2.59 
   2  -6  11   43.23    2.66 
 -11  -2   6   39.22    2.29 
  11   2   6   43.46    2.13 
  -6  11  -2   40.62    2.46 
   6  11   2   38.06    1.96 
 -11   2  -6   38.86    2.04 
 -11   2  -6   37.33    2.55 
  -2   6 -11   39.60    2.63 
  -2  -6  11   44.73    2.68 
   3   6 -11   21.90    1.97 
  11  -3   6   26.25    1.77 
 -11  -3  -6   21.49    1.63 
   3  -6  11   22.32    1.93 
   6 -11   3   24.52    1.97 
  -3   6 -11   18.28    1.94 
  11   3   6   20.17    1.30 
  -3  -6  11   20.51    1.70 
  -6  11  -3   17.54    1.53 
 -11   3  -6   21.18    1.46 
 -11  -3   6   21.39    1.66 
   6  11   3   20.11    1.20 
 -11   3  -6   22.92    1.76 
   4  -6  11    5.08    1.03 
  11  -4   6    4.31    0.88 
   6 -11   4    5.97    1.23 
 -11  -4  -6    6.97    1.01 
  -6  11  -4    6.29    1.19 
 -11   4  -6    5.51    0.95 
  -6 -11   4    5.56    0.61 
  -4   6 -11    5.29    1.10 
 -11  -4   6    5.09    0.91 
 -11   4  -6    4.55    1.29 
  -4  -6  11    6.62    1.29 
   6  11   4    6.47    0.65 
  11   4   6    6.17    0.67 
   5  -6  11    8.12    1.36 
  -5  -6 -11    8.40    1.17 
 -11  -5  -6    7.83    1.07 
   6 -11   5   10.11    1.43 
  11  -5   6    8.68    1.14 
  -5   6 -11    7.89    1.52 
  -6  11  -5    9.12    1.34 
 -11  -5   6    7.17    0.92 
 -11   5  -6    8.43    1.32 
  11   5   6    7.51    0.69 
  -6 -11   5    7.12    0.84 
  -5  -6  11    7.06    1.30 
   6  11   5    7.37    0.69 
  -6  -6 -11    0.33    1.37 
   6 -11   6    2.25    1.33 
  11  -6   6    1.02    0.83 
   6  -6  11    1.31    1.08 
 -11  -6  -6    0.65    0.83 
 -11   6  -6    4.37    1.68 
  -6   6 -11    1.80    1.39 
  -6 -11   6    1.88    0.82 
  -6  -6  11    3.19    1.30 
  -6  11  -6    2.52    1.24 
 -11  -6   6    3.06    0.76 
  11  -7   6    3.54    0.97 
   6 -11   7    2.65    1.17 
  -7  -6 -11    4.15    1.08 
   7  -6  11    3.60    1.00 
 -11  -7  -6    3.04    0.88 
  -7  -6  11    3.20    1.17 
  -6  11  -7    2.96    1.17 
 -11  -7   6    2.51    0.64 
 -11   7  -6    4.13    1.44 
  -6 -11   7    3.06    0.86 
  -7   6 -11    3.16    1.32 
   6 -11   8    8.04    1.46 
  -8  -6 -11   10.08    1.38 
   8  -6  11    9.08    1.45 
  11  -8   6    7.29    1.23 
  -6 -11   8    7.19    1.04 
 -11  -8   6    6.28    0.71 
   8   6  11    7.76    0.93 
  -6  11  -8    8.35    1.45 
 -11   8  -6   10.80    1.72 
  -8  -6  11    5.01    1.19 
  -8   6 -11    9.93    1.67 
   9  -6  11    5.84    1.12 
  -9  -6 -11    8.02    1.31 
   6 -11   9    7.46    1.24 
  11  -9   6    4.63    1.12 
  -9   6 -11    4.95    1.49 
  -6 -11   9    5.38    1.03 
  -9  -6  11    3.89    1.07 
  -6  11  -9    4.75    1.32 
 -11   9  -6    3.97    1.44 
  11 -10   6    3.68    1.08 
 -10  -6 -11    3.18    1.12 
  10  -6  11    3.51    1.23 
   6 -11  10    2.72    1.01 
 -10   6 -11    3.08    1.16 
  -6 -11  10    3.49    1.01 
  -6  11 -10    2.71    1.27 
 -10  -6  11    3.40    1.07 
 -11  10  -6    3.77    1.45 
   0   7 -11    0.44    0.73 
  11   0   7    0.78    0.67 
  -7  11   0    0.28    0.69 
   0  -7  11   -0.10    1.01 
 -11   0  -7    0.44    0.71 
   7  11   0    0.74    0.52 
   1   7 -11    8.28    1.38 
  11  -1   7    8.14    1.06 
 -11  -1  -7   10.14    1.33 
   7 -11   1    8.88    1.35 
   1  -7  11    9.23    1.40 
   7  11  -1    8.29    0.91 
  -1  -7  11    7.13    1.16 
  -1   7 -11    9.50    1.41 
  11   1   7    9.00    0.98 
 -11   1  -7    6.61    1.30 
   7  11   1    8.78    0.81 
  -7  11  -1   10.28    1.39 
  11  -2   7    7.89    1.10 
   2  -7  11    8.99    1.38 
   2   7 -11    7.48    1.33 
   7 -11   2    8.51    1.15 
 -11  -2  -7    5.24    1.12 
  -7  11  -2    8.00    1.15 
 -11  -2   7    7.39    1.10 
  -2  -7  11    7.67    1.15 
   7  11   2    7.43    0.71 
  11   2   7    7.88    0.91 
 -11   2  -7    6.60    1.19 
  -2   7 -11    8.46    1.22 
 -11   2  -7    6.80    0.82 
 -11  -3  -7    2.71    0.93 
  11  -3   7    2.66    0.89 
   7 -11   3    3.08    0.90 
   3  -7  11    2.24    1.11 
   3   7 -11    1.45    1.03 
   7  11   3    2.51    0.47 
  -3  -7  11    4.44    1.18 
 -11  -3   7    3.52    0.88 
  -7  11  -3    3.61    1.12 
 -11   3  -7    2.59    0.73 
  -3   7 -11    2.58    0.93 
 -11   3  -7    1.80    0.93 
  11   3   7    3.05    0.66 
 -11  -4  -7   16.05    1.52 
   4  -7  11   14.55    1.53 
   7 -11   4   15.36    1.58 
  11  -4   7   14.82    1.50 
  -7  11  -4   15.08    1.65 
  -4   7 -11   13.88    1.75 
 -11   4  -7   15.72    1.91 
  11   4   7   14.50    1.10 
  -4  -7  11   12.26    1.55 
 -11   4  -7   15.83    1.37 
  -7 -11   4   13.07    0.74 
 -11  -4   7   11.74    1.24 
   7 -11   5    0.43    0.93 
   5  -7  11    2.32    1.00 
  11  -5   7    1.41    1.20 
 -11  -5  -7   -0.81    0.92 
  11   5   7    0.78    0.47 
  -5  -7  11    0.87    1.20 
 -11   5  -7    0.28    1.28 
  -7 -11   5    0.56    0.58 
  -7  11  -5   -0.96    0.82 
 -11  -5   7    1.02    0.91 
  -5   7 -11    0.67    1.10 
 -11  -6  -7    4.25    0.97 
   6  -7  11    3.83    1.23 
  -6  -7 -11    4.22    1.14 
   7 -11   6    4.28    1.24 
  11  -6   7    5.70    1.27 
  -6   7 -11    4.84    1.14 
 -11  -6   7    4.55    0.85 
  -7  11  -6    3.31    1.20 
  -6  -7  11    5.04    1.01 
 -11   6  -7    4.51    1.21 
  -7 -11   6    4.68    0.78 
  -7  -7 -11    8.39    1.37 
 -11  -7  -7    9.20    1.20 
   7 -11   7    8.84    1.54 
  11  -7   7   12.69    1.64 
   7  -7  11    9.50    1.54 
  -7  -7  11   11.74    1.50 
  -7  11  -7    9.66    1.57 
  -7   7 -11   12.21    1.60 
 -11   7  -7    8.99    1.70 
  -7 -11   7   11.13    1.12 
 -11  -7   7   11.11    1.08 
   7 -11   8    8.40    1.44 
  11  -8   7    8.57    1.50 
   8  -7  11   10.07    1.52 
  -8  -7 -11    6.86    1.34 
  -7 -11   8    5.81    1.03 
  -7  11  -8    6.28    1.43 
 -11   8  -7    9.77    1.75 
  -8  -7  11    7.35    1.26 
 -11  -8   7    6.85    0.87 
  -8   7 -11    8.49    1.44 
  -9  -7 -11    4.77    1.14 
   9  -7  11    3.43    1.28 
   7 -11   9    2.75    1.01 
  11  -9   7    4.51    1.35 
  -7 -11   9    4.32    1.05 
 -11   9  -7    5.39    1.56 
  -9  -7  11    3.20    1.06 
  -9   7 -11    4.72    1.52 
  -7  11  -9    6.30    1.45 
  10  -7  11    3.12    1.05 
  11 -10   7    4.32    1.42 
   7 -11  10    4.17    1.15 
 -10  -7 -11    3.97    1.13 
 -10   7 -11    6.33    1.64 
  -7  11 -10    4.30    1.42 
 -11  10  -7    4.65    1.56 
  -7 -11  10    6.30    1.11 
 -10  -7  11    4.58    1.19 
   0  -8  11    5.88    1.09 
   8  11   0    6.01    0.77 
 -11   0  -8    7.54    1.21 
  11   0   8    6.66    0.97 
   0   8 -11    9.54    1.44 
  -8  11   0    7.49    1.35 
   1  -8  11   22.23    1.87 
 -11  -1  -8   24.44    2.05 
  11  -1   8   24.69    1.76 
   1   8 -11   21.74    2.03 
   8  11  -1   22.35    1.52 
   8 -11   1   23.33    1.86 
  11   1   8   25.63    1.71 
   8  11   1   25.74    1.42 
  -8  11  -1   26.98    2.09 
  -1   8 -11   25.50    2.08 
 -11   1  -8   23.83    1.89 
  -1  -8  11   23.32    1.89 
   2   8 -11   -0.60    0.89 
   2  -8  11    0.13    1.06 
   8 -11   2   -0.81    1.00 
 -11  -2  -8    1.08    1.11 
  11  -2   8    1.11    0.79 
  -2  -8  11    1.89    1.14 
  -2   8 -11    2.48    1.16 
  -8  11  -2    0.06    0.75 
 -11   2  -8    0.33    0.90 
  11   2   8    0.95    0.67 
 -11  -2   8    0.52    1.06 
  11  -3   8    9.04    1.26 
 -11  -3  -8    6.79    1.51 
   8 -11   3    6.25    1.48 
   3   8 -11    7.81    1.40 
   3  -8  11    8.49    1.53 
  11   3   8    8.65    0.94 
 -11  -3   8    7.87    1.43 
 -11   3  -8    3.43    1.57 
  -3  -8  11    6.62    1.38 
 -11   3  -8    7.76    1.22 
  -3   8 -11    7.17    1.63 
  -8  11  -3    5.96    1.28 
  11  -4   8    1.99    1.13 
 -11  -4  -8    0.62    0.89 
   8 -11   4   -1.41    1.13 
   4  -8  11    1.14    0.93 
 -11   4  -8   -1.49    1.20 
 -11  -4   8    1.42    0.96 
  11   4   8    1.13    0.64 
 -11   4  -8    1.25    0.89 
  -8  11  -4    0.16    1.15 
  -4  -8  11    0.52    1.04 
  -4   8 -11    1.18    1.00 
 -11  -5  -8    5.49    1.12 
   8 -11   5    7.04    1.21 
   5  -8  11    5.30    1.10 
  11  -5   8    4.73    1.22 
 -11   5  -8    6.62    1.44 
  -5  -8  11    7.94    1.19 
  -8  11  -5    6.23    1.39 
  -5   8 -11    6.35    1.42 
 -11  -5   8    4.67    1.00 
  -8 -11   5    5.18    0.53 
 -11  -6  -8   12.22    1.35 
   6  -8  11   13.54    1.53 
   8 -11   6   10.41    1.42 
  11  -6   8   12.52    1.63 
 -11  -6   8    9.89    1.21 
  -6  -8  11   12.87    1.54 
  -6   8 -11    9.37    1.69 
  -8 -11   6   10.32    0.92 
  -8  11  -6   11.59    1.66 
 -11   6  -8   10.59    1.54 
  11  -7   8    3.49    1.01 
 -11  -7  -8    3.14    0.99 
   7  -8  11    3.77    1.31 
   8 -11   7    3.60    1.32 
  -8 -11   7    1.76    0.69 
 -11  -7   8    2.47    0.79 
  -8  11  -7    1.65    0.90 
  -7   8 -11    2.38    1.35 
 -11   7  -8    5.20    1.53 
  -7  -8  11    4.50    1.12 
   8  -8  11    3.15    1.27 
  -8  -8 -11    4.36    1.13 
   8 -11   8    4.68    1.33 
  11  -8   8    2.69    1.00 
 -11   8  -8    4.75    1.55 
  -8   8 -11    1.09    1.30 
  -8  11  -8    3.91    1.11 
 -11  -8   8    4.06    0.88 
  -8  -8  11    3.84    1.10 
  -8 -11   8    3.10    0.84 
  11  -9   8    1.90    0.98 
   9  -8  11    0.64    0.88 
  -9  -8 -11    1.49    0.99 
   8 -11   9    1.66    0.95 
  -9   8 -11    1.56    1.06 
  -9  -8  11    1.62    0.97 
  -8 -11   9    2.17    0.90 
 -11   9  -8    0.81    1.37 
  -8  11  -9    3.02    1.29 
 -10  -8 -11    2.87    1.17 
  11 -10   8    3.86    1.42 
   8 -11  10    2.09    1.00 
  10  -8  11    3.15    1.38 
 -10   8 -11    6.81    1.76 
  -8 -11  10    2.67    1.03 
 -10  -8  11    2.91    1.04 
 -11  10  -8    4.09    1.62 
  -8  11 -10    3.25    1.44 
   0  -9  11   -0.92    0.80 
 -11   0  -9    0.50    0.78 
  -9  11   0   -2.98    1.05 
   0   9 -11    0.44    0.80 
  11   0   9   -0.02    0.87 
 -11  -1  -9    3.09    1.19 
  11  -1   9    3.25    0.97 
   9  11  -1    2.35    0.92 
   9 -11   1    0.94    1.16 
   1   9 -11    2.24    1.09 
   1  -9  11    2.41    0.97 
  -1   9 -11    3.37    0.99 
 -11   1  -9    2.53    0.99 
  -9  11  -1   -1.20    1.11 
  11   1   9    2.63    0.82 
  -1  -9  11    2.65    1.19 
   2  -9  11    2.56    1.20 
  11  -2   9    4.82    1.06 
   2   9 -11    2.63    1.10 
   9 -11   2    2.53    1.18 
 -11  -2  -9    3.23    1.13 
 -11  -2   9    2.77    1.08 
  11   2   9    3.92    0.87 
  -2  -9  11    1.67    1.11 
  -9  11  -2    3.20    0.99 
 -11   2  -9    1.54    1.00 
  -2   9 -11    4.14    1.04 
   9 -11   3   -0.99    1.05 
   3  -9  11    0.14    1.10 
  11  -3   9    2.15    0.96 
 -11  -3  -9    0.34    0.93 
   3   9 -11    0.79    1.01 
 -11  -3   9   -1.70    1.14 
  11   3   9    0.42    0.63 
  -3  -9  11    0.04    1.10 
  -3   9 -11    0.13    1.05 
  -9  11  -3    1.05    0.85 
 -11   3  -9   -0.91    1.29 
   4  -9  11    8.68    1.51 
   9 -11   4    9.07    1.52 
  11  -4   9    6.46    1.14 
 -11  -4  -9    9.20    1.35 
  -9  11  -4    7.03    1.25 
  -4   9 -11    8.38    1.30 
  -4  -9  11    8.20    1.40 
 -11   4  -9    7.12    1.65 
  11   4   9    9.20    0.99 
 -11  -4   9    6.19    1.26 
  11  -5   9    0.23    0.97 
   5  -9  11    3.06    1.21 
   9 -11   5    2.74    1.21 
 -11  -5  -9    0.91    0.92 
  -9  11  -5    0.82    1.07 
  -5  -9  11   -0.53    0.94 
  -5   9 -11    1.33    1.17 
 -11   5  -9    0.46    0.94 
 -11  -5   9    1.58    0.95 
  11  -6   9    1.22    1.06 
 -11  -6  -9    0.58    0.87 
   6  -9  11    2.62    0.99 
   9 -11   6    1.12    0.89 
  -6  -9  11    0.81    0.95 
 -11  -6   9    1.70    0.91 
 -11   6  -9    3.01    1.12 
  -9  11  -6    2.39    1.23 
  -6   9 -11    0.37    1.19 
   7  -9  11    3.09    1.07 
  11  -7   9    2.04    1.18 
   9 -11   7    0.35    1.19 
 -11  -7  -9    2.36    0.94 
  -9  11  -7    2.72    1.32 
 -11   7  -9    2.40    1.41 
  -7   9 -11    4.80    1.49 
  -7  -9  11    0.75    0.96 
 -11  -7   9    2.71    0.83 
   9 -11   8    9.60    1.63 
   8  -9  11    6.76    1.32 
  11  -8   9    7.51    1.54 
 -11   8  -9    8.85    1.81 
  -9 -11   8    8.54    1.03 
 -11  -8   9   11.30    1.24 
  -8   9 -11   13.68    1.93 
  -9  11  -8   10.73    1.76 
  -8  -9  11    9.61    1.31 
   9 -11   9    6.46    1.32 
  11  -9   9    6.17    1.31 
   9  -9  11    7.18    1.59 
  -9  11  -9    5.78    1.38 
 -11  -9   9    8.07    1.28 
  -9  -9  11    7.78    1.25 
  -9   9 -11    4.67    1.33 
  -9 -11   9    7.23    1.10 
 -11   9  -9    8.28    1.56 
  10  -9  11    1.46    1.38 
  11 -10   9    3.12    1.14 
   9 -11  10    2.19    1.10 
  -9 -11  10    4.47    1.06 
 -11  10  -9    4.08    1.32 
  -9  11 -10    5.30    1.33 
 -10  -9  11    4.01    1.04 
 -10   9 -11    3.09    1.59 
 -10  11   0   -0.08    0.79 
  11   0  10    0.72    0.77 
   0 -10  11   -0.26    1.02 
   0  10 -11    0.39    0.94 
 -11   0 -10    0.52    0.84 
   1  10 -11    1.21    0.96 
  11  -1  10    3.08    0.94 
 -11  -1 -10    1.81    1.13 
  10 -11   1    1.67    0.88 
   1 -10  11    3.18    1.00 
 -10  11  -1    1.99    0.94 
  -1 -10  11    1.55    1.11 
  11   1  10    1.21    0.85 
  -1  10 -11    4.08    1.19 
 -11   1 -10    1.56    0.98 
  10 -11   2    6.86    1.21 
 -11  -2 -10    4.95    1.27 
   2  10 -11    5.63    1.24 
   2 -10  11    6.99    1.38 
  11  -2  10    3.92    1.03 
 -11  -2  10    5.03    1.24 
 -10  11  -2    4.45    1.14 
  -2  10 -11    7.31    1.36 
 -11   2 -10    6.19    1.26 
  -2 -10  11    6.52    1.14 
  11   2  10    5.40    0.90 
   3 -10  11    0.66    1.12 
  10 -11   3    3.38    1.00 
   3  10 -11    1.38    1.02 
  11  -3  10    1.84    0.99 
 -11  -3 -10    1.63    1.06 
  -3  10 -11    1.28    1.02 
 -11   3 -10    1.82    1.24 
 -10  11  -3    2.87    1.03 
  11   3  10    2.32    0.76 
 -11  -3  10    2.00    1.04 
  -3 -10  11    0.67    1.04 
   4 -10  11   -0.16    1.09 
  11  -4  10    2.00    1.02 
 -11  -4 -10    1.33    0.96 
  10 -11   4    0.94    1.10 
  -4 -10  11   -1.19    0.89 
 -11  -4  10    0.25    1.00 
 -11   4 -10   -0.15    1.27 
 -10  11  -4   -0.62    0.76 
  -4  10 -11    0.22    1.07 
 -11  -5 -10    1.81    1.11 
   5 -10  11    4.09    1.33 
  11  -5  10    3.25    0.95 
  10 -11   5    0.90    1.23 
 -10  11  -5    2.45    1.01 
  -5 -10  11    3.79    1.10 
 -11  -5  10    3.61    1.00 
  -5  10 -11    4.30    1.31 
 -11   5 -10    2.66    1.13 
  11  -6  10    2.85    1.21 
 -11  -6 -10    3.51    1.06 
   6 -10  11    3.16    1.33 
  10 -11   6    1.28    0.93 
 -11  -6  10    2.44    0.92 
 -10  11  -6    0.84    0.94 
  -6 -10  11    1.50    0.99 
  -6  10 -11    3.86    1.32 
 -11   6 -10    1.89    1.40 
   7 -10  11    3.63    1.35 
  11  -7  10    3.01    1.27 
  10 -11   7    4.18    1.41 
 -11  -7 -10    3.83    1.09 
 -11  -7  10    2.24    0.99 
 -10  11  -7    3.69    1.17 
  -7 -10  11    2.29    1.00 
  -7  10 -11    2.01    1.38 
 -11   7 -10    4.08    1.54 
 -11  -8 -10    2.44    1.08 
  10 -11   8    1.78    1.36 
  11  -8  10   -0.10    1.20 
   8 -10  11    0.25    1.27 
 -11   8 -10    0.95    1.11 
 -11  -8  10    0.30    0.94 
  -8 -10  11    1.29    1.10 
  -8  10 -11    1.41    1.42 
 -10  11  -8    2.63    1.16 
  11  -9  10   -0.36    1.24 
   9 -10  11   -0.31    1.25 
  10 -11   9    0.67    0.94 
  -9 -10  11    1.39    0.99 
  -9  10 -11    2.50    1.42 
 -11   9 -10    0.94    1.12 
 -10  11  -9    1.09    1.39 
 -11  -9  10    0.03    0.86 
  11 -10  10    3.56    1.19 
  10 -10  11    2.49    1.38 
  10 -11  10    2.65    1.15 
 -10  11 -10    4.66    1.71 
 -10  10 -11    0.57    1.16 
 -10 -10  11    2.22    0.92 
 -11  10 -10    4.63    1.40 
 -11   0 -11   -0.57    1.05 
 -11  11   0   -0.41    0.83 
   0 -11  11   -0.04    1.08 
   0  11 -11    1.08    1.00 
  11   0  11    0.87    0.84 
 -11  -1 -11    0.69    0.87 
  11  -1  11    1.08    0.87 
   1  11 -11    0.92    1.06 
   1 -11  11   -0.02    0.83 
  -1  11 -11    2.67    1.09 
  -1 -11  11    1.84    1.12 
 -11  11  -1    1.97    1.03 
 -11   1 -11    0.05    1.18 
  11   1  11    1.29    0.90 
 -11  -2 -11    1.19    1.16 
  11  -2  11   -0.07    0.86 
  11 -11   2    0.94    1.16 
   2  11 -11    0.13    0.91 
   2 -11  11   -0.74    1.08 
  -2  11 -11    0.93    1.03 
  -2 -11  11   -0.32    0.99 
 -11  11  -2   -0.83    0.78 
 -11   2 -11   -0.77    0.87 
 -11  -2  11   -0.31    0.96 
  11   2  11   -0.25    0.67 
 -11  -3 -11    1.95    1.11 
  11  -3  11   -0.15    0.93 
  11 -11   3    3.48    1.26 
   3  11 -11    2.92    1.11 
   3 -11  11    0.52    1.16 
  -3  11 -11    1.96    0.89 
  -3 -11  11    1.59    1.07 
 -11  11  -3    2.85    1.07 
 -11   3 -11    1.39    0.98 
 -11  -3  11    3.27    1.15 
 -11  -4 -11   -0.44    1.07 
  11 -11   4    1.43    0.99 
  11  -4  11    0.64    1.00 
   4 -11  11    1.65    1.22 
  -4 -11  11   -0.54    0.96 
  -4  11 -11   -0.28    1.04 
 -11  11  -4    2.38    1.04 
 -11  -4  11    1.16    0.95 
 -11   4 -11   -0.26    1.21 
 -11  -5 -11    1.27    1.14 
  11 -11   5    3.40    1.36 
  11  -5  11    1.96    0.88 
   5 -11  11    0.28    0.90 
  -5 -11  11    1.53    1.00 
  -5  11 -11    1.93    1.20 
 -11  11  -5    0.87    0.95 
 -11  -5  11    0.08    0.93 
 -11   5 -11    2.26    1.13 
 -11  -6 -11    3.40    1.16 
  11 -11   6    2.51    1.05 
  11  -6  11    3.02    1.27 
   6 -11  11    2.24    1.02 
  -6 -11  11    3.69    1.13 
  -6  11 -11    2.57    1.32 
 -11  11  -6    3.23    1.14 
 -11  -6  11    1.19    0.98 
 -11   6 -11    2.77    1.55 
 -11  -7 -11    2.12    1.06 
  11 -11   7    0.40    1.32 
  11  -7  11    2.49    1.31 
   7 -11  11    2.47    1.06 
  -7 -11  11    1.36    0.99 
  -7  11 -11    3.10    1.38 
 -11  11  -7    2.81    1.47 
 -11  -7  11    1.86    0.95 
 -11   7 -11    1.31    1.14 
 -11  -8 -11    3.68    1.23 
  11 -11   8    5.12    1.54 
  11  -8  11    2.55    1.36 
   8 -11  11    5.88    1.31 
  -8 -11  11    6.25    1.14 
  -8  11 -11    5.13    1.60 
 -11  11  -8    7.04    1.80 
 -11  -8  11    6.74    1.23 
 -11   8 -11    3.34    1.31 
  11 -11   9    4.78    1.28 
  11  -9  11    6.54    1.61 
   9 -11  11    4.46    1.27 
  -9 -11  11    4.05    1.16 
  -9  11 -11    8.16    1.77 
 -11  11  -9    6.94    1.80 
 -11  -9  11    4.26    1.15 
 -11   9 -11    5.92    1.74 
  11 -11  10    2.12    1.21 
  11 -10  11    1.04    1.15 
  10 -11  11    2.71    1.28 
 -10  11 -11    3.95    1.51 
 -11  10 -11    3.62    1.76 
 -11  11 -10    4.20    1.45 
 -12   0   0   53.37    2.41 
 -12   0   0   38.30    2.78 
   0   0 -12   51.89    3.10 
   0   0  12   53.55    2.96 
   0  12   0   52.23    2.42 
 -12  -1   0    1.24    1.04 
 -12   1   0    4.11    0.76 
  -1   0 -12    6.60    1.41 
  -1   0  12    2.96    1.12 
   0  12  -1    5.23    0.75 
   0  12   1    5.05    0.73 
   1   0  12    6.40    1.04 
 -12  -1   0    4.25    0.54 
 -12  -2   0    0.86    0.75 
 -12   2   0    1.01    0.68 
  -2   0 -12    0.65    1.10 
  -2   0  12    2.05    0.85 
   0 -12   2    1.26    0.70 
   0  12  -2    1.34    0.61 
   2   0  12    2.66    0.99 
  -3   0 -12    4.13    1.02 
   3   0  12    4.30    1.04 
   0 -12   3    2.94    0.84 
   0  12  -3    3.44    0.73 
 -12   3   0    3.00    0.75 
 -12  -3   0    3.12    0.84 
   0  12  -4   16.72    1.32 
   0 -12   4   18.94    1.55 
  -4   0 -12   15.26    1.67 
 -12  -4   0   17.26    1.29 
   4   0  12   17.78    1.60 
 -12  -5   0    3.37    0.73 
   5   0  12    2.70    0.96 
   0 -12   5    3.99    0.97 
   0  12  -5    3.50    0.75 
  -5   0 -12    2.26    1.21 
 -12  -6   0   24.18    1.52 
   0 -12   6   25.69    1.91 
   6   0  12   21.75    1.80 
   0  12  -6   23.06    1.69 
  -6   0 -12   21.81    2.15 
  -7   0 -12    0.80    1.12 
   0 -12   7    2.43    1.16 
 -12   7   0   -0.22    1.10 
   0  12  -7    0.86    0.89 
   7   0  12    2.25    0.93 
   0  12  -8   21.99    1.85 
   0 -12   8   20.88    1.76 
   8   0  12   21.50    1.79 
 -12   8   0   22.58    2.11 
  -8   0 -12   21.33    2.06 
 -12   9   0    3.00    1.34 
  -9   0 -12    1.57    0.97 
   0 -12   9    1.44    1.10 
   9   0  12    2.90    0.92 
   0  12  -9    2.42    0.98 
 -12  10   0    1.41    1.01 
   0 -12  10    4.41    1.22 
  10   0  12    4.10    1.02 
   0  12 -10    3.10    1.07 
 -10   0 -12    4.79    1.40 
   0  12 -11    0.10    0.96 
   0 -12  11    1.86    1.15 
 -11   0 -12    0.24    1.24 
 -12  11   0    1.29    1.34 
  11   0  12    0.80    0.87 
  -1  12   0   17.92    1.37 
 -12   0   1   19.53    1.34 
   0   1 -12   19.96    1.85 
   0  -1  12   20.93    1.67 
 -12   0  -1   18.78    1.66 
   0  -1 -12   18.66    1.82 
 -12   0  -1   21.18    1.25 
  12   0   1   22.26    1.54 
 -12  -1  -1    4.57    1.11 
 -12  -1  -1    7.17    0.50 
 -12   1   1    8.56    0.97 
   1   1 -12   11.22    1.56 
   1  -1  12    6.44    1.26 
  -1  -1 -12    6.11    1.18 
   1 -12   1    9.07    1.03 
  12  -1   1    9.77    1.08 
 -12   1  -1    6.71    1.21 
   1   1  12    8.02    1.25 
  -1  12  -1    7.47    0.92 
 -12  -1   1    5.74    0.70 
  -1  -1  12    7.33    1.13 
  -1   1 -12    8.94    1.29 
 -12   1  -1    6.59    0.80 
   1 -12   2   18.59    1.47 
  12  -2   1   16.18    1.47 
   2  -1  12   15.66    1.61 
 -12  -2  -1   16.77    1.41 
   1  12  -2   17.96    1.15 
 -12   2   1   15.81    1.29 
  -2  -1 -12   15.30    1.64 
 -12  -2   1   16.58    0.93 
 -12   2  -1   16.69    1.55 
  -2  -1  12   16.39    1.73 
   2   1  12   17.37    1.64 
  -1  12  -2   16.25    1.21 
 -12  -2   1   15.67    0.95 
  -2   1 -12   16.42    1.81 
 -12   2  -1   15.63    1.28 
  -1 -12   2   16.48    1.27 
 -12  -3  -1    8.69    1.02 
  12  -3   1    7.71    1.13 
   1  12  -3    7.60    0.86 
   3  -1  12    8.67    1.11 
   1 -12   3    6.28    1.06 
  -3  -1 -12    6.71    1.19 
 -12   3   1    8.65    1.03 
 -12   3  -1    6.30    0.91 
  -3  -1  12    8.09    1.38 
  -1  12  -3    8.88    1.03 
  -3   1 -12    7.61    1.42 
 -12   3  -1    6.38    1.24 
   3   1  12    6.84    1.16 
  -1 -12   3    7.79    1.03 
   1 -12   4   17.61    1.56 
 -12  -4  -1   19.00    1.39 
   4  -1  12   15.23    1.56 
   1  12  -4   18.05    1.25 
  12  -4   1   15.33    1.56 
  -4  -1 -12   15.38    1.84 
 -12  -4   1   18.76    1.40 
  -4  -1  12   19.22    1.71 
  -1 -12   4   19.43    1.48 
  -1  12  -4   15.77    1.41 
   4   1  12   13.88    1.38 
 -12   4  -1   17.63    1.78 
 -12   4  -1   17.80    1.44 
  -4   1 -12   16.04    1.70 
   1  12  -5    8.65    1.03 
   1 -12   5    8.57    1.22 
   5  -1  12    7.92    1.22 
 -12  -5  -1   11.01    1.04 
  12  -5   1    6.96    1.25 
  -5  -1 -12    5.81    1.21 
  -1  12  -5    8.86    1.14 
 -12  -5   1   10.65    1.03 
 -12   5  -1    9.22    1.48 
   5   1  12    7.35    1.14 
  -5   1 -12    8.60    1.51 
  -1 -12   5    9.11    1.13 
  -5  -1  12   10.56    1.46 
   1  12  -6   52.92    2.77 
 -12  -6  -1   53.35    2.63 
  -6  -1 -12   55.51    3.27 
  12  -6   1   54.74    2.99 
   6  -1  12   56.77    3.02 
   1 -12   6   55.56    2.91 
  -6  -1  12   53.32    3.20 
  -6   1 -12   52.65    3.11 
  -1  12  -6   56.23    2.83 
 -12   6  -1   51.68    3.19 
   6   1  12   54.88    2.98 
 -12  -6   1   53.14    2.59 
  -1 -12   6   53.49    2.93 
  12  -7   1    0.23    0.76 
   1 -12   7    0.12    0.79 
   1  12  -7   -0.50    0.88 
   7  -1  12    0.97    0.97 
  -7  -1 -12   -1.84    1.23 
  -7  -1  12    1.29    1.01 
  -1 -12   7    2.24    1.17 
   7   1  12    0.07    0.80 
  -7   1 -12    0.15    1.19 
  -1  12  -7   -0.33    0.81 
 -12   7  -1   -0.94    1.10 
  -8  -1 -12   -1.16    1.14 
  12  -8   1    3.32    1.18 
   8  -1  12    2.83    1.01 
   1 -12   8    2.38    1.11 
   1  12  -8    1.37    0.95 
  -1 -12   8    3.05    1.12 
  -1  12  -8    3.91    0.99 
  -8   1 -12    1.78    1.10 
   8   1  12    1.66    0.84 
  -8  -1  12    3.28    1.01 
 -12   8  -1   -0.09    0.91 
  -9  -1 -12   15.13    1.84 
  12  -9   1   13.75    1.57 
   9  -1  12   14.95    1.55 
   1 -12   9   15.55    1.59 
   1  12  -9   13.14    1.51 
  -1  12  -9   16.56    1.65 
  -9   1 -12   14.38    1.76 
   9   1  12   15.42    1.50 
 -12   9  -1   13.59    1.86 
  -1 -12   9   17.19    1.70 
  -9  -1  12   12.74    1.53 
   1 -12  10    4.47    1.04 
  10  -1  12    2.19    0.96 
   1  12 -10    1.99    1.02 
 -10  -1 -12    1.43    1.24 
 -10   1 -12    2.56    1.06 
  -1  12 -10    4.01    1.10 
  -1 -12  10    4.80    1.22 
  10   1  12    3.13    0.91 
 -10  -1  12    4.90    1.27 
 -12  10  -1    3.01    1.11 
   1  12 -11    1.88    1.13 
  11  -1  12    1.78    1.08 
 -12  11   1    1.07    1.03 
   1 -12  11    0.12    0.83 
 -11  -1 -12    2.03    1.33 
 -11  -1  12    2.22    1.21 
 -12  11  -1    2.39    1.42 
  11   1  12    1.12    0.92 
  -1 -12  11   -0.85    1.03 
  -1  12 -11    1.57    1.07 
 -11   1 -12   -0.68    1.23 
   0   2 -12   25.57    1.90 
  -2  12   0   22.11    1.53 
   0  -2  12   24.23    2.02 
 -12   0   2   23.15    1.50 
  12   0   2   26.09    1.74 
 -12   0  -2   21.71    1.80 
 -12   0  -2   23.55    1.23 
   2 -12   1   19.37    1.53 
 -12  -1  -2   15.28    1.51 
  12  -1   2   20.82    1.53 
   1   2 -12   18.06    1.75 
 -12   1   2   18.41    1.40 
  -1  -2 -12   16.90    1.85 
   1  -2  12   17.72    1.70 
  -1   2 -12   14.89    1.65 
  -1  -2  12   15.66    1.71 
 -12   1  -2   18.68    1.47 
  -2  12  -1   18.00    1.32 
  12   1   2   15.92    1.33 
 -12   1  -2   17.22    1.19 
 -12  -1   2   18.12    1.21 
  12  -2   2   17.17    1.51 
   2 -12   2   18.77    1.57 
   2  -2  12   19.95    1.60 
  -2  -2 -12   19.23    1.93 
 -12  -2  -2   17.63    1.46 
 -12   2   2   20.34    1.45 
  -2  -2  12   18.31    1.84 
  -2 -12   2   20.57    1.32 
  12   2   2   17.62    1.30 
 -12   2  -2   18.19    1.32 
 -12  -2   2   17.87    1.14 
  -2   2 -12   17.40    1.74 
  -2  12  -2   19.21    1.38 
 -12   2  -2   18.70    1.76 
 -12  -2   2   18.31    1.17 
 -12  -3  -2   23.32    1.60 
  -3  -2 -12   25.70    2.09 
  12  -3   2   26.29    1.84 
   3  -2  12   24.33    1.97 
   2 -12   3   24.26    1.82 
   3   2  12   21.64    1.82 
  -3  -2  12   21.78    1.82 
  -2  12  -3   23.10    1.57 
 -12  -3   2   25.35    1.18 
  -3   2 -12   22.18    2.14 
  12   3   2   24.43    1.47 
 -12  -3   2   23.21    1.17 
  -2 -12   3   20.47    1.47 
 -12   3  -2   24.44    1.55 
 -12   3  -2   25.98    1.82 
   4  -2  12    0.01    0.63 
  12  -4   2    1.15    0.67 
 -12  -4  -2    1.72    0.67 
  -4  -2 -12   -0.26    0.74 
   2 -12   4   -0.49    0.83 
  -4   2 -12    0.53    0.81 
   4   2  12   -0.69    0.80 
  -2  12  -4    0.10    0.64 
 -12   4  -2    0.19    0.73 
  -4  -2  12    1.12    1.09 
 -12   4  -2    0.10    0.65 
  -2 -12   4    1.74    0.80 
   2 -12   5    5.98    1.15 
  -5  -2 -12    5.15    1.36 
  12  -5   2    7.76    1.23 
 -12  -5  -2    8.74    0.99 
   5  -2  12    5.47    1.11 
   2  12  -5    6.27    0.93 
  -5  -2  12    6.32    1.14 
  -2  12  -5    4.86    0.96 
   5   2  12    5.45    1.05 
 -12   5  -2    6.93    1.20 
  -2 -12   5    5.87    0.94 
  -5   2 -12    5.85    1.39 
   2 -12   6   16.18    1.63 
  -6  -2 -12   15.18    1.66 
   2  12  -6   17.09    1.37 
   6  -2  12   17.33    1.62 
 -12  -6  -2   17.37    1.29 
  12  -6   2   19.84    1.79 
 -12   6  -2   14.25    1.65 
  -2 -12   6   16.72    1.48 
   6   2  12   13.71    1.41 
 -12  -6   2   13.88    1.22 
  -6  -2  12   15.36    1.74 
  -2  12  -6   17.12    1.53 
  -6   2 -12   16.73    1.80 
   2  12  -7    9.78    1.40 
  12  -7   2    7.42    1.23 
   2 -12   7    8.54    1.45 
  -7  -2 -12    7.69    1.55 
   7  -2  12   14.60    1.64 
  -7  -2  12    7.52    1.56 
   7   2  12    5.86    1.15 
 -12   7  -2    6.72    1.46 
  -2 -12   7    9.31    1.36 
  -7   2 -12   13.80    1.83 
  -2  12  -7    6.92    1.22 
   2  12  -8    3.42    1.08 
  -8  -2 -12    2.01    1.25 
   2 -12   8    4.95    1.07 
   8  -2  12    5.41    1.22 
  12  -8   2    3.77    1.20 
  -2  12  -8    1.96    1.00 
 -12   8  -2    2.57    1.15 
  -2 -12   8    5.20    1.24 
  -8  -2  12    2.54    1.25 
  -8   2 -12    1.70    1.23 
   8   2  12    3.97    0.90 
  12  -9   2    6.64    1.22 
   9  -2  12    9.28    1.33 
   2  12  -9    7.16    1.20 
  -9  -2 -12    5.21    1.41 
   2 -12   9    5.14    1.27 
  -9  -2  12    9.62    1.52 
  -9   2 -12    6.78    1.31 
 -12   9  -2    8.25    1.59 
  -2  12  -9    6.89    1.23 
  -2 -12   9    8.78    1.36 
   9   2  12    8.18    1.13 
  12 -10   2    2.30    1.19 
 -10  -2 -12    0.92    1.16 
   2  12 -10   -0.57    0.87 
   2 -12  10   -0.24    1.10 
  10  -2  12   -0.77    0.87 
 -10  -2  12   -0.37    1.07 
  10   2  12    0.44    0.83 
 -10   2 -12    1.16    1.26 
 -12  10  -2    1.27    0.97 
  -2 -12  10    0.70    1.01 
  -2  12 -10    1.27    0.93 
  12 -11   2    6.40    1.47 
   2 -12  11    5.08    1.48 
 -11  -2 -12    5.23    1.25 
   2  12 -11    5.78    1.26 
  11  -2  12    6.86    1.25 
 -11   2 -12    3.98    1.51 
 -11  -2  12    4.37    1.33 
  -2  12 -11    7.92    1.44 
  11   2  12    5.89    1.05 
  -2 -12  11    7.45    1.45 
 -12  11  -2    6.39    1.58 
  12   0   3   13.99    1.26 
   0  -3  12   15.36    1.50 
 -12   0  -3   13.62    1.48 
   0   3 -12   14.94    1.60 
  -3  12   0   16.59    1.39 
 -12   0   3   16.24    1.31 
 -12   0  -3   15.44    0.81 
 -12   1   3   44.06    2.39 
   1  -3  12   46.05    2.66 
   3 -12   1   44.70    2.48 
 -12  -1  -3   45.92    2.59 
   1   3 -12   47.27    2.76 
  12  -1   3   47.57    2.51 
  -1  -3  12   45.92    2.67 
  -1   3 -12   43.21    2.70 
  -3  12  -1   47.31    2.47 
 -12   1  -3   47.15    2.70 
 -12  -1   3   46.30    2.32 
 -12   1  -3   49.02    2.21 
  12   1   3   47.13    2.43 
   3 -12   2   -0.40    0.79 
   2   3 -12    2.18    1.15 
 -12   2   3    0.12    0.79 
  12  -2   3    0.21    0.74 
   2  -3  12    0.29    0.96 
 -12  -2  -3    1.83    0.80 
  -2  -3 -12    1.19    0.86 
  -2  -3  12    1.03    0.78 
 -12  -2   3    0.42    0.60 
  -3  12  -2    1.52    0.73 
 -12  -2   3    1.23    0.57 
   3  12   2    1.37    0.72 
  -2   3 -12    1.52    0.86 
 -12   2  -3    1.97    0.78 
 -12   2  -3    0.37    0.54 
  12   2   3    1.58    0.57 
  12  -3   3    0.04    0.58 
 -12  -3  -3    1.99    0.77 
  -3  -3 -12   -0.16    1.04 
   3 -12   3    0.78    0.85 
   3  -3  12    0.71    0.94 
  -3  12  -3    0.11    0.71 
  -3  -3  12   -0.66    0.98 
   3  12   3    0.42    0.58 
 -12   3  -3    0.25    0.97 
 -12  -3   3    0.38    0.48 
  12   3   3   -0.56    0.45 
  -3   3 -12   -0.20    1.08 
 -12  -3   3    0.16    0.47 
  -3 -12   3    0.17    0.60 
 -12   3  -3    0.70    0.66 
   3 -12   4    5.93    1.01 
   4  -3  12    6.01    1.21 
 -12  -4  -3    8.09    1.01 
  12  -4   3    6.43    1.15 
  -4  -3 -12   10.02    1.51 
  -3 -12   4    6.68    0.91 
  -4   3 -12    6.97    1.24 
 -12   4  -3    6.51    0.96 
 -12  -4   3    7.30    0.60 
  -4  -3  12    6.37    1.15 
 -12   4  -3    5.82    1.27 
  12   4   3    7.16    0.75 
 -12  -4   3    5.15    0.52 
  -3  12  -4    7.65    1.07 
   3  12   4    7.61    0.90 
   3 -12   5    6.21    1.18 
  -5  -3 -12    6.85    1.17 
  12  -5   3    8.15    1.23 
   5  -3  12    5.38    1.14 
 -12  -5  -3    7.28    0.98 
  12   5   3    6.06    0.68 
   5   3  12    3.41    1.03 
  -3 -12   5    5.90    0.97 
  -3  12  -5    5.62    1.05 
 -12   5  -3    6.92    1.16 
  -5  -3  12    4.48    1.29 
  -5   3 -12    3.83    1.33 
 -12  -6  -3   17.43    1.35 
  12  -6   3   17.02    1.69 
   6  -3  12   11.16    1.47 
   3 -12   6   14.78    1.49 
  -6  -3 -12   12.66    1.71 
  -3  12  -6   10.90    1.36 
  -3 -12   6   12.34    1.29 
 -12   6  -3   10.80    1.60 
  -6   3 -12   13.33    1.68 
  -6  -3  12   15.46    1.62 
   6   3  12   14.65    1.37 
   3 -12   7   11.78    1.56 
  12  -7   3   13.81    1.52 
   7  -3  12   13.35    1.63 
  -7  -3 -12   12.13    1.67 
  -3  12  -7   13.82    1.55 
   7   3  12   13.62    1.33 
  -7  -3  12   13.18    1.71 
  -7   3 -12   14.28    1.76 
  -3 -12   7   12.05    1.43 
 -12   7  -3   10.54    1.52 
  12  -8   3    8.96    1.51 
   3  12  -8    7.15    1.28 
   8  -3  12    7.90    1.21 
  -8  -3 -12    6.64    1.41 
   3 -12   8    8.21    1.43 
  -8  -3  12    8.19    1.47 
 -12   8  -3    4.78    1.49 
  -8   3 -12    9.89    1.56 
  -3  12  -8    9.11    1.35 
   8   3  12    7.62    1.05 
  -3 -12   8    7.93    1.21 
  -9  -3 -12    7.91    1.30 
   3  12  -9    6.94    1.18 
   9  -3  12    8.05    1.31 
  12  -9   3    7.82    1.29 
   3 -12   9    8.95    1.50 
  -3  12  -9    7.00    1.28 
   9   3  12    7.75    1.09 
  -9  -3  12   10.47    1.52 
 -12   9  -3    8.09    1.60 
  -3 -12   9    7.91    1.28 
  -9   3 -12    5.99    1.31 
  12 -10   3    0.29    0.82 
  10  -3  12    0.32    0.95 
   3  12 -10    0.62    0.90 
   3 -12  10    0.22    1.10 
 -10  -3 -12    0.21    1.08 
 -12  10  -3    1.98    1.01 
 -10   3 -12    2.55    1.39 
  -3  12 -10    1.53    1.03 
 -10  -3  12    1.42    1.14 
  10   3  12    0.86    0.78 
  -3 -12  10   -0.05    0.92 
 -11  -3 -12    4.23    1.39 
  11  -3  12    5.08    1.26 
  12 -11   3    3.53    1.34 
   3  12 -11    2.85    1.10 
   3 -12  11    4.49    1.42 
  -3 -12  11    5.19    1.24 
 -12  11  -3    5.68    1.36 
  -3  12 -11    4.09    1.23 
 -11   3 -12    4.22    1.30 
 -11  -3  12    4.77    1.10 
 -12   0   4   -0.17    0.62 
  -4  12   0    0.69    0.75 
 -12   0  -4    1.73    0.89 
  12   0   4    0.45    0.63 
   0   4 -12    0.26    0.76 
   0  -4  12    0.68    1.00 
   1  -4  12   15.82    1.68 
 -12  -1  -4   14.97    1.52 
 -12   1   4   15.86    1.37 
  12  -1   4   18.94    1.45 
   1   4 -12   16.28    1.82 
   4 -12   1   18.18    1.57 
  -1  -4  12   14.27    1.65 
  -4  12  -1   13.95    1.43 
 -12   1  -4   14.52    1.03 
  12   1   4   15.93    1.24 
  -1   4 -12   18.85    1.74 
 -12   1  -4   15.99    1.63 
   4  12   1   15.04    1.23 
 -12  -1   4   16.13    1.23 
   4 -12   2   14.47    1.51 
 -12  -2  -4   17.24    1.54 
   2   4 -12   16.73    1.84 
   2  -4  12   16.56    1.69 
  12  -2   4   16.45    1.46 
  12   2   4   14.36    1.14 
 -12  -2   4   15.94    1.32 
   4  12   2   15.32    1.21 
  -4  12  -2   17.69    1.53 
  -2   4 -12   17.48    1.88 
 -12   2  -4   15.20    1.21 
  -2  -4  12   15.52    1.71 
 -12  -2   4   15.55    1.23 
 -12   2  -4   15.19    1.67 
 -12  -3  -4   11.98    1.26 
  -3  -4 -12   12.35    1.49 
   3  -4  12   11.26    1.31 
  12  -3   4   10.96    1.29 
   4 -12   3   10.12    1.36 
  -3   4 -12   11.33    1.64 
  12   3   4   10.69    0.95 
 -12  -3   4   10.97    0.98 
  -4 -12   3    9.82    0.88 
  -4  12  -3   11.23    1.26 
  -3  -4  12   11.46    1.38 
 -12   3  -4   11.40    1.39 
 -12  -3   4   10.69    0.96 
 -12   3  -4   11.94    1.10 
   4  12   3   10.97    0.99 
 -12  -4  -4    2.44    0.80 
  -4  -4 -12    2.50    1.16 
   4 -12   4    2.13    1.05 
   4  -4  12    3.22    1.12 
  12  -4   4    3.50    0.83 
  12   4   4    1.67    0.54 
  -4   4 -12    1.54    0.96 
  -4  -4  12    3.24    1.18 
 -12   4  -4    2.93    0.86 
  -4  12  -4    3.57    0.95 
   4  12   4    3.36    0.67 
  -4 -12   4    2.44    0.70 
 -12  -4   4    3.37    0.59 
 -12  -4   4    3.18    0.59 
 -12   4  -4    3.39    1.23 
   5  -4  12    7.70    1.15 
  -5  -4 -12    9.41    1.46 
 -12  -5  -4    9.42    1.10 
   4 -12   5    5.88    1.26 
  12  -5   4    6.48    1.23 
 -12  -5   4    6.83    0.62 
  -5  -4  12    4.41    1.26 
  12   5   4    5.93    0.67 
   4  12   5    6.73    0.82 
  -4  12  -5    5.14    1.11 
 -12   5  -4    6.32    1.42 
 -12  -5   4    5.78    0.60 
  -4 -12   5    7.94    0.96 
  -5   4 -12    6.40    1.46 
 -12  -6  -4    2.57    0.84 
  -6  -4 -12    1.40    1.31 
   4 -12   6    2.68    1.25 
  12  -6   4    0.82    1.15 
   6  -4  12   -0.13    1.14 
  -4  12  -6    0.06    0.98 
  12   6   4    0.70    0.46 
  -6   4 -12    3.47    1.56 
   6   4  12    0.52    0.77 
   4  12   6   -0.04    0.61 
 -12   6  -4   -1.76    1.52 
  -6  -4  12    0.09    1.21 
  -4 -12   6    0.97    0.77 
  -7  -4 -12   10.62    1.40 
   7  -4  12    9.12    1.25 
  12  -7   4    8.14    1.24 
   4 -12   7    5.11    1.30 
  -7  -4  12    9.42    1.50 
  -7   4 -12    7.23    1.69 
  -4  12  -7    6.24    1.09 
  -4 -12   7    9.97    1.25 
 -12   7  -4    7.28    1.43 
   7   4  12    9.27    1.15 
   4 -12   8   -0.03    1.08 
  -8  -4 -12    1.31    1.10 
  12  -8   4    1.01    1.13 
   8  -4  12    0.20    1.00 
  -8   4 -12    1.46    1.28 
  -4 -12   8    0.49    0.89 
  -8  -4  12    1.63    0.87 
   8   4  12    1.03    0.79 
 -12   8  -4    0.71    1.21 
  -4  12  -8    1.43    0.91 
   9  -4  12    6.40    1.29 
   4 -12   9    5.13    1.14 
  12  -9   4    3.64    1.33 
  -9  -4 -12    5.78    1.36 
   9   4  12    4.66    0.93 
  -9   4 -12    6.02    1.60 
  -4  12  -9    4.72    1.02 
 -12   9  -4    5.77    1.53 
  -4 -12   9    6.40    1.15 
  -9  -4  12    6.08    1.13 
 -10  -4 -12    1.50    1.12 
  12 -10   4    2.70    1.03 
  10  -4  12    3.65    1.12 
   4 -12  10    0.64    0.87 
  -4 -12  10    0.48    1.07 
 -10  -4  12    2.23    1.10 
  -4  12 -10    2.97    1.10 
 -10   4 -12    1.44    1.36 
 -12  10  -4    2.96    1.39 
  11  -4  12    4.14    1.22 
  12 -11   4    4.47    1.21 
   4 -12  11    4.44    1.18 
 -11  -4 -12    3.97    1.12 
 -12  11  -4    5.59    1.37 
  -4 -12  11    4.74    1.19 
 -11   4 -12    4.69    1.40 
 -11  -4  12    5.96    1.40 
  -4  12 -11    3.26    1.29 
 -12   0   5    9.12    1.22 
   0  -5  12    7.68    1.33 
  -5  12   0    5.44    1.05 
   0   5 -12    6.96    1.38 
  12   0   5    5.36    0.90 
 -12   0  -5    8.60    1.30 
   5 -12   1    7.13    1.07 
   1  -5  12    8.15    1.36 
 -12  -1  -5    9.00    1.14 
  12  -1   5    7.48    1.12 
   1   5 -12   10.05    1.53 
 -12   1  -5    7.32    1.29 
 -12  -1   5    9.76    1.05 
  -1   5 -12    9.54    1.47 
   5  12   1    9.12    0.92 
  -1  -5  12    6.81    1.17 
  -5  12  -1    9.03    1.24 
 -12   1  -5    8.81    0.71 
  12   1   5    8.31    1.00 
   5 -12   2    1.16    0.93 
   2   5 -12    0.97    1.06 
  12  -2   5    0.18    0.76 
 -12  -2  -5    0.09    0.81 
   2  -5  12    1.33    0.79 
 -12   2  -5   -0.30    0.54 
 -12   2  -5    0.74    0.74 
  12   2   5    0.01    0.57 
  -2   5 -12   -0.05    1.09 
  -5  12  -2    0.00    0.79 
  -2  -5  12    1.58    0.83 
 -12  -2   5   -0.40    0.69 
 -12  -2   5    0.15    0.57 
   5  12   2   -0.21    0.50 
 -12  -3  -5    8.59    1.17 
   3  -5  12    9.55    1.29 
   3   5 -12   10.60    1.40 
  12  -3   5   11.35    1.31 
   5 -12   3   11.03    1.29 
  12   3   5   10.85    0.97 
  -3  -5  12   11.31    1.53 
   5  12   3   11.01    0.96 
 -12  -3   5   10.55    1.09 
  -3   5 -12   12.04    1.48 
 -12   3  -5   11.63    1.07 
  -5  12  -3   10.37    1.29 
 -12   3  -5    8.29    1.47 
 -12  -3   5   11.44    1.04 
  -4  -5 -12    5.28    1.28 
  12  -4   5    4.36    1.05 
   5 -12   4    5.04    1.00 
   4  -5  12    3.54    1.17 
 -12  -4  -5    6.26    1.06 
 -12   4  -5    2.79    0.88 
  -5 -12   4    5.08    0.72 
 -12  -4   5    4.47    0.75 
 -12  -4   5    4.00    0.71 
  12   4   5    4.81    0.65 
  -4  -5  12    3.29    1.23 
 -12   4  -5    5.41    1.16 
  -5  12  -4    3.38    1.01 
   5  12   4    4.27    0.66 
  -4   5 -12    4.54    1.32 
  -5  -5 -12   18.10    2.14 
  12  -5   5   25.76    2.10 
 -12  -5  -5   23.08    1.67 
   5  -5  12   22.90    2.04 
   5 -12   5   24.06    1.89 
  -5  12  -5   24.56    1.99 
  -5   5 -12   19.92    2.04 
   5  12   5   21.30    1.48 
  -5 -12   5   22.07    1.58 
  -5  -5  12   22.97    2.13 
 -12  -5   5   23.67    1.49 
  12   5   5   24.69    1.32 
 -12   5  -5   18.73    2.39 
   6  -5  12    6.52    1.33 
  -6  -5 -12    7.63    1.36 
   5 -12   6    6.67    1.14 
  12  -6   5    7.23    1.36 
 -12  -6  -5    5.11    0.93 
  -5 -12   6    5.74    0.94 
  -6  -5  12    6.35    1.15 
  -5  12  -6    4.45    1.21 
 -12  -6   5    5.27    0.63 
  -6   5 -12    7.68    1.57 
 -12   6  -5    5.91    1.55 
  -7  -5 -12    0.16    0.99 
   7  -5  12   -0.44    1.12 
   5 -12   7    0.33    1.07 
  12  -7   5    1.06    0.90 
  -7  -5  12    1.96    1.18 
  -5  12  -7    1.00    0.99 
  -5 -12   7    1.60    0.82 
  -7   5 -12    0.00    1.31 
   7   5  12    0.48    0.77 
 -12   7  -5    0.08    1.28 
  -8  -5 -12    8.60    1.46 
   8  -5  12    7.11    1.36 
  12  -8   5    6.14    1.18 
   5 -12   8    7.18    1.21 
  -8   5 -12    4.95    1.50 
  -8  -5  12    6.22    1.34 
  -5  12  -8    6.71    1.32 
 -12   8  -5    5.23    1.49 
  -5 -12   8    5.45    1.09 
   8   5  12    6.41    0.98 
  -9  -5 -12   -0.38    1.04 
   5 -12   9   -1.72    0.99 
  12  -9   5   -1.02    1.09 
   9  -5  12    2.47    1.10 
  -5 -12   9   -0.36    0.78 
  -9  -5  12    0.76    1.08 
  -9   5 -12   -1.02    0.86 
 -12   9  -5    0.79    1.26 
  -5  12  -9    0.04    0.98 
   5 -12  10    8.19    1.57 
  12 -10   5    5.41    1.48 
  10  -5  12    8.37    1.45 
 -10  -5 -12    5.70    1.40 
 -10   5 -12    7.27    1.41 
 -12  10  -5    8.22    1.70 
 -10  -5  12    6.93    1.38 
  -5 -12  10    8.69    1.36 
  -5  12 -10    5.38    1.38 
  12 -11   5   -1.45    1.22 
  11  -5  12   -0.28    1.07 
 -11  -5 -12   -0.90    1.04 
   5 -12  11    0.78    1.29 
  -5  12 -11    0.79    1.18 
 -11  -5  12    0.07    1.04 
  -5 -12  11    0.06    0.96 
 -11   5 -12    3.59    1.59 
 -12  11  -5   -0.30    0.98 
   0  -6  12   11.12    1.35 
  12   0   6   10.08    1.09 
  -6  12   0   12.45    1.31 
   0   6 -12   11.48    1.59 
 -12   0  -6   10.42    1.45 
   6  12   0   10.79    1.03 
   1  -6  12    8.58    1.25 
   1   6 -12   10.09    1.33 
  12  -1   6   10.33    1.15 
 -12  -1  -6    9.60    1.33 
   6 -12   1    7.37    1.13 
  -6  12  -1    8.24    1.28 
  12   1   6    8.02    1.00 
   6  12   1    7.94    0.84 
 -12   1  -6    7.92    1.20 
  -1   6 -12    7.09    1.43 
  -1  -6  12    7.52    1.18 
   6 -12   2    3.84    1.14 
 -12  -2  -6    5.30    1.10 
  12  -2   6    3.33    0.92 
   2  -6  12    4.67    1.02 
   2   6 -12    2.54    0.94 
 -12  -2   6    6.32    0.98 
  12   2   6    5.03    0.76 
  -2  -6  12    4.04    1.22 
 -12  -2   6    4.27    0.85 
  -2   6 -12    3.16    0.99 
  -6  12  -2    2.81    0.83 
   6  12   2    4.66    0.69 
 -12   2  -6    4.06    0.70 
 -12   2  -6    3.41    1.22 
   3  -6  12   25.47    1.95 
   6 -12   3   23.83    2.04 
   3   6 -12   24.93    2.26 
  12  -3   6   25.34    1.72 
 -12  -3  -6   21.35    1.91 
   6  12   3   23.66    1.39 
 -12   3  -6   27.68    2.26 
  -3  -6  12   20.15    2.01 
 -12   3  -6   22.62    1.60 
 -12  -3   6   20.90    1.59 
 -12  -3   6   25.96    1.76 
  12   3   6   24.50    1.47 
  -3   6 -12   23.93    1.99 
  -6  12  -3   22.77    1.98 
   6 -12   4    5.93    1.44 
   4  -6  12    6.99    1.47 
 -12  -4  -6    5.49    1.11 
  12  -4   6    7.08    1.25 
  -4   6 -12    3.10    1.55 
  12   4   6    3.87    0.67 
 -12   4  -6    4.29    1.26 
  -6 -12   4    3.56    0.58 
 -12   4  -6    4.56    0.97 
  -6  12  -4    5.46    1.33 
 -12  -4   6    4.54    1.12 
 -12  -4   6    4.02    0.89 
  -4  -6  12    3.19    1.07 
   6 -12   5   10.66    1.56 
  12  -5   6   10.26    1.47 
   5  -6  12    8.91    1.48 
  -5  -6 -12   13.12    1.62 
 -12  -5  -6   10.75    1.28 
 -12  -5   6    9.54    0.99 
  -5  -6  12    9.76    1.51 
  -6 -12   5    9.05    0.89 
 -12   5  -6    4.69    1.26 
  -5   6 -12    9.76    1.66 
  -6  12  -5    9.86    1.42 
   6  -6  12   11.70    1.43 
 -12  -6  -6   10.57    1.19 
  -6  -6 -12   12.58    1.58 
   6 -12   6   11.98    1.45 
  12  -6   6   12.19    1.62 
  -6  12  -6   11.71    1.55 
 -12   6  -6    9.25    1.82 
  -6   6 -12   10.73    1.58 
  -6 -12   6    9.90    1.02 
 -12  -6   6    9.97    0.95 
  -6  -6  12    9.26    1.55 
  12  -7   6    4.41    1.29 
   7  -6  12    5.73    1.32 
   6 -12   7    3.30    1.21 
  -7  -6 -12    3.47    1.14 
 -12  -7   6    3.10    0.64 
  -7   6 -12    4.35    1.18 
 -12   7  -6    3.37    1.41 
  -7  -6  12    3.36    1.13 
  -6 -12   7    3.36    0.85 
  -6  12  -7    5.85    1.29 
  12  -8   6    2.36    1.24 
  -8  -6 -12    3.70    1.20 
   6 -12   8    4.17    1.07 
   8  -6  12    3.17    1.01 
  -6 -12   8    2.59    0.83 
 -12   8  -6    6.52    1.57 
  -6  12  -8    3.79    1.27 
  -8  -6  12    2.55    0.91 
  -8   6 -12    3.78    1.18 
   9  -6  12   -0.67    1.05 
   6 -12   9    0.39    1.16 
  12  -9   6    0.02    0.86 
  -9  -6 -12   -0.37    0.99 
  -9  -6  12   -0.04    0.72 
  -6  12  -9   -0.20    1.06 
  -6 -12   9   -0.55    0.75 
  -9   6 -12   -1.78    1.20 
 -12   9  -6   -0.90    1.24 
 -10  -6 -12    1.08    1.13 
  10  -6  12    1.87    1.17 
  12 -10   6    2.60    1.05 
   6 -12  10    1.90    1.30 
  -6  12 -10    1.62    1.25 
 -10  -6  12    0.76    1.05 
 -10   6 -12    2.72    1.51 
  -6 -12  10    4.08    1.16 
 -12  10  -6    2.98    1.53 
  12 -11   6   -0.03    0.94 
 -11  -6 -12    1.90    1.15 
  11  -6  12   -0.12    1.15 
   6 -12  11    1.72    1.31 
 -12  11  -6    0.29    1.38 
  -6 -12  11   -1.96    0.97 
  -6  12 -11    0.32    1.19 
 -11   6 -12    1.37    1.09 
 -11  -6  12   -0.50    0.98 
   7  12   0   12.86    1.11 
  -7  12   0   10.63    1.45 
  12   0   7   14.09    1.29 
   0  -7  12   13.64    1.78 
   0   7 -12   11.28    1.53 
 -12   0  -7   14.58    1.84 
   1   7 -12   -0.38    1.25 
   7 -12   1    1.95    1.18 
   1  -7  12    2.44    1.05 
 -12  -1  -7    1.72    1.34 
  12  -1   7    2.56    0.86 
  -7  12  -1    1.07    1.24 
  -1  -7  12    3.14    1.40 
  -1   7 -12    1.83    1.07 
  12   1   7    2.57    0.75 
   7  12   1    1.10    0.57 
 -12   1  -7    1.66    1.25 
   2   7 -12   11.09    1.80 
   7 -12   2   11.18    1.63 
   2  -7  12   10.85    1.50 
 -12  -2  -7   13.22    1.61 
  12  -2   7   10.67    1.32 
 -12  -2   7   13.08    1.51 
  -2   7 -12   13.46    1.95 
  -2  -7  12   12.74    1.74 
  12   2   7   13.34    1.20 
 -12   2  -7   10.15    1.74 
  -7  12  -2    8.20    1.59 
  12  -3   7    1.73    0.95 
   3   7 -12    0.92    0.90 
   7 -12   3   -0.11    0.81 
 -12  -3  -7   -0.35    0.87 
   3  -7  12    0.62    0.87 
  -3   7 -12   -2.52    1.19 
  -7  12  -3    0.29    0.78 
 -12  -3   7    1.70    0.80 
 -12   3  -7    0.26    0.84 
  -3  -7  12   -1.00    0.71 
  12   3   7    1.59    0.71 
   4  -7  12    1.35    1.16 
 -12  -4  -7    1.59    0.88 
   7 -12   4    1.65    0.88 
  12  -4   7    3.37    0.88 
  12   4   7    2.14    0.62 
  -7  12  -4    3.51    1.17 
 -12  -4   7    2.40    0.92 
 -12   4  -7    0.70    1.36 
  -4   7 -12    2.86    1.01 
  -4  -7  12    2.29    1.17 
  12  -5   7    6.09    1.29 
   7 -12   5    8.14    1.44 
 -12  -5  -7    7.13    1.19 
   5  -7  12    6.40    1.43 
 -12   5  -7    6.04    1.33 
 -12  -5   7    7.11    0.98 
  -5   7 -12    6.38    1.25 
  -5  -7  12    3.59    1.03 
  -7  12  -5    4.56    1.26 
  -7 -12   5    5.12    0.62 
   6  -7  12    0.08    1.06 
   7 -12   6    0.78    1.12 
 -12  -6  -7    0.55    0.75 
  12  -6   7    2.95    1.14 
  -7 -12   6    1.48    0.66 
  -6  -7  12    0.38    1.02 
  -7  12  -6    0.85    1.06 
 -12  -6   7    0.32    0.65 
  -6   7 -12   -0.64    1.17 
 -12   6  -7    0.02    1.22 
  -7  -7 -12    4.39    1.26 
 -12  -7  -7    2.59    0.89 
   7  -7  12    3.48    1.02 
  12  -7   7    5.08    1.25 
   7 -12   7    4.79    1.11 
  -7   7 -12    3.81    1.41 
 -12   7  -7    4.75    1.48 
  -7  -7  12    1.14    1.06 
  -7 -12   7    3.42    0.82 
  -7  12  -7    3.03    1.21 
 -12  -7   7    2.67    0.71 
   8  -7  12   11.61    1.73 
   7 -12   8   17.00    1.90 
  12  -8   7   14.59    1.82 
  -8  -7 -12   14.34    1.73 
  -7  12  -8   11.25    1.66 
  -8  -7  12   14.10    1.68 
  -8   7 -12   12.42    1.91 
  -7 -12   8   13.59    1.32 
 -12   8  -7   14.12    2.01 
   9  -7  12    0.68    1.18 
  12  -9   7    0.18    1.24 
   7 -12   9    0.97    1.27 
  -9  -7 -12    0.45    1.03 
  -9   7 -12    0.83    1.08 
 -12   9  -7    2.14    1.43 
  -7 -12   9    0.50    0.89 
  -9  -7  12    0.75    1.01 
  -7  12  -9   -0.46    1.13 
  12 -10   7   14.25    1.94 
 -10  -7 -12   13.90    1.75 
  10  -7  12   14.32    1.89 
   7 -12  10   14.71    1.94 
  -7  12 -10   13.13    1.91 
 -10  -7  12   14.13    1.63 
 -12  10  -7   11.93    2.04 
  -7 -12  10   14.98    1.55 
 -10   7 -12   17.11    2.26 
 -11  -7 -12    3.56    1.17 
   7 -12  11    0.76    1.35 
  11  -7  12    3.44    1.40 
  12 -11   7    4.97    1.57 
 -11  -7  12    4.17    1.30 
 -11   7 -12    3.01    1.30 
  -7 -12  11    3.95    1.21 
 -12  11  -7    3.23    1.64 
  -7  12 -11    2.04    1.40 
  -8  12   0   13.74    1.52 
   0   8 -12   10.60    1.60 
 -12   0  -8   13.61    1.69 
  12   0   8   12.99    1.31 
   0  -8  12   12.02    1.64 
 -12  -1  -8   -0.04    0.98 
  12  -1   8    0.31    0.75 
   1  -8  12    1.91    1.14 
   8 -12   1    1.96    1.10 
   1   8 -12    1.10    0.99 
 -12   1  -8   -2.37    0.98 
  -1  -8  12   -0.77    1.02 
  12   1   8    0.90    0.75 
  -8  12  -1    0.47    1.00 
  -1   8 -12   -0.67    1.05 
  12  -2   8    2.40    0.93 
   2   8 -12   -0.05    0.96 
   8 -12   2    2.68    1.20 
 -12  -2  -8    2.94    1.04 
   2  -8  12    0.15    0.81 
  -8  12  -2    1.64    1.09 
 -12  -2   8    0.23    1.02 
  -2   8 -12    0.34    0.82 
 -12   2  -8    0.80    1.24 
  12   2   8    0.46    0.68 
  -2  -8  12    1.96    0.94 
  12  -3   8    1.68    0.99 
   3   8 -12    2.47    1.13 
   8 -12   3    3.00    1.20 
 -12  -3  -8    2.22    0.99 
   3  -8  12    1.13    0.85 
  -8  12  -3    0.82    1.05 
 -12   3  -8    1.73    1.02 
  12   3   8    1.56    0.66 
 -12  -3   8   -0.67    0.82 
  -3  -8  12   -0.37    1.04 
  -3   8 -12    1.98    1.19 
   4  -8  12    0.48    0.83 
  12  -4   8   -0.19    0.93 
 -12  -4  -8    1.55    0.93 
   8 -12   4    1.59    1.17 
 -12   4  -8    2.83    1.33 
 -12  -4   8    0.38    0.76 
  -4  -8  12    0.65    0.79 
  -8  12  -4    0.27    0.76 
  -4   8 -12    0.16    1.13 
   8 -12   5    0.18    0.79 
  12  -5   8    1.05    1.00 
   5  -8  12   -0.03    1.07 
 -12  -5  -8    0.15    0.82 
 -12   5  -8    0.73    0.94 
  -5  -8  12    0.07    1.03 
  -5   8 -12   -0.35    1.17 
 -12  -5   8    0.65    0.83 
  -8  12  -5    1.87    0.87 
   8 -12   6    2.47    1.22 
  12  -6   8    1.79    1.13 
   6  -8  12    3.19    1.30 
 -12  -6  -8    1.60    0.90 
 -12  -6   8    1.85    0.77 
  -6  -8  12    2.05    1.10 
  -8  12  -6    2.89    0.98 
 -12   6  -8    2.33    1.41 
  -6   8 -12    0.59    1.28 
   8 -12   7   13.86    1.61 
   7  -8  12   11.19    1.65 
 -12  -7  -8   12.26    1.47 
  12  -7   8   15.71    1.82 
  -8  12  -7   10.32    1.53 
 -12   7  -8   11.96    1.91 
  -7   8 -12   11.17    1.84 
 -12  -7   8   11.67    1.22 
  -7  -8  12   14.14    1.62 
   8  -8  12   13.86    1.65 
  12  -8   8   14.43    1.87 
   8 -12   8   13.89    1.82 
  -8  12  -8   11.16    1.62 
  -8 -12   8   12.13    1.24 
 -12   8  -8   11.01    1.73 
  -8   8 -12   12.54    2.03 
  -8  -8  12   13.79    1.65 
  12  -9   8   13.48    1.89 
  -9  -8 -12   12.44    1.73 
   9  -8  12   13.50    1.68 
   8 -12   9   13.54    1.92 
 -12   9  -8   10.96    1.77 
  -8  12  -9   11.77    1.65 
  -8 -12   9   13.30    1.37 
  -9  -8  12   14.35    1.59 
  -9   8 -12   11.67    2.01 
 -10  -8 -12    2.13    1.24 
  12 -10   8    2.53    1.40 
  10  -8  12    2.79    1.39 
   8 -12  10    4.51    1.48 
  -8 -12  10    2.39    1.00 
 -10   8 -12    1.52    1.16 
 -12  10  -8    3.93    1.32 
  -8  12 -10    2.08    1.33 
 -10  -8  12    3.52    1.11 
   8 -12  11    5.53    1.60 
 -11  -8 -12    0.86    1.37 
  11  -8  12    5.32    1.54 
  12 -11   8    6.20    1.65 
 -11  -8  12    4.28    1.17 
 -12  11  -8    5.55    1.83 
  -8  12 -11    6.97    1.71 
 -11   8 -12    6.93    1.85 
  -8 -12  11    5.00    1.19 
   0   9 -12    1.73    1.11 
   0  -9  12   -0.84    1.05 
 -12   0  -9    0.29    1.06 
  -9  12   0    1.77    1.12 
  12   0   9    1.10    0.78 
 -12  -1  -9    4.74    1.26 
  12  -1   9    6.68    1.10 
   1  -9  12    5.21    1.37 
   1   9 -12    9.71    1.48 
  -1   9 -12    6.12    1.32 
  12   1   9    6.37    0.99 
  -1  -9  12    6.11    1.36 
  -9  12  -1    7.55    1.45 
 -12   1  -9    4.90    1.38 
 -12  -2  -9    2.71    1.08 
   2  -9  12    1.22    0.89 
   9 -12   2    1.95    1.11 
   2   9 -12    1.51    1.07 
  12  -2   9    0.71    0.88 
 -12  -2   9    1.23    1.01 
  -2  -9  12    0.87    1.07 
  12   2   9    2.07    0.77 
 -12   2  -9   -0.14    1.12 
  -9  12  -2    2.48    1.12 
  -2   9 -12    0.93    1.09 
   3  -9  12    5.21    1.11 
 -12  -3  -9    2.14    1.07 
   9 -12   3    2.30    1.18 
  12  -3   9    1.81    0.96 
   3   9 -12    1.86    1.07 
 -12  -3   9    3.12    1.03 
 -12   3  -9    4.16    1.14 
  12   3   9    2.13    0.88 
  -9  12  -3    2.42    1.17 
  -3   9 -12    2.57    1.03 
  -3  -9  12    2.35    1.19 
   9 -12   4    2.99    1.26 
   4  -9  12    0.75    0.84 
 -12  -4  -9    0.42    0.94 
  12  -4   9    0.85    0.95 
 -12   4  -9   -0.10    1.24 
 -12  -4   9    1.52    0.87 
  -4  -9  12    0.37    1.05 
  -4   9 -12    1.24    1.19 
  -9  12  -4    2.58    1.22 
   9 -12   5    2.49    1.21 
   5  -9  12    2.22    0.97 
 -12  -5  -9    1.79    1.00 
  12  -5   9    3.46    0.94 
  -5   9 -12    1.36    1.24 
  -5  -9  12    1.97    1.10 
  -9  12  -5    3.02    1.29 
 -12  -5   9    2.13    0.87 
 -12   5  -9    1.71    1.07 
   6  -9  12    0.88    0.90 
   9 -12   6    2.14    1.20 
 -12  -6  -9    1.19    1.06 
  12  -6   9    3.16    0.96 
  -9  12  -6    1.17    1.21 
 -12   6  -9   -0.68    1.33 
  -6  -9  12    0.53    1.02 
  -6   9 -12    1.04    0.98 
 -12  -6   9    1.05    0.88 
   9 -12   7   10.92    1.71 
 -12  -7  -9   11.16    1.43 
  12  -7   9   14.29    1.62 
   7  -9  12   10.83    1.52 
  -7  -9  12   12.53    1.58 
  -7   9 -12   10.95    1.64 
  -9  12  -7   12.61    1.86 
 -12  -7   9   11.03    1.26 
 -12   7  -9   10.17    1.65 
   9 -12   8    1.29    1.30 
  12  -8   9    0.35    0.93 
   8  -9  12    2.09    1.32 
 -12   8  -9    0.60    1.13 
  -9  12  -8   -0.93    1.19 
  -8  -9  12    0.61    1.01 
  -8   9 -12    1.78    1.43 
   9  -9  12    0.34    1.31 
  12  -9   9    1.93    1.06 
   9 -12   9    3.15    1.41 
  -9   9 -12    3.00    1.60 
  -9  12  -9    2.04    1.42 
 -12   9  -9    3.25    1.29 
  -9  -9  12    2.40    1.08 
  12 -10   9   -0.19    1.29 
  10  -9  12   -1.24    1.21 
   9 -12  10    0.26    1.31 
 -10  -9  12    1.74    1.20 
 -12  10  -9    0.52    1.14 
 -10   9 -12    1.47    1.19 
  -9  12 -10    1.04    1.06 
  11  -9  12    0.11    1.00 
  12 -11   9    0.90    1.45 
 -11   9 -12    2.03    1.76 
 -12  11  -9   -0.60    1.19 
  -9  12 -11    2.08    1.23 
 -11  -9  12    0.65    1.00 
 -10  12   0   -1.29    1.03 
 -12   0 -10   -1.58    1.02 
   0 -10  12   -0.58    1.07 
   0  10 -12   -0.40    0.94 
  12   0  10   -0.51    0.83 
  12  -1  10    0.25    0.79 
   1 -10  12    0.38    1.09 
   1  10 -12    1.63    1.03 
 -12  -1 -10   -0.33    1.05 
  12   1  10    1.31    0.84 
  -1 -10  12    0.23    0.83 
 -12   1 -10    1.79    1.25 
  -1  10 -12   -0.83    0.96 
 -10  12  -1   -0.13    1.11 
  10 -12   2    3.23    1.22 
   2 -10  12    1.05    0.89 
 -12  -2 -10    0.55    0.80 
  12  -2  10    0.52    0.88 
   2  10 -12    1.16    1.05 
 -12   2 -10    2.57    1.32 
  12   2  10    0.77    0.77 
 -12  -2  10    0.26    1.05 
  -2 -10  12    0.76    1.09 
  -2  10 -12    0.15    1.07 
 -10  12  -2    1.13    1.20 
 -12  -3 -10    0.14    1.07 
   3 -10  12    1.94    0.93 
   3  10 -12    2.03    1.08 
  12  -3  10    3.54    1.09 
  10 -12   3    2.28    0.97 
 -12  -3  10    1.14    1.03 
 -12   3 -10    0.82    0.95 
 -10  12  -3    1.29    1.20 
  -3 -10  12    1.71    0.88 
  -3  10 -12    1.01    1.16 
 -12  -4 -10    3.38    1.16 
  10 -12   4    4.71    1.35 
  12  -4  10    2.73    1.14 
   4 -10  12    4.36    1.35 
 -12  -4  10    4.24    1.08 
 -10  12  -4    2.89    1.32 
  -4 -10  12    4.28    1.28 
  -4  10 -12    3.65    1.33 
 -12   4 -10    1.45    1.08 
   5 -10  12    2.86    1.32 
 -12  -5 -10    4.27    1.18 
  12  -5  10    2.62    1.14 
  10 -12   5    4.50    1.37 
 -12  -5  10    1.74    0.95 
  -5 -10  12    3.50    1.19 
 -10  12  -5    3.18    1.42 
  -5  10 -12    2.40    1.05 
 -12   5 -10    1.57    1.41 
  10 -12   6   -0.62    0.82 
  12  -6  10    0.12    1.07 
 -12  -6 -10   -0.26    0.95 
   6 -10  12   -0.51    1.19 
 -12   6 -10    1.94    1.55 
 -12  -6  10   -0.08    0.97 
  -6  10 -12    0.02    0.91 
  -6 -10  12    0.06    0.99 
 -10  12  -6    0.07    1.26 
  12  -7  10    1.29    0.95 
 -12  -7 -10   -0.70    0.89 
  10 -12   7   -0.70    1.22 
   7 -10  12   -0.14    1.26 
  -7  10 -12   -0.36    0.92 
 -12  -7  10    0.29    0.89 
 -10  12  -7    2.81    1.40 
 -12   7 -10   -0.01    1.04 
  -7 -10  12   -0.75    1.05 
   8 -10  12    2.45    1.42 
  10 -12   8    2.16    1.39 
  12  -8  10    1.81    1.02 
 -10  12  -8    2.84    1.21 
 -12   8 -10    1.71    1.17 
  -8  10 -12    2.32    1.18 
 -12  -8  10    1.34    1.36 
  -8 -10  12    1.42    0.99 
   9 -10  12    7.42    1.41 
  12  -9  10   10.59    1.60 
  10 -12   9    9.31    1.81 
  -9  10 -12    9.98    2.01 
 -12   9 -10    8.81    1.92 
  -9 -10  12    6.72    1.28 
 -10  12  -9    9.97    1.67 
  10 -10  12    2.24    1.20 
  10 -12  10    4.23    1.82 
  12 -10  10    2.71    1.20 
 -10  12 -10    5.13    1.87 
 -10 -10  12    2.21    1.06 
 -10  10 -12    3.10    1.46 
 -12  10 -10    1.41    1.67 
  12   0  11    0.57    0.93 
 -12   0 -11    0.57    1.21 
   0  11 -12    0.39    0.94 
   0 -11  12   -0.22    1.08 
 -11  12   0   -1.20    0.81 
 -11  12   1    6.69    1.33 
  12  -1  11    3.59    1.16 
   1 -11  12    5.73    1.41 
   1  11 -12    5.90    1.33 
 -12  -1 -11    5.89    1.46 
  -1 -11  12    6.97    1.21 
 -12   1 -11    5.74    1.53 
  12   1  11    6.49    1.09 
  -1  11 -12    4.69    1.24 
 -12  -1  11    5.21    1.30 
 -11  12  -1    5.72    1.54 
   2  11 -12    6.50    1.35 
  11 -12   2    4.97    1.42 
  12  -2  11    5.14    1.17 
   2 -11  12    4.39    1.16 
 -12  -2 -11    6.48    1.43 
 -11  12  -2    4.87    1.48 
  -2 -11  12    5.08    1.31 
  -2  11 -12    5.68    1.42 
 -12  -2  11    3.76    1.26 
 -12   2 -11    7.23    1.60 
  12  -3  11    3.67    1.16 
  11 -12   3    2.53    1.31 
   3  11 -12    1.68    1.22 
   3 -11  12    0.23    1.26 
 -12  -3 -11    3.28    1.22 
 -12  -3  11    2.22    1.11 
 -12   3 -11    3.51    1.47 
 -11  12  -3    2.42    1.37 
  -3 -11  12    4.10    1.22 
  -3  11 -12    2.04    1.25 
   4 -11  12    0.82    1.30 
  12  -4  11    2.49    1.18 
 -12  -4 -11    1.27    1.15 
  11 -12   4    3.57    1.08 
 -11  12  -4    2.58    1.40 
  -4 -11  12    1.78    1.13 
 -12   4 -11    2.64    1.22 
 -12  -4  11    3.82    1.19 
  -4  11 -12    2.10    1.27 
  11 -12   5    0.09    1.24 
 -12  -5 -11    0.72    1.09 
  12  -5  11    1.24    1.18 
   5 -11  12    2.74    1.36 
 -12   5 -11    0.51    1.42 
  -5 -11  12    0.77    1.06 
  -5  11 -12    0.24    0.89 
 -12  -5  11   -0.51    1.07 
 -11  12  -5    0.06    1.26 
 -12  -6 -11    3.71    1.26 
  12  -6  11    3.99    1.32 
  11 -12   6    5.33    1.27 
   6 -11  12    5.81    1.56 
  -6  11 -12    3.53    1.22 
  -6 -11  12    4.06    1.20 
 -11  12  -6    7.00    1.41 
 -12   6 -11    3.63    1.34 
 -12  -6  11    5.16    1.25 
  12  -7  11    5.47    1.24 
   7 -11  12    2.71    1.43 
 -12  -7 -11    5.41    1.34 
  11 -12   7    4.22    1.53 
 -12  -7  11    3.56    1.14 
 -11  12  -7    5.59    1.37 
  -7 -11  12    5.33    1.23 
  -7  11 -12    5.07    1.34 
 -12   7 -11    3.59    1.61 
   8 -11  12    3.54    1.47 
  12  -8  11    3.59    1.14 
  11 -12   8    1.42    1.43 
  -8 -11  12    3.54    1.12 
 -12  -8  11    3.64    1.18 
 -11  12  -8    0.71    1.51 
 -12   8 -11    3.35    1.66 
  -8  11 -12    4.19    1.37 
  12  -9  11    0.69    1.06 
  -9  11 -12   -1.16    1.62 
  -9 -11  12    1.05    1.15 
 -11  12  -9    1.41    1.79 
 -12   9 -11    2.53    1.71 
 -12   0 -12    3.77    1.20 
 -12  12   0    0.48    1.33 
   0 -12  12    3.23    1.37 
   0  12 -12    2.53    1.15 
  12   0  12    2.70    1.11 
 -12  -1 -12    1.91    1.07 
  12  -1  12    1.77    1.00 
   1  12 -12    1.51    1.09 
   1 -12  12    1.21    0.98 
 -12  12   1    3.54    1.53 
  -1 -12  12    2.34    1.01 
  -1  12 -12    1.72    1.10 
 -12  12  -1    0.24    1.01 
 -12   1 -12    1.88    1.12 
 -12  -1  12   -0.14    1.14 
  12   1  12    1.47    1.07 
 -12  -2 -12    3.22    1.39 
  12  -2  12    1.63    1.06 
  12 -12   2    3.51    1.11 
   2  12 -12    2.16    1.13 
   2 -12  12    3.09    1.40 
  -2  12 -12    5.06    1.38 
  -2 -12  12    2.68    1.27 
 -12  12  -2    2.02    1.38 
 -12   2 -12    2.83    1.20 
 -12  -2  12    4.78    1.28 
 -12  -3 -12   -0.50    1.14 
  12  -3  12    0.55    1.03 
  12 -12   3   -0.01    1.27 
   3  12 -12   -1.31    1.06 
   3 -12  12   -0.56    1.18 
  -3  12 -12    0.35    1.15 
  -3 -12  12    0.13    1.10 
 -12  12  -3   -0.41    1.26 
 -12   3 -12   -1.44    1.27 
 -12  -3  12   -0.69    1.05 
 -12  -4 -12    0.57    1.18 
  12 -12   4    1.24    1.31 
  12  -4  12    1.16    1.15 
   4 -12  12    0.25    0.96 
  -4 -12  12   -0.34    0.98 
  -4  12 -12   -0.45    1.15 
 -12  12  -4    4.09    1.54 
 -12  -4  12    0.46    1.04 
 -12   4 -12    1.02    1.40 
 -12  -5 -12    1.94    1.30 
  12 -12   5    1.51    1.35 
  12  -5  12    2.79    1.27 
   5 -12  12    2.68    1.15 
  -5 -12  12    2.41    1.30 
  -5  12 -12    3.38    1.14 
 -12  12  -5    2.35    1.17 
 -12  -5  12    1.94    1.10 
 -12   5 -12    1.21    1.12 
 -12  -6 -12    5.19    1.47 
  12 -12   6    7.11    1.39 
  12  -6  12    6.54    1.27 
   6 -12  12    4.90    1.57 
  -6 -12  12    4.75    1.36 
  -6  12 -12    4.88    1.26 
 -12  12  -6    3.35    1.31 
 -12  -6  12    3.44    1.18 
 -12   6 -12    4.94    1.42 
 -12  -7 -12    0.88    1.39 
  12 -12   7    1.62    1.58 
  12  -7  12    1.27    1.00 
   7 -12  12    1.26    1.42 
  -7 -12  12    1.45    1.21 
  -7  12 -12    2.00    1.17 
 -12  12  -7   -0.92    1.70 
 -12  -7  12    1.50    1.05 
 -12   7 -12    2.21    1.70 
  12  -8  12    2.33    1.39 
 -12  -8  12   -0.51    1.08 
 -12  12  -8   -1.10    1.72 
  -8 -12  12   -0.17    0.97 
  -8  12 -12   -2.27    1.33 
 -12   8 -12    1.05    1.63 
 -13   0   0   -0.61    0.46 
 -13   0   0   -0.48    0.57 
   0   0 -13   -1.50    0.73 
   0   0  13   -0.70    0.97 
   0  13   0    0.28    0.52 
 -13   1   0    8.97    0.93 
 -13   1   0   10.56    1.42 
  -1   0 -13   10.59    1.62 
  -1   0  13    9.62    1.47 
   0  13  -1   10.74    0.99 
   0  13   1   10.80    1.01 
   1   0  13   10.61    1.47 
 -13  -1   0    9.55    1.25 
 -13  -1   0    9.46    0.75 
 -13   2   0    0.66    0.59 
 -13   2   0   -0.02    0.92 
  -2   0 -13   -0.07    1.12 
  -2   0  13   -1.50    0.94 
   0 -13   2    0.43    0.65 
 -13  -2   0    0.56    0.74 
   0  13  -2   -0.03    0.56 
   2   0  13    0.19    0.93 
   3   0  13   -0.96    0.87 
   0  13  -3    0.28    0.60 
 -13   3   0    0.10    0.67 
 -13   3   0    0.85    0.79 
  -3   0 -13   -0.77    0.77 
  -3   0  13    0.26    0.77 
   0 -13   3    1.44    0.74 
 -13  -3   0    0.92    0.73 
   0  13  -4    2.36    0.73 
 -13  -4   0    1.70    0.80 
   0 -13   4    1.22    0.85 
  -4   0 -13    2.73    1.28 
   4   0  13    1.79    0.97 
 -13   4   0    2.83    0.97 
 -13  -5   0    3.07    0.90 
   0 -13   5   -0.30    1.03 
   0  13  -5   -0.09    0.86 
   5   0  13    2.19    1.12 
 -13   5   0   -2.37    0.97 
  -5   0 -13    3.23    1.39 
   0  13  -6    8.10    1.15 
  -6   0 -13    8.55    1.65 
   0 -13   6    7.37    1.23 
 -13   6   0    6.50    1.33 
   6   0  13    6.96    1.26 
   0  13  -7    5.06    1.05 
  -7   0 -13    3.66    1.52 
 -13   7   0    2.66    1.43 
   0 -13   7    2.98    1.12 
   7   0  13    5.26    1.14 
 -13   8   0   13.48    1.69 
   0  13  -8   13.79    1.54 
   0 -13   8   12.48    1.50 
   8   0  13   14.79    1.51 
  -8   0 -13   15.23    1.95 
   9   0  13   63.00    3.38 
   0  13  -9   62.00    3.44 
  -9   0 -13   64.00    3.80 
   0 -13   9   62.50    3.54 
 -13   9   0   63.47    3.63 
 -13  10   0    9.78    1.79 
  10   0  13   12.31    1.45 
   0  13 -10    9.41    1.45 
   0 -13  10    9.36    1.52 
 -10   0 -13    9.90    1.78 
 -13  11   0   -0.61    0.94 
 -11   0 -13   -0.45    0.95 
   0 -13  11   -0.16    1.16 
  11   0  13   -0.67    1.00 
   0  13 -11    1.37    1.04 
  12   0  13    1.25    1.00 
 -13  12   0    0.45    1.36 
 -12   0 -13    0.78    1.43 
   0 -13  12   -0.48    1.16 
   0  13 -12   -0.35    1.00 
   0  -1  13    0.74    1.05 
   0   1  13   -0.16    0.95 
 -13   0  -1    0.12    0.87 
   0   1 -13    0.61    0.89 
 -13   0  -1    1.17    0.47 
  -1  13   0    1.41    0.60 
 -13   0   1    1.16    0.58 
  -1  -1 -13    0.29    1.13 
   1   1 -13    1.62    0.93 
  -1  13   1    2.45    0.72 
 -13  -1  -1    3.12    0.92 
 -13   1   1    1.63    0.69 
   1  -1  13    3.02    0.91 
  -1   1 -13    5.01    1.08 
  -1  13  -1    2.39    0.72 
   1   1  13    1.78    1.04 
 -13  -1   1    2.51    0.54 
 -13   1  -1    3.76    0.90 
 -13   1  -1    3.48    0.68 
  -1  -1  13    3.78    1.17 
 -13  -2  -1    6.96    1.05 
  13  -2   1    6.94    1.08 
   1 -13   2    7.37    1.09 
   2  -1  13    6.48    1.08 
  -2  -1 -13    6.37    1.22 
 -13   2   1    6.53    0.97 
 -13  -2   1    6.14    0.51 
 -13  -2   1    6.39    0.53 
  -2  -1  13    6.87    1.15 
  -1 -13   2    6.93    0.91 
 -13   2  -1    7.56    1.34 
 -13   2  -1    7.36    0.92 
   2   1  13    6.98    1.28 
  -2   1 -13    6.06    1.42 
  -1  13  -2    7.47    0.91 
  -3  -1 -13    3.10    1.03 
   1 -13   3    5.42    1.08 
   3  -1  13    3.14    1.07 
 -13  -3  -1    3.77    0.86 
  13  -3   1    2.93    0.96 
  -3  -1  13    4.24    1.24 
 -13  -3   1    3.99    0.88 
  -1  13  -3    3.59    0.78 
 -13   3  -1    1.96    1.09 
  -3   1 -13    3.54    1.09 
   3   1  13    1.88    0.80 
  -1 -13   3    4.09    0.87 
 -13   3  -1    2.32    0.80 
 -13  -4  -1    9.59    1.07 
  13  -4   1    9.36    1.27 
  -4  -1 -13    9.17    1.59 
   4  -1  13    7.19    1.10 
   1 -13   4    7.41    1.19 
  -1  13  -4    8.14    1.03 
 -13   4  -1    7.64    1.23 
  -1 -13   4    7.03    1.03 
  -4   1 -13    9.59    1.66 
   4   1  13    7.36    1.27 
 -13  -4   1    8.67    1.11 
  -4  -1  13    7.51    1.42 
   1  13  -5    6.95    1.05 
  -5  -1 -13    9.11    1.81 
  13  -5   1    4.67    1.24 
 -13  -5  -1    6.40    0.98 
   1 -13   5    4.02    1.00 
   5  -1  13    7.44    1.45 
   5   1  13    5.96    1.22 
 -13  -5   1    5.51    0.99 
 -13   5  -1    4.32    1.33 
  -5  -1  13    4.16    1.54 
  -5   1 -13    9.91    1.72 
  -1 -13   5    7.52    1.35 
  -1  13  -5    7.56    1.12 
  -6  -1 -13   15.76    1.80 
  13  -6   1   16.53    1.73 
   6  -1  13   18.26    1.73 
   1 -13   6   19.62    1.73 
   1  13  -6   16.36    1.44 
  -6   1 -13   22.19    2.25 
  -6  -1  13   16.96    1.71 
  -1  13  -6   18.10    1.51 
   6   1  13   19.06    1.67 
 -13   6  -1   12.93    1.69 
  -1 -13   6   16.80    1.59 
  13  -7   1   12.92    1.50 
   7  -1  13   13.82    1.53 
  -7  -1 -13   15.74    1.89 
   1 -13   7   10.44    1.33 
   1  13  -7   13.40    1.40 
  -1  13  -7   13.59    1.45 
  -7   1 -13   12.66    1.89 
  -7  -1  13   12.76    1.53 
 -13   7  -1    7.23    1.61 
  -1 -13   7   13.90    1.51 
   7   1  13   12.89    1.43 
   8  -1  13   14.09    1.53 
  -8  -1 -13   13.59    1.86 
   1  13  -8   11.61    1.44 
   1 -13   8   12.52    1.61 
  -8  -1  13   15.72    1.85 
   8   1  13   16.29    1.54 
  -1  13  -8   15.24    1.54 
  -1 -13   8   15.77    1.60 
 -13   8  -1   12.51    1.84 
  -8   1 -13   17.58    2.05 
  -9  -1 -13    0.70    1.21 
   1  13  -9    0.22    0.83 
   1 -13   9    1.81    0.88 
   9  -1  13    0.61    0.90 
  -1 -13   9   -0.76    0.92 
  -9  -1  13    2.34    1.22 
   9   1  13    0.51    0.80 
  -9   1 -13    1.89    1.35 
  -1  13  -9    1.26    0.90 
 -13   9  -1    1.04    0.97 
   1  13 -10   -0.48    1.00 
 -10  -1 -13    0.62    0.96 
  10  -1  13    0.97    0.96 
   1 -13  10    1.48    1.13 
 -13  10   1    0.22    0.99 
  -1  13 -10    0.95    0.96 
 -10   1 -13   -1.29    1.26 
 -13  10  -1    0.97    1.38 
  10   1  13   -0.03    0.90 
  -1 -13  10    0.98    0.81 
 -10  -1  13   -0.33    0.82 
 -11  -1 -13    5.47    1.55 
   1  13 -11    7.34    1.46 
  11  -1  13    7.08    1.32 
   1 -13  11    7.06    1.50 
 -13  11   1    6.97    1.77 
 -11  -1  13    6.82    1.51 
  -1  13 -11    7.01    1.42 
 -11   1 -13    7.89    1.49 
  -1 -13  11    7.20    1.44 
 -13  11  -1    6.51    1.45 
  11   1  13    4.33    1.12 
   1  13 -12    1.55    1.10 
  12  -1  13    1.49    1.04 
 -12  -1 -13    0.10    1.39 
 -13  12   1    0.63    1.04 
   1 -13  12    0.18    0.92 
 -13  12  -1    2.48    1.48 
  -1  13 -12    0.38    1.08 
  -1 -13  12    0.39    0.89 
 -12   1 -13    1.65    1.46 
 -12  -1  13    1.03    1.25 
   0  -2  13    1.89    0.86 
  13   0   2    3.06    0.79 
   0   2 -13    3.46    1.03 
  -2  13   0    2.90    0.80 
 -13   0  -2    2.99    0.97 
 -13   0   2    1.66    0.67 
 -13   0  -2    1.72    0.40 
 -13  -1  -2    2.00    0.83 
   1  -2  13    1.14    0.82 
  13  -1   2    0.79    0.76 
  -1  -2 -13    1.54    0.97 
   1   2 -13    2.32    0.94 
  -2  13   1    1.17    0.67 
 -13   1   2    1.45    0.74 
 -13   1  -2   -0.57    0.89 
  -1  -2  13    0.48    0.80 
  -1   2 -13    1.37    0.90 
 -13  -1   2    1.10    0.58 
  -2  13  -1    1.71    0.68 
 -13   1  -2    1.32    0.54 
  13   1   2    1.69    0.69 
  13  -2   2    1.96    0.85 
   2 -13   2    0.21    0.79 
   2  -2  13   -1.73    0.90 
 -13   2   2    0.78    0.70 
 -13  -2  -2    1.12    0.80 
  -2  -2 -13    1.23    0.93 
 -13  -2   2    1.81    0.52 
 -13   2  -2    1.12    0.77 
 -13   2  -2    1.89    0.66 
  -2  13  -2    1.64    0.70 
 -13  -2   2    1.67    0.49 
   2   2  13    1.95    1.01 
  -2   2 -13    1.81    1.19 
  13   2   2    3.46    0.77 
  -2  -2  13    0.65    1.08 
  13  -3   2    6.13    0.97 
 -13  -3  -2    5.33    0.94 
   2 -13   3    4.87    1.06 
   3  -2  13    5.06    1.23 
  -3  -2 -13    5.54    1.41 
  -3  -2  13    6.85    1.41 
 -13  -3   2    6.59    0.47 
  -2  13  -3    7.54    1.01 
 -13   3  -2    6.73    0.91 
  -3   2 -13    3.27    1.32 
  -2 -13   3    7.20    0.92 
 -13   3  -2    4.41    1.25 
   3   2  13    5.01    1.17 
  13  -4   2    4.43    1.13 
   2 -13   4    6.78    1.22 
  -4  -2 -13    6.11    1.26 
 -13  -4  -2    6.90    1.04 
   4  -2  13    5.46    1.02 
  -2  13  -4    4.85    0.94 
  -4  -2  13    7.02    1.23 
 -13   4  -2    6.16    1.24 
 -13   4  -2    4.63    1.46 
  -2 -13   4    5.41    0.98 
  -4   2 -13    6.34    1.30 
   4   2  13    3.78    1.08 
   5  -2  13    6.99    1.47 
  13  -5   2    5.66    1.37 
  -5  -2 -13    9.02    1.70 
   2 -13   5    9.53    1.42 
 -13  -5  -2    9.93    1.12 
  -2 -13   5   11.72    1.28 
  -5   2 -13    6.91    1.50 
  -5  -2  13    6.18    1.63 
   5   2  13    8.76    1.31 
 -13   5  -2    6.56    1.60 
  -2  13  -5    8.56    1.26 
  13  -6   2   24.33    2.04 
  -6  -2 -13   20.08    2.17 
   2 -13   6   22.00    1.94 
   6  -2  13   22.07    1.95 
  -6  -2  13   19.63    2.03 
  -2 -13   6   23.21    1.78 
 -13   6  -2   13.49    2.13 
  -6   2 -13   22.15    2.38 
   6   2  13   21.69    1.77 
  -2  13  -6   19.91    1.68 
   7  -2  13    5.84    1.08 
  -7  -2 -13    5.51    1.21 
   2 -13   7    5.32    1.26 
  13  -7   2    7.72    1.21 
 -13   7  -2    6.41    1.52 
  -2  13  -7    7.41    1.16 
  -7   2 -13    7.75    1.62 
   7   2  13    5.05    1.05 
  -2 -13   7    6.72    1.16 
  -7  -2  13    6.30    1.23 
   2 -13   8    7.96    1.34 
  -8  -2 -13    4.98    1.16 
   8  -2  13    5.37    1.17 
   2  13  -8    6.98    1.42 
  13  -8   2    4.93    1.33 
 -13   8  -2    3.63    1.42 
  -8   2 -13    5.44    1.61 
  -2 -13   8    5.56    1.17 
   8   2  13    4.80    1.01 
  -2  13  -8    4.66    1.08 
  -8  -2  13    6.89    1.25 
   2  13  -9    3.47    1.03 
  -9  -2 -13    4.50    1.20 
   2 -13   9    5.17    1.30 
   9  -2  13    5.28    1.24 
  13  -9   2    5.47    1.14 
  -9  -2  13    7.26    1.27 
  -9   2 -13    4.09    1.53 
   9   2  13    5.75    1.12 
  -2 -13   9    3.04    1.18 
 -13   9  -2    5.52    1.28 
  -2  13  -9    6.95    1.25 
   2 -13  10    0.99    1.18 
  13 -10   2    3.34    1.31 
 -10  -2 -13    1.01    1.22 
  10  -2  13    1.69    1.06 
   2  13 -10    1.83    0.98 
 -10  -2  13    1.35    0.94 
 -13  10  -2    0.95    1.07 
  -2 -13  10    1.16    1.06 
  -2  13 -10    0.13    0.95 
  10   2  13    2.07    0.88 
 -10   2 -13    1.22    1.12 
   2 -13  11   -1.31    1.09 
  13 -11   2   -0.77    0.82 
 -11  -2 -13   -0.15    1.31 
   2  13 -11    0.38    0.95 
  11  -2  13    0.01    1.01 
  -2  13 -11   -1.41    0.91 
 -11  -2  13   -1.51    1.11 
 -13  11  -2   -1.25    1.26 
  -2 -13  11   -0.74    1.02 
 -11   2 -13   -1.20    1.31 
   2  13 -12    7.24    1.45 
  12  -2  13    7.52    1.40 
 -12  -2 -13    7.40    1.61 
   2 -13  12    7.19    1.63 
  -2 -13  12    8.53    1.54 
 -12  -2  13    7.19    1.55 
 -13  12  -2    7.11    1.48 
  -2  13 -12    6.09    1.44 
 -12   2 -13    8.54    1.86 
  13   0   3    7.32    1.01 
   0   3 -13    9.63    1.36 
 -13   0  -3    9.20    1.30 
   0  -3  13    8.34    1.45 
  -3  13   0    8.62    1.10 
 -13   0   3    9.55    1.05 
  -3  13   1    5.43    0.95 
   1  -3  13    4.20    1.22 
 -13  -1  -3    4.76    1.04 
  13  -1   3    3.32    0.87 
 -13   1   3    4.36    0.85 
   1   3 -13    4.72    1.15 
 -13   1  -3    4.76    0.96 
 -13  -1   3    4.08    0.75 
  -1  -3  13    2.80    1.17 
  -1   3 -13    4.84    1.11 
 -13   1  -3    4.74    0.62 
  13   1   3    4.59    0.88 
  -3  13  -1    4.21    0.87 
   2   3 -13   15.62    1.75 
   2  -3  13   15.06    1.70 
  13  -2   3   16.88    1.51 
   3 -13   2   13.91    1.50 
  -2  -3 -13   13.44    1.80 
 -13  -2  -3   14.74    1.53 
  -2  -3  13   14.53    1.73 
 -13  -2   3   15.71    1.13 
  13   2   3   15.63    1.30 
 -13   2  -3   16.37    1.73 
 -13   2  -3   17.17    1.27 
 -13  -2   3   14.88    1.23 
  -3  13  -2   20.31    1.44 
  -2   3 -13   16.78    1.88 
  13  -3   3   -0.79    0.79 
  -3  -3 -13    2.55    1.01 
 -13  -3  -3   -0.25    0.77 
   3  -3  13    0.55    0.99 
   3 -13   3   -0.57    0.62 
 -13  -3   3   -0.29    0.78 
  -3  -3  13    1.57    0.89 
  -3   3 -13   -1.18    0.80 
  13   3   3    0.09    0.54 
 -13   3  -3   -0.62    0.68 
  -3 -13   3    1.35    0.63 
 -13  -3   3   -0.02    0.48 
 -13   3  -3   -0.43    0.75 
  -3  13  -3   -0.54    0.76 
   3 -13   4    9.04    1.42 
  13  -4   3   10.19    1.46 
  -4  -3 -13   12.08    1.87 
 -13  -4  -3   11.89    1.32 
   4  -3  13   10.03    1.33 
  -4   3 -13   12.64    1.93 
 -13   4  -3    8.58    1.20 
  -3 -13   4    9.78    1.11 
  13   4   3   10.42    0.95 
  -4  -3  13   10.69    1.77 
 -13  -4   3   10.68    0.60 
  -3  13  -4    9.01    1.24 
 -13   4  -3   12.80    1.89 
   4   3  13   10.73    1.37 
  -5  -3 -13    5.43    1.18 
   3 -13   5    4.61    1.19 
   5  -3  13    3.46    1.23 
 -13  -5  -3    5.74    0.96 
  13  -5   3    6.60    1.31 
 -13   5  -3    3.52    1.35 
  -5  -3  13    2.96    1.03 
  -3 -13   5    6.50    0.92 
   5   3  13    4.27    1.08 
  -3  13  -5    4.01    0.99 
  -5   3 -13    6.85    1.33 
  13  -6   3    0.85    1.12 
   3 -13   6    2.00    1.14 
   6  -3  13    3.31    1.21 
  -6  -3 -13    1.75    1.24 
 -13  -6  -3    3.04    1.31 
  -3  13  -6    1.15    0.90 
  -6   3 -13    3.71    1.62 
  -6  -3  13    3.31    1.29 
   6   3  13    2.50    1.01 
  -3 -13   6    4.90    1.03 
 -13   6  -3    0.06    1.44 
   7  -3  13   -1.36    0.88 
  -7  -3 -13    0.23    1.15 
   3 -13   7    0.21    0.74 
  13  -7   3   -0.71    0.72 
   7   3  13    0.45    0.74 
 -13   7  -3   -2.09    1.06 
  -7  -3  13   -1.85    1.01 
  -3 -13   7    0.46    0.79 
  -3  13  -7   -0.11    0.79 
  -7   3 -13    1.29    1.27 
   3 -13   8    4.85    1.27 
  13  -8   3    4.51    1.29 
   8  -3  13    3.32    1.14 
  -8  -3 -13    3.25    1.35 
  -3  13  -8    4.60    1.09 
 -13   8  -3    4.34    1.44 
   8   3  13    4.00    0.92 
  -8   3 -13    3.89    1.47 
  -3 -13   8    2.45    0.97 
  -8  -3  13    4.53    1.32 
   9  -3  13    1.84    1.06 
   3 -13   9    0.85    0.84 
  13  -9   3    2.39    1.00 
  -9  -3 -13   -0.58    1.15 
  -9  -3  13    4.05    1.27 
 -13   9  -3    2.75    1.37 
  -3 -13   9    0.45    0.93 
  -3  13  -9    2.42    1.04 
  -9   3 -13    0.38    1.01 
   9   3  13    1.33    0.89 
   3 -13  10    6.14    1.26 
  13 -10   3    4.81    1.45 
 -10  -3 -13    4.00    1.42 
  10  -3  13    6.06    1.31 
 -10  -3  13    3.53    1.32 
 -13  10  -3    4.15    1.29 
  -3 -13  10    3.89    1.20 
  -3  13 -10    5.03    1.27 
 -10   3 -13    5.24    1.39 
   3 -13  11    2.15    1.05 
  11  -3  13    2.84    1.14 
 -11  -3 -13    1.14    1.28 
  13 -11   3    4.77    1.45 
 -11   3 -13    3.77    1.59 
  -3  13 -11    2.86    1.21 
 -13  11  -3    1.67    1.44 
 -11  -3  13    2.57    1.29 
  -3 -13  11    2.51    1.15 
 -12  -3 -13    1.36    1.35 
  12  -3  13    1.47    1.14 
  13 -12   3   -0.43    0.88 
   3  13 -12   -0.12    1.25 
   3 -13  12    1.27    1.04 
  -3 -13  12    0.05    1.10 
 -13  12  -3    1.18    1.48 
  -3  13 -12    0.30    1.14 
 -12  -3  13    0.26    1.20 
 -12   3 -13   -0.23    1.02 
 -13   0  -4   18.43    1.81 
  13   0   4   19.86    1.53 
  -4  13   0   20.30    1.61 
 -13   0   4   17.76    1.45 
   0   4 -13   21.09    1.97 
   0  -4  13   22.64    2.00 
   1   4 -13    5.94    1.20 
   1  -4  13    5.82    1.33 
 -13  -1  -4    6.19    1.21 
  13  -1   4    5.06    0.95 
  13   1   4    5.60    0.93 
 -13   1  -4    4.62    1.23 
  -1   4 -13    5.39    1.40 
 -13  -1   4    6.21    0.93 
  -1  -4  13    6.13    1.36 
 -13   1  -4    5.00    0.70 
  -4  13  -1    5.71    1.02 
 -13  -2  -4    0.27    0.98 
   2   4 -13    1.92    1.32 
   4 -13   2    0.10    0.94 
   2  -4  13    2.03    1.13 
  13  -2   4    1.99    0.83 
  -2   4 -13    1.38    1.26 
  13   2   4    1.04    0.68 
 -13   2  -4    0.65    0.81 
  -4  13  -2    1.48    0.79 
 -13  -2   4    2.73    0.74 
  -2  -4  13    1.20    1.13 
 -13   2  -4    0.86    1.10 
  13  -3   4    9.33    1.32 
 -13  -3  -4   10.88    1.37 
   4 -13   3    9.91    1.45 
  -3  -4 -13   11.95    1.84 
   3  -4  13    7.24    1.22 
  -3   4 -13    9.47    1.56 
  -4  13  -3    9.65    1.28 
 -13   3  -4    8.56    1.23 
 -13   3  -4   13.40    1.75 
  13   3   4   10.01    0.98 
 -13  -3   4    9.19    0.97 
  -3  -4  13    9.25    1.45 
   4  -4  13   12.65    1.45 
 -13  -4  -4   13.14    1.39 
  -4  -4 -13   10.43    1.44 
  13  -4   4    9.90    1.49 
   4 -13   4    9.19    1.25 
  -4   4 -13   12.78    1.88 
 -13  -4   4   10.54    0.86 
 -13   4  -4   12.12    1.52 
  -4  -4  13   12.18    1.74 
  -4  13  -4   11.11    1.37 
  -4 -13   4    9.94    1.00 
 -13   4  -4    9.44    1.11 
  13   4   4   11.02    1.01 
   5  -4  13    1.03    1.13 
   4 -13   5   -0.95    0.70 
 -13  -5  -4    0.60    0.74 
  -5  -4 -13    1.13    1.18 
  13  -5   4    0.29    0.76 
   5   4  13   -0.66    0.78 
 -13   5  -4   -0.96    1.30 
  -4  13  -5   -0.13    0.81 
  -5   4 -13    1.37    1.04 
  -5  -4  13   -0.12    0.81 
  -4 -13   5    0.00    0.68 
   4 -13   6   11.23    1.40 
  13  -6   4   13.58    1.69 
   6  -4  13   10.54    1.40 
 -13  -6  -4   14.12    1.29 
  -6  -4 -13   12.94    1.70 
 -13   6  -4   10.13    1.75 
  -6  -4  13   12.86    1.68 
  -6   4 -13   14.18    1.73 
  -4 -13   6   11.95    1.23 
  -4  13  -6    9.77    1.37 
   6   4  13   13.05    1.39 
   4 -13   7    1.83    1.12 
  13  -7   4   -0.69    0.72 
  -7  -4 -13    1.77    1.10 
   7  -4  13   -0.46    0.99 
  -4  13  -7    1.37    0.95 
   7   4  13    0.75    0.86 
  -4 -13   7    0.50    0.73 
  -7  -4  13    0.31    1.11 
 -13   7  -4   -0.03    1.24 
  -7   4 -13    1.16    1.05 
  -8  -4 -13   -0.17    0.81 
  13  -8   4    0.21    1.10 
   8  -4  13   -0.98    0.93 
   4 -13   8    0.26    0.80 
  -4  13  -8    0.26    0.89 
 -13   8  -4    1.53    1.30 
  -4 -13   8   -0.01    0.80 
  -8  -4  13   -2.02    0.98 
   8   4  13   -0.11    0.68 
  -8   4 -13   -0.27    0.93 
  -9  -4 -13    2.41    1.01 
   4 -13   9   -1.09    1.12 
  13  -9   4    1.46    1.25 
   9  -4  13    0.67    1.04 
  -9  -4  13    1.09    1.15 
 -13   9  -4    0.95    1.30 
  -4  13  -9    1.59    1.02 
  -4 -13   9    2.68    1.08 
  -9   4 -13    0.30    1.04 
   4 -13  10    8.25    1.63 
  10  -4  13    9.17    1.58 
 -10  -4 -13    9.70    1.66 
  13 -10   4   12.05    1.56 
 -13  10  -4   10.62    1.72 
  -4 -13  10    9.45    1.41 
  -4  13 -10    9.50    1.53 
 -10   4 -13    9.38    1.96 
 -10  -4  13   10.64    1.65 
   4 -13  11    0.30    1.29 
 -11  -4 -13    1.44    1.26 
  11  -4  13    2.36    1.19 
  13 -11   4    0.06    0.93 
 -13  11  -4    0.05    1.03 
 -11  -4  13    0.71    1.14 
  -4  13 -11    0.65    1.14 
  -4 -13  11    1.50    1.07 
 -11   4 -13   -0.13    1.04 
  12  -4  13    6.12    1.41 
 -12  -4 -13    8.29    1.69 
   4 -13  12    5.60    1.63 
  13 -12   4    8.12    1.69 
  -4 -13  12    8.58    1.49 
 -12   4 -13    9.14    2.00 
  -4  13 -12    6.43    1.60 
 -12  -4  13    9.11    1.69 
 -13  12  -4    7.45    1.86 
 -13   0  -5    1.09    1.28 
  -5  13   0    0.57    0.90 
   0   5 -13    3.20    1.59 
   0  -5  13    3.08    1.37 
  13   0   5    1.37    0.84 
 -13  -1  -5   38.98    2.58 
   1  -5  13   36.92    2.75 
  13  -1   5   34.21    2.20 
   1   5 -13   31.70    2.87 
   5 -13   1   36.87    2.29 
  13   1   5   37.42    2.17 
  -5  13  -1   33.36    2.29 
 -13  -1   5   36.01    2.23 
  -1   5 -13   39.86    2.93 
 -13   1  -5   36.71    2.58 
  -1  -5  13   38.30    2.76 
   5 -13   2    1.86    1.17 
 -13  -2  -5    1.77    1.02 
   2   5 -13    0.58    1.47 
  13  -2   5    1.96    0.96 
   2  -5  13    4.59    1.42 
  13   2   5    1.06    0.74 
  -2  -5  13    1.95    1.03 
  -2   5 -13    2.59    1.22 
 -13  -2   5    1.08    0.80 
 -13   2  -5    3.93    1.06 
  -5  13  -2    0.44    0.96 
 -13  -3  -5    2.22    0.88 
   5 -13   3   -0.07    1.01 
  13  -3   5    1.09    0.93 
   3  -5  13    1.11    0.89 
  -3   5 -13    0.16    1.24 
  13   3   5    1.39    0.67 
  -5  13  -3   -0.16    0.88 
  -3  -5  13    0.34    1.15 
 -13  -3   5    0.75    0.68 
 -13   3  -5    1.02    1.15 
   5 -13   4    1.69    1.06 
  -4  -5 -13    1.85    1.21 
   4  -5  13    1.15    0.85 
 -13  -4  -5    1.06    0.83 
  13  -4   5    2.82    1.07 
  -5 -13   4    1.12    0.56 
 -13  -4   5    1.67    0.66 
  -5  13  -4    1.18    0.95 
  -4   5 -13    1.60    1.01 
 -13   4  -5    0.53    0.94 
  -4  -5  13    1.97    1.17 
  13   4   5    1.81    0.61 
   5 -13   5   18.21    1.78 
  13  -5   5   12.91    1.47 
  -5  -5 -13   13.98    1.80 
   5  -5  13   13.57    1.72 
 -13  -5  -5   12.95    1.38 
  -5 -13   5   13.33    1.13 
 -13  -5   5   11.92    1.03 
 -13   5  -5   12.08    1.82 
  -5  13  -5   14.04    1.58 
  -5  -5  13   13.82    1.74 
  -5   5 -13   13.88    1.95 
   6  -5  13    0.76    1.08 
  13  -6   5    0.93    1.06 
   5 -13   6    2.00    1.13 
 -13  -6  -5    2.74    0.86 
  -6  -5 -13    0.94    0.86 
  -6   5 -13    0.40    1.37 
  -5 -13   6    2.39    0.78 
   6   5  13    1.57    0.82 
 -13   6  -5    2.88    1.37 
  -5  13  -6    2.06    0.97 
  -6  -5  13    1.76    0.92 
  13  -7   5   10.18    1.52 
   7  -5  13   14.43    1.65 
  -7  -5 -13   11.18    1.60 
   5 -13   7    8.81    1.33 
  -7   5 -13    7.96    1.71 
  -7  -5  13   10.32    1.57 
  -5  13  -7    9.72    1.29 
  -5 -13   7    7.56    1.13 
 -13   7  -5    8.77    1.77 
   7   5  13    9.17    1.23 
   5 -13   8    2.73    1.21 
  -8  -5 -13    1.08    1.15 
  13  -8   5    1.67    0.94 
   8  -5  13    0.99    1.09 
  -8  -5  13    2.37    1.21 
  -5 -13   8    1.25    0.89 
 -13   8  -5    0.29    1.25 
  -8   5 -13    2.66    1.44 
   8   5  13    1.11    0.84 
  -5  13  -8    1.21    0.81 
  13  -9   5   -1.20    1.12 
   5 -13   9    1.27    1.25 
   9  -5  13    0.65    1.11 
  -9  -5 -13   -0.29    1.08 
  -9   5 -13   -1.83    1.32 
 -13   9  -5    0.98    1.41 
  -5  13  -9    0.87    0.80 
  -9  -5  13    2.11    1.20 
  -5 -13   9    1.46    1.00 
 -10  -5 -13    3.95    1.35 
  13 -10   5    5.42    1.50 
  10  -5  13    3.90    1.29 
   5 -13  10    3.65    1.38 
 -10  -5  13    5.07    1.34 
 -13  10  -5    4.09    1.59 
  -5 -13  10    3.91    1.10 
  -5  13 -10    4.67    1.35 
 -10   5 -13    3.64    1.27 
 -11  -5 -13    8.42    1.52 
  13 -11   5    5.52    1.56 
   5 -13  11    6.63    1.57 
  11  -5  13    3.89    1.36 
 -13  11  -5    3.89    1.28 
 -11  -5  13    4.36    1.45 
  -5  13 -11    3.23    1.39 
 -11   5 -13    3.16    1.62 
  -5 -13  11    4.79    1.22 
 -12  -5 -13    1.40    1.39 
  13 -12   5   -0.87    1.38 
   5 -13  12    3.48    1.57 
  12  -5  13    2.54    1.09 
 -12   5 -13    1.61    1.28 
 -13  12  -5   -0.60    1.55 
 -12  -5  13    1.96    1.25 
  -5 -13  12    1.16    1.14 
  -5  13 -12   -0.18    1.29 
  13   0   6   16.70    1.48 
  -6  13   0   16.63    1.61 
   0  -6  13   17.17    1.73 
   0   6 -13   17.15    1.83 
 -13   0  -6   19.93    1.65 
   1  -6  13    6.19    1.40 
 -13  -1  -6    6.40    1.21 
  13  -1   6    8.08    1.12 
   1   6 -13    6.71    1.24 
 -13   1  -6    6.13    1.17 
  -1   6 -13    5.07    1.19 
  13   1   6    6.51    1.02 
  -6  13  -1    6.48    1.21 
  -1  -6  13    5.18    1.12 
  13  -2   6   -0.86    0.78 
   6 -13   2    1.31    0.78 
   2  -6  13   -0.79    1.05 
   2   6 -13   -0.53    0.78 
 -13  -2  -6    1.75    1.01 
  -6  13  -2    0.33    0.87 
  -2   6 -13   -0.33    1.11 
  13   2   6    0.42    0.65 
 -13   2  -6   -3.04    0.96 
 -13  -2   6    0.79    0.77 
  -2  -6  13   -1.61    1.00 
  13  -3   6    6.84    1.21 
   3  -6  13    9.15    1.35 
   6 -13   3   10.22    1.47 
 -13  -3  -6    9.29    1.28 
  -6  13  -3   11.09    1.40 
 -13   3  -6    9.83    1.64 
  13   3   6    9.19    1.00 
  -3   6 -13    9.41    1.68 
 -13  -3   6    8.76    1.12 
  -3  -6  13    7.01    1.46 
 -13  -4  -6   17.78    1.60 
   4  -6  13   13.77    1.58 
   6 -13   4   14.81    1.70 
  13  -4   6   13.35    1.57 
  -4  -6  13   13.96    1.60 
 -13   4  -6   12.26    1.62 
  -4   6 -13   10.62    1.79 
  -6  13  -4   12.66    1.55 
 -13  -4   6   13.71    1.22 
   5  -6  13    2.34    1.19 
 -13  -5  -6    2.93    0.96 
  13  -5   6    1.71    1.03 
   6 -13   5    3.08    0.97 
  -5   6 -13    0.83    0.98 
 -13   5  -6    3.05    1.32 
  -6  13  -5    3.01    1.07 
 -13  -5   6    3.07    0.68 
  -5  -6  13    4.55    1.26 
  -6 -13   5    1.83    0.57 
  -6  -6 -13   -0.02    0.79 
   6  -6  13    0.26    1.09 
 -13  -6  -6    0.30    0.82 
  13  -6   6    0.38    0.77 
   6 -13   6    0.48    1.09 
  -6  -6  13    0.51    1.08 
 -13   6  -6   -0.16    1.21 
  -6   6 -13   -0.60    0.93 
  -6  13  -6    0.11    0.95 
  -6 -13   6   -0.34    0.61 
  13  -7   6    2.66    1.21 
  -7  -6 -13    3.65    1.29 
   7  -6  13    4.37    1.10 
   6 -13   7    5.85    1.38 
  -6 -13   7    3.28    0.85 
  -7   6 -13    0.87    1.38 
  -7  -6  13    5.45    1.28 
 -13   7  -6    4.19    1.49 
  -6  13  -7    4.57    1.06 
   7   6  13    3.67    0.99 
   6 -13   8   -0.33    1.14 
  -8  -6 -13   -0.48    1.01 
   8  -6  13    0.33    1.11 
  13  -8   6   -0.11    1.19 
 -13   8  -6    0.22    1.31 
  -6  13  -8   -0.33    0.73 
  -8   6 -13    0.15    0.99 
  -8  -6  13   -0.35    0.75 
  -6 -13   8    1.19    0.84 
   9  -6  13   16.74    1.96 
  13  -9   6   21.34    2.17 
   6 -13   9   17.83    1.89 
  -9  -6 -13   19.38    2.04 
  -6 -13   9   17.24    1.64 
  -9   6 -13   15.71    2.04 
 -13   9  -6   16.55    2.22 
  -9  -6  13   17.74    1.78 
  -6  13  -9   14.91    1.87 
  13 -10   6    0.49    0.96 
 -10  -6 -13    0.60    1.17 
   6 -13  10    2.13    1.06 
  10  -6  13    2.19    1.23 
 -13  10  -6    0.55    1.46 
  -6  13 -10    2.94    1.29 
 -10  -6  13    0.96    1.08 
  -6 -13  10    1.75    0.93 
 -10   6 -13    1.97    1.56 
   6 -13  11    2.09    1.13 
  13 -11   6    2.62    1.12 
  11  -6  13    4.09    1.45 
 -11  -6 -13    2.37    1.28 
 -13  11  -6    2.04    1.58 
 -11   6 -13    4.23    1.41 
  -6 -13  11    3.37    1.13 
  -6  13 -11    4.08    1.42 
 -11  -6  13    3.02    1.23 
  12  -6  13    0.56    1.29 
 -12  -6 -13   -1.39    1.14 
 -12  -6  13    0.20    1.13 
 -13  12  -6   -0.73    1.13 
  -6 -13  12    0.54    1.05 
  -6  13 -12    0.81    0.99 
 -12   6 -13    0.77    1.61 
  13   0   7    0.78    0.85 
  -7  13   0    0.73    0.96 
   0   7 -13    1.78    1.16 
 -13   0  -7    0.99    1.01 
   0  -7  13    2.00    0.94 
 -13  -1  -7    7.33    1.34 
  13  -1   7    4.25    1.00 
   1  -7  13    5.78    1.38 
   1   7 -13    8.53    1.51 
  -1   7 -13    6.50    1.48 
  13   1   7    7.37    1.02 
 -13   1  -7    7.14    1.39 
  -1  -7  13    6.02    1.21 
  -7  13  -1    5.26    1.20 
   2   7 -13    4.41    1.34 
   2  -7  13    1.98    1.20 
   7 -13   2    4.66    1.21 
 -13  -2  -7    4.70    1.14 
  13  -2   7    4.52    1.04 
 -13  -2   7    5.19    1.02 
  13   2   7    2.94    0.79 
  -2  -7  13    2.67    1.22 
  -7  13  -2    2.55    1.08 
 -13   2  -7    4.08    1.31 
  -2   7 -13    0.46    1.15 
   3  -7  13    2.59    1.17 
  13  -3   7    0.62    0.86 
   3   7 -13    1.20    1.15 
 -13  -3  -7    1.59    0.94 
   7 -13   3    1.06    1.08 
  -7  13  -3    2.18    1.05 
 -13   3  -7    1.55    1.28 
  13   3   7    1.72    0.73 
  -3  -7  13    1.42    0.88 
 -13  -3   7    3.82    0.97 
  -3   7 -13    2.04    0.97 
   4  -7  13    2.37    0.96 
   7 -13   4    2.56    1.19 
  13  -4   7    2.76    1.05 
 -13  -4  -7    2.62    0.92 
  -4  -7  13    1.45    1.15 
 -13  -4   7    2.36    0.81 
 -13   4  -7    1.84    1.03 
  -7  13  -4    2.92    1.09 
  -4   7 -13    1.95    1.29 
   5  -7  13    6.97    1.28 
 -13  -5  -7    7.36    1.16 
   7 -13   5    5.18    1.37 
  13  -5   7    5.76    1.29 
 -13  -5   7    5.28    0.90 
  -5  -7  13    3.58    1.03 
  -5   7 -13    2.20    1.43 
 -13   5  -7    4.30    1.40 
  -7  13  -5    6.48    1.14 
   6  -7  13   -2.03    0.97 
 -13  -6  -7   -0.01    0.83 
  13  -6   7    1.18    1.10 
   7 -13   6    1.23    0.88 
  -6  -7  13    0.52    1.09 
 -13   6  -7    0.60    1.31 
 -13  -6   7    0.59    0.67 
  -7  13  -6    0.72    0.79 
  -6   7 -13   -0.46    1.27 
   7  -7  13   13.11    1.78 
  13  -7   7   12.72    1.72 
   7 -13   7   13.36    1.80 
  -7  -7 -13   11.96    1.71 
 -13   7  -7   13.31    1.95 
  -7  -7  13   12.85    1.69 
  -7   7 -13   11.31    1.88 
  -7  13  -7   11.68    1.54 
  13  -8   7    4.68    1.19 
   8  -7  13    4.09    1.39 
  -8  -7 -13    6.07    1.42 
   7 -13   8    5.66    1.22 
 -13   8  -7    4.77    1.36 
  -7 -13   8    4.70    0.99 
  -8  -7  13    4.91    1.35 
  -8   7 -13    4.56    1.68 
  -7  13  -8    5.57    1.23 
  -9  -7 -13    1.90    1.18 
  13  -9   7    2.90    1.10 
   7 -13   9    1.08    0.97 
   9  -7  13    0.76    0.90 
  -9   7 -13    1.04    1.53 
  -7  13  -9    1.73    1.01 
  -7 -13   9    1.71    0.92 
  -9  -7  13    2.20    1.17 
 -13   9  -7    2.30    1.17 
 -10  -7 -13    3.91    1.27 
  13 -10   7    1.79    1.40 
  10  -7  13    3.30    1.43 
   7 -13  10    0.74    1.02 
  -7  13 -10    1.94    1.34 
 -10  -7  13    4.13    1.28 
 -10   7 -13    3.09    1.37 
 -13  10  -7   -1.19    1.37 
  -7 -13  10    2.04    1.05 
  11  -7  13   -1.36    1.17 
  13 -11   7   -0.39    1.47 
   7 -13  11    0.46    1.06 
 -11  -7 -13    0.62    1.23 
 -11   7 -13   -1.41    1.63 
  -7  13 -11   -1.45    1.23 
  -7 -13  11   -1.03    0.89 
 -11  -7  13    0.06    1.08 
 -13  11  -7   -0.38    1.62 
 -13   0  -8   13.98    1.76 
   0  -8  13   16.47    1.72 
  13   0   8   17.71    1.53 
  -8  13   0   13.11    1.56 
   0   8 -13   13.93    1.65 
 -13  -1  -8    0.17    0.97 
   1   8 -13    2.62    0.94 
   1  -8  13    1.96    1.18 
  13  -1   8    0.65    0.81 
  -1   8 -13    1.92    0.96 
  -8  13  -1    1.27    0.84 
  -1  -8  13    1.55    1.16 
 -13   1  -8    0.08    1.04 
  13   1   8    1.09    0.83 
 -13  -2  -8    1.07    1.03 
   8 -13   2    1.82    1.09 
   2   8 -13    0.43    0.82 
   2  -8  13   -0.42    1.09 
  13  -2   8    0.61    0.88 
  13   2   8    1.47    0.74 
  -2   8 -13    1.14    1.16 
  -8  13  -2    1.65    1.05 
 -13  -2   8    1.23    0.90 
 -13   2  -8    0.56    1.16 
  -2  -8  13    0.30    1.10 
  13  -3   8    6.65    1.22 
 -13  -3  -8    3.97    1.14 
   3   8 -13    7.22    1.48 
   3  -8  13    3.94    1.34 
   8 -13   3    7.02    1.41 
  -3   8 -13    9.31    1.61 
  -8  13  -3    5.49    1.29 
  -3  -8  13    7.46    1.27 
 -13   3  -8    6.32    1.52 
 -13  -3   8    6.14    1.18 
   4  -8  13    1.45    1.22 
 -13  -4  -8    0.38    0.88 
   8 -13   4    1.86    0.92 
  13  -4   8    0.72    0.97 
  -4   8 -13   -1.33    1.18 
  -4  -8  13    1.63    1.14 
  -8  13  -4    2.58    1.16 
 -13  -4   8    0.57    0.86 
 -13   4  -8    0.74    0.93 
  13  -5   8    3.44    0.98 
   8 -13   5    2.22    1.27 
 -13  -5  -8    4.72    1.19 
   5  -8  13    3.78    1.32 
  -5   8 -13    5.08    1.30 
 -13  -5   8    3.98    0.91 
  -5  -8  13    6.68    1.40 
 -13   5  -8    4.80    1.51 
  -8  13  -5    3.44    1.30 
 -13  -6  -8    7.20    1.22 
   6  -8  13    8.40    1.56 
   8 -13   6    7.87    1.56 
  13  -6   8    6.17    1.32 
  -6   8 -13    6.37    1.39 
 -13   6  -8    6.53    1.68 
 -13  -6   8    6.63    1.03 
  -6  -8  13    5.07    1.14 
  -8  13  -6    8.80    1.56 
   7  -8  13   -0.22    0.83 
  13  -7   8    1.33    1.16 
   8 -13   7   -1.46    1.14 
  -7   8 -13    1.47    1.08 
 -13   7  -8   -0.11    1.04 
  -7  -8  13   -1.87    0.99 
  -8  13  -7   -0.76    1.15 
  13  -8   8    4.66    1.45 
   8  -8  13    1.80    1.34 
   8 -13   8    5.07    1.21 
 -13   8  -8    2.77    1.30 
  -8  13  -8    3.11    1.39 
  -8   8 -13    2.43    1.19 
  -8  -8  13    4.08    1.23 
   8 -13   9    0.28    1.26 
  13  -9   8    0.29    1.32 
  -9  -8 -13    0.77    1.12 
   9  -8  13    2.02    1.38 
  -9  -8  13    2.35    1.17 
  -9   8 -13    0.78    1.46 
 -13   9  -8    1.99    1.20 
  -8  13  -9    2.22    1.34 
 -10  -8 -13   -1.17    1.20 
  13 -10   8   -1.15    1.33 
  10  -8  13   -0.20    1.27 
   8 -13  10   -0.07    1.35 
 -10   8 -13   -0.41    1.48 
 -10  -8  13   -1.53    1.13 
  -8  13 -10   -1.58    0.82 
 -13  10  -8   -0.60    1.14 
 -11  -8 -13   -2.75    1.26 
  11  -8  13    1.32    1.08 
 -11  -8  13    1.04    1.10 
 -11   8 -13   -3.32    1.40 
 -13  11  -8   -1.74    1.19 
  -8  13 -11    0.76    1.52 
   0   9 -13    3.40    1.29 
  -9  13   0    2.64    0.96 
 -13   0  -9    2.99    1.20 
   0  -9  13    2.40    0.98 
  13   0   9    0.71    0.89 
   1  -9  13    3.24    1.27 
   1   9 -13    1.59    1.17 
  13  -1   9    2.04    1.00 
  -9  13   1    3.49    1.05 
 -13  -1  -9    2.80    1.19 
  -9  13  -1    3.77    1.06 
 -13   1  -9    3.62    1.30 
  -1   9 -13    5.26    1.37 
  -1  -9  13    2.00    1.24 
  13   1   9    3.42    0.96 
   9 -13   2    7.03    1.23 
 -13  -2  -9    6.96    1.36 
   2  -9  13    5.02    1.37 
  13  -2   9    5.50    1.12 
   2   9 -13    7.07    1.47 
  -2   9 -13    4.35    1.14 
  -2  -9  13    6.13    1.43 
 -13  -2   9    8.02    1.24 
  -9  13  -2    3.64    1.05 
 -13   2  -9    6.05    1.51 
 -13  -3  -9    3.42    1.17 
   3   9 -13    2.11    0.97 
  13  -3   9    1.22    1.00 
   9 -13   3    3.93    1.31 
   3  -9  13    3.65    1.32 
  -3  -9  13    4.14    1.31 
 -13  -3   9    3.80    1.15 
 -13   3  -9    2.73    1.43 
  -3   9 -13    3.83    1.41 
  -9  13  -3    0.70    0.85 
   4  -9  13   22.14    2.17 
   9 -13   4   19.65    2.06 
 -13  -4  -9   23.05    1.99 
  13  -4   9   21.19    1.96 
  -9  13  -4   17.62    1.91 
  -4  -9  13   19.29    2.01 
 -13   4  -9   16.69    1.97 
  -4   9 -13   18.32    2.02 
 -13  -4   9   20.08    1.78 
  13  -5   9    0.83    1.12 
   9 -13   5    1.20    0.95 
 -13  -5  -9    3.11    1.18 
   5  -9  13    0.45    1.23 
 -13   5  -9    0.71    1.44 
  -5   9 -13    2.90    1.16 
 -13  -5   9    2.31    0.98 
  -9  13  -5    1.04    0.96 
  -5  -9  13    1.26    1.17 
   6  -9  13    3.47    1.44 
 -13  -6  -9    1.80    1.14 
   9 -13   6    0.11    1.27 
  13  -6   9    3.34    1.35 
 -13   6  -9    4.24    1.60 
  -6   9 -13    2.36    1.46 
  -6  -9  13    1.03    1.17 
  -9  13  -6    0.68    0.98 
 -13  -6   9    2.57    0.96 
   9 -13   7   -0.92    0.83 
  13  -7   9    2.37    1.30 
   7  -9  13   -0.87    1.24 
 -13  -7  -9    0.23    1.48 
  -9  13  -7    0.75    1.00 
  -7   9 -13   -1.17    1.28 
  -7  -9  13    0.80    1.07 
 -13   7  -9    2.42    1.16 
   9 -13   8    1.06    1.32 
  13  -8   9   -0.52    1.25 
   8  -9  13    1.96    1.39 
 -13   8  -9    2.99    1.28 
  -8   9 -13    2.04    1.24 
  -9  13  -8    0.82    1.33 
  -8  -9  13    2.87    1.19 
   9 -13   9   -0.98    1.31 
   9  -9  13    0.08    1.31 
  13  -9   9    0.60    1.34 
 -13   9  -9   -3.16    1.36 
  -9   9 -13   -0.85    1.05 
  -9  -9  13    0.92    1.12 
  -9  13  -9   -0.62    1.34 
  10  -9  13    7.67    1.50 
  13 -10   9    7.87    1.81 
 -13  10  -9    7.68    2.01 
 -10  -9  13    8.19    1.47 
  -9  13 -10    7.76    1.89 
 -10   9 -13    8.34    2.11 
   0  10 -13   32.22    2.50 
   0 -10  13   31.09    2.32 
 -10  13   0   32.63    2.55 
  13   0  10   30.29    2.12 
 -13   0 -10   27.37    2.23 
 -10  13   1    3.23    1.38 
   1 -10  13    5.51    1.43 
   1  10 -13    4.05    1.35 
  13  -1  10    3.12    1.04 
 -13  -1 -10    6.14    1.42 
 -13  -1  10    4.87    1.23 
  -1 -10  13    3.69    1.37 
 -10  13  -1    3.30    1.10 
  -1  10 -13    4.40    1.39 
  13   1  10    5.76    1.05 
 -13   1 -10    6.01    1.27 
   2 -10  13    5.67    1.49 
  13  -2  10    7.41    1.27 
 -13  -2 -10    5.13    1.40 
  10 -13   2    8.32    1.55 
   2  10 -13    5.38    1.36 
  -2 -10  13    6.35    1.46 
  -2  10 -13    6.32    1.49 
 -10  13  -2    6.73    1.31 
 -13   2 -10    5.92    1.56 
 -13  -2  10    6.06    1.29 
  13  -3  10    0.50    1.03 
  10 -13   3    0.04    0.89 
   3 -10  13   -1.72    1.13 
   3  10 -13   -1.05    1.00 
 -13  -3 -10    1.48    1.07 
 -13   3 -10   -0.73    1.31 
  -3 -10  13    1.08    1.20 
 -13  -3  10    0.96    1.00 
 -10  13  -3    0.43    0.90 
  -3  10 -13   -1.07    1.13 
  13  -4  10    0.72    1.08 
 -13  -4 -10    0.86    1.09 
   4 -10  13    0.69    0.91 
  10 -13   4   -0.71    1.17 
 -13  -4  10    2.15    1.15 
 -10  13  -4    1.08    0.97 
  -4  10 -13   -0.88    0.86 
 -13   4 -10    0.57    1.11 
  -4 -10  13    0.20    0.86 
  10 -13   5    1.37    1.33 
   5 -10  13    1.58    1.03 
  13  -5  10    0.40    1.13 
 -13  -5 -10   -0.10    1.01 
 -10  13  -5    1.43    1.26 
  -5 -10  13    1.71    1.18 
 -13  -5  10   -0.15    0.96 
 -13   5 -10    2.42    1.51 
  -5  10 -13    2.18    1.35 
 -13  -6 -10    6.16    1.33 
  10 -13   6    3.90    1.45 
   6 -10  13    6.27    1.34 
  13  -6  10    6.34    1.48 
  -6 -10  13    6.19    1.37 
 -13   6 -10    4.63    1.40 
 -10  13  -6    5.22    1.57 
 -13  -6  10    3.96    1.10 
  -6  10 -13    7.56    1.70 
   7 -10  13   -1.26    0.88 
  13  -7  10   -1.03    1.20 
 -13  -7 -10   -0.96    1.21 
  10 -13   7   -0.91    1.20 
 -13   7 -10   -0.39    1.39 
 -10  13  -7    0.12    1.34 
  -7  10 -13   -0.40    1.36 
  -7 -10  13   -0.57    1.05 
  10 -13   8    7.52    1.69 
  13  -8  10    4.93    1.59 
   8 -10  13    4.77    1.38 
  -8 -10  13    7.66    1.46 
 -10  13  -8    7.36    1.84 
 -13   8 -10    9.01    2.00 
  -8  10 -13    7.46    1.98 
  13  -9  10    3.20    1.50 
  -9  10 -13    3.80    1.46 
 -10  13  -9    2.81    1.29 
 -13   9 -10    0.03    1.64 
  -9 -10  13    2.21    1.15 
 -13   0 -11    1.26    1.26 
   0  11 -13    1.54    1.15 
   0 -11  13    0.93    0.95 
  13   0  11    2.43    1.00 
 -11  13   0    2.49    1.39 
 -11  13   1    3.45    1.17 
  13  -1  11    4.39    1.16 
   1 -11  13    4.52    1.48 
   1  11 -13    5.12    1.38 
 -13  -1 -11    5.23    1.24 
  -1 -11  13    5.56    1.45 
  -1  11 -13    5.43    1.47 
 -13   1 -11    4.62    1.26 
 -13  -1  11    5.35    1.34 
 -11  13  -1    3.31    1.44 
   2  11 -13    1.39    1.20 
   2 -11  13    2.08    1.30 
  13  -2  11    1.67    1.04 
 -13  -2 -11    2.48    1.25 
  -2 -11  13    2.77    1.02 
 -13   2 -11    3.04    1.15 
  -2  11 -13    1.78    1.27 
 -13  -2  11    1.64    1.24 
 -11  13  -2    2.48    1.11 
   3  11 -13    3.06    1.28 
  13  -3  11    1.26    1.10 
   3 -11  13    2.65    1.09 
  11 -13   3    2.52    1.33 
 -13  -3 -11    2.24    1.29 
 -13  -3  11    2.17    1.17 
 -13   3 -11    0.97    1.40 
  -3 -11  13    3.39    1.30 
  -3  11 -13    1.46    1.23 
 -11  13  -3    0.77    0.97 
  11 -13   4    1.83    1.04 
   4 -11  13    0.42    1.26 
 -13  -4 -11    2.58    1.23 
  13  -4  11    0.91    1.10 
 -13  -4  11    2.64    1.21 
 -11  13  -4    1.96    1.14 
  -4  11 -13    1.84    1.33 
  -4 -11  13    2.42    1.21 
 -13   4 -11    4.74    1.64 
   5 -11  13    2.30    1.42 
  11 -13   5    3.70    1.51 
 -13  -5 -11    5.05    1.39 
  13  -5  11    2.42    1.27 
 -11  13  -5    3.92    1.54 
 -13  -5  11    3.01    1.09 
 -13   5 -11    4.03    1.32 
  -5  11 -13    3.54    1.51 
  -5 -11  13    2.67    1.16 
 -13  -6 -11    0.80    1.25 
  11 -13   6   -0.38    0.95 
  13  -6  11    0.71    1.24 
   6 -11  13    0.34    1.35 
 -11  13  -6    0.81    1.49 
 -13  -6  11   -0.17    0.89 
  -6 -11  13    1.60    1.17 
  -6  11 -13    0.00    1.43 
 -13   6 -11    2.75    1.66 
  11 -13   7    4.27    1.57 
   7 -11  13    4.93    1.70 
  13  -7  11    3.59    1.51 
 -13  -7 -11    2.10    1.44 
 -13  -7  11    3.59    1.48 
  -7  11 -13    5.09    1.74 
 -11  13  -7    2.72    1.76 
 -13   7 -11    6.92    1.98 
  -7 -11  13    3.59    1.40 
  13  -8  11   -0.19    1.36 
  -8 -11  13    0.63    1.24 
  -8  11 -13   -1.89    1.54 
 -13   8 -11    1.58    1.67 
 -11  13  -8    0.38    1.31 
 -13   0 -12    1.07    1.43 
   0 -12  13    1.74    1.29 
 -12  13   0   -0.28    0.96 
   0  12 -13    0.64    1.14 
 -12  13   1    4.31    1.54 
   1  12 -13    3.17    1.29 
   1 -12  13    2.65    1.40 
 -13  -1 -12    4.18    1.50 
  13  -1  12    3.35    1.14 
 -13  -1  12    4.94    1.39 
 -13   1 -12    2.51    1.55 
 -12  13  -1    4.39    1.54 
  -1 -12  13    3.16    1.38 
  -1  12 -13    4.01    1.39 
   2  12 -13    2.66    1.28 
  13  -2  12    3.38    1.19 
 -13  -2 -12    2.25    1.38 
   2 -12  13    4.98    1.24 
 -13  -2  12    5.34    1.40 
 -12  13  -2    5.99    1.63 
  -2 -12  13    2.75    1.07 
 -13   2 -12    4.27    1.61 
  -2  12 -13    2.92    1.32 
  13  -3  12    7.43    1.44 
  12 -13   3    6.13    1.57 
   3 -12  13    7.87    1.68 
   3  12 -13    5.69    1.53 
 -13  -3 -12    9.50    1.65 
 -12  13  -3    6.80    1.45 
 -13   3 -12    5.73    1.47 
 -13  -3  12    5.44    1.40 
  -3  12 -13    5.16    1.52 
  -3 -12  13    9.99    1.60 
  12 -13   4    2.48    1.43 
   4 -12  13    0.08    1.38 
 -13  -4 -12    0.97    1.27 
  13  -4  12    1.30    1.16 
 -13  -4  12    2.23    1.18 
 -12  13  -4    1.39    1.16 
  -4  12 -13    3.65    1.42 
 -13   4 -12    0.61    1.56 
  -4 -12  13    0.58    1.17 
 -13  -5 -12    2.38    1.37 
   5 -12  13    1.16    1.45 
  12 -13   5    3.08    1.51 
  13  -5  12    2.30    1.31 
  -5  12 -13    1.44    1.39 
  -5 -12  13    3.28    1.27 
 -12  13  -5   -0.52    1.64 
 -13  -5  12    2.89    1.24 
 -13   5 -12    0.44    1.13 
 -13  -6 -12   -1.45    1.14 
  13  -6  12   -1.64    1.18 
 -13  -6  12    1.48    1.07 
 -12  13  -6    0.32    1.63 
  -6 -12  13   -0.15    1.08 
  -6  12 -13    0.12    1.39 
 -13   6 -12   -0.37    1.53 
 -13   0 -13    2.07    1.36 
 -13   0  13    1.61    1.07 
 -13  13   0   -2.91    1.54 
   0 -13  13   -0.85    1.42 
   0  13 -13    1.10    1.32 
 -13  -1 -13   15.95    2.32 
  13  -1  13   20.82    2.47 
   1  13 -13   14.57    1.98 
   1 -13  13   17.86    2.22 
 -13  13   1   14.32    2.37 
  -1 -13  13   18.06    2.12 
  -1  13 -13   14.52    2.09 
 -13  13  -1   10.18    1.88 
 -13   1 -13   16.10    2.14 
 -13  -1  13   17.14    1.88 
 -13  -2 -13    1.64    1.54 
  13  -2  13    1.01    1.21 
   2  13 -13   -0.16    1.14 
   2 -13  13    1.33    1.44 
 -13  13   2   -2.70    1.55 
  -2 -13  13    0.64    0.95 
  -2  13 -13    1.06    1.38 
 -13  13  -2   -3.03    1.52 
 -13   2 -13    0.86    1.56 
 -13  -2  13    3.04    1.32 
 -13  -3 -13    3.82    1.62 
   3  13 -13    2.22    1.42 
  13  -3  13    4.98    1.42 
   3 -13  13    5.53    1.75 
  -3 -13  13    4.35    1.43 
  -3  13 -13    5.49    1.59 
 -13  13  -3    2.04    1.76 
 -13  -3  13    6.65    1.51 
 -13   3 -13    7.27    1.95 
 -13  -4 -13    0.40    1.33 
  13  -4  13    0.94    1.25 
 -13  -4  13    0.92    1.23 
 -13  13  -4   -0.59    1.22 
  -4 -13  13   -0.64    1.19 
  -4  13 -13   -0.26    0.98 
 -13   4 -13    2.06    1.37 
 -14   0   0   -3.39    1.03 
   0   0 -14    0.20    1.13 
   0   0  14   -0.89    1.12 
   1   0  14    2.70    1.28 
  -1   0 -14    0.92    1.25 
  -1   0  14    1.09    1.27 
 -14  -1   0    2.26    1.15 
 -14   1   0    2.34    1.19 
 -14  -1   0    3.09    0.45 
  -2   0 -14   -4.07    1.31 
 -14   2   0   -0.58    1.16 
 -14   2   0    0.87    0.78 
   2   0  14   -2.31    1.11 
 -14  -2   0   -0.09    0.82 
  -2   0  14   -2.78    1.12 
   3   0  14    2.97    1.21 
  -3   0 -14    6.46    1.34 
 -14  -3   0    4.49    0.96 
 -14   3   0    4.05    0.99 
 -14   3   0    5.95    1.17 
  -3   0  14    5.09    1.15 
   0 -14   3    3.69    0.99 
   0 -14   4    0.31    0.89 
 -14   4   0   -2.37    1.08 
  -4   0 -14   -0.81    1.63 
 -14  -4   0    2.01    0.88 
   4   0  14    1.33    1.15 
   0  14  -4    0.85    0.94 
  -4   0  14    0.17    1.20 
 -14   5   0   26.05    2.06 
  -5   0 -14   22.58    2.34 
  -5   0  14   24.57    2.04 
   0 -14   5   24.37    1.91 
   0  14  -5   23.57    1.67 
   5   0  14   27.75    2.18 
 -14  -5   0   24.41    1.70 
 -14   6   0    3.20    1.06 
   0  14  -6    1.73    0.84 
   0 -14   6    3.22    1.03 
  -6   0 -14    2.61    1.09 
  -6   0  14    1.13    0.90 
   6   0  14    3.06    1.07 
   0 -14   7    0.08    0.91 
   7   0  14   -0.55    0.87 
   0  14  -7    1.01    0.85 
 -14   7   0    0.03    0.88 
  -7   0 -14   -0.24    0.91 
   0  14  -8   11.92    1.45 
   0 -14   8   13.81    1.58 
   8   0  14   15.76    1.61 
  -8   0 -14   11.45    1.72 
 -14   8   0   14.68    1.93 
   9   0  14    1.53    0.95 
 -14   9   0   -0.49    1.29 
   0  14  -9    2.45    1.10 
   0 -14   9   -0.27    1.01 
  -9   0 -14    0.92    1.02 
   0  14 -10    0.98    0.98 
   0 -14  10    0.27    1.09 
  10   0  14    2.14    1.05 
 -14  10   0    1.72    1.13 
 -10   0 -14    1.64    1.41 
 -11   0  14    2.15    1.05 
   0 -14  11    0.84    1.18 
 -14  11   0    2.97    1.58 
  11   0  14    3.01    1.12 
 -11   0 -14    0.00    1.40 
   0  14 -11    2.43    1.22 
 -12   0  14    5.36    1.65 
 -12   0 -14    5.42    1.59 
 -14  12   0    4.11    1.45 
   0 -14  12    1.74    1.42 
   0  14 -12    3.46    1.38 
   0   1  14    6.99    1.47 
  -1  14   0    3.42    1.00 
   0   1 -14    7.58    1.45 
   0  -1  14    6.30    1.50 
 -14   0  -1    4.99    1.30 
   1  -1  14   -1.28    1.11 
  -1  -1 -14   -5.06    1.47 
  -1   1  14   -1.55    1.09 
 -14  -1  -1   -0.80    0.64 
 -14   1  -1   -1.63    1.02 
   1   1  14   -3.96    1.02 
  -1  -1  14    1.95    1.33 
  -1  14  -1   -1.90    0.80 
  -1   1 -14   -0.81    1.01 
   1 -14   2   11.93    1.25 
 -14   2   1   12.17    1.18 
 -14  -2  -1   13.02    1.43 
  -2  -1 -14    7.75    1.79 
   2  -1  14    9.23    1.55 
 -14   2  -1    7.90    1.41 
 -14  -2   1   10.23    1.32 
  -1  14  -2   11.12    1.20 
  -2  -1  14   11.02    1.75 
  -2   1 -14    9.89    1.83 
   2   1  14    6.92    1.55 
   3  -1  14    2.54    1.13 
  -3  -1 -14    4.19    1.23 
   1 -14   3    2.77    0.96 
 -14  -3  -1    4.94    0.97 
  -3  -1  14    4.47    1.12 
  -1 -14   3    4.25    0.92 
   3   1  14    3.54    1.22 
 -14   3  -1    4.17    1.10 
  -1  14  -3    4.58    0.86 
 -14  -3   1    5.08    0.98 
  -3   1 -14    4.12    1.26 
   4  -1  14    1.67    1.19 
   1 -14   4   -1.42    0.87 
  -4  -1 -14    3.15    1.62 
 -14  -4  -1    3.10    0.92 
 -14   4  -1    2.54    1.02 
  -4   1 -14   -2.69    1.55 
  -1  14  -4   -0.42    0.79 
   4   1  14    1.46    1.12 
  -1 -14   4   -0.37    0.82 
  -4  -1  14   -0.84    1.15 
 -14  -4   1    1.67    0.89 
 -14  -5  -1    7.05    1.05 
  -5  -1 -14    5.59    1.56 
   5  -1  14    9.69    1.43 
   1 -14   5    6.92    1.20 
 -14  -5   1    7.45    1.04 
  -5   1 -14    6.98    1.41 
  -5  -1  14    6.60    1.28 
  -1 -14   5    8.75    1.23 
  -1  14  -5    8.04    1.16 
   5   1  14    9.80    1.35 
 -14   5  -1    6.25    1.50 
  -6  -1 -14    3.52    1.15 
   1 -14   6    5.75    1.18 
   6  -1  14    5.70    1.22 
  -6  -1  14    3.69    1.06 
  -6   1 -14    4.82    1.25 
 -14   6  -1    4.26    1.17 
   6   1  14    4.28    1.10 
  -1 -14   6    3.79    1.01 
  -1  14  -6    2.50    0.94 
   7  -1  14    2.07    1.00 
   1 -14   7    1.24    0.99 
  -7  -1 -14    1.95    1.07 
  -1 -14   7    2.63    0.99 
 -14   7  -1    3.63    1.15 
   7   1  14    1.22    0.94 
  -7  -1  14    1.83    1.24 
  -7   1 -14    3.46    1.13 
  -1  14  -7    1.17    0.93 
   8  -1  14   12.87    1.52 
   1 -14   8   11.59    1.55 
  -8  -1 -14   10.75    1.65 
  -8  -1  14   11.44    1.71 
  -1  14  -8   12.16    1.53 
   8   1  14   14.76    1.56 
  -8   1 -14   10.80    1.66 
 -14   8  -1   13.11    1.72 
  -1 -14   8   14.76    1.58 
 -14   9   1    7.35    1.49 
   1 -14   9    6.73    1.35 
   9  -1  14    5.96    1.26 
   1  14  -9    7.30    2.01 
  -9  -1 -14    4.12    1.53 
  -9  -1  14    8.25    1.62 
 -14   9  -1    9.71    1.87 
  -1  14  -9    6.08    1.23 
  -1 -14   9    6.73    1.32 
  -9   1 -14    8.43    1.55 
   9   1  14    6.52    1.20 
 -10  -1 -14    5.33    1.62 
   1 -14  10    3.96    1.30 
  10  -1  14    2.41    1.11 
 -14  10   1    0.70    1.44 
   1  14 -10    1.47    1.13 
 -10   1 -14    2.51    1.51 
  -1 -14  10    2.08    1.10 
  -1  14 -10    1.78    1.08 
  10   1  14    1.92    1.10 
 -14  10  -1    4.40    1.29 
 -10  -1  14    4.58    1.49 
   1  14 -11    0.05    0.96 
 -14  11   1    0.18    1.08 
 -11  -1 -14    1.94    1.50 
  11  -1  14   -0.21    0.98 
   1 -14  11    0.42    1.23 
 -11   1 -14   -2.04    1.38 
  -1  14 -11   -0.64    1.07 
 -14  11  -1    0.09    1.36 
 -11  -1  14    1.41    1.00 
  -1 -14  11   -0.85    1.04 
   1  14 -12    0.33    1.08 
 -12  -1 -14    3.45    1.42 
   1 -14  12    1.20    1.42 
  12  -1  14    0.47    1.13 
 -14  12   1    1.18    1.66 
  -1 -14  12   -0.62    1.13 
  -1  14 -12    1.20    1.25 
 -12  -1  14    1.85    1.43 
 -12   1 -14    1.32    1.30 
 -14  12  -1    0.95    1.59 
  -2  14   0   11.20    1.24 
   0  -2  14   10.54    1.65 
 -14   0  -2    7.54    1.38 
  14   0   2   10.74    1.25 
   0   2 -14    9.21    1.58 
 -14   1   2    6.02    1.38 
  14  -1   2    4.07    1.03 
   1   2 -14    8.34    1.68 
   1  -2  14    7.24    1.45 
 -14  -1  -2    5.50    1.17 
  -2  14   1    6.50    1.05 
 -14   1  -2    6.43    1.11 
  -1  -2  14    6.16    1.51 
  -1   2 -14    6.10    1.28 
  -2  14  -1    7.01    1.05 
   1   2  14    4.68    1.36 
   2 -14   2   11.38    1.36 
 -14  -2  -2   15.10    1.51 
   2  -2  14   12.93    1.66 
  14  -2   2   14.86    1.52 
  -2  -2 -14   11.87    1.65 
 -14   2  -2   13.20    1.66 
   2   2  14   11.72    1.62 
  -2   2 -14   18.19    2.03 
  -2  14  -2   14.35    1.35 
 -14  -2   2   13.47    0.95 
  -2  -2  14   13.85    1.63 
   2 -14   3    1.37    1.07 
   3  -2  14    4.99    1.06 
  14  -3   2    5.65    1.14 
 -14  -3  -2    4.36    1.05 
  -3  -2 -14    8.01    1.77 
  -2  14  -3    4.46    0.92 
  -3  -2  14    5.39    1.19 
   3   2  14    4.33    1.23 
 -14   3  -2    3.64    1.05 
  -3   2 -14    6.71    1.37 
  -2 -14   3    4.88    0.86 
  14  -4   2    2.07    1.10 
  -4  -2 -14    3.61    1.17 
   2 -14   4    2.79    1.07 
 -14  -4  -2    3.34    0.89 
   4  -2  14    2.67    1.25 
  -2 -14   4    3.21    0.87 
  -4  -2  14    2.98    1.29 
 -14   4  -2    3.42    1.06 
   4   2  14    5.41    1.23 
  -2  14  -4    1.57    0.97 
  -4   2 -14    4.62    1.72 
  -5  -2 -14    5.22    1.47 
  14  -5   2    5.33    1.25 
 -14  -5  -2    5.92    0.99 
   5  -2  14    6.34    1.31 
   2 -14   5    6.48    1.21 
   5   2  14    5.84    1.19 
  -2  14  -5    8.15    1.14 
 -14   5  -2    6.73    1.29 
 -14  -5   2    7.80    1.01 
  -2 -14   5    6.03    0.97 
  -5   2 -14    5.65    1.54 
  -5  -2  14    7.34    1.49 
  -6  -2 -14    2.10    1.37 
   6  -2  14    2.86    1.12 
   2 -14   6    3.08    0.91 
  14  -6   2    3.98    1.20 
  -6  -2  14    3.42    1.08 
 -14   6  -2    3.65    1.11 
  -6   2 -14    5.14    1.25 
   6   2  14    3.36    1.03 
  -2 -14   6    3.36    1.01 
  -2  14  -6    3.86    1.04 
  14  -7   2    1.81    0.91 
  -7  -2 -14    4.16    1.41 
   2 -14   7    3.27    1.18 
   7  -2  14    2.15    1.08 
   7   2  14    4.77    1.08 
  -2  14  -7    2.94    1.06 
 -14   7  -2    4.15    1.16 
  -7   2 -14    4.99    1.28 
  -2 -14   7    3.29    0.97 
  -7  -2  14    5.96    1.48 
   8  -2  14    2.54    1.11 
   2 -14   8    2.46    1.17 
  14  -8   2    2.09    1.18 
  -8  -2 -14    3.10    1.38 
  -8  -2  14    2.05    1.33 
  -8   2 -14    1.82    1.12 
 -14   8  -2    2.74    1.10 
  -2  14  -8    2.29    1.06 
   8   2  14    2.63    0.95 
  -2 -14   8    4.12    1.07 
   9  -2  14    2.68    1.17 
   2 -14   9    2.51    1.27 
  14  -9   2    2.22    1.02 
  -9  -2 -14    1.16    1.40 
  -2  14  -9    4.19    1.13 
  -9  -2  14    6.30    1.56 
  -9   2 -14    4.65    1.32 
  -2 -14   9    3.57    1.16 
 -14   9  -2    2.48    1.46 
   9   2  14    3.77    1.12 
 -10  -2 -14    3.19    1.51 
   2 -14  10    2.48    1.26 
  10  -2  14    1.77    1.12 
 -14  10  -2    2.74    1.55 
  -2  14 -10    1.93    1.14 
  10   2  14    2.44    1.15 
 -10   2 -14    2.70    1.54 
 -10  -2  14    4.25    1.43 
  -2 -14  10    2.39    1.14 
 -11  -2 -14    0.46    1.01 
  11  -2  14    2.19    1.11 
   2 -14  11    0.99    1.24 
 -11   2 -14    1.14    1.21 
  -2 -14  11    0.86    1.16 
 -14  11  -2    1.02    1.10 
  -2  14 -11    0.25    1.06 
 -11  -2  14    3.56    1.15 
  12  -2  14    1.43    1.34 
 -14  12   2    1.04    1.26 
 -12  -2 -14    3.31    1.71 
   2 -14  12    1.43    1.45 
 -14  12  -2    1.05    1.62 
  -2 -14  12    1.82    1.28 
 -12  -2  14    2.99    1.44 
 -12   2 -14    1.34    1.68 
  -2  14 -12    2.33    1.41 
   0  -3  14    1.37    1.20 
   0   3 -14    1.71    1.04 
  -3  14   0    0.91    0.75 
 -14   0  -3    1.49    0.94 
  14   0   3    1.02    0.78 
 -14  -1  -3   18.95    1.69 
  -3  14   1   13.41    1.40 
  14  -1   3   13.30    1.40 
   1   3 -14   13.76    1.74 
 -14   1   3   16.21    1.41 
   1  -3  14   18.29    1.90 
  14   1   3   16.84    1.45 
  -1  -3  14   16.84    1.91 
  -3  14  -1   17.63    1.50 
  -1   3 -14   13.83    1.87 
 -14   1  -3   17.32    1.78 
  14  -2   3   -0.21    0.89 
   2  -3  14    0.52    1.08 
 -14  -2  -3    1.96    0.91 
   3 -14   2   -0.91    0.88 
 -14  -2   3    2.38    0.67 
  -3  14  -2    0.61    0.82 
  -2   3 -14    0.06    1.25 
 -14   2  -3    1.43    1.11 
  14   2   3    0.82    0.70 
  -2  -3  14    1.24    0.90 
 -14  -3  -3    1.25    0.83 
  14  -3   3    0.67    0.69 
   3 -14   3   -2.03    0.94 
  -3  -3 -14    1.82    1.08 
   3  -3  14    0.25    0.84 
 -14   3  -3   -0.04    1.13 
  -3  14  -3    1.10    0.86 
 -14  -3   3    0.76    0.47 
  -3   3 -14    1.27    1.14 
   3   3  14    0.32    1.04 
  14   3   3    0.55    0.62 
  -3  -3  14    0.59    1.17 
 -14  -4  -3    3.55    0.92 
   4  -3  14    2.87    0.99 
  14  -4   3    3.71    1.10 
   3 -14   4    3.28    1.09 
  -4  -3 -14    4.02    1.40 
  -3  14  -4    2.94    0.92 
  -4   3 -14    1.25    1.34 
  -3 -14   4    4.08    0.83 
   4   3  14    4.12    1.12 
 -14   4  -3    3.68    1.08 
  -4  -3  14    4.63    1.37 
 -14  -5  -3   11.03    1.22 
  -5  -3 -14   10.99    1.58 
  14  -5   3    9.64    1.44 
   3 -14   5    8.44    1.40 
   5  -3  14    8.20    1.45 
  -3 -14   5   12.83    1.22 
  -5  -3  14   13.31    1.73 
  -3  14  -5   11.71    1.37 
 -14   5  -3   12.81    1.62 
   5   3  14   10.03    1.40 
  -5   3 -14   10.61    1.81 
  -6  -3 -14    5.63    1.20 
   6  -3  14    3.69    0.99 
  14  -6   3    3.75    1.22 
   3 -14   6    3.00    1.14 
  -3  14  -6    4.31    1.12 
  -6  -3  14    3.58    1.09 
  -3 -14   6    3.32    0.94 
  -6   3 -14    3.08    1.16 
 -14   6  -3    4.13    1.41 
   6   3  14    5.72    1.13 
   3 -14   7    9.61    1.53 
   7  -3  14   11.87    1.60 
  14  -7   3   12.53    1.51 
  -7  -3 -14   10.19    1.72 
  -7  -3  14    9.06    1.64 
  -7   3 -14   11.90    1.69 
  -3 -14   7   10.60    1.33 
 -14   7  -3   10.76    1.60 
  -3  14  -7   11.94    1.45 
   7   3  14   12.69    1.41 
  14  -8   3    3.83    1.34 
   3 -14   8    2.62    1.15 
  -8  -3 -14    1.70    1.33 
   8  -3  14    2.16    1.12 
  -3 -14   8    1.97    1.03 
  -8  -3  14    3.21    1.35 
 -14   8  -3    3.30    1.17 
  -8   3 -14    3.22    1.51 
   8   3  14    2.33    1.03 
  -3  14  -8    1.15    0.95 
   9  -3  14    0.55    1.05 
  14  -9   3    0.22    0.93 
  -9  -3 -14    2.23    1.33 
   3 -14   9   -0.26    1.11 
  -9  -3  14    0.56    1.28 
 -14   9  -3   -0.45    1.00 
  -9   3 -14    0.37    1.54 
  -3  14  -9    1.41    0.97 
   9   3  14    0.93    0.87 
  -3 -14   9    0.88    0.97 
  10  -3  14   -0.68    1.07 
  14 -10   3   -0.33    1.22 
 -10  -3 -14    0.27    0.99 
   3 -14  10   -1.32    1.11 
 -14  10  -3    0.16    1.38 
  -3  14 -10    0.75    1.02 
 -10   3 -14    0.15    1.43 
  -3 -14  10   -0.24    0.98 
 -10  -3  14   -0.36    1.19 
   3 -14  11    4.68    1.51 
 -11  -3 -14    6.52    1.71 
  11  -3  14    6.07    1.40 
  14 -11   3    4.50    1.50 
 -11   3 -14    5.85    1.53 
 -11  -3  14    4.43    1.23 
  -3 -14  11    5.72    1.34 
 -14  11  -3    4.26    1.58 
  -3  14 -11    5.10    1.40 
  12  -3  14    2.61    1.29 
 -12  -3 -14    3.17    1.75 
   3 -14  12    4.31    1.56 
 -14  12  -3    3.32    1.42 
  -3 -14  12    1.97    1.31 
 -12  -3  14    2.49    1.45 
  -3  14 -12    1.71    1.29 
 -12   3 -14    1.22    1.69 
   0   4 -14   19.82    2.06 
  -4  14   0   24.07    1.79 
  14   0   4   23.41    1.74 
   0  -4  14   25.74    2.23 
 -14   0  -4   25.23    2.02 
   1  -4  14    9.07    1.55 
  14  -1   4    9.19    1.18 
  -4  14   1    8.96    1.22 
   1   4 -14    9.66    1.46 
 -14  -1  -4    7.46    1.28 
  -1  -4  14    6.52    1.44 
  -1   4 -14    7.65    1.62 
 -14   1  -4    6.03    1.33 
  14   1   4    7.41    1.07 
  -4  14  -1    9.18    1.26 
 -14  -2  -4    2.63    0.98 
   2   4 -14    3.47    1.15 
   2  -4  14    3.19    1.25 
  14  -2   4    2.47    0.96 
   4 -14   2   -0.37    0.98 
  14   2   4    2.07    0.69 
  -2  -4  14    2.20    0.98 
 -14   2  -4    1.10    0.85 
 -14  -2   4    2.34    0.71 
  -4  14  -2    3.58    1.03 
  -2   4 -14    1.74    1.06 
 -14  -3  -4   21.97    1.72 
  14  -3   4   22.77    1.89 
   4 -14   3   19.63    1.86 
   3  -4  14   19.99    1.99 
  14   3   4   20.35    1.47 
 -14   3  -4   20.33    2.12 
  -4  14  -3   20.13    1.70 
  -3   4 -14   19.40    2.23 
  -3  -4  14   16.80    1.99 
 -14  -3   4   22.04    1.34 
   4  -4  14    4.12    1.04 
 -14  -4  -4    5.79    1.12 
  14  -4   4    4.15    0.94 
   4 -14   4    4.25    1.22 
  -4  -4 -14    3.27    1.11 
  -4  -4  14    6.05    1.20 
 -14   4  -4    5.17    1.15 
  -4  14  -4    4.51    1.12 
  -4   4 -14    3.05    1.15 
  -4 -14   4    4.41    0.77 
   4   4  14    4.89    1.14 
  14  -5   4    1.28    1.07 
 -14  -5  -4    3.28    0.94 
  -5  -4 -14    2.23    1.27 
   4 -14   5    0.88    1.09 
   5  -4  14    3.02    1.19 
  -4  14  -5    3.79    1.05 
  -5  -4  14    1.94    1.26 
  -4 -14   5    2.80    0.76 
 -14   5  -4    2.91    1.08 
   5   4  14    3.22    1.02 
  -5   4 -14    2.07    1.40 
  -6  -4 -14    3.10    1.33 
   6  -4  14    1.50    1.09 
  14  -6   4    3.13    1.14 
   4 -14   6    2.50    1.17 
  -4  14  -6    1.57    0.97 
  -6   4 -14    3.20    1.48 
  -6  -4  14    1.38    0.94 
  -4 -14   6    1.09    0.79 
 -14   6  -4    1.60    1.31 
   6   4  14    0.92    0.91 
  14  -7   4    1.98    1.21 
   4 -14   7    3.52    1.01 
  -7  -4 -14    2.27    1.27 
   7  -4  14    2.57    1.19 
   7   4  14    1.73    1.00 
  -4  14  -7    3.32    1.10 
  -7  -4  14    2.34    1.00 
 -14   7  -4    3.29    1.44 
  -4 -14   7    2.21    0.90 
  -7   4 -14    3.66    1.52 
   4 -14   8    2.81    1.26 
   8  -4  14    3.79    1.22 
  -8  -4 -14    5.36    1.45 
  14  -8   4    2.72    1.02 
  -8   4 -14    2.46    1.55 
 -14   8  -4    5.90    1.60 
   8   4  14    3.38    1.06 
  -4 -14   8    4.06    1.11 
  -8  -4  14    5.50    1.45 
  -4  14  -8    4.14    1.17 
  14  -9   4    7.39    1.63 
  -9  -4 -14    7.00    1.55 
   9  -4  14    9.87    1.59 
   4 -14   9    9.18    1.61 
  -4 -14   9    7.44    1.23 
  -4  14  -9    6.92    1.42 
 -14   9  -4    4.70    1.33 
  -9  -4  14    8.47    1.59 
  -9   4 -14    5.88    1.81 
   4 -14  10    2.32    1.37 
  10  -4  14    3.12    1.02 
  14 -10   4    1.50    1.03 
 -10  -4 -14    3.16    1.43 
  -4 -14  10    1.73    1.16 
  -4  14 -10    2.61    1.22 
 -10   4 -14    3.70    1.36 
 -10  -4  14    3.39    1.29 
 -14  10  -4    1.60    1.17 
   4 -14  11    0.64    1.41 
  14 -11   4   -1.41    1.25 
 -11  -4 -14    1.25    1.51 
  11  -4  14    1.49    1.23 
 -11   4 -14   -0.13    1.56 
 -14  11  -4    2.30    1.62 
  -4  14 -11   -1.51    1.01 
  -4 -14  11   -1.95    0.96 
 -11  -4  14    0.81    1.24 
 -12  -4 -14    0.48    1.12 
  12  -4  14   -1.00    1.18 
  -4 -14  12    0.79    1.17 
 -12  -4  14    0.71    1.31 
 -14  12  -4   -0.25    1.67 
  -4  14 -12    0.67    1.41 
 -12   4 -14    1.63    1.27 
 -14   0  -5    1.64    1.10 
  -5  14   0    1.06    0.85 
   0   5 -14    1.69    1.24 
  14   0   5    0.56    0.85 
   0  -5  14    1.79    1.21 
  -5  14   1    1.79    0.91 
   1  -5  14    1.66    1.20 
 -14  -1  -5   -0.36    0.88 
   1   5 -14    1.70    1.28 
  14  -1   5    0.88    0.80 
  -1   5 -14    2.63    1.30 
  14   1   5    0.56    0.79 
  -1  -5  14    1.59    0.92 
  -5  14  -1    0.69    0.85 
 -14   1  -5    1.83    0.87 
   5 -14   2    9.17    1.41 
 -14  -2  -5   12.19    1.45 
   2  -5  14   10.58    1.61 
   2   5 -14   11.12    1.76 
  14  -2   5   13.38    1.43 
 -14   2  -5   10.87    1.47 
  14   2   5   11.28    1.16 
  -2  -5  14   11.49    1.49 
 -14  -2   5   13.14    1.21 
  -2   5 -14   11.78    1.63 
  -5  14  -2   12.71    1.43 
   3  -5  14    4.42    1.25 
 -14  -3  -5    4.41    1.06 
   5 -14   3    3.51    1.13 
  14  -3   5    3.97    1.05 
 -14  -3   5    4.31    0.78 
  14   3   5    4.73    0.84 
 -14   3  -5    7.21    1.46 
  -5  14  -3    6.53    1.17 
  -3  -5  14    5.12    1.38 
  -3   5 -14    4.54    1.48 
   4  -5  14    5.60    1.13 
   5 -14   4    4.01    1.21 
  14  -4   5    2.56    1.03 
 -14  -4  -5    5.16    1.04 
 -14   4  -5    4.22    1.13 
  -4  -5  14    4.95    1.14 
 -14  -4   5    2.38    0.69 
  -5  14  -4    4.12    1.04 
  -4   5 -14    4.29    1.44 
  -5  -5 -14    4.13    1.37 
   5 -14   5    3.99    1.20 
 -14  -5  -5    6.37    1.05 
  14  -5   5    5.25    1.25 
   5  -5  14    3.45    1.05 
 -14   5  -5    5.11    1.28 
  -5 -14   5    4.57    0.80 
  -5  -5  14    4.48    1.38 
  -5   5 -14    6.01    1.35 
  -5  14  -5    2.62    1.04 
  -6  -5 -14    1.48    0.95 
   5 -14   6    3.58    1.23 
   6  -5  14    1.16    1.15 
  14  -6   5    1.10    0.83 
  -6   5 -14   -0.67    0.94 
   6   5  14    0.92    0.89 
  -5  14  -6    3.12    1.09 
  -5 -14   6    0.45    0.71 
  -6  -5  14    1.91    1.27 
 -14   6  -5    5.01    1.47 
  14  -7   5    1.21    1.18 
  -7  -5 -14    2.47    1.26 
   5 -14   7    1.39    1.18 
   7  -5  14    1.19    1.13 
  -5 -14   7    1.66    0.86 
   7   5  14    1.20    0.98 
  -7   5 -14    1.82    1.16 
 -14   7  -5    3.31    1.49 
  -7  -5  14    1.15    0.97 
  -5  14  -7    0.97    1.01 
   8  -5  14    7.63    1.50 
   5 -14   8    6.28    1.48 
  14  -8   5    6.26    1.53 
  -8  -5 -14    7.19    1.53 
  -5  14  -8    6.90    1.37 
  -8   5 -14    4.99    1.45 
  -5 -14   8    6.38    1.07 
  -8  -5  14    8.96    1.41 
 -14   8  -5    7.22    1.78 
  14  -9   5    6.44    1.33 
   9  -5  14    7.50    1.53 
   5 -14   9    6.36    1.32 
  -9  -5 -14    8.36    1.60 
  -9   5 -14    6.12    1.50 
  -5  14  -9    8.17    1.49 
  -9  -5  14    7.46    1.32 
 -14   9  -5    7.13    1.76 
  -5 -14   9    6.72    1.14 
  10  -5  14    6.05    1.45 
 -10  -5 -14    3.74    1.16 
   5 -14  10    3.60    1.18 
  14 -10   5    6.49    1.59 
 -10   5 -14    4.53    1.76 
 -14  10  -5    4.72    1.40 
  -5  14 -10    6.39    1.44 
 -10  -5  14    4.06    1.34 
  -5 -14  10    5.17    1.26 
   5 -14  11    5.87    1.38 
  14 -11   5    2.89    1.60 
 -11  -5 -14    2.13    1.42 
  11  -5  14    4.42    1.43 
 -11   5 -14    6.81    1.65 
  -5  14 -11    3.11    1.47 
 -14  11  -5    3.56    1.38 
 -11  -5  14    3.56    1.43 
  -5 -14  11    3.86    1.22 
 -14   0  -6    7.30    1.20 
  14   0   6    9.78    1.16 
  -6  14   0   11.05    1.33 
   0  -6  14    8.09    1.51 
   0   6 -14    9.61    1.45 
   1   6 -14    4.69    1.40 
  14  -1   6    4.39    1.00 
 -14  -1  -6    3.94    0.99 
   1  -6  14    6.75    1.41 
  -6  14   1    6.19    1.24 
 -14   1  -6    5.05    1.13 
  -6  14  -1    6.08    1.21 
  -1   6 -14    6.35    1.27 
  14   1   6    6.38    0.96 
  -1  -6  14    7.01    1.23 
 -14  -2  -6   -0.16    0.89 
   2  -6  14    1.69    1.17 
  14  -2   6    0.43    0.85 
   6 -14   2   -0.72    0.65 
   2   6 -14    0.43    1.18 
  14   2   6    0.08    0.66 
 -14   2  -6   -0.53    1.03 
  -6  14  -2    0.73    0.92 
  -2   6 -14   -0.52    1.20 
 -14  -2   6   -0.02    0.70 
  -2  -6  14    1.54    1.16 
  14  -3   6    6.56    1.20 
 -14  -3  -6    4.96    1.15 
   3  -6  14    6.37    1.45 
   6 -14   3    6.65    1.12 
  -6  14  -3    4.78    1.15 
  -3  -6  14    7.31    1.48 
 -14   3  -6    7.26    1.52 
 -14  -3   6    5.98    0.95 
  -3   6 -14    5.91    1.35 
 -14  -4  -6    4.08    1.04 
   4  -6  14    3.74    1.31 
   6 -14   4    6.03    1.12 
  14  -4   6    5.79    1.23 
 -14  -4   6    3.44    0.80 
  -6  14  -4    4.68    1.12 
  -4   6 -14    5.24    1.55 
  -4  -6  14    6.26    1.43 
 -14   4  -6    3.41    1.12 
   5  -6  14    6.50    1.21 
   6 -14   5    6.08    1.36 
 -14  -5  -6    4.38    1.00 
  14  -5   6    5.80    1.30 
  -5  -6  14    7.11    1.48 
  -5   6 -14    5.70    1.64 
 -14   5  -6    4.01    1.22 
  -6  14  -5    4.27    1.21 
   6  -6  14    8.28    1.34 
 -14  -6  -6    7.82    1.33 
   6 -14   6    5.83    1.39 
  -6  -6 -14    5.47    1.45 
  14  -6   6    7.24    1.42 
  -6   6 -14    5.75    1.68 
  -6  14  -6    5.37    1.34 
  -6  -6  14    6.73    1.52 
 -14   6  -6    5.78    1.57 
  14  -7   6    5.58    1.18 
   7  -6  14    6.46    1.54 
   6 -14   7    6.56    1.50 
  -7  -6 -14    5.72    1.48 
  -6  14  -7    4.89    1.35 
  -7   6 -14    4.55    1.74 
  -7  -6  14    5.95    1.47 
 -14   7  -6    5.69    1.75 
   8  -6  14    1.09    1.21 
  -8  -6 -14    0.89    1.22 
   6 -14   8    0.26    1.22 
  14  -8   6   -0.99    1.17 
 -14   8  -6    0.99    1.46 
  -8  -6  14    1.10    1.17 
  -6 -14   8   -1.72    0.86 
  -8   6 -14    0.42    1.45 
  -6  14  -8    1.64    1.15 
  14  -9   6    2.46    1.40 
   6 -14   9    3.70    1.44 
   9  -6  14    3.86    1.35 
  -9  -6 -14    1.43    1.27 
  -9   6 -14    3.22    1.58 
  -6  14  -9    3.36    1.29 
  -9  -6  14    3.90    1.29 
  -6 -14   9    1.70    1.00 
 -14   9  -6    2.17    1.57 
 -10  -6 -14    1.92    1.33 
   6 -14  10   -0.35    1.32 
  10  -6  14   -0.08    1.22 
  14 -10   6   -1.24    1.25 
 -10   6 -14    1.29    1.21 
  -6  14 -10    0.75    0.89 
 -10  -6  14    0.13    1.24 
 -14  10  -6    2.45    1.65 
  -6 -14  10    0.73    1.05 
  11  -6  14    1.69    1.03 
  14 -11   6   -0.39    1.12 
 -11  -6 -14    1.92    1.37 
 -14  11  -6   -0.64    1.54 
 -11  -6  14    3.10    1.36 
 -11   6 -14   -1.07    1.59 
  -6  14 -11    1.33    1.39 
  -6 -14  11    1.07    1.18 
   0   7 -14    5.59    1.41 
  -7  14   0    3.15    1.14 
   0  -7  14    0.84    1.16 
 -14   0  -7    5.25    1.10 
  14   0   7    3.36    0.93 
  14  -1   7   -0.01    0.77 
 -14  -1  -7    2.33    1.05 
   1  -7  14    0.02    1.12 
  -7  14   1   -1.65    0.90 
   1   7 -14    2.01    1.25 
  14   1   7    0.76    0.83 
 -14   1  -7    0.67    0.85 
  -1   7 -14    1.24    1.24 
  -7  14  -1    1.12    0.79 
  -1  -7  14    0.66    0.87 
   2  -7  14   15.20    1.84 
   7 -14   2   11.56    1.59 
  14  -2   7   14.31    1.52 
   2   7 -14   11.21    1.80 
 -14  -2  -7   12.04    1.59 
  -2   7 -14   12.59    1.70 
 -14   2  -7   11.23    1.76 
 -14  -2   7   11.47    1.31 
  -7  14  -2   14.86    1.67 
  -2  -7  14   12.53    1.76 
  14  -3   7    1.23    0.95 
   3  -7  14    1.53    1.24 
   7 -14   3    2.11    1.16 
 -14  -3  -7    2.05    0.96 
 -14   3  -7    2.79    1.34 
 -14  -3   7    3.05    0.93 
  -3   7 -14    2.55    1.38 
  -3  -7  14    1.70    1.21 
  -7  14  -3    3.17    1.09 
   7 -14   4    8.31    1.47 
   4  -7  14    2.89    1.32 
  14  -4   7    5.61    1.28 
 -14  -4  -7    4.48    1.09 
  -4  -7  14    6.43    1.46 
 -14  -4   7    5.17    0.99 
 -14   4  -7    7.29    1.41 
  -4   7 -14    3.34    1.50 
  -7  14  -4    6.36    1.35 
   7 -14   5   -0.35    1.12 
   5  -7  14    1.61    1.24 
 -14  -5  -7    1.56    0.92 
  14  -5   7    2.63    1.12 
  -5   7 -14    1.14    1.07 
  -5  -7  14    1.35    0.90 
 -14   5  -7    2.42    1.41 
  -7  14  -5    1.18    1.11 
  14  -6   7    0.27    1.12 
 -14  -6  -7    0.82    0.97 
   7 -14   6   -0.20    1.18 
   6  -7  14    0.03    1.20 
  -6  -7  14    1.38    1.24 
 -14   6  -7    1.40    1.55 
  -7  14  -6    1.68    1.16 
  -6   7 -14    0.99    1.13 
   7  -7  14    2.25    1.03 
   7 -14   7    0.97    1.22 
  14  -7   7    3.09    1.36 
  -7   7 -14    1.77    1.19 
  -7  -7  14    3.04    1.31 
  -7  14  -7    4.36    1.33 
 -14   7  -7    2.22    1.48 
  -8  -7 -14    6.86    1.52 
   7 -14   8    4.57    1.50 
   8  -7  14    5.16    1.45 
  14  -8   7    4.15    1.48 
  -8   7 -14    4.81    1.43 
  -7  14  -8    7.81    1.57 
 -14   8  -7    7.07    1.54 
  -8  -7  14    7.37    1.49 
  14  -9   7    2.87    1.16 
   9  -7  14    1.85    1.34 
   7 -14   9    1.84    1.39 
  -9  -7 -14    2.27    1.34 
  -7  14  -9    3.35    1.38 
 -14   9  -7    3.57    1.33 
  -9  -7  14    0.62    1.22 
  -9   7 -14    2.89    1.66 
  10  -7  14   -0.07    0.96 
   7 -14  10   -0.23    1.53 
  14 -10   7    0.55    1.08 
 -10  -7 -14   -0.25    1.28 
  -7  14 -10    0.06    0.95 
 -10  -7  14    1.03    1.21 
 -14  10  -7   -2.03    1.49 
 -10   7 -14   -0.25    1.64 
  14   0   8   -0.04    0.75 
   0  -8  14   -0.39    1.11 
   0   8 -14   -0.22    0.84 
  -8  14   0   -0.11    0.97 
 -14   0  -8    1.22    0.88 
  14  -1   8    1.60    0.98 
   1   8 -14    1.04    0.94 
   1  -8  14    3.18    1.33 
  -8  14   1    3.32    1.17 
 -14  -1  -8    2.59    1.13 
 -14   1  -8    0.55    0.90 
  -1   8 -14   -0.01    1.20 
  -8  14  -1    1.96    1.08 
  14   1   8    1.56    0.88 
  -1  -8  14    3.43    1.06 
  14  -2   8    6.92    1.28 
   8 -14   2    9.13    1.52 
   2  -8  14    8.89    1.60 
   2   8 -14    8.04    1.43 
 -14  -2  -8   10.22    1.50 
  -2   8 -14    7.68    1.68 
 -14   2  -8    8.72    1.61 
 -14  -2   8    8.55    1.27 
  -2  -8  14   12.88    1.75 
  -8  14  -2    9.12    1.35 
   3   8 -14    2.10    1.03 
   8 -14   3    1.33    1.20 
 -14  -3  -8    2.15    1.04 
   3  -8  14    1.62    1.24 
  14  -3   8    0.75    0.98 
 -14  -3   8    1.96    0.88 
 -14   3  -8    1.05    1.27 
  -8  14  -3    0.27    0.75 
  -3   8 -14    0.83    1.25 
  -3  -8  14    1.26    0.95 
 -14  -4  -8    4.29    1.17 
  14  -4   8    5.59    1.22 
   8 -14   4    4.30    1.14 
   4  -8  14    3.80    1.38 
  -8  14  -4    3.25    1.05 
 -14   4  -8    4.78    1.28 
 -14  -4   8    5.19    1.06 
  -4  -8  14    1.47    1.25 
  -4   8 -14    3.79    1.24 
   8 -14   5    6.81    1.57 
   5  -8  14    4.36    1.48 
  14  -5   8    5.97    1.39 
 -14  -5  -8    4.84    1.16 
  -5   8 -14    5.12    1.65 
 -14  -5   8    5.25    1.05 
 -14   5  -8    4.70    1.65 
  -8  14  -5    6.45    1.25 
  -5  -8  14    8.17    1.35 
   8 -14   6    3.26    1.13 
   6  -8  14    6.11    1.51 
 -14  -6  -8    4.79    1.24 
  14  -6   8    3.95    1.34 
  -6   8 -14    2.39    1.51 
  -8  14  -6    2.60    1.01 
  -6  -8  14    4.85    1.38 
 -14   6  -8    3.86    1.62 
   8 -14   7    4.19    1.46 
   7  -8  14    1.50    1.34 
  14  -7   8    1.44    1.27 
  -7   8 -14    0.90    1.53 
  -8  14  -7    2.11    1.20 
  -7  -8  14    0.55    1.19 
 -14   7  -8   -0.51    1.00 
  14  -8   8   -0.22    0.91 
   8  -8  14   -1.23    1.20 
   8 -14   8   -0.83    1.24 
  -8  -8  14   -0.43    1.13 
  -8   8 -14    0.26    1.49 
  -8  14  -8    0.56    1.25 
 -14   8  -8    1.82    1.24 
  14  -9   8    0.93    1.44 
   8 -14   9    3.45    1.25 
   9  -8  14    2.53    1.18 
 -14   9  -8    0.25    1.20 
  -8  14  -9    1.55    1.41 
  -9  -8  14    1.21    1.21 
  -9   8 -14    0.17    1.19 
  14 -10   8   -0.32    1.61 
 -10  -8 -14    1.97    1.31 
  10  -8  14    0.82    1.52 
 -14  10  -8   -0.23    1.24 
 -10  -8  14    1.72    1.23 
  -8  14 -10    0.96    1.42 
 -10   8 -14   -0.61    1.56 
   0  -9  14   26.05    2.33 
  14   0   9   23.68    1.84 
 -14   0  -9   17.31    1.95 
   0   9 -14   22.62    2.28 
  -9  14   0   18.63    1.97 
  14  -1   9    5.82    1.18 
   1  -9  14    4.93    1.45 
   1   9 -14    6.48    1.49 
  -9  14   1    7.08    1.29 
 -14  -1  -9    6.08    1.19 
  -9  14  -1    6.01    1.43 
 -14   1  -9    5.42    1.26 
  -1  -9  14    4.71    1.18 
  -1   9 -14    6.10    1.32 
 -14  -1   9    5.29    1.27 
 -14  -2  -9    6.07    1.40 
   2  -9  14    8.45    1.38 
   2   9 -14    7.56    1.61 
  14  -2   9    9.65    1.46 
   9 -14   2    9.18    1.40 
 -14  -2   9    6.69    1.29 
 -14   2  -9    9.08    1.51 
  -9  14  -2    9.80    1.63 
  -2   9 -14    9.42    1.73 
  -2  -9  14    8.47    1.65 
  14  -3   9   -0.24    0.98 
   3  -9  14    0.28    0.89 
 -14  -3  -9    0.12    1.04 
   9 -14   3    0.69    1.25 
   3   9 -14    0.95    1.23 
  -3  -9  14    0.91    0.93 
 -14   3  -9   -0.93    1.29 
 -14  -3   9    0.86    0.94 
  -3   9 -14    0.68    0.93 
  -9  14  -3    0.18    1.13 
   4  -9  14    1.03    1.00 
  14  -4   9    1.08    1.13 
 -14  -4  -9    1.19    1.06 
   9 -14   4    2.62    1.31 
  -4  -9  14    3.95    1.40 
 -14  -4   9    1.22    0.94 
  -9  14  -4    0.41    1.16 
  -4   9 -14    3.54    1.55 
 -14   4  -9    2.02    1.11 
   5  -9  14    0.75    1.00 
   9 -14   5    0.80    0.98 
 -14  -5  -9    0.08    0.97 
  14  -5   9    0.16    1.10 
 -14   5  -9    2.15    1.50 
  -9  14  -5    1.51    1.24 
  -5  -9  14    1.10    1.22 
  -5   9 -14    1.17    1.41 
 -14  -5   9    1.31    0.90 
  14  -6   9    0.71    1.15 
 -14  -6  -9    0.69    1.01 
   9 -14   6    1.58    1.35 
   6  -9  14    1.02    1.03 
  -6  -9  14    0.61    0.88 
 -14   6  -9    2.57    1.20 
  -6   9 -14   -0.59    1.34 
  -9  14  -6    1.29    1.29 
   9 -14   7    3.56    1.49 
  14  -7   9    3.40    1.16 
   7  -9  14    4.00    1.24 
 -14   7  -9    3.42    1.34 
  -9  14  -7    4.21    1.47 
  -7   9 -14    2.07    1.61 
  -7  -9  14    3.93    1.33 
  14  -8   9    0.93    1.34 
   8  -9  14    0.20    1.09 
   9 -14   8    0.23    1.03 
 -14   8  -9    1.18    1.70 
  -8   9 -14    2.17    1.81 
  -9  14  -8    0.40    1.00 
  -8  -9  14    1.01    1.18 
  14  -9   9    0.04    1.41 
  -9   9 -14   -1.38    1.71 
  -9  -9  14    0.71    1.32 
  -9  14  -9    0.20    1.06 
 -14   9  -9   -1.30    1.53 
 -10  14   0    3.42    1.14 
   0 -10  14    6.01    1.52 
 -14   0 -10    6.12    1.52 
   0  10 -14    5.78    1.51 
 -14  -1 -10    8.34    1.55 
   1  10 -14    5.63    1.51 
   1 -10  14    2.82    1.35 
  14  -1  10    4.39    1.12 
 -10  14   1    3.12    1.34 
 -10  14  -1    4.40    1.17 
 -14  -1  10    5.43    1.33 
 -14   1 -10    4.22    1.44 
  -1  10 -14    3.62    1.39 
  -1 -10  14    4.57    1.20 
   2  10 -14    0.08    1.21 
  14  -2  10    1.27    1.04 
   2 -10  14    0.28    0.89 
 -14  -2 -10    0.51    1.06 
  -2  10 -14    1.65    1.29 
 -10  14  -2    2.12    1.25 
  -2 -10  14    0.93    1.28 
 -14   2 -10   -0.49    0.91 
 -14  -2  10    0.26    1.00 
   3  10 -14   12.78    1.86 
  14  -3  10   13.69    1.68 
  10 -14   3   12.07    1.78 
 -14  -3 -10   11.32    1.70 
   3 -10  14   13.20    1.86 
 -10  14  -3   13.04    1.85 
 -14  -3  10   12.84    1.56 
  -3 -10  14   11.45    1.58 
 -14   3 -10   14.19    2.02 
  -3  10 -14   10.96    1.85 
  14  -4  10    4.40    1.35 
   4 -10  14    7.27    1.63 
 -14  -4 -10    6.33    1.38 
  10 -14   4    5.06    1.48 
 -14  -4  10    4.94    1.13 
  -4 -10  14    7.14    1.51 
 -14   4 -10    2.81    1.57 
  -4  10 -14    4.99    1.67 
 -10  14  -4    4.82    1.57 
   5 -10  14   -0.50    1.28 
  14  -5  10    1.09    1.17 
  10 -14   5    0.74    1.28 
 -14  -5 -10    0.74    1.19 
 -14   5 -10    0.13    1.47 
  -5 -10  14    0.31    1.21 
 -10  14  -5    1.47    1.37 
 -14  -5  10    2.53    0.97 
  -5  10 -14    3.13    1.53 
   6 -10  14   -0.30    1.35 
  14  -6  10   -0.59    0.83 
 -14  -6 -10    3.21    1.45 
  10 -14   6    2.01    1.44 
  -6 -10  14   -0.49    1.12 
  -6  10 -14    0.10    1.06 
 -14   6 -10    1.74    1.30 
 -10  14  -6   -0.61    0.94 
  10 -14   7   -0.71    1.06 
  14  -7  10   -0.77    1.25 
   7 -10  14    2.20    1.76 
  -7 -10  14    0.51    1.15 
  -7  10 -14    1.89    1.70 
 -10  14  -7   -0.86    0.97 
 -14   7 -10   -0.93    1.51 
  14  -8  10   -0.44    1.35 
 -10  14  -8    1.61    1.61 
 -14   8 -10    0.90    1.68 
  -8 -10  14    1.00    1.18 
  -8  10 -14   -0.66    1.69 
   0 -11  14    3.13    1.42 
 -14   0 -11    1.70    1.41 
   0  11 -14   -0.53    1.15 
 -11  14   0    3.87    1.51 
 -11  14   1   10.11    1.81 
   1 -11  14    8.41    1.44 
   1  11 -14    8.71    1.64 
  14  -1  11    8.78    1.41 
 -14  -1 -11    6.78    1.63 
  -1 -11  14    8.81    1.47 
 -14   1 -11    3.85    1.59 
 -14  -1  11    6.44    1.45 
 -11  14  -1    6.98    1.41 
  -1  11 -14    5.70    1.55 
 -14  -2 -11    1.21    1.24 
   2 -11  14    2.49    1.39 
   2  11 -14    0.48    1.25 
 -11  14   2   -0.43    0.96 
  14  -2  11    0.80    1.07 
  -2  11 -14    1.31    1.32 
 -14  -2  11    2.70    1.19 
 -11  14  -2    0.67    1.26 
  -2 -11  14   -0.47    1.21 
 -14   2 -11    1.85    1.43 
  11 -14   3    1.18    1.32 
   3  11 -14    0.29    1.28 
 -14  -3 -11    2.23    1.28 
  14  -3  11    0.50    1.11 
   3 -11  14    4.55    1.57 
 -14  -3  11    1.98    1.25 
 -11  14  -3    2.16    1.43 
  -3  11 -14    2.56    1.37 
  -3 -11  14    1.71    1.27 
 -14   3 -11    3.04    1.25 
  14  -4  11    1.56    1.20 
  11 -14   4    0.95    1.04 
 -14  -4 -11    0.27    1.26 
   4 -11  14    2.44    1.48 
  -4  11 -14    0.30    1.36 
 -14   4 -11    2.94    1.67 
 -11  14  -4    0.54    1.44 
 -14  -4  11    1.94    1.12 
  -4 -11  14    2.60    1.38 
  14  -5  11    0.58    1.21 
   5 -11  14   -0.22    1.04 
 -14  -5 -11    0.14    1.16 
  11 -14   5    2.54    1.67 
  -5  11 -14    0.14    1.43 
  -5 -11  14    0.23    1.24 
 -14   5 -11   -1.49    1.00 
 -11  14  -5   -0.53    1.09 
 -14  -5  11    1.03    1.00 
  14  -6  11    1.54    1.26 
 -14  -6 -11    0.96    1.29 
  -6 -11  14   -1.05    1.12 
 -11  14  -6    0.50    1.15 
  -6  11 -14   -1.18    1.05 
 -14   6 -11    1.79    1.73 
   0 -12  14   22.72    2.44 
 -12  14   0   16.63    2.37 
 -14   0 -12   24.03    2.56 
   0  12 -14   17.02    2.25 
 -14  -1 -12    1.56    1.52 
   1 -12  14    6.93    1.73 
   1  12 -14    2.15    1.50 
 -12  14   1    1.99    1.25 
 -12  14  -1    4.99    1.73 
  -1  12 -14    3.50    1.55 
 -14   1 -12    6.60    1.84 
  -1 -12  14    5.38    1.61 
 -12  14   2    3.37    1.72 
  14  -2  12    6.66    1.48 
 -14  -2 -12    7.33    1.79 
   2 -12  14    7.88    1.86 
   2  12 -14    7.41    1.72 
 -14  -2  12    8.11    1.67 
 -14   2 -12    6.93    1.94 
  -2 -12  14    8.59    1.71 
 -12  14  -2    5.14    1.44 
  -2  12 -14    2.23    1.43 
 -14  -3 -12   -0.11    1.37 
   3  12 -14   -1.03    1.18 
  14  -3  12    1.86    1.27 
  -3 -12  14    1.32    1.31 
 -12  14  -3    0.99    1.58 
 -14  -3  12    0.96    1.18 
 -14   3 -12    4.31    1.73 
  -3  12 -14    2.48    1.44 
 -14  -4 -12   -0.33    1.27 
  14  -4  12   -0.88    1.15 
  -4 -12  14   -0.52    1.22 
  -4  12 -14    1.65    1.53 
 -12  14  -4   -0.48    1.55 
 -14  -4  12    1.72    1.21 
 -14   4 -12    2.88    1.40 
 -15   0   0    0.46    0.95 
   0   0  15   -0.45    0.74 
  -1   0  15   -0.63    1.06 
 -15  -1   0   -0.07    0.89 
 -15   1   0   -0.89    0.88 
  -1   0 -15    0.16    1.01 
   1   0  15   -1.55    0.69 
 -15   2   0   10.96    1.44 
  -2   0 -15   10.51    1.88 
  -2   0  15    9.61    1.64 
   2   0  15    9.95    1.54 
 -15  -2   0   12.60    1.44 
  -3   0 -15    3.42    1.16 
   0 -15   3    3.81    0.97 
 -15   3   0    2.92    1.23 
 -15  -3   0    3.26    0.93 
  -3   0  15    2.26    1.03 
   3   0  15    3.54    1.22 
 -15   4   0    2.51    1.30 
   0 -15   4    1.89    0.85 
   4   0  15    1.90    1.11 
 -15  -4   0    1.94    0.83 
  -4   0 -15    3.87    1.44 
  -4   0  15    3.11    1.33 
 -15   5   0   -1.72    1.11 
  -5   0 -15   -0.24    1.27 
 -15  -5   0    0.43    0.69 
   0 -15   5    0.28    0.81 
   5   0  15   -0.39    0.96 
  -5   0  15    0.25    0.90 
   6   0  15    0.43    0.99 
 -15   6   0   -1.09    1.17 
   0 -15   6    1.05    0.93 
  -6   0  15   -0.12    1.17 
  -6   0 -15   -1.28    1.28 
  -7   0 -15    0.97    1.48 
 -15   7   0   -0.94    0.88 
   7   0  15   -0.98    0.91 
   0 -15   7    0.03    0.94 
  -7   0  15   -0.85    1.17 
   0 -15   8   17.32    1.77 
   8   0  15   17.65    1.84 
  -8   0  15   16.41    2.07 
  -8   0 -15   16.17    2.18 
 -15   8   0   18.18    2.05 
   9   0  15    2.00    1.07 
   0 -15   9    0.26    1.05 
  -9   0  15    1.90    1.36 
  -9   0 -15    2.87    1.57 
 -15   9   0    5.66    1.68 
 -15  10   0    4.66    1.60 
   0 -15  10    4.76    1.35 
 -10   0  15    6.41    1.63 
  10   0  15    3.31    1.20 
 -10   0 -15    4.36    1.71 
 -15  11   0    1.25    1.54 
   0 -15  11    0.72    1.22 
   0  15 -11    0.17    1.10 
  11   0  15    0.53    1.70 
 -11   0 -15   -1.99    1.03 
 -11   0  15    2.83    1.22 
 -15   0  -1    4.70    0.99 
   0   1 -15    4.73    1.58 
   0  -1  15    2.91    1.03 
 -15   0   1    4.45    1.19 
   0   1  15    3.29    1.03 
  -1  -1 -15    6.82    1.40 
   1  -1  15    7.98    1.27 
 -15  -1  -1    6.91    1.24 
  -1   1  15    8.49    1.51 
 -15   1   1    7.75    1.22 
  -1  -1  15    7.98    1.33 
 -15   1  -1    6.49    1.34 
 -15  -1   1    8.67    1.17 
  -1   1 -15    9.94    1.56 
   1   1  15    7.66    1.27 
  -2   1  15    2.31    1.23 
   2  -1  15    3.31    0.99 
 -15  -2  -1    2.70    0.98 
  -2  -1 -15    2.61    1.45 
 -15   2  -1    2.22    0.94 
 -15  -2   1    2.15    0.94 
  -2  -1  15    2.16    1.27 
  -2   1 -15    2.14    1.48 
   2   1  15    2.64    1.14 
   1 -15   3    2.64    0.89 
 -15  -3  -1    2.64    0.98 
   3  -1  15    0.22    1.05 
  -3   1  15   -0.17    0.86 
  -3  -1 -15    2.65    1.12 
  -3  -1  15    2.75    1.02 
 -15  -3   1    2.84    0.94 
   3   1  15    0.70    1.08 
  -3   1 -15    1.58    1.06 
 -15   3  -1    2.81    1.24 
   4  -1  15    2.44    1.17 
  -4  -1 -15    2.66    1.12 
 -15  -4  -1    4.76    0.97 
   1 -15   4    3.88    1.13 
 -15  -4   1    5.08    1.09 
  -4  -1  15    5.03    1.40 
  -1 -15   4    4.62    0.99 
   4   1  15    5.85    1.26 
  -1  15  -4    4.42    1.42 
 -15   4  -1    7.37    1.56 
  -4   1 -15    4.21    1.50 
  -5  -1 -15    0.82    1.33 
 -15  -5  -1    1.23    0.82 
   1 -15   5    0.30    0.90 
   5  -1  15    1.35    0.82 
  -5  -1  15    2.21    1.00 
  -1  15  -5    0.71    0.71 
  -5   1 -15    1.10    1.42 
 -15  -5   1    0.77    0.71 
   5   1  15   -0.46    0.95 
 -15   5  -1    0.59    1.26 
  -1 -15   5    1.55    0.95 
   1 -15   6   10.12    1.41 
  -6  -1 -15    9.31    1.83 
   6  -1  15   10.89    1.52 
 -15   6   1    9.49    1.54 
  -1 -15   6    8.50    1.32 
  -6   1 -15    8.50    1.81 
   6   1  15   10.90    1.47 
  -1  15  -6    8.16    1.17 
 -15   6  -1    9.95    1.79 
  -6  -1  15    9.55    1.67 
  -7  -1 -15    4.82    1.57 
   1 -15   7    5.34    1.25 
   7  -1  15    5.58    1.29 
 -15   7   1    8.58    1.49 
  -7   1 -15    7.18    1.80 
 -15   7  -1    7.33    1.67 
  -7  -1  15    5.39    1.49 
  -1  15  -7    4.74    1.05 
   7   1  15    5.89    1.23 
  -1 -15   7    5.95    1.17 
 -15   8   1    4.82    1.61 
  -8  -1 -15    8.55    1.79 
   1 -15   8    3.94    1.25 
   8  -1  15    6.12    1.31 
  -1  15  -8    5.43    1.17 
  -8   1 -15    5.51    1.74 
   8   1  15    6.50    1.26 
  -1 -15   8    3.29    1.23 
 -15   8  -1    4.89    1.56 
  -8  -1  15    6.04    1.57 
  -9  -1 -15    2.77    1.57 
 -15   9   1    3.94    1.58 
   1 -15   9    4.08    1.25 
   9  -1  15    1.39    1.09 
 -15   9  -1    2.38    1.25 
  -9   1 -15    3.21    1.62 
  -1  15  -9    3.00    1.04 
  -1 -15   9    2.09    1.12 
  -9  -1  15    1.87    1.38 
   9   1  15    1.96    1.05 
  10  -1  15    0.10    1.07 
 -10  -1 -15   -0.71    1.43 
 -15  10   1    2.27    1.17 
   1 -15  10   -0.05    1.16 
 -15  10  -1    2.70    1.52 
 -10   1 -15   -1.97    1.35 
  -1  15 -10   -0.52    1.03 
  10   1  15   -0.46    0.95 
 -10  -1  15   -0.14    1.34 
  -1 -15  10    1.22    1.12 
 -11  -1 -15    0.11    1.24 
 -15  11   1    1.49    1.57 
  11  -1  15   -0.91    1.10 
   1 -15  11    1.49    1.33 
  -1 -15  11    0.47    1.32 
 -11   1 -15    1.95    1.26 
 -15  11  -1    0.22    1.45 
 -11  -1  15    1.80    1.52 
  -1  15 -11   -0.02    1.05 
  -2  15   0   10.20    1.18 
   0  -2  15    8.34    1.35 
 -15   0  -2    9.81    1.40 
   0   2  15    9.59    1.55 
   0   2 -15    8.30    1.73 
  -2  15   1    5.05    0.99 
 -15  -1  -2    4.05    1.05 
   1  -2  15    3.18    1.01 
  -1  -2  15    5.89    1.19 
   1   2  15    3.74    1.23 
  -2  15  -1    4.45    0.93 
  -1   2 -15    4.36    1.23 
 -15   1  -2    6.83    1.35 
  -2  15   2   10.71    1.25 
   2  -2  15   11.93    1.49 
  -2  -2 -15    9.47    1.77 
 -15  -2  -2    9.87    1.32 
  15  -2   2    9.59    1.30 
  -2  -2  15   10.63    1.65 
 -15   2  -2    9.31    1.37 
   2   2  15   12.42    1.62 
  -2  15  -2   11.37    1.22 
  -2   2 -15    9.28    1.81 
   2 -15   3    4.50    1.00 
   3  -2  15    6.74    1.33 
  15  -3   2    5.37    1.14 
  -3  -2 -15    6.52    1.59 
 -15  -3  -2    4.77    1.05 
   3   2  15    2.67    1.19 
 -15   3  -2    4.04    1.30 
  -2  15  -3    3.34    0.88 
  -3   2 -15    4.66    1.26 
  -3  -2  15    5.85    1.44 
 -15  -3   2    3.69    0.97 
   4  -2  15    2.62    1.22 
  -4  -2 -15    2.73    1.13 
 -15  -4  -2    3.80    1.04 
  15  -4   2    2.34    1.05 
   2 -15   4    4.86    1.11 
  -2  15  -4    3.99    0.99 
 -15   4  -2    3.96    1.39 
   4   2  15    4.21    1.01 
  -4   2 -15    2.70    1.15 
  -4  -2  15    4.35    1.40 
  -2 -15   4    2.75    0.83 
 -15  -4   2    4.49    1.00 
   5  -2  15    5.59    1.28 
   2 -15   5    5.90    1.19 
 -15  -5  -2    5.46    1.06 
  -5  -2 -15    4.01    1.52 
  15  -5   2    4.98    1.25 
 -15   5  -2    8.58    1.63 
  -2 -15   5    4.62    0.98 
   5   2  15    3.92    1.19 
  -2  15  -5    6.74    1.09 
  -5   2 -15    7.28    1.72 
  -5  -2  15    4.94    1.20 
 -15  -5   2    7.50    1.11 
   6  -2  15    2.04    1.10 
  15  -6   2    2.14    1.15 
  -6  -2 -15    1.85    1.40 
   2 -15   6    1.28    1.06 
  -6  -2  15    2.74    1.37 
 -15   6  -2    2.44    1.38 
   6   2  15    2.50    1.06 
  -6   2 -15    1.17    1.48 
  -2  15  -6    2.22    0.91 
  -2 -15   6    2.03    0.97 
   2 -15   7    6.26    1.30 
  -7  -2 -15    5.15    1.63 
   7  -2  15    5.24    1.31 
  15  -7   2    6.20    1.20 
  -7  -2  15    6.49    1.58 
 -15   7  -2    5.88    1.62 
  -2  15  -7    5.36    1.13 
  -2 -15   7    5.16    1.19 
   7   2  15    2.29    1.04 
  -7   2 -15    7.84    1.81 
   2 -15   8    6.70    1.40 
   8  -2  15    4.91    1.30 
  -8  -2 -15    3.42    1.60 
 -15   8  -2    3.94    1.58 
  -8  -2  15    4.70    1.52 
  -8   2 -15    7.71    1.86 
   8   2  15    5.85    1.30 
  -2  15  -8    1.17    0.99 
  -2 -15   8    4.65    1.25 
  -9  -2 -15    0.43    1.41 
   9  -2  15    0.69    1.10 
   2 -15   9    2.54    1.22 
  -9   2 -15    3.19    1.58 
  -2 -15   9    2.85    1.11 
  -2  15  -9    1.05    0.97 
  -9  -2  15    3.10    1.44 
 -15   9  -2    4.81    1.64 
   9   2  15    1.31    0.99 
 -10  -2 -15   -0.91    1.08 
  10  -2  15    0.48    1.07 
   2 -15  10    0.32    0.91 
  -2 -15  10    0.08    1.17 
  -2  15 -10    0.96    1.16 
 -15  10  -2    0.23    1.02 
 -10   2 -15    0.69    1.15 
 -10  -2  15    1.31    1.47 
  11  -2  15    2.14    1.25 
 -15  11   2    6.07    1.90 
   2 -15  11    1.08    1.29 
 -11  -2 -15    1.06    1.75 
 -11  -2  15    4.99    1.70 
 -11   2 -15    1.17    1.71 
  -2 -15  11    0.56    1.20 
 -15  11  -2    1.97    1.65 
  -2  15 -11    2.60    1.23 
  -3  15   0    0.52    0.72 
 -15   0  -3    0.61    0.95 
   0  -3  15   -1.57    0.70 
   0   3 -15    1.16    0.99 
  15   0   3   -0.38    0.80 
  -3  15   1   12.13    1.38 
  15  -1   3   10.18    1.32 
 -15  -1  -3   13.12    1.56 
   1  -3  15   12.18    1.54 
   1   3 -15   11.93    1.97 
  -1  -3  15   14.30    1.63 
 -15   1  -3   12.97    1.63 
  -3  15  -1    9.98    1.26 
  15   1   3   13.14    1.27 
  -1   3 -15    9.26    1.73 
  -3  15   2    8.47    1.17 
   2  -3  15    8.29    1.29 
 -15  -2  -3    7.54    1.26 
  15  -2   3    7.63    1.22 
  -3  15  -2    6.36    1.12 
  -2   3 -15    7.11    1.64 
 -15   2  -3    6.89    1.38 
  -2  -3  15   10.06    1.59 
   2   3  15    6.13    1.37 
  15   2   3    6.92    0.99 
   3 -15   3   18.91    1.84 
  -3  -3 -15   19.91    2.30 
 -15  -3  -3   22.56    1.85 
  15  -3   3   20.86    1.87 
   3  -3  15   21.42    1.98 
   3   3  15   21.80    2.04 
  -3  15  -3   19.38    1.63 
 -15   3  -3   21.73    2.15 
  -3  -3  15   21.46    2.15 
  -3   3 -15   21.12    2.35 
 -15  -4  -3    3.17    0.95 
   4  -3  15    1.90    1.17 
  15  -4   3   -0.03    0.98 
   3 -15   4    3.01    1.06 
  -4  -3 -15    3.47    1.45 
   4   3  15    2.25    1.09 
  -3  15  -4    2.16    0.95 
 -15   4  -3    2.01    1.31 
  -3 -15   4    2.03    0.73 
  -4   3 -15    4.30    1.25 
  -4  -3  15    3.04    1.31 
  15  -5   3    1.65    1.09 
 -15  -5  -3    3.36    0.91 
   3 -15   5    1.92    1.10 
  -5  -3 -15    3.83    1.23 
   5  -3  15    1.60    1.18 
  -3 -15   5    3.80    0.93 
 -15   5  -3    4.53    1.45 
  -5   3 -15    4.77    1.60 
  -5  -3  15    3.74    1.11 
   5   3  15    3.19    1.14 
  -3  15  -5    2.44    0.95 
   3 -15   6    2.45    0.88 
  -6  -3 -15   -0.60    0.91 
   6  -3  15    1.29    0.86 
  15  -6   3    2.10    0.90 
  -3 -15   6    1.30    0.85 
  -3  15  -6    1.72    0.96 
  -6   3 -15    4.15    1.62 
   6   3  15    2.47    1.06 
 -15   6  -3    0.51    0.96 
  -6  -3  15    1.05    1.26 
   7  -3  15    2.63    1.25 
   3 -15   7    1.47    1.17 
  15  -7   3    4.87    1.37 
  -7  -3 -15    3.49    1.45 
  -7  -3  15    5.19    1.49 
   7   3  15    1.57    1.02 
  -3  15  -7    3.46    1.05 
 -15   7  -3    5.89    1.40 
  -7   3 -15    4.38    1.72 
  -3 -15   7    3.40    1.08 
  -8  -3 -15    3.22    1.19 
   8  -3  15    1.50    0.91 
   3 -15   8    3.28    1.24 
  15  -8   3   -0.21    1.14 
  -3  15  -8    4.48    1.14 
  -8   3 -15    2.08    1.50 
  -8  -3  15    1.75    1.31 
  -3 -15   8    0.77    1.00 
   8   3  15   -0.14    0.89 
 -15   8  -3    2.78    1.47 
   9  -3  15    4.76    1.38 
  15  -9   3    3.86    1.17 
   3 -15   9    2.41    1.32 
  -9  -3 -15    5.00    1.36 
 -15   9  -3    7.02    1.79 
  -3 -15   9    4.80    1.17 
  -9  -3  15    7.98    1.63 
  -9   3 -15    7.35    1.55 
  -3  15  -9    5.65    1.30 
  15 -10   3    0.36    1.32 
 -10  -3 -15    3.48    1.83 
  10  -3  15    1.02    1.20 
   3 -15  10   -0.05    1.34 
 -10  -3  15    1.41    1.47 
 -15  10  -3    1.14    1.48 
  -3  15 -10    1.81    1.20 
  -3 -15  10    0.03    1.17 
 -10   3 -15   -1.10    1.53 
 -11  -3 -15    3.06    1.85 
  11  -3  15    1.11    0.93 
   3 -15  11    2.12    1.57 
  -3 -15  11    0.77    1.14 
  -3  15 -11   -0.25    1.21 
 -15  11  -3   -0.81    1.08 
 -11   3 -15    1.80    1.71 
 -11  -3  15    2.36    1.56 
 -15   0  -4    2.20    1.09 
  -4  15   0    4.89    1.09 
   0   4 -15    4.32    1.29 
   0  -4  15    4.40    1.14 
  15   0   4    4.32    0.97 
   1  -4  15   -0.31    1.13 
 -15  -1  -4    1.76    1.00 
   1   4 -15    3.03    1.13 
  15  -1   4    1.91    0.89 
  -4  15   1    1.02    0.84 
  15   1   4    0.70    0.81 
  -1   4 -15    4.13    1.47 
  -4  15  -1    1.39    0.83 
  -1  -4  15    2.18    0.99 
 -15   1  -4    1.93    0.90 
  15  -2   4    7.69    1.21 
   2  -4  15    5.10    1.38 
 -15  -2  -4    4.88    1.15 
  -2   4 -15    7.08    1.40 
 -15  -2   4    6.03    0.86 
  -2  -4  15    5.46    1.46 
 -15   2  -4    4.77    1.32 
  -4  15  -2    6.41    1.15 
  15   2   4    6.85    0.96 
 -15  -3  -4    1.66    0.92 
   4 -15   3   -0.48    0.85 
   3  -4  15   -0.72    0.76 
  15  -3   4    0.48    0.92 
  -4  15  -3    0.98    0.81 
  -3   4 -15    1.59    1.42 
  -3  -4  15    0.55    1.17 
 -15   3  -4    1.59    1.16 
  15  -4   4    1.06    1.05 
   4  -4  15   -0.28    0.78 
  -4  -4 -15    2.95    1.42 
   4 -15   4    0.42    0.96 
 -15  -4  -4    4.29    1.09 
 -15   4  -4    2.17    1.31 
   4   4  15    0.65    1.01 
  -4  15  -4    1.57    0.92 
  -4  -4  15    4.55    1.38 
  -4   4 -15    1.08    1.38 
   4 -15   5    6.93    1.18 
  15  -5   4    6.27    1.33 
   5  -4  15    3.36    1.31 
  -5  -4 -15    6.40    1.64 
 -15  -5  -4    5.89    1.16 
 -15   5  -4    5.83    1.28 
  -4  15  -5    6.17    1.24 
  -5   4 -15    6.57    1.46 
  -5  -4  15    8.44    1.39 
  -4 -15   5    5.81    1.38 
   5   4  15    7.14    1.31 
  -6  -4 -15    0.19    1.26 
   4 -15   6    1.67    1.13 
   6  -4  15    2.11    1.24 
  15  -6   4    0.15    1.00 
  -4  15  -6    0.18    0.89 
  -4 -15   6    0.59    0.83 
  -6  -4  15    2.72    1.36 
  -6   4 -15    2.30    1.22 
   6   4  15    0.19    0.96 
 -15   6  -4    0.77    1.08 
   4 -15   7    8.84    1.58 
  -7  -4 -15    9.54    1.79 
   7  -4  15   13.56    1.58 
  15  -7   4   10.41    1.69 
   7   4  15   12.12    1.47 
  -4 -15   7    8.77    1.24 
 -15   7  -4    8.31    1.54 
  -7   4 -15    8.83    1.67 
  -7  -4  15    9.28    1.71 
  -4  15  -7   10.41    1.50 
  -8  -4 -15    1.56    1.40 
  15  -8   4    1.69    1.02 
   4 -15   8    3.08    1.33 
   8  -4  15    2.60    1.26 
  -8   4 -15    3.48    1.27 
  -8  -4  15    3.78    1.45 
 -15   8  -4    3.11    1.20 
  -4  15  -8    3.97    1.14 
  -4 -15   8    2.51    1.03 
   9  -4  15    1.26    0.94 
  -9  -4 -15    1.93    1.42 
  15  -9   4    1.02    1.33 
   4 -15   9   -0.32    0.87 
 -15   9  -4   -0.07    1.04 
  -4 -15   9    0.18    1.02 
  -9  -4  15    2.06    1.35 
  -4  15  -9    0.90    1.15 
  -9   4 -15    0.85    1.52 
  15 -10   4    1.56    1.13 
   4 -15  10    3.49    1.54 
  10  -4  15    1.81    1.32 
 -10  -4 -15    4.79    1.67 
 -10  -4  15    2.52    1.46 
  -4 -15  10    1.44    1.19 
  -4  15 -10    3.35    1.47 
 -10   4 -15    3.98    1.86 
 -15  10  -4    1.10    1.57 
   0  -5  15    6.04    1.24 
  15   0   5    6.66    1.16 
   0   5 -15    6.30    1.61 
  -5  15   0    8.74    1.28 
 -15   0  -5    6.27    1.33 
  15  -1   5    2.52    1.01 
 -15  -1  -5    1.76    1.05 
  -5  15   1    1.91    0.91 
   1  -5  15    1.86    1.22 
   1   5 -15   -1.49    1.17 
  15   1   5    2.58    0.83 
 -15   1  -5    4.33    1.06 
  -5  15  -1    3.57    1.00 
  -1   5 -15    2.57    1.11 
  -1  -5  15    2.47    1.03 
   2   5 -15   13.96    1.80 
 -15  -2  -5   11.07    1.49 
   2  -5  15   15.11    1.86 
  15  -2   5   11.68    1.43 
 -15  -2   5   12.06    1.19 
  -2   5 -15   13.18    1.98 
  15   2   5   12.06    1.52 
  -2  -5  15   12.20    1.75 
  -5  15  -2   11.87    1.43 
 -15   2  -5   11.43    1.73 
  15  -3   5   11.10    1.47 
 -15  -3  -5    8.64    1.35 
   5 -15   3    9.18    1.39 
   3  -5  15    8.97    1.62 
  -3  -5  15   10.67    1.66 
  -3   5 -15    9.27    1.58 
  -5  15  -3    8.94    1.32 
 -15   3  -5    9.50    1.64 
 -15  -4  -5    4.27    1.05 
  15  -4   5    3.63    1.17 
   4  -5  15    2.57    1.25 
   5 -15   4    4.44    1.20 
  -4   5 -15    1.45    1.40 
  -5  15  -4    4.87    1.15 
  -4  -5  15    3.02    1.34 
 -15   4  -5    5.07    1.48 
 -15  -5  -5    3.62    1.00 
  -5  -5 -15    3.62    1.21 
   5 -15   5    3.85    1.24 
  15  -5   5    3.14    0.98 
   5  -5  15    2.93    1.07 
  -5  15  -5    3.71    1.10 
  -5  -5  15    4.39    1.18 
 -15   5  -5    1.07    1.02 
   5   5  15    2.75    1.23 
  -5   5 -15    0.93    1.53 
  -6  -5 -15    5.31    1.53 
  15  -6   5    8.86    1.57 
   5 -15   6    4.79    1.40 
   6  -5  15    7.04    1.55 
  -6  -5  15    3.85    1.48 
 -15   6  -5    4.90    1.36 
  -6   5 -15    2.67    1.65 
   6   5  15    4.85    1.17 
  -5  15  -6    4.66    1.20 
  15  -7   5   -0.37    1.07 
   7  -5  15    0.76    1.19 
  -7  -5 -15    0.27    1.25 
   5 -15   7   -0.91    1.06 
  -7   5 -15    0.89    1.55 
  -5  15  -7    0.04    0.90 
 -15   7  -5    0.58    1.05 
  -7  -5  15   -0.96    1.22 
   5 -15   8    2.81    1.36 
   8  -5  15    2.65    1.07 
  -8  -5 -15    4.01    1.47 
  15  -8   5    2.64    1.31 
 -15   8  -5    0.65    1.09 
  -5  15  -8    2.06    1.10 
  -8  -5  15    1.58    1.33 
  -8   5 -15    2.70    1.73 
   9  -5  15    0.83    1.24 
   5 -15   9    1.74    1.39 
  -9  -5 -15    3.74    1.51 
  15  -9   5   -0.36    0.90 
  -9  -5  15    1.39    1.39 
 -15   9  -5    1.89    1.22 
  -5  15  -9    0.37    1.12 
  -9   5 -15    1.61    1.68 
  10  -5  15    1.82    1.29 
  15 -10   5    0.62    1.42 
 -10  -5 -15    0.97    1.45 
   5 -15  10    1.27    1.49 
  -5 -15  10    1.09    1.05 
 -15  10  -5    1.35    1.26 
  -5  15 -10    2.11    1.33 
 -10   5 -15    1.37    1.37 
 -10  -5  15   -0.61    1.34 
   0  -6  15    1.34    1.21 
 -15   0  -6    1.36    0.89 
   0   6 -15   -0.64    0.85 
  15   0   6    0.98    0.92 
  -6  15   0    2.65    1.00 
   1   6 -15    0.93    1.36 
  15  -1   6    4.04    1.10 
  -6  15   1    3.87    1.07 
   1  -6  15    2.04    1.29 
 -15  -1  -6    3.79    0.98 
  -1   6 -15    3.46    1.45 
  -1  -6  15    3.44    1.07 
 -15   1  -6    2.08    0.96 
  15   1   6    3.24    0.97 
  -6  15  -1    6.06    1.20 
   2  -6  15   17.91    2.02 
  15  -2   6   15.46    1.62 
   2   6 -15   14.61    2.09 
 -15  -2  -6   14.93    1.72 
 -15   2  -6   13.60    1.90 
  -2  -6  15   18.92    2.06 
 -15  -2   6   14.97    1.45 
  -2   6 -15   16.15    1.92 
  -6  15  -2   14.26    1.66 
  15  -3   6    3.78    1.15 
 -15  -3  -6    2.41    1.04 
   3  -6  15    5.18    1.45 
   6 -15   3    4.99    1.30 
  -3  -6  15    4.22    1.43 
  -3   6 -15    3.93    1.54 
 -15  -3   6    3.45    0.99 
  -6  15  -3    4.51    1.13 
 -15   3  -6    3.49    1.40 
 -15  -4  -6    9.05    1.35 
   6 -15   4    6.64    1.43 
   4  -6  15    7.03    1.58 
  15  -4   6    7.62    1.38 
 -15   4  -6    5.83    1.62 
  -4  -6  15    7.87    1.64 
  -4   6 -15    5.09    1.39 
  -6  15  -4    9.48    1.44 
  15  -5   6   -0.29    1.08 
 -15  -5  -6    0.84    0.88 
   6 -15   5    2.15    1.25 
   5  -6  15   -0.21    1.26 
  -5   6 -15   -0.16    1.04 
  -5  -6  15    0.18    0.94 
 -15   5  -6    0.31    1.03 
  -6  15  -5   -0.90    0.87 
   6 -15   6   -0.07    0.82 
  15  -6   6    0.35    1.11 
   6  -6  15    0.82    0.94 
  -6   6 -15   -0.74    1.04 
  -6  15  -6    0.21    0.96 
 -15   6  -6    1.06    1.40 
  -6  -6  15   -0.64    1.19 
   7  -6  15    0.39    0.94 
  -7  -6 -15   -2.36    1.17 
  15  -7   6    0.02    1.22 
   6 -15   7    0.14    1.23 
 -15   7  -6    2.30    1.53 
  -6  15  -7    0.10    0.97 
  -7   6 -15   -0.23    1.05 
  -7  -6  15    0.68    1.29 
  -8  -6 -15    5.27    1.56 
  15  -8   6    5.39    1.28 
   8  -6  15    2.10    1.33 
   6 -15   8    3.57    1.43 
  -8  -6  15    2.86    1.43 
 -15   8  -6    1.15    1.55 
  -6  15  -8    1.50    1.19 
  -8   6 -15    1.35    1.23 
  15  -9   6   -0.13    1.37 
   6 -15   9    1.87    1.39 
   9  -6  15    2.07    1.34 
  -9  -6 -15   -0.27    1.40 
  -9   6 -15   -1.73    1.49 
  -9  -6  15   -1.15    1.24 
  -6  15  -9    1.49    1.36 
 -15   9  -6   -1.28    1.42 
   0  -7  15    8.46    1.60 
 -15   0  -7    8.13    1.35 
   0   7 -15    7.65    1.69 
  15   0   7    7.11    1.13 
  -7  15   0    5.08    1.27 
   1   7 -15    1.25    1.35 
  -7  15   1    1.49    1.04 
  15  -1   7    0.30    1.00 
 -15  -1  -7    1.37    0.87 
   1  -7  15    0.53    1.22 
  -1   7 -15    1.26    1.02 
  -1  -7  15    0.16    0.90 
  -7  15  -1   -0.02    0.89 
 -15   1  -7   -0.33    0.84 
  15  -2   7    5.07    1.17 
   2  -7  15    5.21    1.46 
   2   7 -15    5.98    1.39 
 -15  -2  -7    4.83    1.23 
 -15  -2   7    4.06    1.08 
  -2  -7  15    5.03    1.48 
 -15   2  -7    2.84    1.39 
  -2   7 -15    3.93    1.54 
  -7  15  -2    3.60    0.97 
  15  -3   7   -0.16    0.99 
   3  -7  15   -1.17    1.15 
 -15  -3  -7    0.05    0.97 
   7 -15   3    0.47    1.12 
  -3  -7  15   -1.69    1.11 
  -3   7 -15   -0.25    0.97 
 -15  -3   7    1.06    0.87 
 -15   3  -7   -1.46    1.21 
  -7  15  -3    0.30    0.94 
  15  -4   7    1.88    1.12 
   7 -15   4   -0.48    1.12 
 -15  -4  -7    0.03    0.90 
   4  -7  15   -0.95    1.19 
  -7  15  -4   -0.42    0.96 
  -4  -7  15    0.44    1.25 
 -15   4  -7   -0.54    1.23 
  -4   7 -15   -1.30    1.31 
   5  -7  15    1.14    1.29 
   7 -15   5    0.78    1.14 
 -15  -5  -7    0.57    0.93 
  15  -5   7    0.06    1.08 
  -7  15  -5   -0.67    0.97 
 -15   5  -7    0.11    1.04 
  -5   7 -15    0.31    1.46 
  -5  -7  15    0.70    0.95 
  15  -6   7    6.11    1.47 
   7 -15   6    5.04    1.48 
   6  -7  15    4.91    1.52 
  -6   7 -15    4.61    1.78 
 -15   6  -7    4.13    1.57 
  -6  -7  15    4.22    1.46 
  -7  15  -6    5.64    1.36 
   7  -7  15    0.65    1.30 
   7 -15   7    0.34    1.25 
  15  -7   7    0.23    0.92 
  -7  15  -7    1.30    0.93 
  -7   7 -15    1.57    1.61 
 -15   7  -7   -0.51    1.38 
  -7  -7  15    1.51    1.35 
   7 -15   8    2.02    1.18 
  15  -8   7    1.25    1.39 
   8  -7  15    2.50    1.12 
  -8   7 -15    1.55    1.76 
 -15   8  -7    1.92    1.67 
  -8  -7  15    4.82    1.53 
  -7  15  -8    1.91    1.33 
  -9  -7 -15    0.92    1.40 
   9  -7  15    1.13    1.38 
  15  -9   7    0.43    1.39 
  -9  -7  15   -0.29    1.30 
  -9   7 -15    0.13    1.30 
 -15   9  -7    1.62    1.70 
  -7  15  -9    0.01    1.32 
   0  -8  15   -0.95    1.23 
  15   0   8   -0.55    0.92 
 -15   0  -8   -0.28    0.78 
   0   8 -15    0.54    1.28 
  -8  15   0   -0.07    1.07 
   1   8 -15    3.19    1.19 
 -15  -1  -8    4.46    1.12 
  -8  15   1    5.50    1.29 
  15  -1   8    6.18    1.28 
   1  -8  15    4.58    1.51 
 -15  -1   8    5.23    1.18 
  -8  15  -1    6.94    1.42 
  -1   8 -15    5.98    1.64 
 -15   1  -8    6.14    1.29 
  -1  -8  15    3.97    1.20 
   2  -8  15    4.76    1.21 
  -8  15   2    5.46    1.18 
   2   8 -15    2.83    1.44 
  15  -2   8    3.06    1.11 
 -15  -2  -8    6.28    1.35 
  -2  -8  15    4.74    1.49 
  -8  15  -2    4.13    1.28 
  -2   8 -15    3.36    1.16 
 -15   2  -8    7.17    1.63 
 -15  -2   8    4.71    1.08 
   8 -15   3    1.16    0.91 
   3  -8  15    1.41    0.99 
 -15  -3  -8    1.49    1.06 
  15  -3   8    0.28    1.01 
  -3  -8  15    0.12    1.24 
  -8  15  -3    1.54    1.13 
  -3   8 -15    1.43    1.38 
 -15   3  -8    0.27    1.34 
 -15  -3   8    0.69    0.88 
  15  -4   8    0.89    1.11 
   8 -15   4    2.84    1.33 
 -15  -4  -8    3.71    1.18 
   4  -8  15    2.78    1.10 
  -8  15  -4    3.15    1.25 
  -4   8 -15    4.81    1.65 
 -15   4  -8    3.68    1.24 
  -4  -8  15    3.07    1.42 
 -15  -5  -8    3.60    1.14 
  15  -5   8    1.87    1.24 
   5  -8  15    4.53    1.23 
   8 -15   5    1.41    1.29 
  -8  15  -5    3.47    1.35 
  -5   8 -15    3.75    1.30 
 -15   5  -8    1.43    1.50 
  -5  -8  15    5.84    1.27 
  15  -6   8    0.73    1.17 
   6  -8  15    2.84    1.12 
   8 -15   6    1.66    1.34 
  -6  -8  15    1.51    1.28 
  -8  15  -6   -0.10    1.23 
 -15   6  -8    1.34    1.56 
  -6   8 -15    1.09    1.16 
  15  -7   8    2.25    1.39 
   7  -8  15    1.57    1.15 
   8 -15   7    0.94    1.50 
  -7  -8  15    2.38    1.45 
  -8  15  -7   -0.20    1.27 
 -15   7  -8    1.28    1.26 
  -7   8 -15    3.15    1.54 
   8  -8  15   -0.72    1.38 
  15  -8   8    0.09    1.33 
 -15   8  -8   -0.86    1.16 
  -8  -8  15    0.20    1.32 
  -8  15  -8   -0.05    1.24 
  -8   8 -15   -1.93    1.72 
 -15   0  -9    2.02    1.28 
   0   9 -15    0.46    0.95 
   0  -9  15    0.86    1.32 
  -9  15   0   -0.69    1.02 
  15  -1   9    1.16    1.03 
   1  -9  15    1.11    0.99 
  -9  15   1    2.40    1.04 
   1   9 -15    1.62    1.36 
 -15  -1  -9    2.05    1.22 
 -15   1  -9    1.80    1.33 
 -15  -1   9    1.85    1.22 
  -1   9 -15    0.35    1.24 
  -1  -9  15    0.98    1.27 
  -9  15  -1    0.92    1.17 
  -9  15   2    1.33    1.22 
 -15  -2  -9    0.23    1.04 
   2   9 -15    1.81    1.41 
   2  -9  15    0.98    1.03 
  15  -2   9    1.23    1.16 
  -2   9 -15    1.50    1.40 
 -15  -2   9    2.25    1.05 
  -2  -9  15    1.03    1.29 
  -9  15  -2    1.11    1.19 
 -15   2  -9    1.34    1.08 
  15  -3   9    8.96    1.50 
 -15  -3  -9    6.84    1.43 
   3  -9  15    6.90    1.64 
   9 -15   3    8.19    1.62 
  -3  -9  15   10.03    1.72 
 -15   3  -9   10.11    1.89 
  -9  15  -3    6.08    1.51 
  -3   9 -15    7.13    1.76 
 -15  -3   9    9.07    1.28 
   4  -9  15    0.23    1.32 
  15  -4   9    0.76    1.16 
 -15  -4  -9    0.75    1.04 
   9 -15   4    0.67    1.26 
 -15   4  -9    0.38    1.07 
  -9  15  -4    1.39    1.22 
  -4  -9  15   -0.30    1.28 
  -4   9 -15    2.13    1.17 
  15  -5   9    2.43    1.26 
 -15  -5  -9    3.82    1.42 
   9 -15   5    2.51    1.42 
   5  -9  15    3.88    1.57 
 -15   5  -9    3.38    1.63 
  -5   9 -15    2.42    1.29 
  -9  15  -5    1.81    1.31 
  -5  -9  15    2.06    1.36 
   9 -15   6   -0.81    1.36 
   6  -9  15   -1.57    1.42 
  15  -6   9   -0.39    1.25 
  -6  -9  15   -0.37    1.25 
 -15   6  -9   -0.23    1.13 
  -9  15  -6    0.04    0.97 
  -6   9 -15   -0.57    1.32 
  15  -7   9    0.83    1.40 
  -9  15  -7   -1.58    1.27 
 -15   7  -9    0.28    1.17 
  -7   9 -15   -0.37    1.35 
  -7  -9  15   -0.61    1.26 
   0 -10  15    0.58    1.30 
 -15   0 -10    0.28    1.31 
   0  10 -15    0.50    1.30 
 -10  15   0    0.31    0.90 
   1  10 -15    5.25    1.60 
   1 -10  15    6.48    1.37 
 -15  -1 -10    7.26    1.63 
 -10  15   1    6.57    1.58 
  -1 -10  15    6.77    1.64 
 -10  15  -1    7.14    1.56 
 -15   1 -10    6.29    1.72 
  -1  10 -15    5.80    1.38 
 -15  -1  10    8.48    1.47 
  15  -2  10   -0.28    1.03 
 -15  -2 -10   -0.18    1.11 
   2  10 -15    0.25    1.30 
   2 -10  15    0.23    1.36 
 -10  15   2    0.99    1.30 
 -15   2 -10   -0.09    1.38 
 -10  15  -2    2.01    1.32 
  -2  10 -15    2.46    1.45 
  -2 -10  15    0.46    1.36 
 -15  -2  10    2.83    1.32 
  15  -3  10    0.65    1.14 
   3 -10  15   -1.08    1.33 
  10 -15   3    0.45    1.34 
 -15  -3 -10   -0.04    1.20 
  -3 -10  15    1.02    1.42 
 -15  -3  10    3.03    1.14 
 -15   3 -10   -0.63    1.56 
 -10  15  -3    1.66    1.37 
  -3  10 -15   -0.26    1.30 
  15  -4  10   -0.36    1.11 
   4 -10  15   -0.07    1.52 
  10 -15   4    1.41    1.45 
 -15  -4 -10   -0.91    1.13 
 -15  -4  10    0.35    0.98 
  -4  10 -15    0.47    1.08 
 -10  15  -4   -0.22    0.96 
  -4 -10  15    1.00    1.43 
 -15   4 -10   -0.98    1.57 
  15  -5  10    4.53    1.47 
 -15  -5 -10    3.62    1.41 
  -5 -10  15    4.03    1.49 
 -15   5 -10    2.05    1.32 
 -10  15  -5    3.32    1.24 
  -5  10 -15    3.85    1.72 
 -15   0 -11    8.64    1.99 
   0 -11  15   11.80    1.72 
   0  11 -15   11.21    1.97 
 -11  15   0    9.80    1.91 
   1  11 -15    2.18    1.43 
 -15  -1 -11    2.31    1.65 
 -11  15   1    4.45    1.66 
   1 -11  15    1.16    1.67 
  -1  11 -15    0.54    1.01 
 -15   1 -11    2.38    1.74 
 -11  15  -1    0.94    1.36 
  -1 -11  15    4.67    1.61 
 -15  -1  11    6.16    1.56 
 -15  -2 -11    2.41    1.48 
   2  11 -15    1.38    1.52 
 -11  15   2    2.19    1.21 
 -11  15  -2    0.72    1.42 
 -15   2 -11    4.12    1.76 
  -2 -11  15    3.33    1.55 
  -2  11 -15    2.65    1.57 
 -15  -2  11    2.30    1.27 
  15  -3  11    6.37    1.49 
 -15  -3 -11    3.42    1.49 
 -15  -3  11    5.16    1.34 
 -11  15  -3    3.75    1.61 
  -3 -11  15    4.05    1.61 
  -3  11 -15    3.30    1.28 
 -15   3 -11    4.75    1.54 
 -16   0   0    2.82    1.14 
   0   0  16    2.73    1.08 
   1   0  16    1.78    1.25 
  -1   0  16    1.70    1.01 
  -1   0 -16    3.55    1.29 
 -16   1   0    5.01    1.13 
 -16  -1   0    4.19    1.13 
  -2   0  16    2.33    1.36 
  -2   0 -16    0.60    1.45 
 -16   2   0    2.64    1.23 
 -16  -2   0    2.09    0.91 
   2   0  16    3.36    1.26 
   3   0  16    0.93    0.85 
 -16  -3   0    0.84    0.85 
 -16   3   0   -1.44    1.09 
  -3   0 -16   -1.43    0.96 
  -3   0  16   -0.18    1.18 
   4   0  16    1.66    1.16 
  -4   0  16    0.13    1.26 
   0 -16   4    1.13    0.96 
  -4   0 -16   -2.06    0.89 
 -16  -4   0    1.10    0.85 
 -16   4   0   -0.01    1.19 
 -16   5   0    0.59    1.33 
  -5   0  16    2.34    1.07 
   0 -16   5    1.80    0.95 
   5   0  16    2.06    1.21 
  -5   0 -16    2.22    1.60 
   0 -16   6   -0.32    0.92 
 -16   6   0    0.93    1.30 
  -6   0  16    0.65    1.33 
  -6   0 -16   -0.53    1.39 
   6   0  16    1.07    1.10 
   7   0  16   11.89    1.63 
 -16   7   0    9.72    1.85 
  -7   0  16   11.95    1.87 
   0 -16   7    8.70    1.41 
  -7   0 -16   10.57    1.97 
 -16   8   0    0.93    1.44 
  -8   0  16    0.35    1.35 
   0 -16   8   -0.07    1.13 
   8   0  16   -0.09    1.02 
  -8   0 -16    0.02    1.54 
  -9   0  16    2.35    1.63 
  -9   0 -16    0.67    1.59 
   9   0  16    0.74    1.13 
 -16   9   0    1.34    1.24 
   0 -16   9    1.12    1.17 
 -16  10   0    1.69    1.64 
   0 -16  10   -0.77    1.14 
 -10   0 -16    1.35    1.34 
  10   0  16    0.54    1.14 
 -16   0  -1   -0.93    0.93 
   0  -1  16   -0.37    1.17 
 -16   0   1    0.32    0.99 
   0   1  16   -0.67    0.83 
  -1   1  16    0.47    1.23 
 -16  -1  -1    0.92    0.98 
 -16   1   1    3.18    0.97 
   1  -1  16    1.95    1.26 
   1   1  16    1.56    0.97 
  -1   1 -16    3.78    1.25 
 -16  -1   1    2.22    0.96 
  -1  -1  16    2.63    1.05 
 -16   1  -1    2.00    1.08 
   2  -1  16    3.34    1.32 
 -16  -2  -1    4.77    1.14 
  -2  -1 -16    4.54    1.64 
  -2   1  16    2.42    1.35 
 -16   2   1    4.23    1.31 
   2   1  16    4.48    1.11 
  -2  -1  16    3.15    1.37 
 -16   2  -1    4.59    1.34 
 -16  -2   1    4.89    1.13 
  -2   1 -16    4.59    1.59 
 -16   3   1   12.66    1.82 
   3  -1  16   11.66    1.74 
  -3   1  16   13.24    1.68 
  -3  -1 -16   11.35    1.77 
 -16  -3  -1   11.67    1.46 
 -16  -3   1   14.53    1.53 
 -16   3  -1   10.79    1.74 
  -3   1 -16   13.46    1.82 
  -3  -1  16   12.43    1.83 
   3   1  16   13.39    1.74 
  -4   1  16    3.89    1.49 
   1 -16   4    3.44    1.04 
 -16  -4  -1    2.15    1.00 
   4  -1  16    2.96    1.03 
 -16   4   1    5.37    1.49 
  -4  -1 -16    3.27    1.25 
  -1 -16   4    4.61    1.01 
 -16   4  -1    6.55    1.56 
  -4  -1  16    4.18    1.21 
 -16  -4   1    3.99    1.09 
   4   1  16    4.96    1.38 
  -4   1 -16    4.75    1.34 
  -5  -1 -16    0.98    1.56 
   5  -1  16    0.04    1.14 
  -5   1  16    2.81    1.43 
   1 -16   5    0.88    0.95 
 -16   5   1    1.31    1.36 
 -16   5  -1    1.62    1.10 
  -1 -16   5    1.57    1.00 
   5   1  16   -0.44    0.77 
  -5  -1  16   -0.04    1.24 
  -5   1 -16    2.55    1.61 
   6  -1  16    3.81    1.28 
  -6   1  16    3.94    1.25 
   1 -16   6    3.50    1.14 
  -6  -1 -16    4.87    1.62 
 -16   6   1    5.91    1.58 
  -6   1 -16    1.61    1.55 
  -1 -16   6    1.56    1.06 
  -6  -1  16    3.80    1.51 
   6   1  16    2.87    1.24 
 -16   6  -1    1.62    1.04 
  -7  -1 -16    0.88    1.46 
 -16   7   1    1.19    1.08 
   1 -16   7    0.19    1.03 
   7  -1  16    0.57    1.11 
  -7   1  16    0.55    1.03 
   7   1  16   -0.29    0.99 
  -7   1 -16    0.06    1.43 
  -7  -1  16   -0.56    1.28 
  -1 -16   7    0.01    1.04 
 -16   7  -1   -0.19    1.29 
   8  -1  16   -0.11    0.80 
 -16   8   1    0.20    1.05 
   1 -16   8   -0.37    1.03 
  -8  -1 -16   -2.19    1.40 
  -8  -1  16    2.11    1.39 
  -1 -16   8   -0.58    1.10 
   8   1  16    0.30    1.14 
 -16   8  -1    0.08    1.41 
  -8   1 -16   -0.63    1.48 
  -9  -1 -16    5.62    1.96 
  -9   1  16    9.50    1.62 
 -16   9   1    7.92    1.93 
   1 -16   9    8.86    1.60 
   9  -1  16    8.04    1.51 
  -9   1 -16    6.71    1.68 
  -9  -1  16    9.38    1.96 
 -16   9  -1    8.61    1.97 
   9   1  16    3.57    1.26 
  -1 -16   9    6.93    1.44 
  10  -1  16    0.52    1.21 
 -10  -1 -16    2.23    1.40 
   1 -16  10   -0.24    1.27 
 -16  10   1    0.23    1.15 
  -1 -16  10    0.40    1.13 
 -16  10  -1    2.28    1.28 
 -10   1 -16    1.17    1.62 
   0  -2  16   -1.21    1.16 
   0   2 -16    1.60    1.48 
   0   2  16    0.26    1.21 
 -16   0  -2    0.05    0.97 
 -16  -1  -2   17.31    1.82 
  -1   2  16   16.29    1.98 
   1  -2  16   19.58    2.09 
   1   2  16   12.66    1.79 
  -1  -2  16   18.20    2.02 
  -1   2 -16   15.51    1.98 
 -16   1  -2   15.93    1.85 
 -16  -2  -2    7.09    1.24 
   2  -2  16    6.62    1.53 
  -2   2  16    6.80    1.32 
   2   2  16    7.48    1.50 
 -16  -2   2    7.30    1.29 
  -2  -2  16    8.35    1.39 
  -2   2 -16    5.64    1.69 
 -16   2  -2    7.28    1.48 
 -16  -3  -2    5.07    1.16 
   2 -16   3    4.61    1.04 
  -3  -2 -16    0.93    1.13 
   3  -2  16    4.15    1.34 
   3   2  16    4.40    1.34 
  -3   2 -16    3.07    1.19 
 -16   3  -2    4.64    1.39 
  -3  -2  16    3.21    1.41 
 -16  -3   2    2.40    1.01 
  -4  -2 -16    0.28    1.09 
   4  -2  16    3.95    1.33 
   2 -16   4    3.93    1.12 
 -16  -4  -2    3.45    0.99 
  -4   2 -16    5.03    1.32 
 -16   4  -2    4.74    1.20 
  -4  -2  16    5.23    1.22 
   4   2  16    0.35    1.11 
 -16  -4   2    3.93    1.03 
  -5  -2 -16    2.62    1.53 
   2 -16   5    0.79    1.01 
   5  -2  16    0.70    0.90 
 -16   5  -2    2.22    1.09 
  -2 -16   5    1.43    0.92 
  -2  16  -5    1.18    1.22 
   5   2  16    2.32    1.18 
  -5  -2  16    0.90    1.36 
  -5   2 -16    2.21    1.24 
  -6  -2 -16    0.89    1.41 
   6  -2  16    1.01    1.16 
   2 -16   6   -1.30    0.93 
 -16   6  -2   -1.26    0.79 
  -6   2 -16   -1.91    1.37 
  -6  -2  16   -1.43    1.20 
  -2 -16   6   -0.12    0.88 
   6   2  16    0.49    1.06 
  -2  16  -6   -0.05    0.92 
  -7  -2 -16    5.52    1.66 
   2 -16   7    4.00    1.28 
   7  -2  16    3.93    1.28 
 -16   7  -2    5.07    1.33 
   7   2  16    3.55    1.23 
  -7  -2  16    5.14    1.33 
  -7   2 -16    4.38    1.71 
  -2 -16   7    6.04    1.23 
  -2  16  -7    4.14    1.16 
  -8  -2 -16    7.31    1.80 
   8  -2  16    4.57    1.36 
   2 -16   8    3.87    1.34 
  -2 -16   8    3.82    1.12 
  -8   2 -16    5.93    1.60 
  -2  16  -8    3.05    1.14 
  -8  -2  16    4.88    1.30 
 -16   8  -2    3.05    1.25 
   8   2  16    5.06    1.27 
   2 -16   9    1.66    1.23 
 -16   9   2    2.65    1.32 
  -9  -2 -16    0.92    1.29 
   9  -2  16    1.07    1.21 
  -9   2 -16    0.74    1.33 
 -16   9  -2    2.24    1.62 
  -2  16  -9    1.05    1.05 
  -2 -16   9    1.12    1.10 
  -9  -2  16    1.10    1.21 
 -10  -2 -16    2.98    1.78 
  10  -2  16    2.28    1.28 
 -16  10   2    9.35    1.99 
   2 -16  10    4.97    1.52 
 -10   2 -16    5.35    2.00 
  -2  16 -10    5.65    1.38 
 -16  10  -2    3.99    1.74 
  -2 -16  10    4.18    1.25 
   0  -3  16    6.99    1.59 
 -16   0  -3    8.35    1.28 
  16   0   3    6.91    1.11 
  -3  16   0    6.06    1.10 
   0   3 -16    8.80    1.79 
  -3  16   1    0.61    0.77 
  16  -1   3    0.46    0.85 
 -16  -1  -3    0.69    0.98 
   1  -3  16    0.27    1.18 
  -3  16  -1    0.19    0.72 
 -16   1  -3   -0.21    1.06 
  -1  -3  16   -0.56    1.17 
   1   3  16    0.65    1.17 
  -1   3 -16    0.52    1.37 
  -3  16   2    4.69    1.07 
 -16  -2  -3    4.26    1.13 
   2  -3  16    5.75    1.43 
  16  -2   3    6.26    1.25 
   2   3  16    5.08    1.39 
 -16   2  -3    4.64    1.33 
  -2   3 -16    5.87    1.49 
  -2  -3  16    3.80    1.18 
  -3  16  -2    4.60    1.05 
   3  -3  16   -0.23    1.15 
   3 -16   3    0.20    0.92 
  16  -3   3    0.28    0.93 
 -16  -3  -3    1.02    0.94 
  -3   3 -16    0.59    1.48 
   3   3  16    0.65    1.16 
  -3  16  -3    1.00    0.83 
  -3  -3  16    0.24    1.23 
 -16   3  -3    2.03    1.24 
  16  -4   3    2.54    1.11 
   4  -3  16    3.63    1.32 
  -4  -3 -16    3.67    1.29 
   3 -16   4    3.29    1.17 
 -16  -4  -3    2.56    1.06 
   4   3  16    1.65    1.16 
 -16   4  -3    3.82    1.17 
  -3  16  -4    3.21    1.06 
  -4   3 -16    1.54    1.23 
  -4  -3  16    2.86    1.12 
   3 -16   5    0.43    1.04 
   5  -3  16    0.23    1.17 
  16  -5   3    3.26    0.99 
  -5  -3 -16    2.58    1.21 
  -5  -3  16    1.10    1.37 
  -5   3 -16    2.32    1.26 
 -16   5  -3    3.36    1.42 
  -3  16  -5    2.68    0.96 
   5   3  16    2.69    1.23 
   6  -3  16   14.05    1.69 
   3 -16   6   15.92    1.76 
  -6  -3 -16   11.69    1.82 
  16  -6   3   12.51    1.73 
  -3  16  -6   14.37    1.57 
   6   3  16   14.01    1.67 
  -6  -3  16   14.64    1.98 
  -3 -16   6   14.23    1.60 
  -6   3 -16   13.07    1.91 
 -16   6  -3   13.36    2.01 
   7  -3  16    1.97    1.29 
  -7  -3 -16    1.12    1.13 
   3 -16   7   -0.26    0.80 
  16  -7   3    1.63    1.25 
   7   3  16    1.54    1.18 
  -3 -16   7    0.06    0.91 
 -16   7  -3    0.37    1.38 
  -7   3 -16    0.23    1.11 
  -7  -3  16    0.11    0.96 
  -3  16  -7    1.08    0.91 
  -8  -3 -16    1.35    1.25 
  16  -8   3    4.85    1.44 
   3 -16   8    2.23    1.31 
   8  -3  16    4.01    1.12 
  -8  -3  16    4.85    1.30 
  -3  16  -8    2.38    1.11 
  -3 -16   8    2.36    0.99 
 -16   8  -3    1.12    1.50 
  -8   3 -16    3.82    1.46 
  16  -9   3    0.87    1.02 
  -9  -3 -16   -0.39    1.55 
   3 -16   9    0.13    1.23 
   9  -3  16    0.92    1.28 
  -3 -16   9   -1.10    1.07 
  -3  16  -9    0.15    1.16 
  -9   3 -16    0.09    1.61 
 -16   9  -3    0.73    1.16 
  -9  -3  16   -0.27    1.38 
  -4  16   0    0.62    0.83 
 -16   0  -4    0.69    0.99 
   0   4 -16   -0.29    0.99 
   0  -4  16    0.97    1.21 
  16   0   4    0.11    0.81 
  -4  16   1    1.36    0.86 
 -16  -1  -4    0.35    0.74 
   1   4 -16    0.77    1.42 
   1  -4  16   -0.17    0.88 
  16  -1   4   -0.48    0.95 
 -16   1  -4   -1.06    1.06 
  -1   4 -16   -0.66    1.40 
  -4  16  -1    1.13    0.82 
  -1  -4  16   -0.98    1.20 
  16   1   4    0.36    0.87 
 -16  -2  -4   13.31    1.64 
  16  -2   4   13.87    1.56 
  -4  16   2   17.92    1.67 
   2  -4  16   13.23    1.70 
  -2   4 -16   14.56    1.94 
  -4  16  -2   13.70    1.58 
 -16   2  -4   16.36    1.95 
  -2  -4  16   16.84    2.02 
   3  -4  16    2.75    1.05 
  16  -3   4    2.76    1.09 
   4 -16   3    1.65    1.06 
 -16  -3  -4    2.61    1.05 
   3   4  16    1.73    1.16 
  -3  -4  16    1.37    1.27 
  -3   4 -16    1.84    1.50 
 -16   3  -4    3.36    1.42 
  -4  16  -3    3.21    0.99 
 -16  -4  -4    5.98    1.24 
  16  -4   4    3.74    1.17 
   4  -4  16    6.67    1.53 
   4 -16   4    5.46    1.32 
  -4   4 -16    3.71    1.71 
 -16   4  -4    5.75    1.33 
  -4  -4  16    2.78    1.45 
  -4  16  -4    6.27    1.23 
   4   4  16    5.80    1.41 
 -16  -5  -4    1.12    1.56 
   5  -4  16    0.52    1.21 
  16  -5   4    2.65    1.18 
   4 -16   5    1.97    1.15 
  -5  -4 -16    0.54    1.41 
   5   4  16    2.24    1.15 
  -4  16  -5    1.72    0.98 
  -5   4 -16    3.51    1.62 
 -16   5  -4    1.32    1.37 
  -5  -4  16   -0.15    1.27 
  16  -6   4   -0.81    1.12 
   4 -16   6    0.95    1.11 
  -6  -4 -16   -1.93    1.24 
   6  -4  16    1.19    1.24 
  -6  -4  16    0.55    0.97 
 -16   6  -4    2.00    1.45 
  -4  16  -6    1.27    0.93 
  -6   4 -16    4.93    1.69 
   6   4  16    1.94    1.10 
   4 -16   7    0.99    1.24 
  -7  -4 -16    0.45    1.47 
  16  -7   4    1.04    1.23 
   7  -4  16    1.03    0.94 
  -7  -4  16    2.38    1.38 
  -4  16  -7    1.59    1.02 
 -16   7  -4    1.48    1.50 
   7   4  16    1.01    1.21 
  -7   4 -16    2.07    1.60 
   8  -4  16    2.47    1.39 
  -8  -4 -16    2.44    1.90 
   4 -16   8    3.87    1.46 
  16  -8   4    5.63    1.50 
  -8  -4  16    4.34    1.71 
  -8   4 -16    1.46    1.77 
 -16   8  -4    3.59    1.70 
  -4  16  -8    3.13    1.22 
   4 -16   9   -1.05    1.28 
  -9  -4 -16   -2.26    1.62 
   9  -4  16    0.74    1.24 
  16  -9   4    1.36    1.41 
  -9   4 -16   -2.31    1.52 
 -16   9  -4    0.75    1.57 
  -4  16  -9    1.99    1.27 
  -9  -4  16   -0.31    1.48 
  -5  16   0    3.16    1.01 
  16   0   5    2.89    1.06 
   0  -5  16    2.58    1.12 
 -16   0  -5    2.33    1.16 
   0   5 -16    3.59    1.62 
   1   5 -16    0.77    1.05 
 -16  -1  -5    1.03    1.04 
   1  -5  16    1.25    0.98 
  16  -1   5    1.45    1.06 
  -5  16   1    1.58    1.00 
  -1   5 -16    1.98    1.22 
 -16   1  -5    0.58    1.17 
  -1  -5  16    0.28    1.28 
 -16  -1   5    2.54    0.90 
  -5  16  -1    1.81    0.92 
  -5  16   2    4.31    1.14 
 -16  -2  -5    5.45    1.31 
   2  -5  16    6.48    1.56 
  16  -2   5    6.09    1.22 
  -5  16  -2    5.49    1.14 
 -16   2  -5    4.51    1.46 
  -2   5 -16    6.58    1.76 
  -2  -5  16    5.72    1.52 
   3  -5  16    7.18    1.60 
  16  -3   5    9.87    1.46 
   5 -16   3    9.19    1.47 
 -16  -3  -5    9.95    1.43 
  -3   5 -16    7.86    1.58 
  -3  -5  16    9.25    1.50 
  -5  16  -3    8.13    1.34 
 -16   3  -5    8.25    1.45 
 -16  -4  -5    1.28    0.96 
  16  -4   5    2.02    1.08 
   4  -5  16    0.92    0.94 
   5 -16   4    1.39    1.14 
  -4  -5  16    1.47    1.32 
 -16   4  -5    0.71    1.30 
  -4   5 -16    1.22    1.18 
  -5  16  -4    2.95    1.07 
   4   5  16    0.52    1.09 
   5  -5  16   -0.06    0.88 
 -16  -5  -5   -0.21    0.95 
   5 -16   5    0.35    1.11 
  16  -5   5    0.58    1.11 
  -5   5 -16   -0.38    1.42 
  -5  16  -5    0.76    0.98 
  -5  -5  16    1.88    1.35 
 -16   5  -5    1.64    1.45 
   5   5  16    0.35    1.05 
   6  -5  16    3.58    1.39 
  16  -6   5    2.49    1.26 
   5 -16   6    0.79    1.14 
  -6  -5 -16    0.58    1.41 
   6   5  16    1.94    1.32 
 -16   6  -5    2.58    1.48 
  -6   5 -16    3.39    1.69 
  -6  -5  16    2.85    1.14 
  -5  16  -6    2.72    1.14 
  16  -7   5    3.68    1.36 
   5 -16   7    2.26    1.36 
   7  -5  16    1.93    1.35 
  -7  -5 -16    0.63    1.66 
 -16   7  -5    3.35    1.34 
  -7   5 -16    4.06    1.78 
  -5  16  -7    2.96    1.19 
  -7  -5  16    0.92    1.45 
  16  -8   5    2.25    1.40 
   8  -5  16    2.03    1.38 
   5 -16   8    0.84    1.34 
  -8  -5 -16    0.19    1.55 
 -16   8  -5   -0.62    1.12 
  -8  -5  16    1.14    1.54 
  -8   5 -16    0.81    1.33 
  -5  16  -8    1.14    1.23 
  16   0   6   -0.29    1.06 
  -6  16   0    0.58    0.94 
   0   6 -16    0.30    1.02 
 -16   0  -6   -0.69    1.02 
   0  -6  16   -0.72    0.87 
  16  -1   6    5.48    1.27 
   1  -6  16    7.22    1.61 
 -16  -1  -6    6.03    1.37 
  -6  16   1    5.26    1.24 
   1   6 -16    8.04    1.81 
  -6  16  -1    4.17    1.16 
 -16   1  -6    5.69    1.49 
 -16  -1   6    5.27    1.10 
  -1  -6  16    5.65    1.48 
  -1   6 -16    6.40    1.74 
  16  -2   6    1.14    1.11 
   2  -6  16    0.23    1.28 
  -6  16   2   -0.36    0.86 
 -16  -2  -6    1.44    1.09 
  -2  -6  16    0.60    1.29 
  -2   6 -16   -0.16    1.03 
  -6  16  -2    0.18    0.94 
 -16   2  -6   -0.33    1.23 
 -16  -3  -6    0.68    1.03 
   3  -6  16   -0.14    1.26 
  16  -3   6   -0.27    0.98 
   6 -16   3    0.52    1.09 
 -16   3  -6    0.55    0.98 
  -6  16  -3    1.79    1.04 
  -3   6 -16   -0.14    1.40 
  -3  -6  16    1.93    1.01 
  16  -4   6    1.29    1.15 
   6 -16   4    0.51    1.14 
   4  -6  16    2.23    1.36 
 -16  -4  -6    0.71    0.96 
  -4   6 -16    2.32    1.60 
 -16   4  -6    0.91    1.38 
  -6  16  -4   -0.36    0.93 
  -4  -6  16    1.06    1.34 
  16  -5   6    6.02    1.45 
   5  -6  16    9.53    1.73 
   6 -16   5    7.95    1.34 
 -16  -5  -6    7.03    1.25 
   5   6  16    6.07    1.37 
  -6  16  -5    7.60    1.46 
  -5   6 -16    4.32    1.78 
  -5  -6  16    7.29    1.62 
 -16   5  -6    7.08    1.72 
  16  -6   6    0.30    1.17 
   6  -6  16    0.44    1.29 
   6 -16   6   -1.55    1.19 
  -6  16  -6   -0.27    0.99 
 -16   6  -6   -0.99    1.00 
  -6  -6  16   -0.77    0.93 
  -6   6 -16   -1.62    1.45 
   7  -6  16    4.37    1.29 
   6 -16   7    4.75    1.33 
  16  -7   6    6.56    1.61 
  -6  16  -7    7.60    1.63 
 -16   7  -6    4.69    1.44 
  -7   6 -16    8.14    1.93 
  -7  -6  16    2.96    1.61 
   8  -6  16    0.62    1.33 
  -8  -6 -16    0.50    1.57 
   6 -16   8   -1.85    1.37 
  16  -8   6    0.06    1.30 
  -8   6 -16   -0.46    1.72 
  -8  -6  16   -1.26    1.42 
  -6  16  -8   -0.86    1.19 
 -16   8  -6   -0.34    1.13 
 -16   0  -7    0.69    0.89 
   0   7 -16    3.20    1.59 
  -7  16   0    1.43    1.06 
   0  -7  16    1.63    1.34 
  16  -1   7    2.16    1.18 
   1   7 -16    1.13    1.44 
  -7  16   1    1.59    0.91 
 -16  -1  -7    4.08    1.24 
   1  -7  16    1.29    1.29 
 -16  -1   7    2.40    1.08 
 -16   1  -7    2.93    1.36 
  -1   7 -16    1.15    1.10 
  -1  -7  16    4.00    1.16 
  -7  16  -1    3.67    1.13 
  -7  16   2    0.98    0.98 
   2   7 -16   -1.05    0.91 
 -16  -2  -7    0.90    1.09 
  16  -2   7    0.47    1.00 
   2  -7  16    0.84    1.31 
  -2  -7  16    0.95    1.31 
 -16   2  -7    0.79    1.35 
  -7  16  -2    0.58    0.95 
  -2   7 -16    0.79    1.48 
   3  -7  16    1.83    1.35 
   7 -16   3    3.20    1.29 
  16  -3   7    3.42    1.27 
 -16  -3  -7    3.08    1.14 
  -7  16  -3    2.76    1.10 
  -3  -7  16    3.96    1.18 
 -16   3  -7    4.19    1.28 
  -3   7 -16    5.28    1.65 
   7 -16   4   -0.23    0.87 
   4  -7  16   -0.10    0.95 
 -16  -4  -7    0.19    0.95 
  16  -4   7    0.27    1.10 
 -16   4  -7   -1.70    1.36 
  -4   7 -16    0.20    1.08 
  -4  -7  16    0.89    1.32 
  -7  16  -4    0.24    1.00 
   5  -7  16    3.39    1.47 
 -16  -5  -7    4.63    1.34 
  16  -5   7    1.18    1.21 
   7 -16   5    1.68    1.40 
  -5  -7  16    0.84    1.39 
 -16   5  -7    1.05    1.22 
  -5   7 -16    0.39    1.14 
  -7  16  -5    1.14    1.11 
   7 -16   6    0.62    1.08 
  16  -6   7    0.96    1.29 
   6  -7  16    1.54    1.49 
 -16   6  -7    0.21    1.56 
  -6  -7  16    1.64    1.17 
  -7  16  -6   -0.56    1.24 
  -6   7 -16    0.79    1.37 
  16  -7   7    1.69    1.41 
   7  -7  16    0.02    1.43 
   7 -16   7    1.31    1.55 
  -7   7 -16    0.70    1.35 
  -7  -7  16    1.10    1.51 
  -7  16  -7    0.49    1.30 
 -16   7  -7   -0.61    1.58 
 -16   0  -8   -0.53    0.82 
  -8  16   0   -0.17    1.05 
   0  -8  16   -0.33    1.25 
   0   8 -16   -1.22    1.21 
 -16  -1  -8    4.96    1.17 
   1  -8  16    1.49    1.35 
  -8  16   1    2.35    0.98 
   1   8 -16    2.69    1.20 
 -16  -1   8    1.83    1.03 
  -1   8 -16    2.18    1.51 
  -1  -8  16    2.84    1.16 
  -8  16  -1    2.90    1.26 
 -16   1  -8    5.24    1.30 
  -8  16   2    1.85    1.16 
 -16  -2  -8    1.96    1.17 
  16  -2   8    1.35    1.08 
   2  -8  16    0.35    1.01 
   2   8 -16    0.00    1.37 
 -16   2  -8   -1.36    1.34 
 -16  -2   8    1.69    0.94 
  -8  16  -2    1.14    1.14 
  -2  -8  16    2.09    1.37 
  -2   8 -16    4.68    1.60 
 -16  -3  -8    0.56    1.13 
   8 -16   3    0.25    0.91 
  16  -3   8   -0.27    1.04 
   3  -8  16    0.35    0.98 
  -3  -8  16    1.82    1.39 
  -3   8 -16    1.58    1.18 
 -16   3  -8   -1.45    1.41 
  -8  16  -3    0.87    1.14 
  16  -4   8   -0.27    1.16 
   8 -16   4    0.03    1.35 
 -16  -4  -8    0.79    1.13 
   4  -8  16    1.08    1.46 
  -8  16  -4    0.43    1.23 
  -4   8 -16    0.55    1.69 
 -16   4  -8    1.93    1.26 
  -4  -8  16    3.96    1.64 
 -16  -5  -8    2.28    1.34 
   8 -16   5    1.55    1.43 
   5  -8  16    1.39    1.55 
  16  -5   8    1.66    1.31 
  -5   8 -16    0.98    1.82 
  -5  -8  16    1.45    1.42 
 -16   5  -8    0.40    1.52 
  -8  16  -5    3.14    1.38 
  16  -6   8   -1.70    1.23 
   8 -16   6   -0.22    1.64 
 -16   6  -8   -0.67    1.59 
  -6  -8  16   -1.04    1.39 
  -6   8 -16    2.83    2.02 
  -8  16  -6   -0.33    1.17 
  -9  16   0    6.95    1.54 
   0   9 -16    5.80    1.47 
   0  -9  16    5.15    1.63 
 -16   0  -9    4.91    1.75 
 -16  -1  -9    0.32    1.34 
   1  -9  16    0.88    1.08 
   1   9 -16    2.06    1.58 
  -9  16   1    2.79    1.11 
  -9  16  -1    6.00    1.50 
  -1   9 -16    3.37    1.60 
 -16  -1   9    4.43    1.41 
 -16   1  -9    1.76    1.70 
  -1  -9  16    4.84    1.64 
  16  -2   9    0.53    1.61 
 -16  -2  -9    1.00    1.19
[truncated: 21,270 more chars]
