# Supplementary material for: Structural Speciation of Ti(IV)-(α-Hydroxycarboxylic Acid) Complexes in Metabolism-Related (Patho)Physiology—In Vitro Approaches to (Pre)Adipocyte Differentiation and Mineralization
Source: Int J Mol Sci. 2023 Jul 24;24(14):11865. doi: 10.3390/ijms241411865 (PMC10380816; doi:10.3390/ijms241411865)
Supplement: Supplementary file 1 [file ijms-24-11865-s001.zip › Final cifs and checkcifs/ki835btelikopublish comp1.cif]

data_global 
_audit_creation_date        "2023-01-02"
_audit_creation_method CRYSTALS_ver_14.61_build_6236 

_oxford_structure_analysis_title  'KI_835B_0m in P-1'
_chemical_name_systematic         ?
_chemical_melting_point           ?

#looking for refcif 
 
 
# Check this file using the IUCr facility at: 
# http://checkcif.iucr.org/ 
 
# The content below is held in the file 'script/refcif.dat'. This is a text 
# file which you may edit to reflect local conditions. 
# Items which need looking at are represented by a '?'. 
# Items for which there are choices are prefixed with 'choose from'. 
 
_publ_contact_letter 
; 
 Please consider this CIF submission for 
 publication as a Short Format Paper in Acta 
 Crystallographica E. 
; 
_publ_contact_author_name         'Anthony Other' 
_publ_contact_author_address 
; 
 Chemical Crystallography Laboratory, 
 Department of Chemistry, 
 University of Nowhere, 
 Nowhere, NO1 4T, UK. 
; 
 
_publ_contact_author_phone        '+44 1865 000000' 
_publ_contact_author_fax          '+44 1865 000000' 
_publ_contact_author_email        'a.n.other@chem.no.ac.uk' 
_publ_requested_journal           'Section E' 
_publ_requested_category          EO # choose from: FI FM FO CI CM CO AD 
_publ_requested_coeditor_name     'Prof William Clegg' 
 
_publ_section_title 
# Title of paper - generally just the systematic or trivial name 
; ? 
; 
 
# The loop structure below should contain the names and addresses of all 
# authors, in the required order of publication. Repeat as necessary. 
loop_ 
 _publ_author_name 
 _publ_author_address 
 _publ_author_footnote 
 'Other, Anthony N.' # Author 1 
; 
 ? # Address for author 1 
; 
; 
 ? # Footnote for author 1 
; 
 'Else, S. O.' # Author 2 
; 
 ? # Address 2 
; 
; 
 ? # Footnote 2 
; 
 
 
_publ_section_abstract 
# Text of the abstract 
# (a) The Abstract must be self-contained and comprehensible 
# without the rest of the paper. This means no references 
# to atom names or to compound numbers; compounds must be 
# identified as the title compound, or by name or by some other 
# means such as derivatives of each other (e.g. "the 
# corresponding ketone"). 
# (b) The chemical formula of "the title compound" must be given. 
# (c) Any crystallographic molecular symmetry should be 
# mentioned, and also the presence of more than one molecule 
# in the asymmetric unit (i.e. anything other than Z'=1). 
; 
? 
; 
 
_publ_section_related_literature  # Not in version 2.3.1 
############################################################### 
# Essential references (e.g. to the origin of the material studied, related 
# structural studies, and to information supporting the reported structure) 
# should be cited in this section, with appropriate very brief explanatory 
# text, for example `The synthesis of the complex is described by Jones 
# (2001). The anhydrous complex has essentially the same coordination 
# geometry (Smith, 2003).' In addition, all references included in the 
# supplementary materials, but not elsewhere in the published article, 
# should be given here. The simple text `For related literature, see:...' 
# may be used, but further details should be provided in the Comment 
# section, which forms part of the supplementary material. 
############################################################### 
; 
? 
; 
 
_publ_section_comment 
# Text of the paper 
# Note that atoms are referenced as N2, not N(2) or N~2~ 
# If text containing () occur within (), the outer ones should be [] 
# Figures should be referenced as Fig. 
; 
? 
; 
_publ_section_acknowledgements    # Acknowledgments 
; 
? 
; 
_publ_section_figure_captions 
# Captions to figures - Start each caption on a new line after a blank line 
; 
Fig. 1. 
The title compound with displacement ellipsoids drawn at the 50% 
probability level. H atoms are shown as spheres of 
arbitary radius. 
 
; 
 
 
_publ_section_exptl_refinement 
# Some potentially useful phrases are donated by Bill Clegg: 
; 
In the absence of significant anomalous scattering, Friedel pairs were 
merged. 
 
The absolute configuration was arbitrarily assigned. 
 
The relatively large ratio of minimum to maximum corrections applied 
in the multiscan process (1:nnn) reflect changes in the illuminated 
volume of the crystal. 
 
Changes in illuminated volume were kept to a minimum, and were 
taken into account (G\"orbitz, 1999) by the multi-scan inter-frame 
scaling (DENZO/SCALEPACK, Otwinowski & Minor, 1997). 
 
 
G\"orbitz, C. H. (1999). Acta Cryst. B55, 1090-1098. 
 
 
 
 
The H atoms were all located in a difference map, but those 
attached to carbon atoms were repositioned geometrically. 
The H atoms were initially refined with soft restraints on the 
bond lengths and angles to regularise their geometry 
(C---H in the range 0.93--0.98, 
N---H in the range 0.86--0.89 
N---H to 0.86 
O---H = 0.82 
\%A) 
and 
U~iso~(H) (in the range 1.2-1.5 times U~eq~ of the parent atom), 
after which the positions were refined with riding constraints 
(Cooper et al, 2010). 
 
Cooper, R. I., Thompson, A. L. & Watkin, D. J. (2010). J. Appl. Cryst. 
43, 1100-1107. 
 
; 
 
_publ_section_exptl_prep 
# Brief details or a reference. Include solvent if known 
; 
? 
; 
 
# Hand-made tables can be put in the cif. The number of columns 
# is set in the loop header. 
# The contants of each column can either be a piece of text 
# without any spaces (eg a number) or other text enclosed in " " 
# Remove the leading # in the following example 
 
#_geom_extra_table_head_A 
#; 
#Table 2. 
#Molecular parameters deviating most from MOGUL averages 
#; 
# 
#loop_ 
#_geom_extra_tableA_col_1 
#_geom_extra_tableA_col_2 
#_geom_extra_tableA_col_3 
#_geom_extra_tableA_col_4 
# 
#Parameter "Observed Value" "MOGUL Value" "MOGUL e.s.d" 
#N5-C6-C4 129 124 "7 (\%)" 
#C3-O10-C2 105 109 "2 (\%)" 
#C6-O7 1.25 1.22 ".02 (\%A)" 
# 
 
data_I 
 
_exptl_special_details 
; 
 The crystal was 
placed in the cold stream of an Oxford 
Cryosystems open-flow nitrogen cryostat (Cosier & 
Glazer, 1986) with a nominal stability of 0.1K. 
 
Cosier, J. & Glazer, A.M., 1986. J. Appl. Cryst. 105-107. 
; 
_refine_special_details 
; 
? 
; 
#--------------------------------------------------------------- 
# _oxford_ data items, April 2010: 
# There is some uncertainty about the correct way of forming local data 
# names, e.g. 
 
# _atom_site_special_shape_oxford 
# or 
# _oxford_atom_site_special_shape 
 
# see: 
# http://www.iucr.org/resources/cif/spec/version1.1/semantics#namespace 
 
# A reserved prefix, e.g. foo, must be used in the following way 
# " If the data file contains items defined in a DDL1 dictionary, the 
# local data names assigned under the reserved prefix must contain it as 
# their first component, e.g. _foo_atom_site_my_item. " 
 
# However, this seems to say the opposite: 
# http://www.iucr.org/__data/iucr/cif/standard/cifstd8.html 
 
# According to advice from the IUCr, CRYSTALS is correct 
#--------------------------------------------------------------- 
# End of 'script/refcif.dat' 
#end of refcif 
_cell_length_a                    10.530(6)
_cell_length_b                    11.531(6)
_cell_length_c                    18.946(11)
_cell_angle_alpha                 89.09(3)
_cell_angle_beta                  89.82(3)
_cell_angle_gamma                 80.80(3)
_cell_volume                      2270(2)
 
_symmetry_cell_setting            'triclinic' 
_symmetry_space_group_name_H-M    'P -1 ' 
_symmetry_space_group_name_Hall   ? 
loop_
 _symmetry_equiv_pos_as_xyz
 'x,y,z'
 '-x,-y,-z'

loop_
_atom_type_symbol
_atom_type_scat_dispersion_real
_atom_type_scat_dispersion_imag
_atom_type_scat_Cromer_Mann_a1
_atom_type_scat_Cromer_Mann_b1
_atom_type_scat_Cromer_Mann_a2
_atom_type_scat_Cromer_Mann_b2
_atom_type_scat_Cromer_Mann_a3
_atom_type_scat_Cromer_Mann_b3
_atom_type_scat_Cromer_Mann_a4
_atom_type_scat_Cromer_Mann_b4
_atom_type_scat_Cromer_Mann_c
_atom_type_scat_source  
 C       0.0033   0.0016   2.3100  20.8439   1.0200  10.2075   1.5886   0.5687
   0.8650  51.6512   0.2156 'International Tables Vol C 4.2.6.8 and 6.1.1.4'
 H       0.0000   0.0000   0.4930  10.5109   0.3229  26.1257   0.1402   3.1424
   0.0408  57.7998   0.0030 'International Tables Vol C 4.2.6.8 and 6.1.1.4'
 N       0.0061   0.0033  12.2126   0.0057   3.1322   9.8933   2.0125  28.9975
   1.1663   0.5826 -11.5290 'International Tables Vol C 4.2.6.8 and 6.1.1.4'
 O       0.0106   0.0060   3.0485  13.2771   2.2868   5.7011   1.5463   0.3239
   0.8670  32.9089   0.2508 'International Tables Vol C 4.2.6.8 and 6.1.1.4'
 Ti      0.2776   0.4457   9.7595   7.8508   7.3558   0.5000   1.6991  35.6338
   1.9021 116.1050   1.2807 'International Tables Vol C 4.2.6.8 and 6.1.1.4'
 
 
_cell_formula_units_Z                    2

# Given Formula = C40 H40 N8 O16 Ti4 
# Dc =      1.58 Fooo =   1104.00 Mu =      7.58 M =   1080.40
# Found Formula = C24 H66 N4 O25 Ti2 
# Dc =      1.33 FOOO =    964.00 Mu =      4.34 M =    906.60

_chemical_formula_sum             'C24 H66 N4 O25 Ti2'
_chemical_formula_moiety          'C24 H66 N4 O25 Ti2'
_chemical_compound_source                ?
_chemical_formula_weight            906.60
 
 
_cell_measurement_reflns_used          164
_cell_measurement_theta_min             15
_cell_measurement_theta_max             20
_cell_measurement_temperature          295
 
_exptl_crystal_description        'prism' 
_exptl_crystal_colour             'colorless' 
_exptl_crystal_size_min           0.130 
_exptl_crystal_size_mid           0.160 
_exptl_crystal_size_max           0.260 
 
_exptl_crystal_density_diffrn     1.326 
_exptl_crystal_density_meas       ? 
_exptl_crystal_density_method     'not measured' 
# Non-dispersive F(000): 
_exptl_crystal_F_000              964 
_exptl_absorpt_coefficient_mu     0.434 
 
# Sheldrick geometric approximatio 0.93 0.95 
_exptl_absorpt_correction_type    numerical 
_exptl_absorpt_process_details 
; 
 Analytical Absorption (De Meulenaer & Tompa, 1965) 
; 
_exptl_absorpt_correction_T_min   0.93 
_exptl_absorpt_correction_T_max   0.95 
_diffrn_measurement_device_type   'Bruker Kappa Apex2' 
_diffrn_measurement_device        'Area' 
_diffrn_radiation_monochromator   'graphite' 
_diffrn_radiation_type            'Mo K\a'
_diffrn_radiation_wavelength           0.71073
_diffrn_measurement_method        '\f & \w scans' 
 
# If a reference occurs more than once, delete the author 
# and date from subsequent references. 
_computing_data_collection        'Apex2 (Bruker AXS, 2006)' 
_computing_cell_refinement        'Apex2 (Bruker AXS, 2006)' 
_computing_data_reduction         'Apex2 (Bruker AXS, 2006)' 
_computing_structure_solution     'Superflip (Palatinus & Chapuis, 2007)' 
_computing_structure_refinement   'CRYSTALS (Betteridge et al., 2003)' 
_computing_publication_material   'CRYSTALS (Betteridge et al., 2003)' 
_computing_molecular_graphics     'CAMERON (Watkin et al., 1996)' 
 
_diffrn_standards_interval_time   . 
_diffrn_standards_interval_count  . 
_diffrn_standards_number          0 
_diffrn_standards_decay_%         ? 
 
_diffrn_ambient_temperature        295
_diffrn_reflns_number             69918 
_reflns_number_total              9847 
_diffrn_reflns_av_R_equivalents   0.015 
# Number of reflections without Friedels Law is 0 
# Number of reflections with Friedels Law is 9847 
# Theoretical number of reflections is about 20249 
 
 
_diffrn_reflns_theta_min          1.075 
_diffrn_reflns_theta_max          27.204 
_diffrn_measured_fraction_theta_max 0.970 
 
_diffrn_reflns_theta_full         26.116 
_diffrn_measured_fraction_theta_full 0.995 
 
 
_diffrn_reflns_limit_h_min        -13 
_diffrn_reflns_limit_h_max        13 
_diffrn_reflns_limit_k_min        -14 
_diffrn_reflns_limit_k_max        14 
_diffrn_reflns_limit_l_min        -24 
_diffrn_reflns_limit_l_max        24 
_reflns_limit_h_min               -13 
_reflns_limit_h_max               13 
_reflns_limit_k_min               -14 
_reflns_limit_k_max               14 
_reflns_limit_l_min               0 
_reflns_limit_l_max               24 
 
_oxford_diffrn_Wilson_B_factor    2.25 
_oxford_diffrn_Wilson_scale       41.29 
 
_atom_sites_solution_primary      Other  #heavy,direct,difmap,geom,iterative
# _atom_sites_solution_secondary  difmap
_atom_sites_solution_hydrogens    difmap
 
_refine_diff_density_min          -0.34 
_refine_diff_density_max          0.26 
 
 
# The current dictionary definitions do not cover the 
# situation where the reflections used for refinement were 
# selected by a user-defined sigma threshold 
 
 
# The values actually used during refinement 
_oxford_reflns_threshold_expression_ref     I>2.0\s(I)
_refine_ls_number_reflns          8419 
_refine_ls_number_restraints      0 
_refine_ls_number_parameters      499 
_oxford_refine_ls_R_factor_ref    0.0406 
_refine_ls_wR_factor_ref          0.0623 
_refine_ls_goodness_of_fit_ref    1.0000 
_refine_ls_shift/su_max           0.0016292 
_refine_ls_shift/su_mean          0.0000468 
 
 
# The values computed with all filters except I/sigma 
_oxford_reflns_number_all         9814 
_refine_ls_R_factor_all           0.0478 
_refine_ls_wR_factor_all          0.0627 
 
# The values computed with a 2 sigma cutoff - a la SHELX 
_reflns_threshold_expression      I>2.0\s(I)
_reflns_number_gt                 8419 
_refine_ls_R_factor_gt            0.0406 
_refine_ls_wR_factor_gt           0.0623 
 
# choose from: rm (reference molecule of known chirality), 
# ad (anomolous dispersion - Flack), rmad (rm and ad), 
# syn (from synthesis), unk (unknown) or . (not applicable). 
_chemical_absolute_configuration  '.' 
 
 
_refine_ls_structure_factor_coef  Fsqd 
_refine_ls_matrix_type            full
_refine_ls_hydrogen_treatment     constr         #undef, noref, refall,
                                                 # refxyz, refU, constr or mixed
_refine_ls_weighting_scheme       calc 
_refine_ls_weighting_details 
;
 Method, part 1, Chebychev polynomial, (Watkin, 1994, Prince, 1982) 
 [weight] = 1.0/[A~0~*T~0~(x)+A~1~*T~1~(x) ... +A~n-1~]*T~n-1~(x)] 
 where A~i~ are the Chebychev coefficients listed below and x= Fcalc/Fmax 
 Method = Robust Weighting (Prince, 1982) 
 W = [weight] * [1-(deltaF/6*sigmaF)^2^]^2^ 
 A~i~ are: 
 1.93 2.25 0.788 
;
# Insert your own references if required - in alphabetical order 
_publ_section_references 
; 
Betteridge, P.W., Carruthers, J.R., Cooper, R.I., 
Prout, K. & Watkin, D.J. (2003). J. Appl. Cryst. 36, 1487. 
 
Bruker Analytical X-ray Systems, Inc., 2006. <i>Apex2</i>, 
Version 2 User Manual, M86-E01078, Madison, WI. 
 
De Meulenaer, J. & Tompa, H. (1965). Acta Cryst. 19, 1014. 
 
Palatinus, L. & Chapuis, G. (2007). J. Appl. Cryst. 40, 786-790. 
 
Prince, E. 
Mathematical Techniques in Crystallography 
and Materials Science 
Springer-Verlag, New York, 1982. 
 
Watkin D.J. (1994). 
Acta Cryst, A50, 411-437. 
 
Watkin, D.J., Prout, C.K. & Pearce, L.J. (1996). CAMERON, Chemical 
Crystallography Laboratory, Oxford, UK. 
; 

# Uequiv = arithmetic mean of Ui i.e. Ueqiv = (U1+U2+U3)/3

# Replace last . with number of unfound hydrogen atoms attached to an atom.

# ..._refinement_flags_... 
# . no refinement constraints           S special position constraint on site
# G rigid group refinement of site      R riding atom
# D distance or angle restraint on site T thermal displacement constraints
# U Uiso or Uij restraint (rigid bond)  P partial occupancy constraint


loop_
_atom_site_label
_atom_site_type_symbol
_atom_site_fract_x
_atom_site_fract_y
_atom_site_fract_z
_atom_site_U_iso_or_equiv
_atom_site_occupancy
_atom_site_adp_type
_atom_site_refinement_flags_posn
_atom_site_refinement_flags_adp
_atom_site_refinement_flags_occupancy
_atom_site_disorder_assembly
_atom_site_disorder_group
_atom_site_attached_hydrogens
Ti1 Ti 0.31086(3) 0.63034(3) 0.705734(16) 0.0273 1.0000 Uani . . . . . . 
Ti2 Ti 0.85580(3) 0.17226(3) 0.799296(16) 0.0307 1.0000 Uani . . . . . . 
O1 O 0.50423(12) 0.60729(11) 0.72309(7) 0.0366 1.0000 Uani . . . . . . 
O2 O 0.69071(14) 0.64796(15) 0.68342(10) 0.0626 1.0000 Uani . . . . . . 
O3 O 0.36618(12) 0.71061(11) 0.62757(6) 0.0369 1.0000 Uani . . . . . . 
O4 O 0.31632(12) 0.55300(11) 0.80493(6) 0.0344 1.0000 Uani . . . . . . 
O5 O 0.30793(15) 0.59003(14) 0.91892(7) 0.0530 1.0000 Uani . . . . . . 
O6 O 0.25233(12) 0.76034(10) 0.76101(6) 0.0344 1.0000 Uani . . . . . . 
O7 O 0.34779(12) 0.45880(11) 0.67702(7) 0.0396 1.0000 Uani . . . . . . 
O8 O 0.26911(18) 0.31772(14) 0.62256(11) 0.0772 1.0000 Uani . . . . . . 
O9 O 0.15234(11) 0.61233(11) 0.66676(6) 0.0338 1.0000 Uani . . . . . . 
O10 O 0.93731(12) 0.16025(12) 0.70048(7) 0.0395 1.0000 Uani . . . . . . 
O11 O 0.89559(14) 0.17165(15) 0.58612(7) 0.0549 1.0000 Uani . . . . . . 
O12 O 0.71363(11) 0.22558(11) 0.74207(6) 0.0335 1.0000 Uani . . . . . . 
O13 O 1.04397(13) 0.13475(12) 0.82957(8) 0.0447 1.0000 Uani . . . . . . 
O14 O 1.20368(16) 0.20961(16) 0.87610(10) 0.0711 1.0000 Uani . . . . . . 
O15 O 0.88104(12) 0.31921(11) 0.83119(7) 0.0361 1.0000 Uani . . . . . . 
O16 O 0.86809(12) -0.00586(11) 0.79011(6) 0.0369 1.0000 Uani . . . . . . 
O17 O 0.80793(17) -0.16641(13) 0.83570(8) 0.0595 1.0000 Uani . . . . . . 
O18 O 0.76799(12) 0.13417(11) 0.88095(6) 0.0355 1.0000 Uani . . . . . . 
O19 O 0.35838(15) 0.34385(14) 0.94205(9) 0.0613 1.0000 Uani . . . . . . 
O20 O 0.46504(17) 0.30524(17) 0.79258(11) 0.0859 1.0000 Uani . . . . . . 
O21 O 0.65430(17) 0.48795(14) 0.83374(9) 0.0628 1.0000 Uani . . . . . . 
O22 O 0.18568(19) 0.86759(16) 0.54938(9) 0.0756 1.0000 Uani . . . . . . 
O23 O 0.17271(19) 0.98372(15) 0.69407(10) 0.0777 1.0000 Uani . . . . . . 
O24 O -0.0885(2) 0.90309(17) 0.57998(10) 0.0809 1.0000 Uani . . . . . . 
O25 O 0.3380(4) 0.1050(3) 0.7525(2) 0.0652(10) 0.5000 Uiso . . . . 4 . 
O26 O 0.3349(6) 0.1392(5) 0.7183(4) 0.0497(15) 0.2500 Uiso . . . . 3 . 
O27 O 0.3509(6) 0.0926(6) 0.7923(4) 0.0553(16) 0.2500 Uiso . . . . 2 . 
N1 N 0.62681(14) 0.32294(14) 0.95189(8) 0.0373 1.0000 Uani . . . . . . 
N2 N 0.7204(2) 0.66308(17) 0.91688(10) 0.0679 1.0000 Uani . . . . . . 
N3 N 0.1583(2) 0.1485(2) 0.55874(12) 0.0755 1.0000 Uani . . . . . . 
N4 N -0.09151(16) 0.75522(17) 0.70083(10) 0.0546 1.0000 Uani . . . . . . 
C1 C 0.57363(18) 0.65665(17) 0.67860(11) 0.0401 1.0000 Uani . . . . . . 
C2 C 0.4977(2) 0.7248(2) 0.61837(12) 0.0495 1.0000 Uani . . . . . . 
C3 C 0.5070(3) 0.8551(2) 0.6224(2) 0.0905 1.0000 Uani . . . . . . 
C4 C 0.5460(3) 0.6730(3) 0.54801(14) 0.0867 1.0000 Uani . . . . . . 
C5 C 0.29801(17) 0.62337(17) 0.85648(9) 0.0355 1.0000 Uani . . . . . . 
C6 C 0.26195(19) 0.75435(17) 0.83579(9) 0.0374 1.0000 Uani . . . . . . 
C7 C 0.3686(3) 0.8201(2) 0.85830(13) 0.0662 1.0000 Uani . . . . . . 
C8 C 0.1349(2) 0.8058(2) 0.86849(12) 0.0597 1.0000 Uani . . . . . . 
C9 C 0.2600(2) 0.42049(18) 0.64091(12) 0.0456 1.0000 Uani . . . . . . 
C10 C 0.14512(19) 0.51503(18) 0.62184(10) 0.0420 1.0000 Uani . . . . . . 
C11 C 0.1590(2) 0.5541(2) 0.54538(11) 0.0607 1.0000 Uani . . . . . . 
C12 C 0.0176(2) 0.4696(2) 0.63343(14) 0.0611 1.0000 Uani . . . . . . 
C13 C 0.86037(18) 0.18299(18) 0.64874(10) 0.0388 1.0000 Uani . . . . . . 
C14 C 0.72130(18) 0.22640(17) 0.66702(9) 0.0357 1.0000 Uani . . . . . . 
C15 C 0.6791(2) 0.3513(2) 0.63807(12) 0.0602 1.0000 Uani . . . . . . 
C16 C 0.6372(2) 0.1411(3) 0.63980(14) 0.0680 1.0000 Uani . . . . . . 
C17 C 1.0895(2) 0.2186(2) 0.85887(11) 0.0464 1.0000 Uani . . . . . . 
C18 C 0.99322(19) 0.33145(18) 0.87071(10) 0.0415 1.0000 Uani . . . . . . 
C19 C 1.0430(3) 0.4410(2) 0.84492(16) 0.0710 1.0000 Uani . . . . . . 
C20 C 0.9614(2) 0.3383(3) 0.94880(12) 0.0667 1.0000 Uani . . . . . . 
C21 C 0.81095(19) -0.06007(16) 0.83700(10) 0.0389 1.0000 Uani . . . . . . 
C22 C 0.74733(19) 0.01664(17) 0.89644(10) 0.0397 1.0000 Uani . . . . . . 
C23 C 0.6049(2) 0.0134(2) 0.89791(17) 0.0749 1.0000 Uani . . . . . . 
C24 C 0.8140(3) -0.0247(2) 0.96564(12) 0.0711 1.0000 Uani . . . . . . 
H252 H 0.2858 0.1167 0.7856 0.0776 0.5000 Uiso R . . . 4 . 
H251 H 0.3873 0.1544 0.7532 0.0776 0.5000 Uiso R . . . 4 . 
H261 H 0.2849 0.1402 0.7523 0.0566 0.2500 Uiso R . . . 3 . 
H262 H 0.3873 0.1842 0.7255 0.0566 0.2500 Uiso R . . . 3 . 
H271 H 0.2936 0.1157 0.8214 0.0681 0.2500 Uiso R . . . 2 . 
H272 H 0.3970 0.1439 0.7860 0.0681 0.2500 Uiso R . . . 2 . 
H71 H 0.3826 0.8121 0.9089 0.1027 1.0000 Uiso R . . . . . 
H72 H 0.3433 0.9013 0.8462 0.1029 1.0000 Uiso R . . . . . 
H73 H 0.4467 0.7888 0.8331 0.1027 1.0000 Uiso R . . . . . 
H81 H 0.1433 0.8005 0.9194 0.0909 1.0000 Uiso R . . . . . 
H82 H 0.0689 0.7620 0.8540 0.0909 1.0000 Uiso R . . . . . 
H83 H 0.1122 0.8878 0.8536 0.0909 1.0000 Uiso R . . . . . 
H121 H 0.0178 0.3998 0.6067 0.0927 1.0000 Uiso R . . . . . 
H123 H -0.0518 0.5284 0.6181 0.0928 1.0000 Uiso R . . . . . 
H122 H 0.0083 0.4511 0.6824 0.0928 1.0000 Uiso R . . . . . 
H113 H 0.0891 0.6160 0.5334 0.0938 1.0000 Uiso R . . . . . 
H111 H 0.1567 0.4870 0.5162 0.0938 1.0000 Uiso R . . . . . 
H112 H 0.2390 0.5816 0.5392 0.0939 1.0000 Uiso R . . . . . 
H32 H 0.4549 0.8986 0.5856 0.1459 1.0000 Uiso R . . . . . 
H31 H 0.5958 0.8658 0.6174 0.1458 1.0000 Uiso R . . . . . 
H33 H 0.4745 0.8816 0.6680 0.1460 1.0000 Uiso R . . . . . 
H41 H 0.6355 0.6784 0.5425 0.1348 1.0000 Uiso R . . . . . 
H43 H 0.4977 0.7158 0.5099 0.1348 1.0000 Uiso R . . . . . 
H42 H 0.5358 0.5923 0.5461 0.1349 1.0000 Uiso R . . . . . 
H202 H 1.0401 0.3364 0.9760 0.1020 1.0000 Uiso R . . . . . 
H203 H 0.9196 0.2720 0.9638 0.1020 1.0000 Uiso R . . . . . 
H201 H 0.9052 0.4104 0.9584 0.1019 1.0000 Uiso R . . . . . 
H193 H 1.1158 0.4524 0.8736 0.1088 1.0000 Uiso R . . . . . 
H191 H 1.0719 0.4305 0.7964 0.1089 1.0000 Uiso R . . . . . 
H192 H 0.9783 0.5092 0.8470 0.1091 1.0000 Uiso R . . . . . 
H242 H 0.9042 -0.0159 0.9631 0.1111 1.0000 Uiso R . . . . . 
H243 H 0.8079 -0.1069 0.9756 0.1109 1.0000 Uiso R . . . . . 
H241 H 0.7728 0.0237 1.0030 0.1108 1.0000 Uiso R . . . . . 
H232 H 0.5695 0.0393 0.8527 0.1169 1.0000 Uiso R . . . . . 
H231 H 0.5902 -0.0658 0.9080 0.1167 1.0000 Uiso R . . . . . 
H233 H 0.5650 0.0647 0.9340 0.1170 1.0000 Uiso R . . . . . 
H162 H 0.5493 0.1722 0.6486 0.1029 1.0000 Uiso R . . . . . 
H163 H 0.6495 0.1329 0.5894 0.1029 1.0000 Uiso R . . . . . 
H161 H 0.6591 0.0645 0.6637 0.1029 1.0000 Uiso R . . . . . 
H152 H 0.5917 0.3788 0.6521 0.0925 1.0000 Uiso R . . . . . 
H151 H 0.6849 0.3535 0.5880 0.0928 1.0000 Uiso R . . . . . 
H153 H 0.7345 0.4013 0.6580 0.0929 1.0000 Uiso R . . . . . 
H21 H 0.7063 0.6784 0.9594 0.1231 1.0000 Uiso R . . . . . 
H24 H 0.6523 0.6456 0.8975 0.1231 1.0000 Uiso R . . . . . 
H22 H 0.7817 0.6035 0.9124 0.1231 1.0000 Uiso R . . . . . 
H23 H 0.7404 0.7223 0.8977 0.1231 1.0000 Uiso R . . . . . 
H273 H 0.1523 0.1151 0.5973 0.1483 1.0000 Uiso R . . . . . 
H34 H 0.1699 0.2163 0.5675 0.1483 1.0000 Uiso R . . . . . 
H275 H 0.0904 0.1501 0.5373 0.1483 1.0000 Uiso R . . . . . 
H274 H 0.2228 0.1093 0.5378 0.1483 1.0000 Uiso R . . . . . 
H11 H 0.6768 0.2600 0.9360 0.0571 1.0000 Uiso R . . . . . 
H13 H 0.5473 0.3101 0.9552 0.0578 1.0000 Uiso R . . . . . 
H14 H 0.6527 0.3403 0.9931 0.0571 1.0000 Uiso R . . . . . 
H12 H 0.6294 0.3819 0.9226 0.0578 1.0000 Uiso R . . . . . 
H282 H 0.3471 0.4159 0.9297 0.0901 1.0000 Uiso R . . . . . 
H281 H 0.3033 0.3078 0.9249 0.0903 1.0000 Uiso R . . . . . 
H222 H 0.2456 0.8185 0.5675 0.1351 1.0000 Uiso R . . . . . 
H221 H 0.1995 0.8623 0.5066 0.1351 1.0000 Uiso R . . . . . 
H212 H 0.7239 0.4438 0.8230 0.0929 1.0000 Uiso R . . . . . 
H211 H 0.6258 0.5152 0.7950 0.0932 1.0000 Uiso R . . . . . 
H283 H -0.0211 0.8609 0.5690 0.1392 1.0000 Uiso R . . . . . 
H284 H -0.1586 0.8869 0.5708 0.1391 1.0000 Uiso R . . . . . 
H285 H 0.2161 0.9242 0.7137 0.1513 1.0000 Uiso R . . . . . 
H286 H 0.0958 1.0119 0.7047 0.1511 1.0000 Uiso R . . . . . 
H277 H -0.0955 0.7922 0.7420 0.0814 1.0000 Uiso R . . . . . 
H44 H -0.0148 0.7066 0.6969 0.0811 1.0000 Uiso R . . . . . 
H276 H -0.1564 0.7125 0.6990 0.0809 1.0000 Uiso R . . . . . 
H278 H -0.0991 0.8057 0.6715 0.0810 1.0000 Uiso R . . . . . 
H279 H 0.4403 0.3705 0.7738 0.1810 1.0000 Uiso R . . . . . 
H280 H 0.5375 0.2918 0.7744 0.1808 1.0000 Uiso R . . . . . 
loop_
_atom_site_aniso_label
_atom_site_aniso_U_11
_atom_site_aniso_U_22
_atom_site_aniso_U_33
_atom_site_aniso_U_23
_atom_site_aniso_U_13
_atom_site_aniso_U_12
Ti1 0.02735(15) 0.02923(16) 0.02556(15) -0.00158(12) -0.00360(12) -0.00527(12) 
Ti2 0.03008(16) 0.03349(17) 0.02852(16) -0.00367(13) -0.00040(12) -0.00510(13) 
O1 0.0275(6) 0.0471(8) 0.0366(7) -0.0021(6) -0.0038(5) -0.0098(6) 
O2 0.0317(8) 0.0687(11) 0.0895(13) -0.0023(9) 0.0037(8) -0.0142(7) 
O3 0.0332(7) 0.0438(7) 0.0331(7) 0.0037(6) 0.0031(5) -0.0045(6) 
O4 0.0407(7) 0.0361(7) 0.0270(6) 0.0025(5) 0.0016(5) -0.0085(6) 
O5 0.0656(10) 0.0645(10) 0.0263(7) 0.0065(6) -0.0041(6) -0.0035(8) 
O6 0.0452(7) 0.0309(6) 0.0271(6) -0.0034(5) 0.0000(5) -0.0058(5) 
O7 0.0323(7) 0.0327(7) 0.0528(8) -0.0092(6) -0.0120(6) -0.0011(5) 
O8 0.0709(12) 0.0440(9) 0.1178(16) -0.0338(10) -0.0221(11) -0.0087(8) 
O9 0.0260(6) 0.0390(7) 0.0363(7) -0.0092(5) -0.0047(5) -0.0033(5) 
O10 0.0298(7) 0.0533(8) 0.0339(7) -0.0030(6) 0.0011(5) -0.0020(6) 
O11 0.0468(8) 0.0805(11) 0.0335(7) -0.0099(7) 0.0098(6) 0.0026(8) 
O12 0.0267(6) 0.0429(7) 0.0299(6) -0.0035(5) 0.0019(5) -0.0024(5) 
O13 0.0365(7) 0.0445(8) 0.0525(8) -0.0030(6) -0.0119(6) -0.0039(6) 
O14 0.0457(9) 0.0720(12) 0.0967(14) -0.0103(10) -0.0322(9) -0.0112(8) 
O15 0.0376(7) 0.0328(7) 0.0395(7) -0.0016(5) -0.0082(5) -0.0104(5) 
O16 0.0428(7) 0.0342(7) 0.0336(7) -0.0088(5) -0.0021(6) -0.0050(6) 
O17 0.0878(12) 0.0356(8) 0.0576(10) -0.0124(7) 0.0117(9) -0.0163(8) 
O18 0.0435(7) 0.0333(7) 0.0299(6) -0.0064(5) 0.0081(5) -0.0061(6) 
O19 0.0528(10) 0.0524(9) 0.0786(12) 0.0025(8) -0.0101(8) -0.0077(8) 
O20 0.0603(11) 0.0721(12) 0.1156(17) 0.0303(11) 0.0351(11) 0.0151(9) 
O21 0.0700(11) 0.0529(9) 0.0611(10) 0.0041(8) -0.0148(8) 0.0035(8) 
O22 0.0994(15) 0.0675(12) 0.0516(10) -0.0078(9) -0.0125(10) 0.0124(10) 
O23 0.0762(13) 0.0577(11) 0.0917(14) -0.0031(10) 0.0085(11) 0.0123(9) 
O24 0.0951(15) 0.0770(13) 0.0697(12) -0.0151(10) 0.0123(11) -0.0105(11) 
N1 0.0351(8) 0.0416(9) 0.0344(8) -0.0085(7) 0.0014(6) -0.0034(7) 
N2 0.1117(19) 0.0539(12) 0.0430(11) -0.0070(9) 0.0097(11) -0.0272(12) 
N3 0.0590(13) 0.0800(16) 0.0931(17) -0.0373(13) 0.0140(12) -0.0245(12) 
N4 0.0363(9) 0.0679(13) 0.0591(12) -0.0231(10) 0.0032(8) -0.0047(9) 
C1 0.0313(10) 0.0375(10) 0.0527(12) -0.0071(9) 0.0020(8) -0.0084(8) 
C2 0.0403(11) 0.0531(13) 0.0547(13) 0.0088(10) 0.0113(9) -0.0080(10) 
C3 0.0661(18) 0.0543(16) 0.154(3) 0.0286(18) 0.0002(19) -0.0220(14) 
C4 0.0615(17) 0.136(3) 0.0528(15) 0.0114(17) 0.0257(13) 0.0116(17) 
C5 0.0316(9) 0.0474(11) 0.0291(9) -0.0018(8) -0.0024(7) -0.0107(8) 
C6 0.0481(11) 0.0411(10) 0.0244(9) -0.0068(7) 0.0006(8) -0.0111(9) 
C7 0.0849(19) 0.0749(17) 0.0506(14) -0.0096(12) -0.0080(12) -0.0475(15) 
C8 0.0627(15) 0.0668(15) 0.0427(12) -0.0048(11) 0.0116(11) 0.0111(12) 
C9 0.0430(11) 0.0395(11) 0.0558(13) -0.0126(9) -0.0053(9) -0.0095(9) 
C10 0.0353(10) 0.0499(12) 0.0422(11) -0.0155(9) -0.0066(8) -0.0089(9) 
C11 0.0657(15) 0.0781(17) 0.0391(12) -0.0154(11) -0.0101(11) -0.0118(13) 
C12 0.0420(12) 0.0738(16) 0.0719(16) -0.0275(13) -0.0067(11) -0.0195(11) 
C13 0.0336(10) 0.0475(11) 0.0346(10) -0.0035(8) 0.0049(8) -0.0045(8) 
C14 0.0328(9) 0.0447(11) 0.0297(9) -0.0032(8) -0.0014(7) -0.0061(8) 
C15 0.0632(15) 0.0596(15) 0.0498(13) 0.0119(11) 0.0063(11) 0.0139(12) 
C16 0.0491(14) 0.098(2) 0.0624(15) -0.0337(14) -0.0022(11) -0.0249(13) 
C17 0.0428(11) 0.0552(13) 0.0435(11) 0.0045(9) -0.0117(9) -0.0151(10) 
C18 0.0430(11) 0.0451(11) 0.0413(11) 0.0009(9) -0.0080(8) -0.0214(9) 
C19 0.0638(16) 0.0614(16) 0.094(2) 0.0165(14) -0.0121(14) -0.0319(13) 
C20 0.0626(16) 0.094(2) 0.0461(13) -0.0165(13) -0.0095(11) -0.0180(14) 
C21 0.0445(11) 0.0333(10) 0.0391(10) -0.0069(8) -0.0043(8) -0.0059(8) 
C22 0.0442(11) 0.0350(10) 0.0403(10) -0.0033(8) 0.0048(8) -0.0076(8) 
C23 0.0514(15) 0.0681(17) 0.109(2) -0.0179(16) 0.0280(15) -0.0193(13) 
C24 0.120(2) 0.0509(14) 0.0396(12) -0.0037(10) -0.0077(13) -0.0036(15) 

_refine_ls_extinction_method 
    'None'
_oxford_refine_ls_scale 0.20054(5) 
loop_
 _geom_bond_atom_site_label_1
 _geom_bond_site_symmetry_1
 _geom_bond_atom_site_label_2
 _geom_bond_site_symmetry_2
 _geom_bond_distance
 _geom_bond_publ_flag
Ti1 . O1 . 2.0378(16)    yes
Ti1 . O3 . 1.8742(15)    yes
Ti1 . O4 . 2.0644(16)    yes
Ti1 . O6 . 1.8639(15)    yes
Ti1 . O7 . 2.0363(17)    yes
Ti1 . O9 . 1.8703(15)    yes
Ti2 . O10 . 2.0546(17)    yes
Ti2 . O12 . 1.8679(15)    yes
Ti2 . O13 . 2.0414(17)    yes
Ti2 . O15 . 1.8666(15)    yes
Ti2 . O16 . 2.0474(17)    yes
Ti2 . O18 . 1.8817(15)    yes
O1 . C1 . 1.297(2)    yes
O2 . C1 . 1.224(2)    yes
O3 . C2 . 1.430(2)    yes
O4 . C5 . 1.274(2)    yes
O5 . C5 . 1.238(2)    yes
O6 . C6 . 1.420(2)    yes
O7 . C9 . 1.289(2)    yes
O8 . C9 . 1.229(2)    yes
O9 . C10 . 1.431(2)    yes
O10 . C13 . 1.271(2)    yes
O11 . C13 . 1.244(2)    yes
O12 . C14 . 1.424(2)    yes
O13 . C17 . 1.281(2)    yes
O14 . C17 . 1.235(2)    yes
O15 . C18 . 1.428(2)    yes
O16 . C21 . 1.281(2)    yes
O17 . C21 . 1.232(2)    yes
O18 . C22 . 1.432(2)    yes
O19 . H282 . 0.850    no
O19 . H281 . 0.835    no
O20 . H279 . 0.831    no
O20 . H280 . 0.829    no
O21 . H212 . 0.849    no
O21 . H211 . 0.831    no
O22 . H222 . 0.846    no
O22 . H221 . 0.825    no
O23 . H285 . 0.843    no
O23 . H286 . 0.848    no
O24 . H283 . 0.822    no
O24 . H284 . 0.809    no
O25 . H252 . 0.830    no
O25 . H251 . 0.830    no
O26 . H261 . 0.831    no
O26 . H262 . 0.829    no
O27 . H271 . 0.830    no
O27 . H272 . 0.831    no
N1 . H11 . 0.882    no
N1 . H13 . 0.875    no
N1 . H14 . 0.866    no
N1 . H12 . 0.875    no
N2 . H21 . 0.835    no
N2 . H24 . 0.860    no
N2 . H22 . 0.870    no
N2 . H23 . 0.825    no
N3 . H273 . 0.827    no
N3 . H34 . 0.831    no
N3 . H275 . 0.820    no
N3 . H274 . 0.853    no
N4 . H277 . 0.893    no
N4 . H44 . 0.910    no
N4 . H276 . 0.905    no
N4 . H278 . 0.793    no
C1 . C2 . 1.528(3)    yes
C2 . C3 . 1.524(3)    yes
C2 . C4 . 1.522(3)    yes
C3 . H32 . 0.971    no
C3 . H31 . 0.967    no
C3 . H33 . 0.964    no
C4 . H41 . 0.960    no
C4 . H43 . 0.967    no
C4 . H42 . 0.955    no
C5 . C6 . 1.542(3)    yes
C6 . C7 . 1.518(3)    yes
C6 . C8 . 1.509(3)    yes
C7 . H71 . 0.972    no
C7 . H72 . 0.956    no
C7 . H73 . 0.971    no
C8 . H81 . 0.970    no
C8 . H82 . 0.965    no
C8 . H83 . 0.975    no
C9 . C10 . 1.533(3)    yes
C10 . C11 . 1.524(3)    yes
C10 . C12 . 1.531(3)    yes
C11 . H113 . 0.965    no
C11 . H111 . 0.961    no
C11 . H112 . 0.953    no
C12 . H121 . 0.958    no
C12 . H123 . 0.956    no
C12 . H122 . 0.957    no
C13 . C14 . 1.511(3)    yes
C14 . C15 . 1.531(3)    yes
C14 . C16 . 1.522(3)    yes
C15 . H152 . 0.962    no
C15 . H151 . 0.951    no
C15 . H153 . 0.965    no
C16 . H162 . 0.952    no
C16 . H163 . 0.967    no
C16 . H161 . 0.979    no
C17 . C18 . 1.535(3)    yes
C18 . C19 . 1.517(3)    yes
C18 . C20 . 1.517(3)    yes
C19 . H193 . 0.967    no
C19 . H191 . 0.970    no
C19 . H192 . 0.957    no
C20 . H202 . 0.975    no
C20 . H203 . 0.979    no
C20 . H201 . 0.960    no
C21 . C22 . 1.529(3)    yes
C22 . C23 . 1.506(3)    yes
C22 . C24 . 1.523(3)    yes
C23 . H232 . 0.960    no
C23 . H231 . 0.967    no
C23 . H233 . 0.962    no
C24 . H242 . 0.972    no
C24 . H243 . 0.975    no
C24 . H241 . 0.967    no
loop_
 _geom_angle_atom_site_label_1
 _geom_angle_site_symmetry_1
 _geom_angle_atom_site_label_2
 _geom_angle_site_symmetry_2
 _geom_angle_atom_site_label_3
 _geom_angle_site_symmetry_3
 _geom_angle
 _geom_angle_publ_flag
O1 . Ti1 . O3 . 78.95(6)    yes
O1 . Ti1 . O4 . 80.72(7)    yes
O3 . Ti1 . O4 . 158.42(6)    yes
O1 . Ti1 . O6 . 101.93(7)    yes
O3 . Ti1 . O6 . 98.05(7)    yes
O4 . Ti1 . O6 . 79.15(7)    yes
O1 . Ti1 . O7 . 83.54(7)    yes
O3 . Ti1 . O7 . 103.48(8)    yes
O4 . Ti1 . O7 . 81.22(8)    yes
O6 . Ti1 . O7 . 158.44(6)    yes
O1 . Ti1 . O9 . 160.26(5)    yes
O3 . Ti1 . O9 . 95.52(8)    yes
O4 . Ti1 . O9 . 106.06(6)    yes
O6 . Ti1 . O9 . 97.59(7)    yes
O7 . Ti1 . O9 . 79.33(6)    yes
O10 . Ti2 . O12 . 78.46(6)    yes
O10 . Ti2 . O13 . 81.99(8)    yes
O12 . Ti2 . O13 . 158.67(6)    yes
O10 . Ti2 . O15 . 104.53(7)    yes
O12 . Ti2 . O15 . 96.88(7)    yes
O13 . Ti2 . O15 . 79.81(7)    yes
O10 . Ti2 . O16 . 83.22(7)    yes
O12 . Ti2 . O16 . 101.00(7)    yes
O13 . Ti2 . O16 . 84.96(8)    yes
O15 . Ti2 . O16 . 161.65(6)    yes
O10 . Ti2 . O18 . 160.75(6)    yes
O12 . Ti2 . O18 . 98.69(8)    yes
O13 . Ti2 . O18 . 102.58(7)    yes
O15 . Ti2 . O18 . 94.70(7)    yes
O16 . Ti2 . O18 . 78.62(6)    yes
Ti1 . O1 . C1 . 117.38(12)    yes
Ti1 . O3 . C2 . 122.08(12)    yes
Ti1 . O4 . C5 . 115.81(12)    yes
Ti1 . O6 . C6 . 121.39(12)    yes
Ti1 . O7 . C9 . 116.65(12)    yes
Ti1 . O9 . C10 . 119.33(11)    yes
Ti2 . O10 . C13 . 116.23(12)    yes
Ti2 . O12 . C14 . 122.39(11)    yes
Ti2 . O13 . C17 . 115.67(13)    yes
Ti2 . O15 . C18 . 120.59(12)    yes
Ti2 . O16 . C21 . 117.47(12)    yes
Ti2 . O18 . C22 . 122.02(11)    yes
H282 . O19 . H281 . 112.6    no
H279 . O20 . H280 . 98.2    no
H212 . O21 . H211 . 103.5    no
H222 . O22 . H221 . 103.7    no
H285 . O23 . H286 . 124.7    no
H283 . O24 . H284 . 122.6    no
H252 . O25 . H251 . 109.7    no
H261 . O26 . H262 . 109.7    no
H271 . O27 . H272 . 109.6    no
H11 . N1 . H13 . 110.2    no
H11 . N1 . H14 . 110.0    no
H13 . N1 . H14 . 108.9    no
H11 . N1 . H12 . 109.4    no
H13 . N1 . H12 . 108.8    no
H14 . N1 . H12 . 109.5    no
H21 . N2 . H24 . 110.0    no
H21 . N2 . H22 . 110.8    no
H24 . N2 . H22 . 108.1    no
H21 . N2 . H23 . 107.3    no
H24 . N2 . H23 . 110.0    no
H22 . N2 . H23 . 110.6    no
H273 . N3 . H34 . 106.4    no
H273 . N3 . H275 . 108.3    no
H34 . N3 . H275 . 110.1    no
H273 . N3 . H274 . 106.3    no
H34 . N3 . H274 . 112.1    no
H275 . N3 . H274 . 113.3    no
H277 . N4 . H44 . 110.1    no
H277 . N4 . H276 . 108.7    no
H44 . N4 . H276 . 109.4    no
H277 . N4 . H278 . 105.4    no
H44 . N4 . H278 . 111.5    no
H276 . N4 . H278 . 111.7    no
O1 . C1 . O2 . 123.1(2)    yes
O1 . C1 . C2 . 114.51(17)    yes
O2 . C1 . C2 . 122.42(19)    yes
C1 . C2 . O3 . 106.95(16)    yes
C1 . C2 . C3 . 110.3(2)    yes
O3 . C2 . C3 . 108.72(19)    yes
C1 . C2 . C4 . 109.6(2)    yes
O3 . C2 . C4 . 109.1(2)    yes
C3 . C2 . C4 . 112.0(2)    yes
C2 . C3 . H32 . 110.0    no
C2 . C3 . H31 . 109.6    no
H32 . C3 . H31 . 110.2    no
C2 . C3 . H33 . 107.2    no
H32 . C3 . H33 . 109.6    no
H31 . C3 . H33 . 110.1    no
C2 . C4 . H41 . 109.7    no
C2 . C4 . H43 . 109.7    no
H41 . C4 . H43 . 109.4    no
C2 . C4 . H42 . 110.3    no
H41 . C4 . H42 . 108.8    no
H43 . C4 . H42 . 109.0    no
O4 . C5 . O5 . 122.94(19)    yes
O4 . C5 . C6 . 115.23(16)    yes
O5 . C5 . C6 . 121.83(17)    yes
C5 . C6 . O6 . 106.91(15)    yes
C5 . C6 . C7 . 109.48(18)    yes
O6 . C6 . C7 . 108.59(16)    yes
C5 . C6 . C8 . 110.45(17)    yes
O6 . C6 . C8 . 109.98(17)    yes
C7 . C6 . C8 . 111.30(19)    yes
C6 . C7 . H71 . 110.7    no
C6 . C7 . H72 . 108.1    no
H71 . C7 . H72 . 109.3    no
C6 . C7 . H73 . 108.7    no
H71 . C7 . H73 . 110.2    no
H72 . C7 . H73 . 109.8    no
C6 . C8 . H81 . 108.7    no
C6 . C8 . H82 . 109.8    no
H81 . C8 . H82 . 109.1    no
C6 . C8 . H83 . 109.4    no
H81 . C8 . H83 . 109.9    no
H82 . C8 . H83 . 109.9    no
O7 . C9 . O8 . 122.7(2)    yes
O7 . C9 . C10 . 113.95(17)    yes
O8 . C9 . C10 . 123.30(19)    yes
C9 . C10 . O9 . 106.56(15)    yes
C9 . C10 . C11 . 108.83(18)    yes
O9 . C10 . C11 . 108.87(18)    yes
C9 . C10 . C12 . 111.18(19)    yes
O9 . C10 . C12 . 110.21(17)    yes
C11 . C10 . C12 . 111.06(18)    yes
C10 . C11 . H113 . 109.6    no
C10 . C11 . H111 . 107.7    no
H113 . C11 . H111 . 110.4    no
C10 . C11 . H112 . 109.7    no
H113 . C11 . H112 . 109.7    no
H111 . C11 . H112 . 109.7    no
C10 . C12 . H121 . 109.3    no
C10 . C12 . H123 . 109.3    no
H121 . C12 . H123 . 109.5    no
C10 . C12 . H122 . 109.5    no
H121 . C12 . H122 . 108.8    no
H123 . C12 . H122 . 110.4    no
O10 . C13 . O11 . 122.93(18)    yes
O10 . C13 . C14 . 116.25(16)    yes
O11 . C13 . C14 . 120.82(18)    yes
C13 . C14 . O12 . 106.37(15)    yes
C13 . C14 . C15 . 110.61(17)    yes
O12 . C14 . C15 . 109.98(16)    yes
C13 . C14 . C16 . 109.75(17)    yes
O12 . C14 . C16 . 107.85(17)    yes
C15 . C14 . C16 . 112.08(19)    yes
C14 . C15 . H152 . 109.4    no
C14 . C15 . H151 . 111.0    no
H152 . C15 . H151 . 109.3    no
C14 . C15 . H153 . 108.1    no
H152 . C15 . H153 . 109.2    no
H151 . C15 . H153 . 109.7    no
C14 . C16 . H162 . 108.9    no
C14 . C16 . H163 . 109.1    no
H162 . C16 . H163 . 108.6    no
C14 . C16 . H161 . 110.3    no
H162 . C16 . H161 . 109.6    no
H163 . C16 . H161 . 110.2    no
O13 . C17 . O14 . 122.2(2)    yes
O13 . C17 . C18 . 115.72(17)    yes
O14 . C17 . C18 . 122.12(19)    yes
C17 . C18 . O15 . 106.12(16)    yes
C17 . C18 . C19 . 112.81(19)    yes
O15 . C18 . C19 . 108.74(17)    yes
C17 . C18 . C20 . 107.97(19)    yes
O15 . C18 . C20 . 109.97(18)    yes
C19 . C18 . C20 . 111.1(2)    yes
C18 . C19 . H193 . 109.0    no
C18 . C19 . H191 . 109.3    no
H193 . C19 . H191 . 108.3    no
C18 . C19 . H192 . 111.9    no
H193 . C19 . H192 . 109.6    no
H191 . C19 . H192 . 108.7    no
C18 . C20 . H202 . 109.7    no
C18 . C20 . H203 . 110.6    no
H202 . C20 . H203 . 108.8    no
C18 . C20 . H201 . 110.0    no
H202 . C20 . H201 . 108.5    no
H203 . C20 . H201 . 109.2    no
O16 . C21 . O17 . 123.35(18)    yes
O16 . C21 . C22 . 115.07(16)    yes
O17 . C21 . C22 . 121.57(18)    yes
C21 . C22 . O18 . 106.71(16)    yes
C21 . C22 . C23 . 110.05(18)    yes
O18 . C22 . C23 . 109.17(18)    yes
C21 . C22 . C24 . 108.65(18)    yes
O18 . C22 . C24 . 109.06(17)    yes
C23 . C22 . C24 . 113.0(2)    yes
C22 . C23 . H232 . 108.6    no
C22 . C23 . H231 . 109.7    no
H232 . C23 . H231 . 110.1    no
C22 . C23 . H233 . 109.6    no
H232 . C23 . H233 . 109.8    no
H231 . C23 . H233 . 109.2    no
C22 . C24 . H242 . 109.8    no
C22 . C24 . H243 . 111.0    no
H242 . C24 . H243 . 109.1    no
C22 . C24 . H241 . 108.2    no
H242 . C24 . H241 . 109.2    no
H243 . C24 . H241 . 109.6    no
loop_
 _geom_hbond_atom_site_label_D
 _geom_hbond_site_symmetry_D
 _geom_hbond_atom_site_label_H
 _geom_hbond_site_symmetry_H
 _geom_hbond_atom_site_label_A
 _geom_hbond_site_symmetry_A
 _geom_hbond_angle_DHA
 _geom_hbond_distance_DH
 _geom_hbond_distance_HA
 _geom_hbond_distance_DA
 _geom_hbond_publ_flag
O25 . H252 . O14 1_455 153 0.83 2.14 2.909(3)    yes
O25 . H251 . O20 . 156 0.83 2.18 2.958(3)    yes
O26 . H251 . O20 . 138 0.90 2.18 2.909(3)    yes
O26 . H261 . O14 1_455 153 0.83 2.59 3.347(3)    yes
O26 . H262 . O20 . 150 0.83 2.16 2.909(3)    yes
O27 . H271 . O14 1_455 158 0.83 1.69 2.475(3)    yes
O27 . H271 . C17 1_455 155 0.83 2.39 3.168(3)    yes
O25 . H272 . O20 . 137 1.04 2.10 2.958(3)    yes
O27 . H272 . O20 . 160 0.83 2.10 2.899(3)    yes
C7 . H72 . O27 1_565 159 0.96 2.43 3.340(3)    yes
C23 . H232 . O27 . 140 0.96 2.55 3.344(3)    yes
N2 . H21 . O19 2_667 157 0.83 2.01 2.800(3)    yes
N2 . H24 . O21 . 123 0.86 2.20 2.757(3)    yes
N2 . H23 . O17 1_565 166 0.82 1.94 2.749(3)    yes
N3 . H273 . O23 1_545 166 0.83 2.35 3.156(3)    yes
N3 . H34 . O8 . 147 0.83 2.00 2.728(3)    yes
N3 . H275 . O11 1_455 126 0.82 2.23 2.785(3)    yes
N3 . H275 . O24 2_566 121 0.82 2.32 2.829(3)    yes
N1 . H11 . O18 . 167 0.88 1.93 2.793(3)    yes
N1 . H13 . O19 . 156 0.88 1.98 2.805(3)    yes
N1 . H14 . O5 2_667 169 0.87 1.94 2.789(3)    yes
N1 . H12 . O21 . 165 0.87 2.11 2.958(3)    yes
O19 . H282 . O5 . 169 0.85 1.99 2.831(3)    yes
O19 . H281 . O14 1_455 169 0.83 1.91 2.737(3)    yes
O22 . H222 . O3 . 168 0.85 1.98 2.814(3)    yes
O22 . H221 . O11 2_666 139 0.82 2.10 2.775(3)    yes
O21 . H212 . O15 . 160 0.85 2.01 2.829(3)    yes
O21 . H211 . O1 . 160 0.83 2.04 2.832(3)    yes
O24 . H283 . O22 . 141 0.82 2.22 2.908(3)    yes
O23 . H285 . O6 . 158 0.84 2.06 2.856(3)    yes
O23 . H286 . O10 1_465 149 0.85 2.19 2.949(3)    yes
N4 . H277 . O16 1_465 141 0.89 2.49 3.225(3)    yes
N4 . H277 . O17 1_465 149 0.89 2.07 2.867(3)    yes
N4 . H277 . C21 1_465 157 0.89 2.58 3.421(3)    yes
N4 . H44 . O9 . 168 0.91 2.00 2.897(3)    yes
N4 . H276 . O2 1_455 168 0.91 1.90 2.797(3)    yes
N4 . H278 . O24 . 165 0.79 2.06 2.836(3)    yes
O20 . H279 . O4 . 138 0.83 2.37 3.043(3)    yes
O20 . H279 . O7 . 143 0.83 2.23 2.941(3)    yes
O20 . H280 . O12 . 167 0.83 1.99 2.803(3)    yes


_iucr_refine_instructions_details
;
#
# Punched on 02/01/23 at 12:34:06
#
#LIST     12                                                                    
BLOCK 
CONT SCALE 
CONT TI   (     1 ,X'S,U'S)  UNTIL O    (    24 ) 
CONT O    (    25 ,X'S,U[ISO])  UNTIL O    (    27 ) 
CONT N    (     1 ,X'S,U'S)  UNTIL C    (    24 ) 
RIDE O   (  19,X'S) H   ( 282,X'S) H   ( 281,X'S) 
RIDE O   (  20,X'S) H   ( 279,X'S) H   ( 280,X'S) 
RIDE O   (  21,X'S) H   ( 212,X'S) H   ( 211,X'S) 
RIDE O   (  22,X'S) H   ( 222,X'S) H   ( 221,X'S) 
RIDE O   (  23,X'S) H   ( 285,X'S) H   ( 286,X'S) 
RIDE O   (  24,X'S) H   ( 283,X'S) H   ( 284,X'S) 
RIDE O   (  25,X'S) H   ( 252,X'S) H   ( 251,X'S) 
RIDE O   (  26,X'S) H   ( 261,X'S) H   ( 262,X'S) 
RIDE O   (  27,X'S) H   ( 271,X'S) H   ( 272,X'S) 
REM TOO MANY H ATOMS ON N   (   1), - 4 
RIDE N   (   1,X'S) H   (  11,X'S) H   (  13,X'S) H   (  14,X'S) H   (  12,X'S) 
REM TOO MANY H ATOMS ON N   (   2), - 4 
RIDE N   (   2,X'S) H   (  21,X'S) H   (  24,X'S) H   (  22,X'S) H   (  23,X'S) 
REM TOO MANY H ATOMS ON N   (   3), - 4 
RIDE N   (   3,X'S) H   ( 273,X'S) H   (  34,X'S) H   ( 275,X'S) H   ( 274,X'S) 
REM TOO MANY H ATOMS ON N   (   4), - 4 
RIDE N   (   4,X'S) H   ( 277,X'S) H   (  44,X'S) H   ( 276,X'S) H   ( 278,X'S) 
RIDE C   (   3,X'S) H   (  32,X'S) H   (  31,X'S) H   (  33,X'S) 
RIDE C   (   4,X'S) H   (  41,X'S) H   (  43,X'S) H   (  42,X'S) 
RIDE C   (   7,X'S) H   (  71,X'S) H   (  72,X'S) H   (  73,X'S) 
RIDE C   (   8,X'S) H   (  81,X'S) H   (  82,X'S) H   (  83,X'S) 
RIDE C   (  11,X'S) H   ( 113,X'S) H   ( 111,X'S) H   ( 112,X'S) 
RIDE C   (  12,X'S) H   ( 121,X'S) H   ( 123,X'S) H   ( 122,X'S) 
RIDE C   (  15,X'S) H   ( 152,X'S) H   ( 151,X'S) H   ( 153,X'S) 
RIDE C   (  16,X'S) H   ( 162,X'S) H   ( 163,X'S) H   ( 161,X'S) 
RIDE C   (  19,X'S) H   ( 193,X'S) H   ( 191,X'S) H   ( 192,X'S) 
RIDE C   (  20,X'S) H   ( 202,X'S) H   ( 203,X'S) H   ( 201,X'S) 
RIDE C   (  23,X'S) H   ( 232,X'S) H   ( 231,X'S) H   ( 233,X'S) 
RIDE C   (  24,X'S) H   ( 242,X'S) H   ( 243,X'S) H   ( 241,X'S) 
END                                                                             
#
# Punched on 02/01/23 at 12:34:06
#
#LIST     16                                                                    
NO 
REM   HREST   START (DO NOT REMOVE THIS LINE) 
REM   HREST   END (DO NOT REMOVE THIS LINE) 
REM   THERMSIM   START (DO NOT REMOVE THIS LINE) 
REM   THERMSIM   END (DO NOT REMOVE THIS LINE) 
END                                                                             
;
# looking for ARCHIVE-HKL.CIF 
 
_iucr_refine_reflections_details 
; 
# An asterisk in column 34 indicates a format overflow 
# Data was input as F-squared 
  -1   0   0   -1.01    0.04 
  -1   0   0   -1.05    0.03 
  -1   0   0   -1.03    0.04 
  -1   0   0   -1.05    0.04 
  -1   0   0   -1.05    0.03 
   1   0   0   -1.04    0.03 
   1   0   0   -1.06    0.03 
   1   0   0   -1.06    0.01 
   1   0   0   -1.07    0.02 
   1   0   0   -1.04    0.02 
   1   0   0   -1.04    0.05 
  -2   0   0  709.41   14.99 
  -2   0   0  691.76   15.04 
  -2   0   0  721.90   15.13 
  -2   0   0  693.95   15.13 
  -2   0   0  707.12   14.78 
   2   0   0  630.72   15.02 
   2   0   0  605.50   14.73 
   2   0   0  713.10   15.12 
   2   0   0  712.00   15.00 
   2   0   0  720.24   15.04 
   2   0   0  723.33   15.10 
   2   0   0  686.60   15.44 
  -3   0   0   10.94    0.48 
  -3   0   0   12.05    0.57 
  -3   0   0   11.41    0.41 
  -3   0   0   11.92    0.43 
  -3   0   0   11.04    0.44 
  -3   0   0   11.81    0.45 
   3   0   0   11.58    0.46 
   3   0   0   11.39    0.47 
   3   0   0   11.66    0.42 
   3   0   0   11.94    0.30 
   3   0   0   12.05    0.44 
   3   0   0   10.99    0.57 
   3   0   0   11.75    0.46 
  -4   0   0  123.14    3.00 
  -4   0   0  119.16    2.73 
  -4   0   0  118.95    2.73 
  -4   0   0  117.61    2.83 
  -4   0   0  121.35    2.78 
  -4   0   0  120.80    2.78 
   4   0   0  118.17    2.98 
   4   0   0  125.00    2.77 
   4   0   0  120.33    2.77 
   4   0   0  118.31    2.79 
   4   0   0  119.85    2.77 
  -5   0   0  258.71    5.79 
  -5   0   0  266.23    5.82 
  -5   0   0  259.04    5.80 
  -5   0   0  262.84    5.75 
  -5   0   0  248.33    5.88 
  -5   0   0  267.20    6.10 
  -5   0   0  262.37    5.75 
   5   0   0  265.24    5.81 
   5   0   0  267.45    5.80 
   5   0   0  266.17    5.84 
   5   0   0  251.32    6.08 
   5   0   0  262.18    5.82 
  -6   0   0  182.38    4.32 
  -6   0   0  185.45    4.16 
  -6   0   0  179.93    4.23 
  -6   0   0  182.37    4.15 
  -6   0   0  179.95    4.20 
   6   0   0  184.16    4.26 
   6   0   0  183.06    4.24 
   6   0   0  188.42    4.24 
   6   0   0  188.52    4.23 
   6   0   0  180.53    4.57 
  -7   0   0   20.93    0.77 
  -7   0   0   20.33    0.80 
  -7   0   0   21.87    0.94 
  -7   0   0   20.34    0.75 
  -7   0   0   20.73    0.84 
   7   0   0   20.59    0.83 
   7   0   0   21.61    0.89 
   7   0   0   22.48    1.17 
   7   0   0   21.47    1.10 
   7   0   0   20.55    0.85 
  -8   0   0    2.04    0.37 
  -8   0   0    1.88    0.38 
  -8   0   0    1.39    0.29 
  -8   0   0    1.20    0.41 
  -8   0   0    1.52    0.30 
   8   0   0    1.93    0.40 
   8   0   0    1.67    0.37 
   8   0   0    1.70    0.54 
   8   0   0    1.67    0.47 
   8   0   0    1.79    0.39 
  -9   0   0    4.61    0.50 
  -9   0   0    4.50    0.43 
  -9   0   0    5.25    0.47 
  -9   0   0    4.98    0.53 
  -9   0   0    4.41    0.61 
   9   0   0    5.59    0.57 
   9   0   0    5.36    0.71 
   9   0   0    4.44    0.56 
   9   0   0    4.63    0.55 
   9   0   0    5.90    0.82 
 -10   0   0    2.71    0.45 
 -10   0   0    2.71    0.59 
 -10   0   0    2.41    0.48 
 -10   0   0    3.48    0.42 
  10   0   0    2.99    0.53 
  10   0   0    2.43    0.70 
  10   0   0    3.28    0.78 
  10   0   0    3.38    0.55 
 -11   0   0   10.28    0.63 
 -11   0   0    9.14    0.79 
 -11   0   0   10.67    0.92 
 -11   0   0   10.10    0.78 
  11   0   0    9.10    0.82 
  11   0   0    8.32    1.10 
  11   0   0    9.32    1.08 
  11   0   0   11.31    0.87 
 -12   0   0    0.95    0.44 
 -12   0   0    1.68    0.62 
  12   0   0    1.49    0.61 
  12   0   0    1.73    0.72 
  12   0   0   -0.25    0.75 
  12   0   0    0.97    0.51 
 -13   0   0    2.24    0.73 
 -13   0   0    1.62    0.56 
  13   0   0    2.97    0.77 
  13   0   0    2.23    0.63 
  13   0   0    1.85    0.96 
  13   0   0    1.68    0.85 
  13  -1   0    1.74    0.67 
  13  -1   0    2.17    0.86 
  13  -1   0    1.47    0.69 
 -13   1   0    1.59    0.52 
  12  -1   0    8.67    0.92 
  12  -1   0    8.04    1.11 
  12  -1   0    6.23    1.13 
  12  -1   0    7.16    0.86 
 -12   1   0    7.97    0.78 
 -12   1   0    9.67    1.00 
  11  -1   0   -0.40    0.62 
  11  -1   0    1.33    0.53 
  11  -1   0    1.14    0.52 
  11  -1   0    0.27    0.60 
 -11   1   0    0.40    0.39 
 -11   1   0    0.45    0.47 
 -11   1   0    1.00    0.39 
 -11   1   0    1.29    0.54 
  10  -1   0   10.20    0.85 
  10  -1   0    9.13    0.81 
  10  -1   0    9.16    1.07 
  10  -1   0    7.88    0.95 
 -10   1   0   10.30    0.83 
 -10   1   0   10.36    0.77 
 -10   1   0   10.62    0.88 
 -10   1   0   10.56    0.69 
   9  -1   0   21.21    1.26 
   9  -1   0   21.05    1.05 
   9  -1   0   21.00    1.36 
   9  -1   0   23.71    1.14 
  -9   1   0   21.55    0.95 
  -9   1   0   22.00    0.89 
  -9   1   0   23.04    1.03 
  -9   1   0   22.24    1.02 
  -9   1   0   20.95    1.09 
   8  -1   0   15.31    0.84 
   8  -1   0   15.46    1.03 
   8  -1   0   14.72    1.10 
   8  -1   0   14.50    0.78 
   8  -1   0   13.90    0.81 
  -8   1   0   14.58    0.70 
  -8   1   0   15.35    0.74 
  -8   1   0   14.31    0.86 
  -8   1   0   13.59    0.78 
  -8   1   0   14.32    0.71 
   7  -1   0    1.09    0.38 
   7  -1   0    1.99    0.52 
   7  -1   0    1.66    0.38 
   7  -1   0    1.53    0.37 
   7  -1   0    1.45    0.35 
  -7   1   0    1.53    0.31 
  -7   1   0    1.30    0.30 
  -7   1   0    2.12    0.40 
  -7   1   0    1.54    0.35 
   6  -1   0    0.99    0.37 
   6  -1   0    1.34    0.33 
   6  -1   0    0.46    0.39 
   6  -1   0    1.14    0.29 
   6  -1   0    1.38    0.31 
  -6   1   0    1.62    0.28 
  -6   1   0    1.71    0.35 
  -6   1   0    1.50    0.31 
  -6   1   0    1.44    0.28 
   5  -1   0  409.74    9.03 
   5  -1   0  397.80    9.18 
   5  -1   0  401.33    9.28 
   5  -1   0  415.56    9.02 
   5  -1   0  419.10    9.01 
   5  -1   0  413.59    9.04 
  -5   1   0  410.92    8.98 
  -5   1   0  421.36    9.03 
  -5   1   0  406.81    9.01 
  -5   1   0  407.65    9.05 
  -5   1   0  412.70    8.98 
  -5   1   0  419.31    9.29 
   4  -1   0  171.44    4.24 
   4  -1   0  180.38    4.03 
   4  -1   0  172.47    4.04 
   4  -1   0  182.83    4.05 
   4  -1   0  177.08    4.05 
  -4   1   0  183.55    4.05 
  -4   1   0  178.44    3.81 
  -4   1   0  180.27    4.05 
  -4   1   0  181.09    4.26 
  -4   1   0  179.44    4.02 
  -4   1   0  176.88    4.07 
  -4   1   0  177.37    4.02 
   3  -1   0  584.43   12.89 
   3  -1   0  596.03   12.74 
   3  -1   0  607.76   12.73 
   3  -1   0  588.38   12.72 
   3  -1   0  588.88   12.74 
  -3   1   0  605.60   12.74 
  -3   1   0  595.09   12.73 
  -3   1   0  578.92   12.72 
  -3   1   0  601.79   12.77 
  -3   1   0  598.73   12.89 
  -3   1   0  598.79   12.72 
  -3   1   0  578.14   12.71 
   2  -1   0    7.41    0.37 
   2  -1   0    8.01    0.34 
   2  -1   0    8.68    0.42 
   2  -1   0    7.97    0.32 
   2  -1   0    7.08    0.37 
  -2   1   0    6.90    0.34 
  -2   1   0    7.23    0.36 
  -2   1   0    7.57    0.37 
  -2   1   0    7.45    0.35 
  -2   1   0    8.03    0.25 
  -2   1   0    8.13    0.44 
   1  -1   0   11.33    0.37 
  -1   1   0   13.01    0.38 
   0  -1   0   -0.55    0.04 
   0  -1   0   -0.55    0.03 
   0  -1   0   -0.57    0.02 
   0  -1   0   -0.57    0.03 
   0  -1   0   -0.56    0.01 
   0   1   0   -0.52    0.01 
   0   1   0   -0.57    0.01 
   0   1   0   -0.58    0.03 
   0   1   0   -0.61    0.03 
   0   1   0   -0.55    0.02 
   0   1   0   -0.57    0.01 
   0   1   0   -0.56    0.02 
   1   1   0    0.00    0.04 
   1   1   0    0.03    0.04 
   1   1   0    0.03    0.03 
   1   1   0   -0.03    0.03 
  -2  -1   0   -0.10    0.17 
  -2  -1   0   -0.07    0.09 
  -2  -1   0    0.07    0.12 
  -2  -1   0    0.02    0.11 
  -2  -1   0    0.21    0.16 
   2   1   0    0.24    0.11 
   2   1   0    0.00    0.07 
   2   1   0    0.05    0.15 
   2   1   0    0.04    0.11 
   2   1   0    0.10    0.15 
   2   1   0    0.04    0.07 
   2   1   0   -0.03    0.10 
   2   1   0   -0.06    0.09 
  -3  -1   0  871.89   18.19 
  -3  -1   0  784.97   18.07 
  -3  -1   0  829.45   18.30 
  -3  -1   0  861.41   18.10 
  -3  -1   0  877.65   18.13 
  -3  -1   0  831.01   18.36 
   3   1   0  834.10   18.07 
   3   1   0  818.58   17.99 
   3   1   0  830.99   18.08 
   3   1   0  866.48   18.24 
   3   1   0  854.20   18.24 
   3   1   0  861.92   17.98 
   3   1   0  828.89   18.23 
   3   1   0  858.41   18.37 
   3   1   0  835.62   18.09 
  -4  -1   0    1.57    0.17 
  -4  -1   0    1.43    0.20 
  -4  -1   0    1.43    0.18 
  -4  -1   0    1.61    0.20 
  -4  -1   0    1.63    0.16 
  -4  -1   0    1.58    0.30 
  -4  -1   0    2.32    0.29 
   4   1   0    1.87    0.13 
   4   1   0    1.37    0.18 
   4   1   0    1.48    0.15 
   4   1   0    1.46    0.33 
   4   1   0    1.45    0.25 
   4   1   0    1.43    0.19 
   4   1   0    1.22    0.20 
   4   1   0    1.58    0.18 
  -5  -1   0    2.30    0.40 
  -5  -1   0    2.52    0.29 
  -5  -1   0    2.89    0.38 
  -5  -1   0    2.66    0.28 
  -5  -1   0    2.78    0.22 
  -5  -1   0    2.53    0.21 
  -5  -1   0    2.67    0.27 
   5   1   0    2.53    0.44 
   5   1   0    2.69    0.13 
   5   1   0    2.25    0.18 
   5   1   0    2.53    0.27 
   5   1   0    4.87    0.35 
   5   1   0    2.36    0.28 
   5   1   0    3.14    0.36 
   5   1   0    2.80    0.27 
  -6  -1   0  239.79    5.33 
  -6  -1   0  245.70    5.45 
  -6  -1   0  239.34    5.59 
  -6  -1   0  243.48    5.47 
  -6  -1   0  252.44    5.34 
  -6  -1   0  244.99    5.45 
   6   1   0  252.36    5.44 
   6   1   0  245.85    5.46 
   6   1   0  238.05    5.83 
   6   1   0  248.45    5.27 
   6   1   0  238.77    5.44 
   6   1   0  235.07    5.46 
  -7  -1   0   22.83    0.83 
  -7  -1   0   21.68    0.84 
  -7  -1   0   23.29    0.72 
  -7  -1   0   22.09    0.70 
  -7  -1   0   21.66    0.91 
  -7  -1   0   23.77    0.85 
   7   1   0   21.42    0.86 
   7   1   0   22.49    0.84 
   7   1   0   22.67    0.81 
   7   1   0   23.61    1.17 
   7   1   0   22.46    0.82 
  -8  -1   0   75.08    1.99 
  -8  -1   0   72.54    1.97 
  -8  -1   0   75.31    1.81 
  -8  -1   0   71.60    1.92 
  -8  -1   0   70.87    1.78 
  -8  -1   0   78.17    2.17 
   8   1   0   70.82    2.41 
   8   1   0   74.53    2.03 
   8   1   0   70.07    2.37 
   8   1   0   73.63    1.98 
   8   1   0   72.15    1.99 
  -9  -1   0    1.50    0.40 
  -9  -1   0    1.67    0.48 
  -9  -1   0    1.34    0.24 
  -9  -1   0    1.92    0.36 
  -9  -1   0    1.59    0.39 
  -9  -1   0    1.73    0.27 
   9   1   0    1.51    0.39 
   9   1   0    1.82    0.60 
   9   1   0    1.87    0.41 
   9   1   0    1.84    0.43 
   9   1   0    1.15    0.58 
 -10  -1   0    0.52    0.39 
 -10  -1   0    0.58    0.46 
 -10  -1   0    0.59    0.33 
 -10  -1   0    0.17    0.22 
  10   1   0    0.46    0.38 
  10   1   0    0.95    0.59 
  10   1   0    0.68    0.38 
  10   1   0    0.79    0.60 
 -11  -1   0    3.14    0.59 
 -11  -1   0    3.62    0.54 
  11   1   0    5.71    0.93 
  11   1   0    3.26    0.55 
  11   1   0    3.58    0.60 
  11   1   0    4.11    0.86 
 -12  -1   0   14.16    1.16 
 -12  -1   0   14.71    0.93 
  12   1   0   14.89    0.97 
  12   1   0   12.44    0.99 
  12   1   0   12.92    1.32 
  12   1   0    9.24    1.21 
 -13  -1   0    5.56    0.69 
 -13  -1   0    6.98    0.86 
  13   1   0    6.80    0.80 
  13   1   0    7.27    0.86 
  13   1   0    5.34    1.08 
  13   1   0    5.44    1.16 
  12  -2   0    4.16    0.74 
  12  -2   0    3.68    0.87 
  12  -2   0    2.70    0.98 
  12  -2   0    5.63    0.83 
 -12   2   0    5.18    0.79 
 -12   2   0    3.23    0.59 
 -12   2   0    4.91    0.63 
  11  -2   0    3.24    0.66 
  11  -2   0    2.64    0.87 
  11  -2   0    2.23    0.58 
  11  -2   0    2.85    0.77 
 -11   2   0    3.52    0.55 
 -11   2   0    3.01    0.64 
 -11   2   0    3.63    0.66 
 -11   2   0    3.49    0.55 
  10  -2   0    0.28    0.47 
  10  -2   0    1.10    0.57 
  10  -2   0   -0.14    0.63 
  10  -2   0    0.43    0.45 
 -10   2   0    0.81    0.38 
 -10   2   0    0.95    0.40 
 -10   2   0    1.02    0.49 
 -10   2   0    0.51    0.46 
   9  -2   0   22.12    1.28 
   9  -2   0   25.27    1.17 
   9  -2   0   22.56    1.45 
   9  -2   0   21.19    1.11 
  -9   2   0   24.31    1.02 
  -9   2   0   24.30    1.11 
  -9   2   0   25.57    1.19 
   8  -2   0    6.62    0.65 
   8  -2   0    6.93    0.85 
   8  -2   0    6.59    0.79 
   8  -2   0    7.43    0.64 
  -8   2   0    8.09    0.61 
  -8   2   0    5.51    0.61 
  -8   2   0    6.03    0.56 
   7  -2   0   27.79    1.36 
   7  -2   0   28.19    1.12 
   7  -2   0   28.88    1.24 
   7  -2   0   29.73    1.13 
  -7   2   0   29.24    1.04 
  -7   2   0   27.56    1.10 
  -7   2   0   27.88    1.09 
   6  -2   0   32.63    1.26 
   6  -2   0   33.33    1.13 
   6  -2   0   34.30    1.18 
   6  -2   0   33.62    1.14 
   6  -2   0   34.39    1.36 
  -6   2   0   32.53    1.14 
  -6   2   0   31.96    0.78 
  -6   2   0   33.86    1.10 
  -6   2   0   33.63    1.15 
  -6   2   0   31.99    1.09 
   5  -2   0    0.81    0.26 
   5  -2   0    0.44    0.29 
   5  -2   0    0.56    0.33 
   5  -2   0    1.22    0.31 
   5  -2   0    0.41    0.38 
   5  -2   0    0.68    0.25 
  -5   2   0    0.37    0.31 
  -5   2   0    0.69    0.29 
  -5   2   0    0.50    0.27 
  -5   2   0    1.18    0.28 
  -5   2   0    0.56    0.12 
  -5   2   0    0.99    0.27 
  -5   2   0    0.72    0.26 
   4  -2   0   44.75    1.31 
   4  -2   0   47.04    1.33 
   4  -2   0   44.73    1.35 
   4  -2   0   46.11    1.27 
   4  -2   0   45.26    1.29 
   4  -2   0   42.52    1.47 
  -4   2   0   47.75    1.30 
  -4   2   0   46.69    1.04 
  -4   2   0   46.70    1.29 
  -4   2   0   45.88    1.12 
  -4   2   0   45.12    1.28 
  -4   2   0   48.11    1.48 
  -4   2   0   45.55    1.27 
  -4   2   0   48.83    1.30 
   3  -2   0    3.80    0.34 
   3  -2   0    3.21    0.31 
   3  -2   0    3.84    0.33 
   3  -2   0    4.15    0.37 
   3  -2   0    2.68    0.35 
   3  -2   0    3.82    0.35 
  -3   2   0    3.83    0.35 
  -3   2   0    3.24    0.38 
  -3   2   0    3.35    0.18 
  -3   2   0    3.09    0.32 
  -3   2   0    3.59    0.31 
  -3   2   0    3.16    0.32 
  -3   2   0    3.56    0.24 
   2  -2   0    1.35    0.23 
   2  -2   0    0.91    0.22 
   2  -2   0    2.01    0.30 
   2  -2   0    1.50    0.21 
   2  -2   0    1.10    0.20 
   2  -2   0    1.14    0.22 
  -2   2   0    1.63    0.24 
  -2   2   0    1.17    0.14 
  -2   2   0    1.65    0.20 
  -2   2   0    1.08    0.18 
  -2   2   0    1.52    0.23 
  -2   2   0    1.16    0.22 
  -2   2   0    1.24    0.17 
   1  -2   0   12.56    0.44 
   1  -2   0   13.21    0.38 
   1  -2   0   13.19    0.53 
   1  -2   0   14.13    0.49 
   1  -2   0   12.12    0.44 
   1  -2   0   12.80    0.46 
  -1   2   0   12.92    0.41 
  -1   2   0   12.17    0.46 
  -1   2   0   13.21    0.46 
  -1   2   0   12.95    0.52 
  -1   2   0   11.51    0.37 
  -1   2   0   12.55    0.42 
  -1   2   0   13.38    0.46 
  -1   2   0   13.02    0.44 
   0  -2   0  375.30    8.12 
   0  -2   0  377.37    8.10 
   0  -2   0  370.02    8.09 
   0  -2   0  368.89    8.08 
   0   2   0  377.29    8.08 
   0   2   0  383.96    8.06 
   0   2   0  377.66    8.02 
  -1  -2   0    5.46    0.24 
  -1  -2   0    4.84    0.30 
  -1  -2   0    5.14    0.16 
   1   2   0    4.48    0.22 
   1   2   0    4.72    0.16 
   1   2   0    4.95    0.29 
   1   2   0    5.27    0.25 
  -2  -2   0    0.64    0.15 
  -2  -2   0    0.56    0.06 
  -2  -2   0    0.94    0.07 
  -2  -2   0    0.37    0.14 
   2   2   0    0.56    0.16 
   2   2   0    0.48    0.17 
   2   2   0    0.57    0.13 
   2   2   0    0.67    0.15 
   2   2   0    0.74    0.07 
   2   2   0    0.93    0.08 
  -3  -2   0   35.69    0.98 
  -3  -2   0   34.91    0.83 
  -3  -2   0   34.00    0.91 
   3   2   0   35.22    0.90 
   3   2   0   34.91    0.90 
   3   2   0   34.85    0.96 
   3   2   0   34.39    0.89 
   3   2   0   35.32    1.08 
   3   2   0   35.11    0.84 
   3   2   0   37.31    0.78 
   3   2   0   34.35    0.84 
   3   2   0   31.72    0.77 
  -4  -2   0  143.51    3.13 
  -4  -2   0  139.19    3.20 
  -4  -2   0  140.35    3.28 
   4   2   0  139.52    3.13 
   4   2   0  138.45    3.09 
   4   2   0  142.52    3.14 
   4   2   0  138.26    3.14 
   4   2   0  141.88    3.28 
   4   2   0  143.90    3.17 
   4   2   0  146.12    3.10 
   4   2   0  143.34    3.45 
   4   2   0  140.65    3.20 
  -5  -2   0  189.05    4.41 
  -5  -2   0  190.32    4.24 
  -5  -2   0  194.72    4.59 
  -5  -2   0  192.89    4.24 
  -5  -2   0  185.62    4.31 
   5   2   0  188.76    4.25 
   5   2   0  194.43    4.30 
   5   2   0  192.63    4.41 
   5   2   0  194.23    4.19 
   5   2   0  194.67    4.22 
   5   2   0  188.94    4.26 
   5   2   0  190.81    4.61 
   5   2   0  187.82    4.21 
   5   2   0  193.86    4.23 
  -6  -2   0   21.88    0.71 
  -6  -2   0   21.76    0.76 
  -6  -2   0   20.08    0.80 
  -6  -2   0   20.68    0.87 
  -6  -2   0   20.59    0.70 
   6   2   0   21.85    0.72 
   6   2   0   22.05    1.04 
   6   2   0   21.08    0.69 
   6   2   0   21.28    0.65 
   6   2   0   20.17    0.69 
   6   2   0   20.24    0.71 
   6   2   0   21.32    0.58 
  -7  -2   0   68.05    1.84 
  -7  -2   0   64.97    1.77 
  -7  -2   0   70.06    1.74 
  -7  -2   0   69.16    1.94 
   7   2   0   66.41    1.61 
   7   2   0   66.22    1.71 
   7   2   0   67.53    1.74 
   7   2   0   64.66    1.50 
   7   2   0   64.40    1.75 
   7   2   0   67.24    2.16 
   7   2   0   64.24    1.72 
  -8  -2   0    6.56    0.55 
  -8  -2   0    6.54    0.64 
  -8  -2   0    5.93    0.47 
  -8  -2   0    5.21    0.47 
   8   2   0    4.28    0.66 
   8   2   0    5.33    0.33 
   8   2   0    5.92    0.48 
   8   2   0    5.97    0.48 
   8   2   0    4.78    0.45 
  -9  -2   0   63.23    1.75 
  -9  -2   0   60.68    1.79 
  -9  -2   0   60.78    1.97 
  -9  -2   0   62.03    1.80 
   9   2   0   63.43    1.79 
   9   2   0   60.70    1.79 
   9   2   0   60.43    2.25 
   9   2   0   60.38    1.75 
   9   2   0   61.68    2.26 
 -10  -2   0    2.22    0.42 
 -10  -2   0    3.02    0.58 
 -10  -2   0    2.95    0.46 
 -10  -2   0    2.19    0.41 
  10   2   0    2.72    0.48 
  10   2   0    2.79    0.70 
  10   2   0    3.61    0.49 
  10   2   0    2.97    0.73 
 -11  -2   0   15.04    0.88 
 -11  -2   0   16.06    1.10 
  11   2   0   17.86    1.41 
  11   2   0   17.38    1.40 
  11   2   0   16.83    0.96 
  11   2   0   14.29    0.87 
 -12  -2   0    5.00    0.79 
 -12  -2   0    6.31    0.67 
  12   2   0    6.83    1.06 
  12   2   0    4.53    0.65 
  12   2   0    5.92    0.72 
  12   2   0    4.57    0.95 
 -13  -2   0    2.55    0.75 
 -13  -2   0    2.44    0.52 
  13   2   0    2.17    0.91 
  13   2   0    2.78    0.90 
  13   2   0    2.92    0.63 
  12  -3   0    4.41    0.81 
  12  -3   0    3.89    0.78 
  12  -3   0    5.31    0.93 
  12  -3   0    3.77    1.08 
 -12   3   0    5.67    0.73 
 -12   3   0    6.55    0.87 
 -12   3   0    4.87    0.69 
  11  -3   0    2.40    0.63 
  11  -3   0    2.46    0.89 
  11  -3   0    3.34    0.71 
  11  -3   0    2.85    0.73 
 -11   3   0    2.79    0.56 
 -11   3   0    2.21    0.63 
 -11   3   0    2.35    0.63 
 -11   3   0    2.73    0.53 
  10  -3   0    3.91    0.88 
  10  -3   0    4.49    0.78 
  10  -3   0    6.42    0.77 
  10  -3   0    5.28    0.72 
 -10   3   0    5.29    0.64 
 -10   3   0    4.79    0.60 
 -10   3   0    5.86    0.74 
   9  -3   0   30.81    1.54 
   9  -3   0   31.76    1.73 
   9  -3   0   30.68    1.37 
   9  -3   0   31.69    1.37 
  -9   3   0   33.88    1.37 
  -9   3   0   30.43    1.33 
  -9   3   0   32.82    1.26 
   8  -3   0    6.05    0.67 
   8  -3   0    7.20    0.79 
   8  -3   0    4.87    0.80 
   8  -3   0    5.57    0.67 
  -8   3   0    5.72    0.63 
  -8   3   0    6.40    0.65 
  -8   3   0    5.30    0.55 
   7  -3   0    3.94    0.69 
   7  -3   0    3.76    0.54 
   7  -3   0    4.28    0.55 
   7  -3   0    3.82    0.49 
  -7   3   0    3.36    0.46 
  -7   3   0    4.11    0.51 
  -7   3   0    4.34    0.54 
  -7   3   0    3.96    0.23 
   6  -3   0    8.66    0.58 
   6  -3   0    8.62    0.67 
   6  -3   0    9.82    0.86 
   6  -3   0    8.95    0.66 
  -6   3   0    8.70    0.60 
  -6   3   0    9.66    0.37 
  -6   3   0    8.29    0.62 
  -6   3   0    7.84    0.59 
   5  -3   0    1.38    0.33 
   5  -3   0    1.10    0.31 
   5  -3   0    1.25    0.34 
   5  -3   0    1.07    0.28 
   5  -3   0    1.81    0.46 
  -5   3   0    1.36    0.14 
  -5   3   0    1.71    0.35 
  -5   3   0    1.84    0.31 
  -5   3   0    1.36    0.32 
  -5   3   0    1.23    0.31 
  -5   3   0    1.03    0.18 
   4  -3   0   57.53    1.62 
   4  -3   0   59.95    1.61 
   4  -3   0   58.66    1.64 
   4  -3   0   59.62    1.84 
   4  -3   0   59.28    1.61 
   4  -3   0   56.82    1.64 
  -4   3   0   59.34    1.62 
  -4   3   0   60.15    1.39 
  -4   3   0   57.98    1.61 
  -4   3   0   60.51    1.81 
  -4   3   0   60.53    1.63 
  -4   3   0   59.61    1.47 
  -4   3   0   58.53    1.62 
   3  -3   0  169.02    4.08 
   3  -3   0  173.55    3.92 
   3  -3   0  166.62    3.93 
   3  -3   0  175.24    3.93 
   3  -3   0  171.22    3.94 
   3  -3   0  170.25    3.89 
  -3   3   0  173.07    3.93 
  -3   3   0  171.22    3.82 
  -3   3   0  167.85    3.92 
  -3   3   0  170.66    4.07 
  -3   3   0  168.67    3.75 
  -3   3   0  167.67    3.93 
  -3   3   0  173.44    3.93 
   2  -3   0    1.34    0.19 
   2  -3   0    1.61    0.23 
   2  -3   0    1.38    0.27 
   2  -3   0    1.51    0.21 
   2  -3   0    1.35    0.32 
   2  -3   0    1.17    0.26 
  -2   3   0    1.58    0.23 
  -2   3   0    0.56    0.23 
  -2   3   0    1.68    0.27 
  -2   3   0    1.37    0.21 
  -2   3   0    1.39    0.18 
  -2   3   0    1.56    0.23 
  -2   3   0    1.39    0.30 
   1  -3   0  479.21   10.12 
   1  -3   0  461.43   10.13 
   1  -3   0  475.14   10.17 
   1  -3   0  475.49   10.12 
   1  -3   0  469.71   10.17 
   1  -3   0  465.96   10.13 
   1  -3   0  453.41   10.22 
  -1   3   0  472.70   10.10 
  -1   3   0  481.39   10.13 
  -1   3   0  482.51   10.14 
  -1   3   0  468.57   10.15 
  -1   3   0  467.80   10.12 
  -1   3   0  479.99   10.13 
  -1   3   0  459.08   10.11 
  -1   3   0  469.75   10.22 
   0  -3   0    1.91    0.20 
   0  -3   0    1.87    0.19 
   0  -3   0    2.30    0.21 
   0  -3   0    1.79    0.24 
   0   3   0    2.14    0.21 
   0   3   0    2.00    0.19 
   0   3   0    1.77    0.19 
   0   3   0    2.18    0.23 
   0   3   0    1.81    0.24 
   0   3   0    2.27    0.29 
   0   3   0    1.59    0.25 
   0   3   0    1.29    0.15 
  -1  -3   0  477.07   10.34 
  -1  -3   0  487.51   10.27 
   1   3   0  487.11   10.31 
   1   3   0  480.23   10.35 
   1   3   0  473.59   10.39 
   1   3   0  483.20   10.34 
   1   3   0  465.00   10.24 
   1   3   0  473.80   10.32 
   1   3   0  488.97   10.28 
  -2  -3   0    1.25    0.25 
  -2  -3   0    1.30    0.20 
   2   3   0    0.87    0.18 
   2   3   0    1.03    0.08 
   2   3   0    1.04    0.18 
   2   3   0    1.10    0.09 
   2   3   0    1.02    0.19 
   2   3   0    1.26    0.17 
  -3  -3   0  121.68    2.57 
  -3  -3   0  121.07    2.57 
  -3  -3   0  116.21    2.74 
  -3  -3   0  117.62    2.78 
   3   3   0  120.11    2.77 
   3   3   0  120.61    2.78 
   3   3   0  118.08    2.76 
   3   3   0  121.86    2.59 
   3   3   0  122.22    2.82 
   3   3   0  123.50    2.75 
   3   3   0  120.55    2.59 
  -4  -3   0   47.68    1.07 
  -4  -3   0   44.61    1.28 
  -4  -3   0   45.28    1.07 
  -4  -3   0   44.81    1.21 
  -4  -3   0   45.99    1.32 
   4   3   0   45.87    1.10 
   4   3   0   45.32    1.20 
   4   3   0   48.77    1.22 
   4   3   0   45.98    1.42 
   4   3   0   45.61    1.27 
   4   3   0   46.96    1.22 
   4   3   0   51.63    1.01 
   4   3   0   40.85    1.00 
   4   3   0   46.49    1.28 
   4   3   0   45.75    1.09 
  -5  -3   0   78.43    1.79 
  -5  -3   0   78.14    1.92 
  -5  -3   0   76.35    2.02 
  -5  -3   0   74.65    2.02 
   5   3   0   74.76    1.75 
   5   3   0   76.92    1.99 
   5   3   0   78.48    1.90 
   5   3   0   79.60    2.01 
   5   3   0   75.38    1.81 
   5   3   0   77.91    1.81 
   5   3   0   80.78    1.93 
   5   3   0   76.10    2.19 
   5   3   0   77.02    1.86 
   5   3   0   80.12    1.76 
  -6  -3   0   22.87    0.89 
  -6  -3   0   24.97    0.71 
  -6  -3   0   21.15    0.69 
  -6  -3   0   23.21    0.90 
  -6  -3   0   24.35    0.83 
   6   3   0   23.67    0.77 
   6   3   0   24.59    0.73 
   6   3   0   25.31    0.82 
   6   3   0   22.45    0.72 
   6   3   0   22.89    0.70 
   6   3   0   26.59    1.13 
   6   3   0   22.94    0.74 
   6   3   0   25.08    0.71 
  -7  -3   0   39.76    1.35 
  -7  -3   0   40.34    1.21 
  -7  -3   0   38.65    1.09 
  -7  -3   0   38.63    1.29 
   7   3   0   38.54    1.11 
   7   3   0   39.47    1.04 
   7   3   0   39.07    1.10 
   7   3   0   40.49    1.13 
   7   3   0   38.44    1.55 
   7   3   0   40.44    1.15 
   7   3   0   40.55    1.10 
  -8  -3   0   15.61    0.84 
  -8  -3   0   17.50    0.68 
  -8  -3   0   17.41    0.78 
  -8  -3   0   17.43    0.92 
   8   3   0   17.67    0.74 
   8   3   0   18.21    0.70 
   8   3   0   17.06    0.67 
   8   3   0   17.32    0.71 
   8   3   0   16.69    0.53 
   8   3   0   18.01    1.12 
   8   3   0   17.02    0.64 
  -9  -3   0   15.84    0.85 
  -9  -3   0   16.64    0.96 
  -9  -3   0   17.51    0.82 
  -9  -3   0   14.96    0.68 
   9   3   0   15.24    0.73 
   9   3   0   14.90    0.60 
   9   3   0   15.70    0.71 
   9   3   0   16.43    1.19 
   9   3   0   14.93    0.42 
   9   3   0   15.99    0.43 
   9   3   0   14.83    1.13 
   9   3   0   15.98    0.76 
 -10  -3   0   53.48    1.89 
 -10  -3   0   53.76    1.73 
 -10  -3   0   56.18    1.69 
  10   3   0   51.54    1.60 
  10   3   0   52.91    2.18 
  10   3   0   51.13    2.09 
  10   3   0   50.94    1.61 
 -11  -3   0    3.66    0.52 
 -11  -3   0    4.49    0.55 
 -11  -3   0    3.94    0.69 
  11   3   0    3.10    0.51 
  11   3   0    3.44    0.52 
  11   3   0    3.10    0.77 
  11   3   0    2.91    0.78 
 -12  -3   0    4.79    0.59 
 -12  -3   0    7.48    0.90 
  12   3   0    6.95    1.06 
  12   3   0    4.89    0.97 
  12   3   0    8.06    0.72 
 -13  -3   0    1.09    0.49 
 -13  -3   0    1.40    0.67 
  13   3   0    0.46    0.84 
  13   3   0    0.75    0.49 
  13   3   0    1.29    0.84 
  12  -4   0    0.69    0.93 
  12  -4   0    2.04    0.73 
  12  -4   0    1.74    0.70 
  12  -4   0    2.88    0.90 
 -12   4   0    2.15    0.61 
 -12   4   0    1.89    0.62 
 -12   4   0    2.30    0.71 
 -12   4   0    1.91    0.67 
  11  -4   0    5.23    0.82 
  11  -4   0    4.87    0.82 
  11  -4   0    4.86    1.05 
  11  -4   0    4.59    0.87 
 -11   4   0    4.61    0.77 
 -11   4   0    5.11    0.73 
 -11   4   0    4.57    0.75 
  10  -4   0    0.52    0.53 
  10  -4   0    0.42    0.52 
  10  -4   0    1.60    0.58 
  10  -4   0   -0.06    0.69 
 -10   4   0    0.92    0.53 
 -10   4   0    1.14    0.50 
 -10   4   0    0.66    0.51 
   9  -4   0    1.30    0.53 
   9  -4   0    1.85    0.56 
   9  -4   0    1.87    0.54 
   9  -4   0    1.13    0.69 
  -9   4   0    2.22    0.53 
  -9   4   0    2.45    0.52 
  -9   4   0    2.19    0.47 
   8  -4   0   61.48    2.36 
   8  -4   0   62.42    2.03 
   8  -4   0   62.22    2.08 
   8  -4   0   62.04    2.04 
  -8   4   0   64.77    2.02 
  -8   4   0   61.97    1.93 
  -8   4   0   61.08    1.50 
  -8   4   0   61.90    1.95 
   7  -4   0    1.03    0.44 
   7  -4   0    0.98    0.56 
   7  -4   0    0.79    0.43 
   7  -4   0   -0.17    0.37 
  -7   4   0    0.11    0.34 
  -7   4   0    0.31    0.17 
  -7   4   0    0.84    0.39 
  -7   4   0    0.10    0.37 
   6  -4   0  209.69    5.04 
   6  -4   0  214.46    5.06 
   6  -4   0  206.15    5.30 
   6  -4   0  207.69    5.03 
  -6   4   0  214.58    5.01 
  -6   4   0  216.73    5.00 
  -6   4   0  208.05    4.70 
  -6   4   0  206.51    4.95 
  -6   4   0  211.48    4.57 
   5  -4   0    5.89    0.65 
   5  -4   0    4.92    0.53 
   5  -4   0    6.23    0.52 
   5  -4   0    5.69    0.52 
  -5   4   0    5.75    0.53 
  -5   4   0    5.85    0.53 
  -5   4   0    5.33    0.37 
  -5   4   0    5.58    0.31 
   4  -4   0    7.15    0.65 
   4  -4   0    6.78    0.54 
   4  -4   0    7.14    0.46 
   4  -4   0    7.72    0.58 
   4  -4   0    7.33    0.51 
  -4   4   0    6.33    0.52 
  -4   4   0    7.97    0.64 
  -4   4   0    7.45    0.48 
  -4   4   0    7.41    0.49 
  -4   4   0    6.50    0.35 
  -4   4   0    6.12    0.60 
  -4   4   0    6.84    0.43 
   3  -4   0   26.29    0.90 
   3  -4   0   26.57    0.84 
   3  -4   0   26.45    0.91 
   3  -4   0   26.05    0.89 
   3  -4   0   27.21    0.90 
   3  -4   0   25.80    1.07 
  -3   4   0   26.38    0.78 
  -3   4   0   26.49    1.06 
  -3   4   0   27.20    0.92 
  -3   4   0   25.89    0.88 
  -3   4   0   27.12    0.93 
  -3   4   0   25.39    0.84 
  -3   4   0   24.87    0.91 
   2  -4   0   17.54    0.63 
   2  -4   0   18.23    0.55 
   2  -4   0   17.92    0.70 
   2  -4   0   16.64    0.70 
   2  -4   0   18.33    0.81 
   2  -4   0   16.96    0.68 
   2  -4   0   16.65    0.65 
  -2   4   0   17.62    0.61 
  -2   4   0   17.10    0.65 
  -2   4   0   17.52    0.67 
  -2   4   0   16.42    0.66 
  -2   4   0   18.64    0.70 
  -2   4   0   17.92    0.65 
  -2   4   0   16.55    0.78 
   1  -4   0  264.53    6.11 
   1  -4   0  270.37    5.99 
   1  -4   0  275.10    5.97 
   1  -4   0  269.48    6.04 
   1  -4   0  271.11    5.80 
   1  -4   0  269.83    5.98 
   1  -4   0  275.73    5.97 
  -1   4   0  265.81    5.97 
  -1   4   0  274.93    6.11 
  -1   4   0  273.50    5.98 
  -1   4   0  273.40    5.97 
  -1   4   0  271.53    6.00 
  -1   4   0  273.06    5.99 
  -1   4   0  274.62    5.81 
  -1   4   0  270.77    6.03 
   0  -4   0  266.38    5.80 
   0  -4   0  265.68    5.82 
   0  -4   0  250.61    5.92 
   0  -4   0  265.98    5.82 
   0  -4   0  265.40    5.81 
   0   4   0  267.46    5.98 
   0   4   0  263.89    5.82 
   0   4   0  260.35    5.81 
   0   4   0  279.91    5.85 
   0   4   0  272.59    5.83 
   0   4   0  272.57    5.95 
   0   4   0  272.49    5.89 
   0   4   0  270.70    5.95 
   0   4   0  266.00    5.72 
  -1  -4   0  122.39    2.72 
  -1  -4   0  120.67    2.94 
  -1  -4   0  129.76    2.74 
   1   4   0  126.73    2.92 
   1   4   0  130.39    2.80 
   1   4   0  127.72    2.96 
   1   4   0  124.87    2.78 
   1   4   0  125.40    2.78 
   1   4   0  120.99    2.94 
   1   4   0  126.25    2.79 
  -2  -4   0   14.86    0.38 
  -2  -4   0   13.12    0.61 
  -2  -4   0   14.61    0.37 
   2   4   0   13.99    0.59 
   2   4   0   15.04    0.40 
   2   4   0   15.31    0.55 
   2   4   0   14.33    0.40 
   2   4   0   13.70    0.38 
   2   4   0   15.55    0.53 
   2   4   0   13.84    0.59 
   2   4   0   13.78    0.52 
   2   4   0   14.79    0.40 
  -3  -4   0   19.97    0.78 
  -3  -4   0   20.29    0.77 
  -3  -4   0   20.25    0.71 
   3   4   0   20.75    0.72 
   3   4   0   20.11    0.70 
   3   4   0   20.82    0.66 
   3   4   0   20.30    0.49 
   3   4   0   20.57    0.49 
   3   4   0   18.98    0.73 
   3   4   0   20.50    0.68 
  -4  -4   0    0.25    0.26 
  -4  -4   0    0.71    0.25 
  -4  -4   0    0.47    0.20 
   4   4   0    0.66    0.19 
   4   4   0    0.88    0.10 
   4   4   0    0.67    0.24 
   4   4   0    0.92    0.11 
   4   4   0    0.75    0.22 
   4   4   0    0.75    0.20 
   4   4   0    1.05    0.24 
  -5  -4   0   93.65    2.46 
  -5  -4   0   95.19    2.32 
  -5  -4   0   94.67    2.41 
  -5  -4   0   94.89    2.09 
  -5  -4   0   95.29    2.09 
   5   4   0   93.87    2.30 
   5   4   0   97.61    2.33 
   5   4   0   84.93    2.04 
   5   4   0  104.68    2.06 
   5   4   0   92.89    2.58 
   5   4   0   97.39    2.40 
   5   4   0   96.35    2.31 
   5   4   0   96.18    2.14 
   5   4   0   94.13    2.14 
   5   4   0   93.85    2.40 
  -6  -4   0    6.55    0.44 
  -6  -4   0    6.54    0.29 
  -6  -4   0    6.97    0.56 
  -6  -4   0    6.47    0.54 
  -6  -4   0    7.29    0.30 
   6   4   0    6.86    0.41 
   6   4   0    7.21    0.29 
   6   4   0    7.01    0.44 
   6   4   0    6.37    0.28 
   6   4   0    6.61    0.33 
   6   4   0    7.26    0.35 
   6   4   0    6.21    0.41 
   6   4   0    7.26    0.66 
   6   4   0    7.49    0.51 
  -7  -4   0    3.27    0.27 
  -7  -4   0    3.22    0.47 
  -7  -4   0    3.32    0.47 
  -7  -4   0    2.89    0.37 
   7   4   0    3.25    0.28 
   7   4   0    3.20    0.30 
   7   4   0    3.48    0.28 
   7   4   0    3.30    0.34 
   7   4   0    3.27    0.30 
   7   4   0    3.73    0.28 
   7   4   0    2.81    0.52 
  -8  -4   0    3.31    0.41 
  -8  -4   0    3.77    0.52 
  -8  -4   0    3.87    0.53 
   8   4   0    3.59    0.36 
   8   4   0    4.40    0.37 
   8   4   0    3.57    0.62 
   8   4   0    4.62    0.37 
   8   4   0    4.55    0.34 
   8   4   0    4.43    0.37 
   8   4   0    4.02    0.39 
  -9  -4   0    1.89    0.37 
  -9  -4   0    1.57    0.28 
  -9  -4   0    1.75    0.51 
  -9  -4   0    2.06    0.46 
   9   4   0    2.15    0.32 
   9   4   0    0.96    0.54 
   9   4   0    1.69    0.23 
   9   4   0    2.07    0.34 
   9   4   0    1.59    0.32 
 -10  -4   0    3.15    0.59 
 -10  -4   0    2.44    0.53 
 -10  -4   0    2.68    0.44 
  10   4   0    1.31    0.67 
  10   4   0    2.46    0.41 
  10   4   0    2.74    0.41 
  10   4   0    3.09    0.72 
 -11  -4   0   42.47    1.49 
 -11  -4   0   43.41    1.62 
 -11  -4   0   46.55    1.79 
  11   4   0   45.15    2.09 
  11   4   0   40.04    1.40 
  11   4   0   43.99    1.99 
 -12  -4   0    6.83    0.75 
 -12  -4   0    7.37    0.69 
 -12  -4   0    7.50    0.84 
  12   4   0    8.09    0.70 
  12   4   0    8.03    1.05 
  12   4   0    9.74    1.19 
 -13  -4   0    0.41    0.45 
 -13  -4   0    0.00    0.56 
  13   4   0    0.56    0.44 
  13   4   0   -0.88    0.65 
  13   4   0    1.52    0.84 
  11  -5   0    1.62    0.74 
  11  -5   0    4.48    0.85 
  11  -5   0    2.26    0.94 
  11  -5   0    4.25    0.83 
 -11   5   0    2.17    0.60 
 -11   5   0    2.62    0.68 
 -11   5   0    2.81    0.67 
  10  -5   0    7.47    0.94 
  10  -5   0    8.22    0.94 
  10  -5   0    6.38    1.07 
  10  -5   0    8.98    0.95 
 -10   5   0    9.03    0.91 
 -10   5   0    6.66    0.86 
 -10   5   0    9.91    0.92 
   9  -5   0    5.49    0.77 
   9  -5   0    4.62    0.73 
   9  -5   0    4.43    0.90 
   9  -5   0    5.03    0.76 
  -9   5   0    4.87    0.66 
  -9   5   0    5.64    0.73 
  -9   5   0    4.24    0.63 
   8  -5   0    2.14    0.53 
   8  -5   0    2.70    0.77 
   8  -5   0    2.01    0.55 
   8  -5   0    2.91    0.61 
  -8   5   0    3.48    0.53 
  -8   5   0    2.64    0.56 
  -8   5   0    2.45    0.29 
  -8   5   0    4.16    0.59 
   7  -5   0   47.51    1.64 
   7  -5   0   45.45    1.95 
   7  -5   0   46.39    1.69 
   7  -5   0   44.69    1.66 
  -7   5   0   47.91    1.58 
  -7   5   0   47.79    1.63 
  -7   5   0   48.33    1.32 
  -7   5   0   46.93    1.14 
  -7   5   0   47.73    1.66 
   6  -5   0    0.44    0.43 
   6  -5   0    0.99    0.44 
   6  -5   0    1.45    0.38 
   6  -5   0    0.84    0.56 
  -6   5   0    0.61    0.23 
  -6   5   0    0.89    0.39 
  -6   5   0    0.96    0.42 
  -6   5   0    1.10    0.20 
  -6   5   0    0.64    0.34 
   5  -5   0  120.33    3.15 
   5  -5   0  122.57    3.13 
   5  -5   0  116.04    3.35 
   5  -5   0  120.96    3.02 
  -5   5   0  122.52    3.11 
  -5   5   0  126.30    2.94 
  -5   5   0  118.94    3.11 
  -5   5   0  124.21    2.81 
   4  -5   0    0.61    0.26 
   4  -5   0    0.47    0.35 
   4  -5   0    0.94    0.36 
   4  -5   0    0.90    0.26 
   4  -5   0    0.67    0.34 
  -4   5   0    0.86    0.25 
  -4   5   0    0.74    0.32 
  -4   5   0    0.85    0.21 
  -4   5   0    1.35    0.35 
  -4   5   0    1.02    0.33 
   3  -5   0    0.87    0.33 
   3  -5   0    0.55    0.20 
   3  -5   0    0.49    0.38 
   3  -5   0    0.59    0.26 
   3  -5   0    0.34    0.30 
   3  -5   0    0.64    0.31 
  -3   5   0    0.44    0.24 
  -3   5   0    0.24    0.28 
  -3   5   0    0.41    0.36 
  -3   5   0    0.15    0.28 
  -3   5   0    0.22    0.21 
  -3   5   0    0.24    0.20 
   2  -5   0    0.42    0.28 
   2  -5   0    0.49    0.33 
   2  -5   0    0.97    0.29 
   2  -5   0    1.34    0.17 
   2  -5   0    1.58    0.27 
   2  -5   0    0.99    0.33 
   2  -5   0    0.49    0.23 
  -2   5   0    1.03    0.29 
  -2   5   0    0.76    0.28 
  -2   5   0    0.95    0.27 
  -2   5   0    1.35    0.26 
  -2   5   0    1.10    0.27 
  -2   5   0    0.93    0.22 
  -2   5   0    0.30    0.34 
   1  -5   0   98.20    2.43 
   1  -5   0   96.23    2.59 
   1  -5   0  101.22    2.41 
   1  -5   0  102.31    2.44 
   1  -5   0  100.57    2.41 
   1  -5   0   98.00    2.52 
  -1   5   0  102.48    2.43 
  -1   5   0  101.70    2.44 
  -1   5   0  105.54    2.47 
  -1   5   0  101.10    2.43 
  -1   5   0  101.45    2.45 
  -1   5   0  101.63    2.21 
  -1   5   0  103.04    2.60 
  -1   5   0   98.65    2.49 
   0  -5   0  100.43    2.33 
   0  -5   0   98.00    2.47 
   0  -5   0  102.26    2.32 
   0  -5   0   98.28    2.30 
   0  -5   0   99.52    2.34 
   0   5   0  101.58    2.49 
   0   5   0  101.52    2.53 
   0   5   0   99.13    2.34 
   0   5   0   99.59    2.37 
   0   5   0   99.21    2.21 
   0   5   0   98.71    2.47 
   0   5   0   99.79    2.41 
   0   5   0   96.49    2.34 
   0   5   0   96.53    2.32 
  -1  -5   0   16.19    0.68 
  -1  -5   0   15.41    0.52 
  -1  -5   0   15.81    0.68 
  -1  -5   0   16.68    0.50 
  -1  -5   0   14.80    0.47 
  -1  -5   0   16.74    0.53 
   1   5   0   16.97    0.53 
   1   5   0   17.31    0.54 
   1   5   0   15.81    0.70 
   1   5   0   17.18    0.67 
   1   5   0   16.36    0.56 
   1   5   0   16.36    0.54 
   1   5   0   17.03    0.68 
  -2  -5   0  471.07   10.29 
  -2  -5   0  487.61   10.60 
  -2  -5   0  463.31   10.57 
  -2  -5   0  484.39   10.28 
   2   5   0  501.75   10.34 
   2   5   0  491.36   10.57 
   2   5   0  485.38   10.31 
   2   5   0  493.21   10.54 
   2   5   0  488.97   10.58 
   2   5   0  472.95   10.31 
   2   5   0  482.05   10.31 
   2   5   0  480.18   10.44 
  -3  -5   0  307.00    6.92 
  -3  -5   0  322.47    6.99 
   3   5   0  310.08    6.92 
   3   5   0  310.31    6.80 
   3   5   0  285.90    6.55 
   3   5   0  323.58    6.57 
   3   5   0  310.81    6.79 
   3   5   0  309.69    6.58 
   3   5   0  308.58    6.89 
   3   5   0  304.04    6.57 
   3   5   0  302.12    6.85 
  -4  -5   0   19.38    0.74 
  -4  -5   0   19.40    0.85 
   4   5   0   18.31    0.78 
   4   5   0   19.12    0.46 
   4   5   0   18.89    0.68 
   4   5   0   19.22    0.74 
   4   5   0   18.00    0.70 
   4   5   0   18.58    0.76 
   4   5   0   18.04    0.45 
  -5  -5   0    0.17    0.20 
  -5  -5   0    0.06    0.23 
  -5  -5   0    0.06    0.28 
   5   5   0    0.53    0.23 
   5   5   0    0.15    0.09 
   5   5   0    0.16    0.18 
   5   5   0    0.08    0.08 
   5   5   0    0.07    0.20 
   5   5   0    0.23    0.21 
   5   5   0   -0.02    0.25 
  -6  -5   0    0.62    0.30 
  -6  -5   0    1.15    0.26 
  -6  -5   0    0.67    0.35 
   6   5   0    0.50    0.35 
   6   5   0    0.42    0.27 
   6   5   0    0.45    0.08 
   6   5   0    0.55    0.26 
   6   5   0    0.41    0.13 
   6   5   0    0.57    0.10 
   6   5   0    0.61    0.14 
   6   5   0    0.20    0.22 
  -7  -5   0   23.81    1.01 
  -7  -5   0   24.81    0.63 
  -7  -5   0   23.37    1.07 
  -7  -5   0   23.17    0.89 
  -7  -5   0   24.68    0.63 
   7   5   0   24.82    1.21 
   7   5   0   22.89    0.67 
   7   5   0   23.86    0.72 
   7   5   0   25.62    0.68 
   7   5   0   23.27    0.86 
   7   5   0   25.21    0.71 
   7   5   0   22.51    0.97 
  -8  -5   0    0.75    0.18 
  -8  -5   0    1.14    0.44 
  -8  -5   0    0.94    0.18 
  -8  -5   0    0.87    0.30 
  -8  -5   0    1.81    0.45 
   8   5   0    1.11    0.22 
   8   5   0    0.60    0.20 
   8   5   0    0.55    0.23 
   8   5   0    0.63    0.20 
   8   5   0    0.84    0.26 
   8   5   0    1.43    0.52 
  -9  -5   0   10.41    0.65 
  -9  -5   0   10.03    0.83 
  -9  -5   0    8.06    0.78 
   9   5   0    8.99    0.52 
   9   5   0    8.59    0.52 
   9   5   0    9.14    0.94 
   9   5   0    9.41    0.54 
 -10  -5   0    1.01    0.46 
 -10  -5   0    1.00    0.36 
 -10  -5   0    0.34    0.49 
  10   5   0    0.60    0.29 
  10   5   0    2.11    0.59 
  10   5   0    0.85    0.57 
 -11  -5   0   14.80    1.03 
 -11  -5   0   13.22    0.95 
 -11  -5   0   14.43    0.84 
  11   5   0   16.53    1.36 
  11   5   0   13.74    1.31 
  11   5   0   15.30    0.75 
 -12  -5   0    2.58    0.54 
 -12  -5   0    2.89    0.71 
 -12  -5   0    3.55    0.63 
  12   5   0    3.05    0.86 
  12   5   0    3.34    0.50 
  12   5   0    2.28    0.80 
 -13  -5   0    4.97    0.66 
 -13  -5   0    4.83    0.86 
 -13  -5   0    5.22    0.76 
  13   5   0    3.23    0.94 
  13   5   0    4.17    1.01 
  13   5   0    5.84    0.60 
  11  -6   0    2.27    0.76 
  11  -6   0    4.63    0.90 
  11  -6   0    4.04    1.12 
 -11   6   0    3.15    0.79 
 -11   6   0    4.29    0.80 
 -11   6   0    5.09    0.80 
  10  -6   0    8.38    0.97 
  10  -6   0    8.72    1.21 
  10  -6   0    9.12    0.99 
  10  -6   0   11.40    1.11 
 -10   6   0    9.97    1.00 
 -10   6   0   10.81    0.96 
 -10   6   0    9.56    0.93 
   9  -6   0    0.77    0.52 
   9  -6   0    1.87    0.61 
   9  -6   0    1.86    0.63 
   9  -6   0   -0.42    0.68 
  -9   6   0    1.37    0.48 
  -9   6   0    1.29    0.50 
  -9   6   0    0.87    0.49 
   8  -6   0    3.78    0.62 
   8  -6   0    2.89    0.64 
   8  -6   0    2.52    0.81 
   8  -6   0    4.01    0.67 
  -8   6   0    3.71    0.39 
  -8   6   0    3.31    0.61 
  -8   6   0    4.06    0.59 
  -8   6   0    3.92    0.65 
   7  -6   0    0.08    0.38 
   7  -6   0    0.27    0.46 
   7  -6   0    0.02    0.33 
   7  -6   0    0.88    0.66 
  -7   6   0   -0.15    0.23 
  -7   6   0   -0.64    0.40 
  -7   6   0   -0.16    0.30 
  -7   6   0    0.14    0.34 
   6  -6   0   86.94    2.84 
   6  -6   0   89.61    2.59 
   6  -6   0   88.56    2.43 
   6  -6   0   92.26    2.60 
   6  -6   0   90.01    2.56 
  -6   6   0   87.38    2.54 
  -6   6   0   89.83    2.32 
  -6   6   0   88.17    2.16 
  -6   6   0   89.23    2.55 
   5  -6   0    3.66    0.49 
   5  -6   0    3.87    0.55 
   5  -6   0    4.11    0.66 
   5  -6   0    3.93    0.43 
   5  -6   0    3.84    0.56 
  -5   6   0    4.14    0.53 
  -5   6   0    4.02    0.36 
  -5   6   0    4.26    0.44 
  -5   6   0    5.02    0.58 
   4  -6   0  222.67    5.64 
   4  -6   0  233.87    5.19 
   4  -6   0  227.34    5.42 
   4  -6   0  229.77    5.41 
   4  -6   0  231.31    5.42 
  -4   6   0  233.03    5.41 
  -4   6   0  228.45    5.30 
  -4   6   0  233.14    5.18 
  -4   6   0  228.19    5.38 
   3  -6   0    4.73    0.57 
   3  -6   0    4.93    0.51 
   3  -6   0    6.51    0.59 
   3  -6   0    4.90    0.51 
   3  -6   0    5.60    0.37 
  -3   6   0    5.83    0.44 
  -3   6   0    5.85    0.52 
  -3   6   0    4.52    0.44 
  -3   6   0    5.25    0.52 
  -3   6   0    4.32    0.47 
   2  -6   0    8.25    0.30 
   2  -6   0    7.93    0.54 
   2  -6   0    8.58    0.60 
   2  -6   0    7.19    0.49 
   2  -6   0    7.24    0.53 
   2  -6   0    7.91    0.65 
  -2   6   0    7.09    0.52 
  -2   6   0    8.85    0.55 
  -2   6   0    7.65    0.68 
  -2   6   0    8.35    0.49 
  -2   6   0    8.70    0.54 
  -2   6   0    8.05    0.56 
   1  -6   0    7.82    0.47 
   1  -6   0    8.24    0.52 
   1  -6   0    7.86    0.46 
   1  -6   0    8.81    0.60 
   1  -6   0    8.48    0.52 
  -1   6   0    8.06    0.65 
  -1   6   0    7.59    0.52 
  -1   6   0    8.13    0.52 
  -1   6   0    7.03    0.49 
  -1   6   0    7.72    0.49 
  -1   6   0    7.37    0.56 
  -1   6   0    7.63    0.50 
   0  -6   0  351.46    7.74 
   0  -6   0  358.55    7.87 
   0  -6   0  359.44    7.74 
   0  -6   0  352.56    7.76 
   0  -6   0  361.86    7.72 
   0  -6   0  345.86    7.93 
   0   6   0  360.17    8.00 
   0   6   0  349.30    7.93 
   0   6   0  349.05    7.77 
   0   6   0  357.22    7.80 
   0   6   0  358.34    7.86 
   0   6   0  352.44    7.58 
   0   6   0  355.72    7.76 
   0   6   0  349.59    7.92 
   0   6   0  352.09    7.76 
  -1  -6   0  121.22    3.04 
  -1  -6   0  120.31    2.80 
  -1  -6   0  118.14    2.72 
  -1  -6   0  127.96    3.03 
  -1  -6   0  125.72    2.75 
  -1  -6   0  125.16    2.79 
   1   6   0  122.73    2.85 
   1   6   0  117.58    2.80 
   1   6   0  124.93    3.04 
   1   6   0  119.42    3.03 
   1   6   0  123.90    2.82 
   1   6   0  118.91    2.95 
   1   6   0  122.84    2.84 
  -2  -6   0   12.86    0.70 
  -2  -6   0   12.97    0.43 
  -2  -6   0   12.09    0.69 
   2   6   0   12.11    0.46 
   2   6   0   14.06    0.71 
   2   6   0   12.08    0.68 
   2   6   0   13.58    0.47 
   2   6   0   13.26    0.48 
   2   6   0   12.67    0.52 
   2   6   0   12.49    0.64 
   2   6   0   13.13    0.49 
  -3  -6   0   20.48    0.49 
  -3  -6   0   20.23    0.88 
  -3  -6   0   20.95    0.50 
  -3  -6   0   19.51    0.89 
   3   6   0   21.37    0.59 
   3   6   0   19.88    0.56 
   3   6   0   21.10    0.90 
   3   6   0   20.65    0.86 
   3   6   0   19.25    0.74 
   3   6   0   20.56    0.56 
   3   6   0   20.62    0.55 
   3   6   0   21.98    0.76 
  -4  -6   0   10.67    0.69 
  -4  -6   0   11.80    0.69 
   4   6   0   11.45    0.30 
   4   6   0   10.26    0.59 
   4   6   0   11.02    0.29 
   4   6   0    9.31    0.28 
   4   6   0   10.46    0.29 
   4   6   0   10.20    0.55 
   4   6   0   11.36    0.52 
  -5  -6   0   13.75    0.68 
  -5  -6   0   12.47    0.78 
   5   6   0   12.48    0.65 
  -6  -6   0   -0.17    0.32 
  -6  -6   0    0.15    0.29 
   6   6   0    0.07    0.23 
   6   6   0    0.29    0.08 
   6   6   0    0.27    0.08 
   6   6   0    0.00    0.33 
  -7  -6   0   66.12    1.85 
  -7  -6   0   64.54    2.07 
  -7  -6   0   65.16    1.96 
   7   6   0   66.27    2.20 
   7   6   0   67.38    1.53 
   7   6   0   65.27    1.52 
   7   6   0   70.72    1.51 
   7   6   0   66.19    1.84 
   7   6   0   59.67    1.48 
  -8  -6   0   58.33    1.74 
  -8  -6   0   59.36    1.97 
  -8  -6   0   57.39    1.85 
   8   6   0   59.61    1.45 
   8   6   0   58.26    1.45 
   8   6   0   60.45    2.17 
   8   6   0   60.69    1.45 
   8   6   0   59.55    1.71 
  -9  -6   0    0.82    0.46 
  -9  -6   0    0.52    0.32 
  -9  -6   0    1.08    0.46 
   9   6   0    0.64    0.29 
   9   6   0    0.70    0.52 
   9   6   0    0.79    0.23 
 -10  -6   0    3.94    0.52 
 -10  -6   0    4.20    0.67 
 -10  -6   0    4.57    0.66 
  10   6   0    4.13    0.38 
  10   6   0    3.42    0.76 
  10   6   0    4.13    0.79 
 -11  -6   0    4.88    0.76 
 -11  -6   0    6.17    0.78 
 -11  -6   0    5.00    0.59 
  11   6   0    5.26    0.92 
  11   6   0    4.94    0.85 
  11   6   0    5.19    0.47 
 -12  -6   0    8.92    0.99 
 -12  -6   0    8.04    0.74 
 -12  -6   0    9.25    0.97 
  12   6   0    8.04    0.59 
  12   6   0    7.64    1.09 
  12   6   0    6.96    1.10 
  10  -7   0    8.99    1.06 
  10  -7   0    8.79    1.05 
  10  -7   0    8.45    1.26 
  10  -7   0    7.42    0.96 
 -10   7   0    6.27    0.86 
 -10   7   0    6.89    0.92 
 -10   7   0    8.80    0.90 
   9  -7   0   13.43    1.18 
   9  -7   0   15.12    1.13 
   9  -7   0   13.69    1.18 
   9  -7   0   13.47    1.39 
  -9   7   0   14.79    1.06 
  -9   7   0   14.04    1.01 
  -9   7   0   14.77    1.09 
   8  -7   0    5.45    0.70 
   8  -7   0    6.14    0.83 
   8  -7   0    5.69    0.82 
   8  -7   0    6.67    0.84 
   8  -7   0    6.16    0.97 
  -8   7   0    5.92    0.78 
  -8   7   0    5.06    0.68 
  -8   7   0    6.27    0.73 
   7  -7   0   -0.33    0.48 
   7  -7   0   -0.45    0.58 
   7  -7   0   -0.69    0.46 
   7  -7   0   -0.67    0.42 
   7  -7   0   -0.46    0.36 
  -7   7   0   -0.02    0.35 
  -7   7   0    0.03    0.36 
  -7   7   0    0.51    0.30 
  -7   7   0   -0.13    0.44 
   6  -7   0   -0.18    0.33 
   6  -7   0    0.14    0.33 
   6  -7   0    0.34    0.47 
   6  -7   0    0.59    0.46 
   6  -7   0    0.03    0.55 
  -6   7   0    0.18    0.28 
  -6   7   0    0.29    0.40 
  -6   7   0    0.38    0.37 
  -6   7   0    0.00    0.32 
   5  -7   0   65.82    2.06 
   5  -7   0   64.15    2.29 
   5  -7   0   65.24    2.02 
   5  -7   0   67.33    2.08 
   5  -7   0   65.30    1.80 
  -5   7   0   66.13    2.03 
  -5   7   0   64.75    2.03 
  -5   7   0   67.21    1.91 
  -5   7   0   65.03    1.77 
   4  -7   0    0.93    0.50 
   4  -7   0    1.00    0.41 
   4  -7   0    1.18    0.44 
   4  -7   0    0.91    0.39 
   4  -7   0    0.64    0.25 
  -4   7   0    0.33    0.34 
  -4   7   0    0.69    0.30 
  -4   7   0    1.05    0.41 
  -4   7   0    0.89    0.30 
   3  -7   0  250.37    5.60 
   3  -7   0  234.95    5.55 
   3  -7   0  231.75    5.62 
   3  -7   0  231.37    5.79 
   3  -7   0  237.60    5.18 
  -3   7   0  236.34    5.44 
  -3   7   0  240.24    5.55 
  -3   7   0  234.28    5.55 
  -3   7   0  239.40    5.55 
  -3   7   0  241.90    5.59 
   2  -7   0   16.44    0.86 
   2  -7   0   17.21    0.79 
   2  -7   0   15.56    0.90 
   2  -7   0   16.10    0.80 
   2  -7   0   16.34    0.69 
   2  -7   0   16.07    0.73 
  -2   7   0   16.13    0.76 
  -2   7   0   16.32    0.79 
  -2   7   0   16.61    0.80 
  -2   7   0   16.00    0.75 
   1  -7   0   26.07    0.92 
   1  -7   0   23.80    0.89 
   1  -7   0   25.52    1.04 
   1  -7   0   25.92    0.93 
   1  -7   0   24.53    0.86 
  -1   7   0   24.24    0.89 
  -1   7   0   28.23    1.40 
  -1   7   0   24.27    0.92 
  -1   7   0   24.48    0.91 
  -1   7   0   23.41    0.99 
   0  -7   0    2.06    0.30 
   0  -7   0    2.12    0.36 
   0  -7   0    1.55    0.24 
   0  -7   0    1.33    0.29 
   0  -7   0    1.57    0.39 
   0   7   0    1.32    0.16 
   0   7   0    1.33    0.28 
   0   7   0    1.64    0.33 
   0   7   0    1.34    0.37 
   0   7   0    1.99    0.39 
   0   7   0    1.34    0.29 
   0   7   0    1.92    0.31 
  -1  -7   0    0.06    0.26 
  -1  -7   0    0.33    0.35 
  -1  -7   0    0.18    0.14 
  -1  -7   0   -0.19    0.17 
  -1  -7   0    0.21    0.20 
  -1  -7   0    0.21    0.17 
   1   7   0    0.33    0.15 
   1   7   0    0.50    0.30 
   1   7   0    0.71    0.22 
   1   7   0   -0.10    0.18 
   1   7   0   -0.19    0.27 
   1   7   0    0.10    0.19 
   1   7   0    0.24    0.22 
  -2  -7   0  173.13    4.22 
  -2  -7   0  173.79    3.86 
  -2  -7   0  177.79    4.24 
   2   7   0  179.06    3.96 
   2   7   0  173.17    3.99 
   2   7   0  176.89    3.91 
   2   7   0  171.82    3.93 
   2   7   0  174.23    3.90 
   2   7   0  168.65    4.20 
  -3  -7   0   14.66    0.82 
  -3  -7   0   15.53    0.44 
  -3  -7   0   15.74    0.44 
  -3  -7   0   15.93    0.85 
   3   7   0   15.44    0.52 
   3   7   0   15.89    0.50 
   3   7   0   16.38    0.76 
   3   7   0   15.76    0.50 
   3   7   0   16.60    0.55 
   3   7   0   15.22    0.66 
  -4  -7   0    4.71    0.54 
  -4  -7   0    3.85    0.53 
   4   7   0    4.08    0.24 
   4   7   0    3.65    0.18 
   4   7   0    3.88    0.45 
   4   7   0    3.53    0.18 
   4   7   0    2.67    0.35 
   4   7   0    3.70    0.22 
  -5  -7   0    8.00    0.73 
   5   7   0    8.02    0.25 
   5   7   0    9.41    0.28 
   5   7   0    7.48    0.61 
  -6  -7   0   -0.03    0.31 
  -6  -7   0   -0.29    0.39 
   6   7   0   -0.29    0.29 
  -7  -7   0   46.63    1.57 
  -7  -7   0   45.93    1.72 
   7   7   0   46.76    1.80 
   7   7   0   45.86    1.51 
   7   7   0   41.58    1.04 
   7   7   0   52.94    1.08 
  -8  -7   0   22.73    1.08 
  -8  -7   0   20.23    1.17 
   8   7   0   21.18    1.26 
   8   7   0   21.93    0.93 
   8   7   0   22.10    0.55 
   8   7   0   21.38    0.55 
  -9  -7   0    2.87    0.54 
  -9  -7   0    2.07    0.42 
  -9  -7   0    2.82    0.66 
   9   7   0    2.29    0.21 
   9   7   0    1.86    0.58 
   9   7   0    2.36    0.42 
 -10  -7   0   11.03    1.02 
 -10  -7   0   11.36    0.76 
 -10  -7   0   10.57    0.94 
  10   7   0   10.72    0.93 
  10   7   0   10.84    0.47 
  10   7   0    9.28    1.05 
  10   7   0   12.03    1.18 
 -11  -7   0    4.36    0.59 
 -11  -7   0    5.12    0.77 
 -11  -7   0    2.66    0.65 
  11   7   0    3.89    0.86 
  11   7   0    3.29    0.37 
  11   7   0    3.80    0.83 
 -12  -7   0    0.19    0.43 
 -12  -7   0    1.72    0.63 
 -12  -7   0    1.54    0.60 
  12   7   0    1.06    0.73 
  12   7   0    1.75    0.81 
   9  -8   0    0.71    0.65 
   9  -8   0    1.55    0.70 
   9  -8   0    1.28    0.69 
   9  -8   0    0.17    0.74 
  -9   8   0    0.98    0.50 
  -9   8   0    1.40    0.65 
  -9   8   0    1.55    0.67 
   8  -8   0    1.95    0.80 
   8  -8   0    3.25    0.70 
   8  -8   0    3.00    0.62 
   8  -8   0    2.12    0.68 
  -8   8   0    4.33    0.72 
  -8   8   0    3.04    0.70 
  -8   8   0    2.43    0.55 
   7  -8   0    0.18    0.52 
   7  -8   0   -0.03    0.61 
   7  -8   0   -0.36    0.47 
   7  -8   0    0.05    0.53 
  -7   8   0   -0.22    0.39 
  -7   8   0    0.18    0.33 
  -7   8   0   -0.01    0.48 
  -7   8   0    0.62    0.51 
   5  -8   0    0.49    0.49 
   5  -8   0    0.62    0.45 
   5  -8   0    0.93    0.49 
   5  -8   0    0.39    0.30 
   5  -8   0    0.11    0.53 
  -5   8   0    0.00    0.41 
  -5   8   0    0.02    0.43 
  -5   8   0    0.58    0.36 
   4  -8   0   21.40    1.10 
   4  -8   0   21.38    1.07 
   4  -8   0   21.70    1.26 
   4  -8   0   20.56    1.07 
   4  -8   0   23.76    0.71 
  -4   8   0   21.82    1.05 
  -4   8   0   20.71    1.01 
  -4   8   0   20.71    1.06 
   3  -8   0   -0.23    0.40 
   3  -8   0   -0.36    0.37 
   3  -8   0    0.13    0.36 
   3  -8   0    0.61    0.26 
   3  -8   0    0.31    0.40 
  -3   8   0   -0.44    0.30 
  -3   8   0   -0.53    0.29 
  -3   8   0    0.50    0.39 
   2  -8   0   24.16    1.11 
   2  -8   0   24.08    1.01 
   2  -8   0   23.45    0.91 
   2  -8   0   23.16    0.97 
  -2   8   0   24.69    1.02 
  -2   8   0   22.15    0.95 
  -2   8   0   22.69    1.04 
  -2   8   0   24.36    0.98 
   1  -8   0   33.50    1.27 
   1  -8   0   31.64    1.13 
   1  -8   0   31.65    1.05 
   1  -8   0   32.96    1.11 
   1  -8   0   32.52    1.10 
  -1   8   0   32.00    1.12 
  -1   8   0   29.03    1.16 
  -1   8   0   33.12    1.11 
  -1   8   0   30.47    1.12 
   0  -8   0    7.80    0.50 
   0  -8   0    7.01    0.61 
   0  -8   0    7.75    0.46 
   0  -8   0    8.77    0.72 
   0  -8   0    8.40    0.53 
   0   8   0    8.44    0.53 
   0   8   0    8.14    0.26 
   0   8   0    7.28    0.57 
   0   8   0    8.64    0.52 
   0   8   0    7.63    0.53 
  -1  -8   0    0.52    0.17 
  -1  -8   0    0.94    0.41 
  -1  -8   0    1.06    0.39 
  -1  -8   0    0.80    0.20 
  -1  -8   0    1.24    0.26 
   1   8   0    0.88    0.25 
   1   8   0    1.03    0.30 
   1   8   0    0.96    0.25 
   1   8   0    0.58    0.35 
   1   8   0    0.71    0.17 
  -2  -8   0   11.87    0.72 
  -2  -8   0   12.08    0.77 
  -2  -8   0   12.74    0.50 
   2   8   0   12.67    0.52 
   2   8   0   12.32    0.71 
   2   8   0   12.61    0.57 
   2   8   0   11.70    0.52 
   2   8   0   11.97    0.55 
   2   8   0   11.05    0.57 
  -3  -8   0   70.26    2.13 
  -3  -8   0   71.33    1.66 
  -3  -8   0   73.69    2.17 
  -3  -8   0   71.49    1.65 
   3   8   0   72.02    1.72 
   3   8   0   74.20    1.80 
   3   8   0   69.68    1.71 
   3   8   0   71.96    1.77 
   3   8   0   71.38    1.90 
   3   8   0   72.29    2.12 
  -4  -8   0   21.09    1.04 
  -4  -8   0   20.73    1.07 
   4   8   0   22.61    0.70 
   4   8   0   22.00    0.60 
   4   8   0   22.45    0.97 
   4   8   0   22.60    0.67 
   4   8   0   22.60    0.61 
  -5  -8   0   42.44    1.61 
  -5  -8   0   41.76    1.55 
   5   8   0   40.95    1.05 
   5   8   0   44.38    1.51 
   5   8   0   45.31    1.09 
  -6  -8   0    3.63    0.64 
   6   8   0    2.82    0.17 
   6   8   0    2.85    0.47 
   6   8   0    2.75    0.19 
  -7  -8   0    3.81    0.69 
  -7  -8   0    4.79    0.57 
   7   8   0    3.98    0.52 
   7   8   0    4.11    0.69 
  -8  -8   0   10.21    0.83 
  -8  -8   0   10.86    1.00 
   8   8   0   11.34    1.00 
   8   8   0   10.55    0.76 
  -9  -8   0    0.78    0.46 
  -9  -8   0    0.89    0.56 
   9   8   0    1.31    0.39 
   9   8   0    0.95    0.55 
 -10  -8   0    5.32    0.86 
 -10  -8   0    7.71    0.84 
  10   8   0    6.13    0.95 
  10   8   0    5.78    0.59 
  10   8   0    7.55    0.97 
 -11  -8   0    7.44    0.96 
 -11  -8   0    6.09    0.83 
  11   8   0    7.63    1.05 
  11   8   0    8.27    1.08 
 -12  -8   0    1.49    0.64 
 -12  -8   0    0.46    0.58 
  12   8   0    0.71    0.78 
  12   8   0    0.10    0.67 
   9  -9   0    5.85    0.88 
   9  -9   0    4.36    0.89 
   9  -9   0    5.18    1.04 
  -9   9   0    6.84    0.93 
  -9   9   0    4.02    0.86 
   8  -9   0   -0.02    0.60 
   8  -9   0    0.28    0.60 
   8  -9   0   -0.56    0.56 
   8  -9   0    1.03    0.73 
  -8   9   0   -0.08    0.58 
  -8   9   0    0.06    0.44 
  -8   9   0   -0.53    0.52 
   7  -9   0    4.24    0.73 
   7  -9   0    5.07    0.82 
   7  -9   0    3.60    0.84 
   7  -9   0    5.42    0.80 
  -7   9   0    3.48    0.62 
  -7   9   0    4.36    0.74 
  -7   9   0    3.55    0.54 
  -7   9   0    3.22    0.58 
   6  -9   0    4.08    0.69 
   6  -9   0    4.61    0.75 
   6  -9   0    4.14    0.80 
   6  -9   0    4.71    0.74 
  -6   9   0    4.11    0.72 
  -6   9   0    4.44    0.70 
  -6   9   0    4.02    0.57 
   5  -9   0    2.96    0.61 
   5  -9   0    4.04    0.65 
   5  -9   0    1.87    0.62 
   5  -9   0    2.50    0.58 
  -5   9   0    2.51    0.59 
  -5   9   0    2.16    0.53 
  -5   9   0    2.89    0.50 
   4  -9   0    2.24    0.53 
   4  -9   0    0.64    0.58 
   4  -9   0    0.94    0.50 
   4  -9   0    1.40    0.48 
  -4   9   0    1.29    0.47 
  -4   9   0    1.69    0.51 
  -4   9   0    1.00    0.42 
   3  -9   0  102.40    2.89 
   3  -9   0  105.66    2.79 
   3  -9   0  101.78    2.77 
   3  -9   0   97.25    2.55 
  -3   9   0   96.26    2.72 
  -3   9   0   96.12    2.78 
  -3   9   0   99.62    2.78 
   2  -9   0    2.55    0.50 
   2  -9   0    2.33    0.46 
   2  -9   0    2.78    0.56 
   2  -9   0    4.22    0.50 
  -2   9   0    2.92    0.51 
  -2   9   0    2.17    0.45 
  -2   9   0    2.48    0.50 
  -2   9   0    3.00    0.47 
   1  -9   0   18.30    0.79 
   1  -9   0   18.58    0.85 
   1  -9   0   18.50    0.85 
   1  -9   0   18.52    1.02 
   1  -9   0   17.38    0.88 
  -1   9   0   16.81    0.83 
  -1   9   0   17.95    0.84 
  -1   9   0   16.44    0.86 
  -1   9   0   19.12    1.00 
   0  -9   0    0.38    0.27 
   0  -9   0    0.83    0.45 
   0  -9   0    0.92    0.41 
   0  -9   0    0.88    0.26 
   0  -9   0    0.74    0.31 
   0   9   0    0.07    0.39 
   0   9   0    0.90    0.33 
   0   9   0    0.89    0.33 
   0   9   0    0.17    0.26 
  -1  -9   0   11.44    0.78 
  -1  -9   0   12.79    0.52 
  -1  -9   0   10.16    0.83 
  -1  -9   0   11.37    0.47 
  -1  -9   0   11.96    0.59 
   1   9   0   12.49    0.62 
   1   9   0   12.26    0.63 
   1   9   0   12.67    0.48 
   1   9   0   11.13    0.57 
   1   9   0   11.89    0.83 
  -2  -9   0   17.49    0.97 
  -2  -9   0   20.23    1.04 
  -2  -9   0   15.68    0.63 
   2   9   0   18.65    0.71 
   2   9   0   18.76    1.00 
   2   9   0   18.31    0.76 
   2   9   0   17.62    0.70 
   2   9   0   18.83    0.75 
   2   9   0   19.51    0.71 
  -3  -9   0    0.46    0.17 
  -3  -9   0    0.20    0.16 
  -3  -9   0    0.30    0.43 
  -3  -9   0    0.31    0.42 
   3   9   0    0.45    0.20 
   3   9   0    0.03    0.22 
   3   9   0    0.72    0.40 
   3   9   0    0.41    0.25 
   3   9   0    0.51    0.19 
  -4  -9   0   26.82    1.18 
  -4  -9   0   27.68    1.28 
   4   9   0   28.43    0.87 
   4   9   0   28.16    1.21 
   4   9   0   26.58    0.75 
   4   9   0   25.97    0.84 
   4   9   0   26.58    0.75 
  -5  -9   0   21.51    1.12 
  -5  -9   0   20.31    1.14 
   5   9   0   18.56    0.62 
   5   9   0   18.64    0.46 
   5   9   0   20.58    1.03 
   5   9   0   20.82    0.67 
  -6  -9   0   35.67    1.55 
   6   9   0   31.49    0.91 
   6   9   0   37.58    1.41 
  -7  -9   0    1.39    0.57 
   7   9   0    0.81    0.41 
   7   9   0    1.66    0.54 
  -8  -9   0   -0.67    0.47 
   8   9   0   -0.12    0.45 
   8   9   0    0.30    0.34 
  -9  -9   0    0.64    0.59 
  -9  -9   0   -0.52    0.42 
   9   9   0   -0.07    0.38 
   9   9   0    0.58    0.53 
   9   9   0    0.64    0.55 
 -10  -9   0   -0.57    0.54 
 -10  -9   0    0.58    0.51 
  10   9   0    0.02    0.37 
  10   9   0    0.56    0.58 
  10   9   0    0.10    0.53 
 -11  -9   0    4.67    0.86 
 -11  -9   0    4.66    0.79 
  11   9   0    6.69    1.04 
  11   9   0    3.01    0.82 
   8 -10   0    7.20    1.00 
   8 -10   0    7.05    0.97 
   8 -10   0    6.80    1.01 
   8 -10   0    6.68    1.11 
  -8  10   0    5.50    0.88 
  -8  10   0    4.95    0.86 
   7 -10   0    2.55    0.79 
   7 -10   0    2.70    0.75 
   7 -10   0    2.43    0.72 
   7 -10   0    2.61    0.74 
  -7  10   0    2.73    0.59 
  -7  10   0    4.43    0.79 
  -7  10   0    4.14    0.76 
  -7  10   0    2.42    0.57 
   6 -10   0   10.05    0.98 
   6 -10   0    8.41    0.95 
   6 -10   0    7.54    0.91 
   6 -10   0    8.40    1.04 
  -6  10   0    9.55    0.91 
  -6  10   0    9.39    0.88 
  -6  10   0    8.49    0.78 
   5 -10   0    6.96    0.83 
   5 -10   0    7.83    0.88 
   5 -10   0    7.94    0.97 
   5 -10   0    7.51    0.85 
  -5  10   0    7.81    0.76 
  -5  10   0    7.82    0.86 
  -5  10   0    8.05    0.85 
   4 -10   0   -0.16    0.43 
   4 -10   0    0.88    0.48 
   4 -10   0   -0.41    0.45 
  -4  10   0    1.05    0.51 
  -4  10   0    0.48    0.46 
  -4  10   0    1.42    0.49 
   3 -10   0    0.44    0.47 
   3 -10   0   -0.30    0.45 
   3 -10   0    0.79    0.45 
  -3  10   0    0.10    0.40 
  -3  10   0    0.55    0.41 
  -3  10   0    0.36    0.45 
   2 -10   0    7.49    0.81 
   2 -10   0    7.86    0.70 
   2 -10   0    7.66    0.68 
   2 -10   0    8.24    0.68 
  -2  10   0    6.35    0.71 
  -2  10   0    7.98    0.69 
  -2  10   0    8.11    0.74 
   1 -10   0   13.43    0.72 
   1 -10   0   14.05    0.79 
   1 -10   0   14.46    0.89 
   1 -10   0   13.52    0.83 
   1 -10   0   12.40    0.84 
  -1  10   0   12.61    0.77 
  -1  10   0   11.80    0.81 
  -1  10   0   14.13    0.94 
   0 -10   0    7.89    0.57 
   0 -10   0    6.33    0.55 
   0 -10   0    9.57    0.79 
   0 -10   0    7.77    0.52 
   0 -10   0    8.86    0.86 
   0  10   0    7.23    0.77 
   0  10   0    8.92    0.61 
   0  10   0    7.87    0.65 
  -1 -10   0   15.29    0.92 
  -1 -10   0   13.19    0.95 
  -1 -10   0   13.35    0.52 
  -1 -10   0   14.23    0.69 
  -1 -10   0   16.02    0.58 
   1  10   0   14.00    0.96 
   1  10   0   14.90    0.75 
   1  10   0   14.72    0.69 
   1  10   0   14.65    0.49 
   1  10   0   15.24    0.73 
  -2 -10   0    1.16    0.48 
  -2 -10   0    2.04    0.48 
  -2 -10   0    1.69    0.28 
   2  10   0    1.82    0.37 
   2  10   0    1.61    0.30 
   2  10   0    1.41    0.48 
   2  10   0    2.22    0.35 
   2  10   0    2.04    0.45 
  -3 -10   0   34.72    0.96 
  -3 -10   0   37.10    1.51 
  -3 -10   0   35.41    1.50 
   3  10   0   34.45    1.17 
   3  10   0   35.71    1.13 
   3  10   0   33.77    1.39 
   3  10   0   36.63    1.05 
  -4 -10   0   20.24    1.13 
  -4 -10   0   17.19    1.11 
   4  10   0   20.18    0.63 
   4  10   0   18.49    1.06 
   4  10   0   19.16    0.73 
   4  10   0   18.50    0.67 
  -5 -10   0   17.48    1.13 
  -5 -10   0   17.51    1.09 
   5  10   0   17.31    0.46 
   5  10   0   17.70    0.66 
   5  10   0   17.13    0.47 
   5  10   0   17.62    1.03 
  -6 -10   0   12.16    1.07 
   6  10   0   10.11    0.86 
  -7 -10   0    7.70    0.93 
   7  10   0    5.93    0.70 
  -8 -10   0    1.01    0.64 
   8  10   0    0.26    0.45 
   8  10   0    1.16    0.51 
   8  10   0    0.44    0.51 
  -9 -10   0   -0.65    0.57 
   9  10   0   -0.11    0.37 
   9  10   0    0.10    0.51 
   9  10   0    0.75    0.59 
 -10 -10   0    2.58    0.81 
  10  10   0    2.41    0.56 
  10  10   0    0.99    0.63 
  10  10   0    2.36    0.73 
 -11 -10   0    1.13    0.74 
  11  10   0    1.64    0.78 
  11  10   0    1.58    0.73 
   7 -11   0    1.87    0.70 
   7 -11   0    1.26    0.72 
   7 -11   0    1.89    0.72 
  -7  11   0    1.62    0.69 
  -7  11   0    1.91    0.69 
   6 -11   0    6.59    0.94 
   6 -11   0    4.23    0.83 
   6 -11   0    7.20    0.94 
   6 -11   0    6.07    0.93 
  -6  11   0    5.66    0.73 
  -6  11   0    7.39    0.90 
  -6  11   0    6.62    0.88 
   5 -11   0    1.60    0.68 
   5 -11   0    2.52    0.69 
   5 -11   0    1.12    0.60 
  -5  11   0    1.09    0.49 
  -5  11   0    1.65    0.65 
  -5  11   0    0.98    0.55 
   4 -11   0   10.15    0.92 
   4 -11   0    9.95    0.89 
   4 -11   0   10.65    1.03 
  -4  11   0   10.68    0.96 
  -4  11   0    9.02    0.86 
  -4  11   0   10.97    0.93 
   3 -11   0    2.59    0.65 
   3 -11   0    1.91    0.54 
   3 -11   0    2.09    0.56 
  -3  11   0    0.80    0.50 
  -3  11   0    2.00    0.53 
  -3  11   0    1.49    0.51 
   2 -11   0    1.50    0.58 
   2 -11   0    2.05    0.52 
   2 -11   0    1.74    0.45 
   2 -11   0    2.08    0.48 
  -2  11   0    2.22    0.55 
  -2  11   0    0.62    0.48 
  -2  11   0    1.74    0.52 
   1 -11   0    3.06    0.65 
   1 -11   0    1.86    0.44 
   1 -11   0    2.07    0.52 
   1 -11   0    1.60    0.43 
  -1  11   0    3.02    0.50 
  -1  11   0    1.04    0.44 
  -1  11   0    2.28    0.58 
   0 -11   0    4.44    0.59 
   0 -11   0    3.59    0.61 
   0 -11   0    3.10    0.43 
   0 -11   0    4.10    0.73 
   0  11   0    3.44    0.54 
   0  11   0    3.24    0.62 
   0  11   0    3.49    0.48 
  -1 -11   0    0.79    0.46 
  -1 -11   0    1.97    0.60 
  -1 -11   0    1.18    0.23 
   1  11   0    2.08    0.45 
   1  11   0    1.77    0.55 
   1  11   0    2.30    0.41 
  -2 -11   0   13.20    1.00 
  -2 -11   0   12.57    1.00 
   2  11   0   10.99    0.63 
   2  11   0   10.28    0.91 
   2  11   0   12.67    0.71 
  -3 -11   0    1.62    0.59 
  -3 -11   0    1.57    0.56 
   3  11   0    1.19    0.35 
   3  11   0    1.63    0.34 
   3  11   0    1.32    0.29 
   3  11   0    1.21    0.51 
  -4 -11   0   15.56    1.11 
  -4 -11   0   17.46    1.17 
   4  11   0   17.74    0.63 
   4  11   0   16.67    1.08 
   4  11   0   18.70    0.91 
   4  11   0   15.74    0.73 
  -5 -11   0    5.09    0.79 
  -5 -11   0    4.25    0.76 
   5  11   0    5.92    0.64 
   5  11   0    3.44    0.62 
   5  11   0    4.77    0.25 
  -6 -11   0   16.00    1.23 
   6  11   0   15.12    1.05 
   6  11   0   15.66    1.04 
  -7 -11   0    4.88    0.89 
   7  11   0    5.57    0.74 
   7  11   0    4.66    0.70 
  -8 -11   0    2.57    0.81 
   8  11   0    3.41    0.74 
   8  11   0    2.51    0.59 
   8  11   0    2.41    0.61 
  -9 -11   0    1.59    0.73 
   9  11   0    0.68    0.47 
   9  11   0    1.33    0.60 
   9  11   0    0.87    0.58 
 -10 -11   0    0.16    0.70 
  10  11   0    0.64    0.63 
  10  11   0    0.42    0.68 
  10  11   0    0.22    0.47 
   5 -12   0    1.68    0.70 
   5 -12   0    2.25    0.73 
  -5  12   0    2.53    0.68 
  -5  12   0    1.79    0.57 
  -5  12   0    2.06    0.71 
   4 -12   0    2.08    0.68 
   4 -12   0    1.18    0.55 
  -4  12   0    1.57    0.58 
  -4  12   0    0.63    0.52 
  -4  12   0    1.43    0.62 
   3 -12   0    6.78    0.91 
   3 -12   0    8.87    0.86 
  -3  12   0    7.59    0.87 
  -3  12   0    7.28    0.79 
  -3  12   0    7.82    0.86 
   2 -12   0    0.19    0.54 
   2 -12   0   -0.01    0.41 
   2 -12   0    0.95    0.44 
  -2  12   0    0.56    0.44 
  -2  12   0    0.03    0.36 
  -2  12   0    0.66    0.50 
   1 -12   0    5.17    0.57 
   1 -12   0    5.84    0.70 
   1 -12   0    5.22    0.81 
  -1  12   0    5.29    0.72 
  -1  12   0    4.57    0.73 
  -1  12   0    5.34    0.62 
   0 -12   0    0.56    0.53 
   0 -12   0    1.27    0.51 
   0 -12   0    0.46    0.35 
   0  12   0    0.67    0.39 
   0  12   0    0.77    0.52 
   0  12   0    0.43    0.42 
  -1 -12   0    6.60    0.78 
  -1 -12   0    6.10    0.86 
   1  12   0    4.80    0.62 
   1  12   0    6.20    0.81 
   1  12   0    6.15    0.59 
  -2 -12   0    1.52    0.59 
  -2 -12   0    0.72    0.55 
   2  12   0    0.05    0.37 
   2  12   0    1.01    0.42 
   2  12   0    0.62    0.33 
  -3 -12   0   12.23    1.08 
  -3 -12   0   11.74    1.07 
   3  12   0    9.86    0.94 
   3  12   0    9.05    0.68 
   3  12   0   10.19    0.60 
  -4 -12   0    5.57    0.82 
  -4 -12   0    4.25    0.78 
   4  12   0    3.60    0.68 
   4  12   0    4.41    0.37 
  -5 -12   0    0.80    0.58 
  -5 -12   0    0.22    0.56 
   5  12   0    0.23    0.49 
  -6 -12   0    5.25    0.88 
   6  12   0    4.31    0.72 
  -7 -12   0   18.02    1.38 
  -8 -12   0   12.38    1.27 
   8  12   0   11.43    1.15 
   8  12   0   10.19    0.98 
   8  12   0   13.99    1.21 
  -9 -12   0    0.48    0.75 
   9  12   0    1.01    0.53 
   9  12   0    2.33    0.75 
   9  12   0    1.81    0.70 
   4 -13   0    6.39    0.93 
   4 -13   0    4.15    0.76 
  -4  13   0    3.44    0.80 
  -4  13   0    3.99    0.75 
   3 -13   0    2.57    0.57 
   3 -13   0    3.68    0.82 
  -3  13   0    2.03    0.69 
  -3  13   0    3.30    0.66 
  -3  13   0    2.29    0.70 
   2 -13   0   14.51    1.26 
   2 -13   0   14.05    0.93 
  -2  13   0   12.57    1.07 
  -2  13   0   12.36    1.12 
  -2  13   0   15.16    1.01 
   1 -13   0    0.68    0.63 
   1 -13   0    1.39    0.51 
  -1  13   0    0.08    0.47 
  -1  13   0   -0.15    0.39 
  -1  13   0   -0.12    0.53 
   0 -13   0    5.08    0.86 
   0 -13   0    4.67    0.74 
   0  13   0    4.92    0.72 
   0  13   0    4.61    0.79 
   0  13   0    5.29    0.64 
  -1 -13   0    0.01    0.47 
  -1 -13   0    0.70    0.50 
   1  13   0    0.79    0.56 
   1  13   0    0.40    0.47 
   1  13   0    0.70    0.39 
  -2 -13   0    5.63    0.87 
  -2 -13   0    6.36    0.88 
   2  13   0    5.78    0.86 
   2  13   0    5.14    0.64 
   2  13   0    4.98    0.52 
  -3 -13   0    5.22    0.84 
  -3 -13   0    5.35    0.86 
   3  13   0    4.08    0.76 
   3  13   0    5.63    0.51 
  -4 -13   0    4.26    0.88 
  -4 -13   0    3.14    0.77 
   4  13   0    3.73    0.74 
   4  13   0    3.72    0.38 
  -5 -13   0    6.16    0.98 
  -5 -13   0    5.27    0.86 
   5  13   0    4.41    0.76 
  -6 -13   0    1.25    0.75 
   6  13   0    0.24    0.52 
  -7 -13   0    1.07    0.78 
   7  13   0    0.71    0.55 
   1 -14   0   13.60    1.07 
   1 -14   0   13.27    1.28 
  -1  14   0   15.84    1.08 
  -1  14   0   11.19    1.03 
  -1  14   0   12.71    1.18 
   0 -14   0    0.19    0.63 
   0 -14   0    0.92    0.55 
   0  14   0    0.02    0.45 
   0  14   0    0.06    0.56 
   0  14   0    0.41    0.57 
  -1 -14   0    2.67    0.68 
  -1 -14   0    3.39    0.81 
   1  14   0    1.26    0.47 
   1  14   0    2.54    0.71 
   1  14   0    2.32    0.71 
  -2 -14   0    1.07    0.70 
  -2 -14   0    1.76    0.71 
   2  14   0    0.64    0.51 
   2  14   0    0.99    0.41 
  -3 -14   0    0.14    0.61 
  -3 -14   0    0.45    0.64 
   3  14   0    0.24    0.58 
   3  14   0    0.36    0.35 
  -4 -14   0    6.75    0.98 
  -4 -14   0    7.64    1.00 
   4  14   0    7.05    0.88 
  -5 -14   0    0.54    0.64 
  -5 -14   0   -1.01    0.62 
   5  14   0    0.65    0.62 
   5  14  -1   -0.18    0.58 
  -5 -14   1    0.19    0.60 
  -5 -14   1    0.65    0.73 
   4  14  -1    0.73    0.63 
  -4 -14   1    1.09    0.70 
  -4 -14   1    1.13    0.58 
   3  14  -1    0.06    0.45 
   3  14  -1    0.42    0.32 
  -3 -14   1    1.19    0.69 
  -3 -14   1   -0.36    0.59 
   2  14  -1    5.44    0.57 
   2  14  -1    4.80    0.86 
  -2 -14   1    5.72    0.93 
  -2 -14   1    5.43    0.94 
   1  14  -1    0.62    0.44 
   1  14  -1    0.95    0.65 
   1  14  -1    0.21    0.74 
  -1 -14   1    1.37    0.62 
  -1 -14   1    0.53    0.63 
   0  14  -1   -0.62    0.52 
   0  14  -1   -0.07    0.49 
   0  14  -1    0.26    0.45 
   0 -14   1    0.27    0.53 
   0 -14   1    0.74    0.66 
  -1  14  -1    0.92    0.56 
  -1  14  -1    0.30    0.55 
  -1  14  -1    0.45    0.52 
   1 -14   1    1.65    0.73 
   1 -14   1    0.89    0.55 
   7  13  -1    7.77    0.92 
  -7 -13   1    7.43    1.14 
   6  13  -1    6.90    0.89 
  -6 -13   1    7.71    0.99 
  -6 -13   1    6.55    1.04 
   5  13  -1    3.50    0.71 
  -5 -13   1    3.34    0.78 
  -5 -13   1    2.86    0.83 
   4  13  -1    4.96    0.81 
   4  13  -1    4.55    0.52 
  -4 -13   1    5.79    0.91 
  -4 -13   1    4.39    0.85 
   3  13  -1   -0.04    0.28 
   3  13  -1   -0.04    0.55 
  -3 -13   1    1.22    0.65 
  -3 -13   1    0.39    0.61 
   2  13  -1    5.01    0.52 
   2  13  -1    4.91    0.71 
   2  13  -1    4.85    0.81 
  -2 -13   1    5.14    0.85 
  -2 -13   1    5.42    0.83 
   1  13  -1    0.70    0.57 
   1  13  -1    0.87    0.41 
   1  13  -1    0.31    0.46 
  -1 -13   1    0.65    0.57 
  -1 -13   1    1.54    0.64 
   0  13  -1    6.61    0.74 
   0  13  -1    7.78    0.93 
   0  13  -1    9.47    0.74 
   0 -13   1    7.95    0.87 
   0 -13   1    8.62    1.02 
  -1  13  -1    0.32    0.50 
  -1  13  -1    1.01    0.45 
  -1  13  -1    0.90    0.61 
   1 -13   1    1.17    0.53 
   1 -13   1    1.09    0.60 
  -2  13  -1    0.53    0.54 
  -2  13  -1    0.50    0.56 
  -2  13  -1    0.41    0.51 
   2 -13   1   -0.50    0.51 
   2 -13   1    0.50    0.48 
  -3  13  -1    3.64    0.78 
  -3  13  -1    4.36    0.70 
  -3  13  -1    1.92    0.66 
   3 -13   1    3.84    0.66 
   3 -13   1    3.71    0.81 
  -4  13  -1    1.43    0.62 
  -4  13  -1    0.92    0.65 
   4 -13   1    1.87    0.76 
   9  12  -1   -0.41    0.51 
   9  12  -1    0.43    0.57 
   9  12  -1    0.61    0.59 
  -9 -12   1   -0.34    0.70 
   8  12  -1    0.29    0.50 
   8  12  -1    1.71    0.61 
   8  12  -1    1.74    0.66 
  -8 -12   1    0.94    0.75 
   7  12  -1    7.16    0.86 
   7  12  -1    8.18    1.04 
  -7 -12   1    9.23    1.13 
   6  12  -1    0.20    0.50 
  -6 -12   1    0.72    0.70 
  -6 -12   1    1.17    0.62 
   5  12  -1   17.95    1.19 
  -5 -12   1   18.68    1.31 
  -5 -12   1   17.64    1.22 
   4  12  -1   -0.04    0.37 
   4  12  -1    0.27    0.22 
  -4 -12   1    1.10    0.61 
  -4 -12   1    0.65    0.58 
   3  12  -1   36.54    1.18 
   3  12  -1   39.65    1.71 
   3  12  -1   37.11    1.35 
  -3 -12   1   43.44    1.79 
  -3 -12   1   38.50    1.71 
   2  12  -1    0.07    0.35 
   2  12  -1    0.29    0.31 
   2  12  -1    0.02    0.51 
  -2 -12   1    0.70    0.53 
  -2 -12   1    0.93    0.53 
   1  12  -1    5.79    0.58 
   1  12  -1    6.30    0.68 
   1  12  -1    5.99    0.73 
  -1 -12   1    5.75    0.85 
  -1 -12   1    9.58    0.92 
   0  12  -1    6.14    0.81 
   0  12  -1    8.69    0.72 
   0  12  -1    8.96    0.79 
   0 -12   1    8.59    0.96 
   0 -12   1    8.11    0.82 
  -1  12  -1   18.83    1.05 
  -1  12  -1   19.29    1.22 
  -1  12  -1   18.08    1.08 
   1 -12   1   20.29    0.97 
   1 -12   1   21.33    1.29 
   1 -12   1   20.55    1.14 
  -2  12  -1    4.85    0.66 
  -2  12  -1    5.64    0.78 
  -2  12  -1    4.96    0.71 
   2 -12   1    5.06    0.82 
   2 -12   1    4.43    0.60 
   2 -12   1    5.78    0.69 
  -3  12  -1   -0.29    0.47 
  -3  12  -1    0.18    0.52 
  -3  12  -1   -0.54    0.47 
   3 -12   1    0.03    0.53 
   3 -12   1   -0.21    0.47 
  -4  12  -1    1.17    0.56 
  -4  12  -1    1.90    0.65 
  -4  12  -1    2.17    0.60 
   4 -12   1    2.34    0.65 
   4 -12   1    2.30    0.73 
  -5  12  -1    0.88    0.54 
  -5  12  -1    1.50    0.67 
  -5  12  -1    1.04    0.59 
   5 -12   1    1.20    0.62 
   5 -12   1    2.21    0.80 
  10  11  -1    2.60    0.76 
  10  11  -1    4.20    0.87 
  10  11  -1    2.81    0.62 
 -10 -11   1    4.46    0.96 
   9  11  -1    0.42    0.60 
   9  11  -1    0.03    0.44 
   9  11  -1    0.20    0.52 
  -9 -11   1   -0.24    0.62 
   8  11  -1    6.68    0.89 
   8  11  -1    4.87    0.71 
   8  11  -1    4.59    0.78 
  -8 -11   1    4.70    0.90 
   7  11  -1    0.40    0.50 
   7  11  -1   -0.75    0.44 
  -7 -11   1   -0.70    0.55 
   6  11  -1    6.11    0.77 
   6  11  -1    7.25    0.77 
  -6 -11   1    8.94    0.94 
  -6 -11   1    7.03    0.94 
   5  11  -1   -0.28    0.40 
   5  11  -1    0.51    0.38 
  -5 -11   1   -0.28    0.45 
  -5 -11   1    0.31    0.53 
   4  11  -1   24.11    1.26 
   4  11  -1   22.80    0.74 
   4  11  -1   24.03    1.04 
   4  11  -1   22.68    0.89 
  -4 -11   1   25.42    1.33 
  -4 -11   1   27.22    1.39 
   3  11  -1    1.24    0.36 
   3  11  -1    1.67    0.51 
   3  11  -1    1.81    0.46 
   3  11  -1    1.37    0.28 
  -3 -11   1    0.75    0.52 
  -3 -11   1    1.67    0.59 
   2  11  -1   23.15    0.97 
   2  11  -1   22.33    0.86 
   2  11  -1   21.11    1.13 
  -2 -11   1   24.22    1.23 
  -2 -11   1   24.12    1.29 
   1  11  -1   -0.27    0.45 
   1  11  -1    0.07    0.29 
   1  11  -1    0.12    0.34 
  -1 -11   1    0.22    0.44 
  -1 -11   1    0.21    0.38 
  -1 -11   1   -0.09    0.19 
   0  11  -1    1.02    0.35 
   0  11  -1    0.37    0.39 
   0  11  -1   -0.09    0.34 
   0 -11   1    0.09    0.31 
   0 -11   1    0.64    0.43 
   0 -11   1    0.45    0.43 
  -1  11  -1    8.43    0.76 
  -1  11  -1    9.10    0.71 
  -1  11  -1    8.64    0.85 
   1 -11   1    8.79    0.81 
   1 -11   1   10.53    0.98 
   1 -11   1    8.38    0.69 
   1 -11   1    8.79    0.68 
  -2  11  -1   12.13    0.98 
  -2  11  -1   12.85    0.86 
  -2  11  -1   11.49    0.89 
   2 -11   1   12.96    0.86 
   2 -11   1   14.16    1.06 
   2 -11   1   13.53    0.88 
   2 -11   1   10.91    0.86 
  -3  11  -1    8.53    0.83 
  -3  11  -1    9.18    0.82 
  -3  11  -1    6.93    0.81 
   3 -11   1    9.27    0.84 
   3 -11   1    9.12    0.86 
   3 -11   1    8.95    0.95 
  -4  11  -1    0.44    0.50 
  -4  11  -1    0.24    0.48 
  -4  11  -1   -0.38    0.40 
   4 -11   1    1.51    0.60 
   4 -11   1   -0.02    0.47 
   4 -11   1    0.14    0.53 
  -5  11  -1    1.21    0.57 
  -5  11  -1    0.92    0.49 
  -5  11  -1    1.54    0.64 
   5 -11   1    1.61    0.60 
   5 -11   1    2.28    0.69 
   5 -11   1    1.49    0.60 
  -6  11  -1    1.50    0.63 
  -6  11  -1    0.77    0.57 
  -6  11  -1    1.53    0.56 
   6 -11   1    0.56    0.59 
   6 -11   1    0.90    0.63 
   6 -11   1    0.91    0.62 
   6 -11   1    2.22    0.67 
  -7  11  -1    9.59    1.07 
  -7  11  -1   11.67    1.15 
   7 -11   1   10.40    1.14 
  11  10  -1    0.44    0.69 
  11  10  -1   -0.21    0.60 
 -11 -10   1   -0.64    0.64 
  10  10  -1    0.48    0.57 
  10  10  -1    1.92    0.73 
  10  10  -1    0.66    0.44 
 -10 -10   1    1.08    0.73 
   9  10  -1    1.91    0.49 
   9  10  -1    1.76    0.60 
   9  10  -1    1.61    0.61 
  -9 -10   1    0.26    0.64 
   8  10  -1    1.04    0.45 
   8  10  -1    1.51    0.55 
   8  10  -1    0.99    0.52 
  -8 -10   1    0.74    0.63 
   7  10  -1    0.46    0.41 
   7  10  -1    1.06    0.50 
  -7 -10   1   -0.27    0.52 
   6  10  -1    1.11    0.43 
   6  10  -1    0.47    0.42 
  -6 -10   1    1.27    0.59 
   5  10  -1    3.82    0.53 
   5  10  -1    3.23    0.35 
   5  10  -1    4.09    0.60 
  -5 -10   1    3.22    0.64 
  -5 -10   1    4.60    0.72 
   4  10  -1    1.79    0.30 
   4  10  -1    1.96    0.21 
   4  10  -1    1.57    0.47 
   4  10  -1    1.92    0.39 
   4  10  -1    2.27    0.42 
   4  10  -1    1.65    0.21 
  -4 -10   1    1.42    0.57 
  -4 -10   1    2.64    0.59 
   3  10  -1   32.65    0.97 
   3  10  -1   32.40    1.06 
   3  10  -1   34.54    1.42 
   3  10  -1   32.30    1.12 
   3  10  -1   32.42    1.08 
  -3 -10   1   28.56    1.38 
  -3 -10   1   32.59    0.89 
  -3 -10   1   31.85    1.41 
   2  10  -1    0.36    0.30 
   2  10  -1    0.40    0.24 
   2  10  -1    0.35    0.21 
   2  10  -1    0.58    0.45 
   2  10  -1    0.16    0.40 
  -2 -10   1    0.15    0.44 
  -2 -10   1    0.35    0.43 
  -2 -10   1    0.23    0.15 
   1  10  -1    6.61    0.73 
   1  10  -1    5.79    0.50 
   1  10  -1    6.07    0.54 
  -1 -10   1    6.46    0.38 
  -1 -10   1    5.70    0.47 
  -1 -10   1    5.20    0.33 
  -1 -10   1    6.20    0.75 
  -1 -10   1    7.02    0.72 
   0  10  -1   13.11    0.80 
   0  10  -1   11.28    0.88 
   0  10  -1   13.05    0.74 
   0 -10   1   12.99    0.66 
   0 -10   1   11.95    0.92 
   0 -10   1   12.16    0.87 
   0 -10   1   10.83    0.59 
   0 -10   1   13.20    0.72 
  -1  10  -1    0.28    0.37 
  -1  10  -1    0.20    0.32 
  -1  10  -1   -0.06    0.39 
   1 -10   1    0.74    0.48 
   1 -10   1    0.16    0.32 
   1 -10   1    0.12    0.29 
   1 -10   1    0.28    0.37 
   1 -10   1   -0.05    0.39 
  -2  10  -1   18.47    1.00 
  -2  10  -1   17.30    1.04 
  -2  10  -1   19.07    0.96 
   2 -10   1   18.45    1.12 
   2 -10   1   19.00    0.97 
   2 -10   1   17.96    0.92 
   2 -10   1   18.22    0.94 
  -3  10  -1    5.99    0.71 
  -3  10  -1    5.20    0.64 
  -3  10  -1    5.20    0.68 
   3 -10   1    4.75    0.62 
   3 -10   1    5.06    0.63 
   3 -10   1    5.31    0.76 
  -4  10  -1   33.44    1.41 
  -4  10  -1   35.95    1.45 
  -4  10  -1   34.14    1.47 
   4 -10   1   33.62    1.53 
   4 -10   1   30.70    1.38 
   4 -10   1   33.01    1.44 
  -5  10  -1    0.58    0.52 
  -5  10  -1   -0.08    0.47 
  -5  10  -1    0.10    0.44 
   5 -10   1    0.89    0.57 
   5 -10   1    0.18    0.51 
   5 -10   1   -0.07    0.48 
   5 -10   1    0.75    0.55 
  -6  10  -1    0.66    0.46 
  -6  10  -1    0.95    0.44 
  -6  10  -1    0.82    0.56 
   6 -10   1    1.75    0.67 
   6 -10   1    0.65    0.58 
   6 -10   1    0.38    0.55 
   6 -10   1    1.42    0.61 
  -7  10  -1    1.09    0.62 
  -7  10  -1    0.85    0.47 
  -7  10  -1    0.47    0.58 
   7 -10   1    1.31    0.64 
   7 -10   1    0.47    0.61 
   7 -10   1    1.54    0.69 
   7 -10   1    0.57    0.66 
  -8  10  -1    1.66    0.59 
  -8  10  -1    0.88    0.66 
  -8  10  -1    1.27    0.53 
   8 -10   1    0.86    0.77 
   8 -10   1    1.74    0.69 
   8 -10   1    1.10    0.71 
   8 -10   1    0.78    0.69 
  11   9  -1    0.64    0.65 
  11   9  -1    1.55    0.74 
 -11  -9   1    1.23    0.70 
 -11  -9   1    0.76    0.60 
  10   9  -1    3.53    0.81 
  10   9  -1    3.69    0.56 
  10   9  -1    3.83    0.79 
 -10  -9   1    3.94    0.72 
 -10  -9   1    5.11    0.87 
   9   9  -1    1.22    0.59 
   9   9  -1    1.33    0.46 
   9   9  -1    1.18    0.56 
  -9  -9   1    2.01    0.69 
   8   9  -1   -0.11    0.42 
   8   9  -1    0.20    0.34 
   8   9  -1    0.23    0.45 
  -8  -9   1   -0.64    0.50 
   7   9  -1    1.27    0.49 
   7   9  -1    1.04    0.42 
   7   9  -1    1.27    0.50 
  -7  -9   1    1.53    0.57 
   6   9  -1    0.11    0.37 
   6   9  -1    1.37    0.45 
  -6  -9   1    0.51    0.50 
   5   9  -1    7.27    0.37 
   5   9  -1    6.98    0.68 
   5   9  -1    7.61    0.40 
  -5  -9   1    7.82    0.78 
  -5  -9   1    8.85    0.86 
   4   9  -1    2.55    0.20 
   4   9  -1    2.67    0.31 
   4   9  -1    2.57    0.21 
   4   9  -1    2.52    0.28 
   4   9  -1    3.00    0.52 
  -4  -9   1    2.24    0.53 
  -4  -9   1    2.50    0.56 
   3   9  -1    4.23    0.39 
   3   9  -1    3.41    0.34 
   3   9  -1    3.13    0.40 
   3   9  -1    3.45    0.29 
   3   9  -1    3.36    0.52 
   3   9  -1    3.09    0.28 
  -3  -9   1    3.31    0.24 
  -3  -9   1    2.62    0.54 
  -3  -9   1    3.77    0.58 
  -3  -9   1    3.28    0.23 
   2   9  -1   41.61    1.22 
   2   9  -1   39.97    1.50 
   2   9  -1   41.44    1.18 
   2   9  -1   39.79    1.16 
   2   9  -1   40.49    1.16 
  -2  -9   1   41.25    1.53 
  -2  -9   1   38.12    1.48 
   1   9  -1    6.77    0.67 
   1   9  -1    8.04    0.52 
   1   9  -1    7.23    0.56 
   1   9  -1    6.96    0.31 
   1   9  -1    8.21    0.51 
   1   9  -1    6.59    0.31 
  -1  -9   1    7.18    0.48 
  -1  -9   1    7.56    0.41 
  -1  -9   1    6.79    0.36 
  -1  -9   1    7.57    0.75 
  -1  -9   1    6.78    0.68 
   0   9  -1   52.17    1.55 
   0   9  -1   52.33    1.51 
   0   9  -1   51.34    1.50 
   0   9  -1   50.65    1.73 
   0  -9   1   49.67    1.44 
   0  -9   1   51.64    1.50 
   0  -9   1   49.59    1.64 
   0  -9   1   52.06    1.77 
   0  -9   1   48.77    1.39 
  -1   9  -1   10.17    0.66 
  -1   9  -1   11.20    0.71 
  -1   9  -1   12.87    0.69 
  -1   9  -1   11.54    0.82 
   1  -9   1    9.48    0.64 
   1  -9   1   11.81    0.69 
   1  -9   1    9.46    0.72 
   1  -9   1    8.21    0.55 
   1  -9   1   11.92    0.86 
  -2   9  -1    7.21    0.63 
  -2   9  -1    7.66    0.64 
  -2   9  -1    7.45    0.69 
  -2   9  -1    7.59    0.69 
   2  -9   1    8.52    0.81 
   2  -9   1    7.93    0.66 
   2  -9   1    7.80    0.65 
   2  -9   1    7.55    0.62 
  -3   9  -1    0.74    0.39 
  -3   9  -1    1.88    0.47 
  -3   9  -1    1.06    0.43 
   3  -9   1    1.58    0.44 
   3  -9   1    0.86    0.35 
   3  -9   1    0.89    0.41 
   3  -9   1    2.46    0.57 
  -4   9  -1    2.79    0.49 
  -4   9  -1    2.70    0.52 
  -4   9  -1    2.00    0.50 
   4  -9   1    1.75    0.51 
   4  -9   1    1.44    0.58 
   4  -9   1    2.85    0.56 
   4  -9   1    2.35    0.59 
  -5   9  -1   30.38    1.24 
  -5   9  -1   30.30    1.35 
  -5   9  -1   29.11    1.28 
   5  -9   1   29.20    1.35 
   5  -9   1   30.69    1.41 
   5  -9   1   29.40    1.29 
   5  -9   1   28.24    1.54 
  -6   9  -1    0.98    0.52 
  -6   9  -1    0.97    0.52 
  -6   9  -1    1.97    0.50 
   6  -9   1    1.52    0.65 
   6  -9   1    1.87    0.59 
   6  -9   1    1.76    0.60 
   6  -9   1    1.04    0.46 
  -7   9  -1    8.58    0.75 
  -7   9  -1    7.63    0.87 
  -7   9  -1    7.23    0.80 
   7  -9   1    8.82    0.95 
   7  -9   1    8.38    1.07 
   7  -9   1    7.88    0.94 
   7  -9   1    6.78    0.90 
  -8   9  -1    0.35    0.59 
  -8   9  -1    1.75    0.68 
  -8   9  -1    1.42    0.52 
   8  -9   1    1.79    0.68 
   8  -9   1    1.07    0.77 
   8  -9   1    0.64    0.61 
   8  -9   1    0.85    0.52 
  -9   9  -1    1.16    0.64 
  -9   9  -1    0.58    0.54 
   9  -9   1    1.84    0.75 
   9  -9   1    1.30    0.85 
   9  -9   1    1.13    0.73 
  12   8  -1    1.99    0.81 
  12   8  -1    2.44    0.88 
 -12  -8   1    2.50    0.75 
 -12  -8   1    2.11    0.69 
 -12  -8   1    1.84    0.54 
  11   8  -1    7.01    1.04 
  11   8  -1    5.11    0.90 
 -11  -8   1    7.40    0.98 
 -11  -8   1    4.44    0.78 
  10   8  -1    1.33    0.68 
  10   8  -1    0.50    0.55 
  10   8  -1    0.59    0.37 
 -10  -8   1    0.82    0.51 
 -10  -8   1    0.68    0.58 
   9   8  -1    0.52    0.50 
   9   8  -1    0.78    0.55 
   9   8  -1    0.46    0.36 
  -9  -8   1    0.38    0.58 
  -9  -8   1   -0.15    0.42 
   8   8  -1    2.45    0.57 
   7   8  -1   54.54    1.98 
   7   8  -1   55.83    1.77 
   7   8  -1   55.51    2.00 
  -7  -8   1   52.99    1.97 
   6   8  -1    0.88    0.12 
   6   8  -1    1.09    0.39 
   6   8  -1    0.58    0.08 
  -6  -8   1    0.65    0.49 
   5   8  -1   24.20    1.06 
   5   8  -1   22.37    0.62 
   5   8  -1   24.72    0.66 
  -5  -8   1   21.76    1.14 
  -5  -8   1   22.76    1.10 
   4   8  -1   16.77    0.55 
   4   8  -1   15.70    0.44 
   4   8  -1   15.49    0.86 
   4   8  -1   15.19    0.52 
   4   8  -1   15.00    0.44 
  -4  -8   1   15.05    0.88 
  -4  -8   1   16.07    0.93 
   3   8  -1    2.28    0.22 
   3   8  -1    2.00    0.25 
   3   8  -1    2.11    0.28 
   3   8  -1    2.41    0.22 
   3   8  -1    2.13    0.39 
  -3  -8   1    2.24    0.47 
  -3  -8   1    2.21    0.17 
  -3  -8   1    2.78    0.50 
  -3  -8   1    2.29    0.17 
   2   8  -1   26.53    0.82 
   2   8  -1   27.08    0.86 
   2   8  -1   27.37    0.82 
   2   8  -1   25.48    0.92 
   2   8  -1   26.93    1.12 
   2   8  -1   27.38    0.88 
  -2  -8   1   25.98    1.09 
  -2  -8   1   27.29    1.13 
  -2  -8   1   26.35    0.78 
   1   8  -1   40.59    1.18 
   1   8  -1   41.51    1.05 
   1   8  -1   39.22    1.39 
   1   8  -1   41.23    1.22 
   1   8  -1   39.95    1.17 
   1   8  -1   40.36    1.02 
  -1  -8   1   38.58    1.03 
  -1  -8   1   39.70    1.16 
  -1  -8   1   40.56    1.39 
  -1  -8   1   41.62    1.46 
  -1  -8   1   41.17    1.08 
   0   8  -1    5.15    0.56 
   0   8  -1    6.19    0.47 
   0   8  -1    6.04    0.51 
   0   8  -1    5.62    0.47 
   0  -8   1    5.43    0.55 
   0  -8   1    5.35    0.39 
   0  -8   1    5.86    0.47 
   0  -8   1    6.48    0.61 
   0  -8   1    5.31    0.42 
  -1   8  -1    0.25    0.26 
  -1   8  -1    0.19    0.32 
  -1   8  -1    0.13    0.28 
  -1   8  -1    0.40    0.26 
   1  -8   1    0.44    0.39 
   1  -8   1   -0.10    0.23 
   1  -8   1   -0.18    0.24 
   1  -8   1    0.12    0.25 
   1  -8   1    0.21    0.26 
  -2   8  -1   16.95    0.86 
  -2   8  -1   16.31    0.87 
  -2   8  -1   17.60    0.82 
  -2   8  -1   17.15    0.83 
   2  -8   1   16.97    0.84 
   2  -8   1   16.16    0.94 
   2  -8   1   17.98    0.87 
   2  -8   1   18.50    0.79 
  -3   8  -1   20.86    0.92 
  -3   8  -1   22.16    1.01 
  -3   8  -1   21.81    0.99 
   3  -8   1   21.26    0.83 
   3  -8   1   20.43    0.98 
   3  -8   1   19.67    0.97 
   3  -8   1   19.70    1.14 
   3  -8   1   19.74    1.05 
  -4   8  -1    5.79    0.66 
  -4   8  -1    6.02    0.64 
  -4   8  -1    5.89    0.57 
   4  -8   1    5.22    0.74 
   4  -8   1    5.79    0.66 
   4  -8   1    7.04    0.75 
   4  -8   1    6.23    0.27 
   4  -8   1    5.50    0.64 
  -5   8  -1    3.46    0.53 
  -5   8  -1    3.79    0.49 
  -5   8  -1    3.09    0.55 
   5  -8   1    3.37    0.59 
   5  -8   1    2.93    0.58 
   5  -8   1    3.69    0.62 
   5  -8   1    2.78    0.67 
   5  -8   1    3.49    0.37 
  -6   8  -1    0.61    0.37 
  -6   8  -1    1.50    0.52 
  -6   8  -1    1.07    0.52 
   6  -8   1    0.71    0.51 
   6  -8   1   -0.34    0.49 
   6  -8   1    1.37    0.65 
   6  -8   1    0.73    0.40 
   6  -8   1    0.89    0.52 
  -7   8  -1   -0.34    0.47 
  -7   8  -1    0.11    0.50 
  -7   8  -1   -0.21    0.30 
   7  -8   1   -0.50    0.49 
   7  -8   1   -0.62    0.48 
   7  -8   1   -0.45    0.55 
   7  -8   1    0.61    0.55 
  -8   8  -1   10.54    1.01 
  -8   8  -1    9.69    0.98 
  -8   8  -1   11.15    0.90 
   8  -8   1   10.04    1.03 
   8  -8   1   12.02    1.09 
   8  -8   1   11.50    1.23 
   8  -8   1   12.25    1.13 
  -9   8  -1    1.18    0.53 
  -9   8  -1    1.48    0.68 
  -9   8  -1    0.90    0.63 
   9  -8   1    2.89    0.66 
   9  -8   1    1.73    0.71 
   9  -8   1    1.99    0.69 
   9  -8   1    0.53    0.82 
  12   7  -1   13.04    1.41 
  12   7  -1   11.97    1.30 
 -12  -7   1   12.76    0.90 
 -12  -7   1   11.63    1.12 
 -12  -7   1   13.08    1.21 
  11   7  -1    0.99    0.63 
  11   7  -1    0.26    0.65 
 -11  -7   1    1.29    0.59 
 -11  -7   1    0.31    0.53 
 -11  -7   1    0.85    0.42 
  10   7  -1   10.78    1.12 
  10   7  -1   10.61    0.80 
  10   7  -1    9.63    1.09 
  10   7  -1   10.26    0.43 
 -10  -7   1   10.23    0.80 
 -10  -7   1    9.36    0.95 
 -10  -7   1   10.26    0.94 
   9   7  -1    6.91    0.88 
   9   7  -1    5.92    0.25 
   9   7  -1    7.03    0.58 
   9   7  -1    5.79    0.80 
  -9  -7   1    7.33    0.65 
  -9  -7   1    6.03    0.78 
  -9  -7   1    5.76    0.71 
   8   7  -1   17.33    1.16 
   8   7  -1   17.74    1.18 
   8   7  -1   16.41    0.83 
  -8  -7   1   18.27    0.87 
  -8  -7   1   19.01    1.01 
  -8  -7   1   16.57    1.07 
   7   7  -1   11.86    0.74 
   7   7  -1   13.13    0.95 
  -7  -7   1   14.07    0.85 
  -7  -7   1   14.91    0.97 
   6   7  -1   31.85    1.36 
   6   7  -1   31.06    1.15 
  -6  -7   1   30.57    1.19 
  -6  -7   1   31.13    1.32 
   5   7  -1   -0.45    0.28 
   5   7  -1    0.21    0.07 
  -5  -7   1   -0.14    0.34 
  -5  -7   1   -0.12    0.32 
   4   7  -1    2.27    0.17 
   4   7  -1    2.29    0.40 
   4   7  -1    2.53    0.19 
   4   7  -1    2.51    0.11 
   4   7  -1    2.60    0.11 
  -4  -7   1    1.45    0.43 
  -4  -7   1    1.86    0.43 
   3   7  -1   23.94    0.86 
   3   7  -1   25.43    1.02 
   3   7  -1   23.51    0.66 
   3   7  -1   23.55    0.70 
   3   7  -1   23.76    0.65 
   3   7  -1   24.82    0.72 
  -3  -7   1   25.34    1.06 
  -3  -7   1   24.32    0.58 
  -3  -7   1   24.36    0.57 
  -3  -7   1   25.75    1.04 
   2   7  -1    0.72    0.21 
   2   7  -1    0.97    0.29 
   2   7  -1    0.65    0.22 
   2   7  -1    1.04    0.19 
   2   7  -1    0.49    0.19 
   2   7  -1    0.90    0.19 
  -2  -7   1    0.31    0.16 
  -2  -7   1    0.53    0.32 
  -2  -7   1    0.84    0.37 
   1   7  -1    0.34    0.26 
   1   7  -1    0.20    0.19 
   1   7  -1    0.12    0.19 
   1   7  -1    0.36    0.25 
   1   7  -1   -0.09    0.18 
   1   7  -1    0.35    0.19 
  -1  -7   1    0.23    0.15 
  -1  -7   1   -0.11    0.17 
  -1  -7   1    0.11    0.33 
  -1  -7   1    0.35    0.29 
  -1  -7   1    0.36    0.19 
  -1  -7   1    0.36    0.18 
   0   7  -1  176.16    4.16 
   0   7  -1  186.16    4.39 
   0   7  -1  182.35    4.14 
   0   7  -1  176.47    4.33 
   0   7  -1  183.87    4.20 
   0   7  -1  179.26    4.13 
   0  -7   1  179.96    4.35 
   0  -7   1  179.84    4.10 
   0  -7   1  180.00    4.07 
   0  -7   1  177.23    4.27 
   0  -7   1  181.18    4.14 
  -1   7  -1   13.73    0.86 
  -1   7  -1   14.40    0.66 
  -1   7  -1   13.91    0.68 
  -1   7  -1   13.55    0.74 
  -1   7  -1   13.76    0.67 
   1  -7   1   14.81    0.81 
   1  -7   1   13.24    0.65 
   1  -7   1   13.92    0.66 
   1  -7   1   13.24    0.62 
   1  -7   1   13.67    0.68 
  -2   7  -1    6.78    0.47 
  -2   7  -1    6.99    0.54 
  -2   7  -1    5.87    0.53 
  -2   7  -1    6.75    0.56 
   2  -7   1    6.10    0.52 
   2  -7   1    6.93    0.54 
   2  -7   1    6.62    0.49 
   2  -7   1    6.37    0.62 
   2  -7   1    6.64    0.64 
   2  -7   1    6.85    0.51 
  -3   7  -1    5.59    0.56 
  -3   7  -1    3.84    0.47 
  -3   7  -1    4.73    0.47 
  -3   7  -1    4.42    0.50 
  -3   7  -1    5.00    0.52 
   3  -7   1    3.91    0.56 
   3  -7   1    4.20    0.19 
   3  -7   1    4.41    0.57 
   3  -7   1    4.97    0.53 
   3  -7   1    4.81    0.52 
  -4   7  -1   10.86    0.77 
  -4   7  -1   11.53    0.69 
  -4   7  -1   10.17    0.60 
  -4   7  -1   10.71    0.68 
   4  -7   1   10.72    0.51 
   4  -7   1   10.37    0.92 
   4  -7   1   10.97    0.78 
   4  -7   1   10.55    0.77 
   4  -7   1   11.30    0.81 
  -5   7  -1   25.19    1.13 
  -5   7  -1   21.46    0.95 
  -5   7  -1   22.11    0.86 
  -5   7  -1   23.23    1.05 
   5  -7   1   24.14    1.33 
   5  -7   1   25.07    1.16 
   5  -7   1   24.14    1.17 
   5  -7   1   25.30    1.16 
   5  -7   1   23.64    0.88 
  -6   7  -1   -0.09    0.42 
  -6   7  -1    0.88    0.32 
  -6   7  -1    0.92    0.47 
   6  -7   1    0.64    0.47 
   6  -7   1    1.10    0.37 
   6  -7   1    0.39    0.47 
   6  -7   1    1.09    0.60 
   6  -7   1    1.09    0.55 
  -7   7  -1    0.23    0.47 
  -7   7  -1    0.46    0.31 
  -7   7  -1    0.11    0.44 
   7  -7   1    0.28    0.39 
   7  -7   1    0.90    0.54 
   7  -7   1    1.08    0.66 
   7  -7   1    0.09    0.49 
   7  -7   1    0.90    0.59 
  -8   7  -1   12.24    0.89 
  -8   7  -1   12.19    1.02 
  -8   7  -1   11.80    1.01 
   8  -7   1   11.95    1.03 
   8  -7   1   11.91    1.21 
   8  -7   1   10.20    0.89 
   8  -7   1   13.91    1.06 
   8  -7   1   12.96    1.09 
  -9   7  -1   -0.10    0.51 
  -9   7  -1    0.61    0.52 
  -9   7  -1    0.81    0.46 
   9  -7   1    0.39    0.61 
   9  -7   1   -0.65    0.61 
   9  -7   1    0.92    0.62 
   9  -7   1   -0.19    0.72 
 -10   7  -1    0.81    0.63 
 -10   7  -1    0.69    0.57 
 -10   7  -1    1.54    0.62 
  10  -7   1    0.09    0.70 
  10  -7   1    1.04    0.67 
  10  -7   1    0.52    0.67 
  10  -7   1    0.12    0.86 
  12   6  -1    3.86    0.46 
  12   6  -1    4.07    0.91 
  12   6  -1    4.04    0.92 
 -12  -6   1    4.45    0.79 
 -12  -6   1    4.10    0.72 
 -12  -6   1    3.78    0.58 
  11   6  -1   12.66    0.65 
  11   6  -1   12.45    1.29 
  11   6  -1   13.44    1.28 
 -11  -6   1   13.66    0.86 
 -11  -6   1   14.79    1.08 
 -11  -6   1   12.06    1.07 
  10   6  -1    0.33    0.54 
  10   6  -1    0.75    0.60 
  10   6  -1    0.65    0.25 
 -10  -6   1    0.76    0.50 
 -10  -6   1    0.58    0.37 
 -10  -6   1    1.32    0.52 
   9   6  -1   24.87    1.46 
   9   6  -1   26.66    0.98 
   9   6  -1   27.37    0.81 
   9   6  -1   26.82    1.44 
  -9  -6   1   28.21    1.11 
  -9  -6   1   27.93    1.25 
  -9  -6   1   24.63    1.24 
   8   6  -1   20.06    0.62 
   8   6  -1   21.68    0.64 
   8   6  -1   20.89    0.62 
   8   6  -1   22.87    1.30 
   8   6  -1   20.60    0.63 
   8   6  -1   21.75    0.89 
   8   6  -1   22.91    1.26 
  -8  -6   1   20.06    0.98 
  -8  -6   1   22.02    0.93 
  -8  -6   1   21.91    1.12 
   7   6  -1    5.24    0.23 
   7   6  -1    5.73    0.23 
   7   6  -1    4.85    0.49 
   7   6  -1    5.86    0.68 
   7   6  -1    4.68    0.20 
   7   6  -1    5.08    0.23 
  -7  -6   1    5.43    0.64 
  -7  -6   1    4.72    0.56 
  -7  -6   1    6.15    0.52 
   6   6  -1    5.39    0.59 
   6   6  -1    4.42    0.44 
  -6  -6   1    4.46    0.58 
  -6  -6   1    5.75    0.54 
  -6  -6   1    5.15    0.48 
   5   6  -1    6.67    0.52 
  -5  -6   1    7.16    0.55 
  -5  -6   1    7.95    0.68 
   4   6  -1    5.35    0.44 
   4   6  -1    5.85    0.16 
   4   6  -1    5.44    0.49 
  -4  -6   1    4.43    0.52 
  -4  -6   1    4.30    0.50 
   3   6  -1  100.91    2.37 
   3   6  -1  107.71    2.62 
   3   6  -1  106.62    2.35 
   3   6  -1  107.02    2.59 
   3   6  -1  110.70    2.92 
   3   6  -1  112.03    2.40 
   3   6  -1  106.72    2.35 
  -3  -6   1  106.78    2.78 
  -3  -6   1  105.71    2.72 
   2   6  -1    5.69    0.41 
   2   6  -1    4.81    0.31 
   2   6  -1    5.11    0.51 
   2   6  -1    4.86    0.29 
   2   6  -1    4.76    0.29 
   2   6  -1    5.13    0.32 
   2   6  -1    5.17    0.47 
   2   6  -1    5.35    0.42 
  -2  -6   1    4.63    0.49 
  -2  -6   1    4.75    0.25 
  -2  -6   1    4.45    0.49 
  -2  -6   1    4.55    0.25 
   1   6  -1   61.75    1.53 
   1   6  -1   60.41    1.70 
   1   6  -1   60.50    1.71 
   1   6  -1   61.00    1.66 
   1   6  -1   61.02    1.54 
   1   6  -1   58.35    1.49 
   1   6  -1   60.34    1.50 
  -1  -6   1   60.18    1.43 
  -1  -6   1   59.23    1.49 
  -1  -6   1   58.25    1.41 
  -1  -6   1   61.21    1.70 
  -1  -6   1   59.27    1.72 
  -1  -6   1   59.02    1.47 
   0   6  -1  237.65    5.02 
   0   6  -1  242.58    5.33 
   0   6  -1  234.09    5.28 
   0   6  -1  240.49    5.49 
   0   6  -1  240.07    5.49 
   0   6  -1  234.58    5.30 
   0   6  -1  229.58    5.27 
   0   6  -1  241.49    5.38 
   0  -6   1  238.07    5.28 
   0  -6   1  225.12    5.45 
   0  -6   1  235.14    5.23 
   0  -6   1  236.99    5.26 
   0  -6   1  240.10    5.40 
   0  -6   1  238.08    5.26 
  -1   6  -1   50.54    1.54 
  -1   6  -1   46.75    1.36 
  -1   6  -1   46.95    1.37 
  -1   6  -1   48.23    1.39 
  -1   6  -1   47.77    1.35 
  -1   6  -1   46.28    1.34 
  -1   6  -1   44.76    1.44 
   1  -6   1   48.81    1.36 
   1  -6   1   51.50    1.52 
   1  -6   1   47.52    1.36 
   1  -6   1   48.11    1.49 
   1  -6   1   47.02    1.32 
   1  -6   1   47.76    1.32 
  -2   6  -1   29.71    1.04 
  -2   6  -1   30.89    1.03 
  -2   6  -1   30.27    1.18 
  -2   6  -1   30.03    0.97 
  -2   6  -1   29.88    1.03 
  -2   6  -1   30.74    1.06 
   2  -6   1   28.91    1.15 
   2  -6   1   30.89    1.01 
   2  -6   1   30.53    1.12 
   2  -6   1   28.42    1.03 
   2  -6   1   29.39    0.99 
  -3   6  -1    0.81    0.31 
  -3   6  -1    0.48    0.29 
  -3   6  -1    0.64    0.26 
  -3   6  -1    0.46    0.30 
  -3   6  -1    0.85    0.24 
   3  -6   1    0.30    0.31 
   3  -6   1    0.28    0.36 
   3  -6   1    0.94    0.34 
   3  -6   1    0.62    0.17 
   3  -6   1    1.40    0.39 
  -4   6  -1    1.11    0.38 
  -4   6  -1    1.78    0.30 
  -4   6  -1    1.85    0.35 
  -4   6  -1    0.39    0.33 
   4  -6   1    1.43    0.33 
   4  -6   1    1.04    0.25 
   4  -6   1    2.32    0.43 
   4  -6   1    1.72    0.51 
   4  -6   1    1.61    0.46 
  -5   6  -1    7.76    0.55 
  -5   6  -1    9.06    0.48 
  -5   6  -1    6.95    0.66 
  -5   6  -1    8.01    0.69 
   5  -6   1    8.56    0.64 
   5  -6   1    7.35    0.55 
   5  -6   1    7.52    0.80 
   5  -6   1    9.53    0.79 
   5  -6   1    8.19    0.71 
  -6   6  -1   21.60    0.86 
  -6   6  -1   19.62    0.97 
  -6   6  -1   19.56    0.98 
  -6   6  -1   20.79    0.73 
   6  -6   1   22.90    1.34 
   6  -6   1   22.10    1.12 
   6  -6   1   21.93    1.11 
   6  -6   1   22.12    0.95 
  -7   6  -1    1.43    0.31 
  -7   6  -1    1.87    0.52 
  -7   6  -1    1.67    0.44 
  -7   6  -1    1.81    0.44 
   7  -6   1    1.61    0.54 
   7  -6   1    1.27    0.52 
   7  -6   1    3.88    0.79 
   7  -6   1    1.47    0.44 
  -8   6  -1    3.25    0.64 
  -8   6  -1    4.05    0.59 
  -8   6  -1    3.63    0.61 
  -8   6  -1    3.59    0.39 
   8  -6   1    4.49    0.87 
   8  -6   1    4.39    0.70 
   8  -6   1    3.91    0.70 
   8  -6   1    2.97    0.57 
  -9   6  -1    8.85    0.91 
  -9   6  -1    8.42    0.86 
  -9   6  -1    8.46    0.84 
   9  -6   1    8.08    1.11 
   9  -6   1    9.38    0.98 
   9  -6   1    8.35    0.88 
   9  -6   1   10.71    1.00 
 -10   6  -1    3.65    0.67 
 -10   6  -1    4.17    0.71 
 -10   6  -1    4.00    0.76 
  10  -6   1    2.50    0.93 
  10  -6   1    4.50    0.80 
  10  -6   1    4.91    0.85 
  10  -6   1    3.53    0.74 
 -11   6  -1    0.48    0.59 
 -11   6  -1    0.21    0.50 
 -11   6  -1    0.36    0.53 
  11  -6   1   -0.92    0.85 
  11  -6   1    1.50    0.74 
  11  -6   1    0.29    0.65 
  13   5  -1    1.04    0.83 
  13   5  -1   -0.98    0.67 
  13   5  -1    0.68    0.42 
 -13  -5   1    0.42    0.61 
 -13  -5   1    1.43    0.54 
 -13  -5   1    1.20    0.50 
  12   5  -1    0.80    0.75 
  12   5  -1    0.49    0.70 
  12   5  -1    1.43    0.39 
 -12  -5   1    1.20    0.52 
 -12  -5   1    0.80    0.46 
 -12  -5   1    1.05    0.49 
  11   5  -1    4.08    0.86 
  11   5  -1    3.70    0.44 
  11   5  -1    4.68    0.86 
 -11  -5   1    3.28    0.66 
 -11  -5   1    4.13    0.66 
 -11  -5   1    3.30    0.52 
  10   5  -1   24.97    1.51 
  10   5  -1   23.73    0.87 
  10   5  -1   23.64    1.44 
 -10  -5   1   24.17    1.24 
 -10  -5   1   22.97    1.16 
 -10  -5   1   23.90    1.04 
   9   5  -1    2.57    0.62 
   9   5  -1    3.54    0.70 
   9   5  -1    4.17    0.36 
   9   5  -1    3.74    0.37 
   9   5  -1    3.15    0.34 
  -9  -5   1    3.76    0.59 
  -9  -5   1    3.78    0.49 
  -9  -5   1    3.72    0.58 
   8   5  -1   28.73    0.99 
   8   5  -1   31.69    1.49 
   8   5  -1   29.15    0.87 
   8   5  -1   31.04    0.86 
   8   5  -1   28.76    0.85 
   8   5  -1   29.04    0.86 
   8   5  -1   30.41    1.44 
  -8  -5   1   29.21    0.77 
  -8  -5   1   28.10    1.22 
  -8  -5   1   29.98    1.10 
  -8  -5   1   28.84    0.77 
  -8  -5   1   30.32    1.23 
   7   5  -1   13.05    0.89 
   7   5  -1   10.07    0.57 
   7   5  -1   11.45    0.43 
   7   5  -1   10.90    0.39 
   7   5  -1   11.08    0.44 
   7   5  -1   11.46    0.40 
  -7  -5   1   11.18    0.74 
  -7  -5   1   11.64    0.31 
  -7  -5   1   12.68    0.64 
  -7  -5   1   11.50    0.31 
  -7  -5   1   10.65    0.76 
   6   5  -1    5.91    0.17 
   6   5  -1    4.62    0.16 
   6   5  -1    5.27    0.57 
   6   5  -1    5.20    0.24 
   6   5  -1    5.44    0.23 
   6   5  -1    5.13    0.42 
   6   5  -1    5.22    0.45 
  -6  -5   1    4.98    0.52 
  -6  -5   1    4.36    0.42 
  -6  -5   1    5.30    0.56 
   5   5  -1    7.15    0.58 
   5   5  -1    6.12    0.49 
   5   5  -1    6.89    0.18 
   5   5  -1    6.86    0.47 
   5   5  -1    6.43    0.18 
   5   5  -1    6.86    0.48 
   5   5  -1    5.94    0.42 
  -5  -5   1    7.17    0.58 
  -5  -5   1    6.53    0.52 
  -5  -5   1    6.73    0.42 
   4   5  -1   10.82    0.53 
   4   5  -1   11.13    0.56 
   4   5  -1   10.57    0.51 
   4   5  -1    9.90    0.57 
  -4  -5   1    9.31    0.55 
  -4  -5   1   10.64    0.65 
  -4  -5   1    9.85    0.59 
   3   5  -1   65.92    1.59 
   3   5  -1   73.40    1.92 
   3   5  -1   74.14    1.96 
   3   5  -1   75.30    1.88 
   3   5  -1   80.52    1.61 
   3   5  -1   74.30    1.88 
   3   5  -1   72.47    1.60 
   3   5  -1   74.53    1.60 
  -3  -5   1   75.35    2.02 
  -3  -5   1   76.08    1.98 
   2   5  -1   19.47    0.66 
   2   5  -1   19.80    0.71 
   2   5  -1   19.10    0.77 
   2   5  -1   18.46    0.52 
   2   5  -1   19.25    0.66 
   2   5  -1   18.31    0.52 
   2   5  -1   18.82    0.54 
   2   5  -1   17.52    0.52 
  -2  -5   1   18.06    0.50 
  -2  -5   1   17.75    0.77 
  -2  -5   1   17.94    0.49 
  -2  -5   1   18.19    0.77 
   1   5  -1  123.43    2.87 
   1   5  -1  129.27    2.89 
   1   5  -1  129.60    2.91 
   1   5  -1  130.39    3.08 
   1   5  -1  131.13    3.04 
   1   5  -1  128.74    2.88 
  -1  -5   1  129.35    3.07 
  -1  -5   1  130.18    2.82 
  -1  -5   1  126.96    2.86 
  -1  -5   1  127.22    2.85 
  -1  -5   1  123.77    2.80 
  -1  -5   1  122.82    3.07 
   0   5  -1  101.12    2.42 
   0   5  -1  102.80    2.21 
   0   5  -1  104.73    2.57 
   0   5  -1   99.99    2.21 
   0   5  -1  100.31    2.41 
   0   5  -1  104.69    2.40 
   0   5  -1  106.64    2.41 
   0   5  -1   99.65    2.55 
   0   5  -1  102.67    2.47 
   0  -5   1  102.89    2.37 
   0  -5   1   98.66    2.55 
   0  -5   1  102.79    2.39 
   0  -5   1  100.51    2.37 
   0  -5   1  104.73    2.40 
  -1   5  -1   87.61    2.16 
  -1   5  -1   89.02    2.28 
  -1   5  -1   86.79    2.13 
  -1   5  -1   84.30    2.13 
  -1   5  -1   85.67    2.13 
  -1   5  -1   87.45    2.13 
   1  -5   1   86.36    2.13 
   1  -5   1   87.81    2.11 
   1  -5   1   81.78    2.24 
   1  -5   1   88.00    2.11 
   1  -5   1   87.59    2.24 
   1  -5   1   84.21    2.12 
  -2   5  -1    4.43    0.48 
  -2   5  -1    4.08    0.40 
  -2   5  -1    3.39    0.37 
  -2   5  -1    4.03    0.36 
  -2   5  -1    3.96    0.39 
  -2   5  -1    4.04    0.39 
  -2   5  -1    3.38    0.39 
   2  -5   1    4.15    0.46 
   2  -5   1    2.90    0.44 
   2  -5   1    3.47    0.35 
   2  -5   1    4.17    0.22 
   2  -5   1    3.57    0.36 
   2  -5   1    3.91    0.37 
   2  -5   1    4.54    0.43 
  -3   5  -1  131.75    3.06 
  -3   5  -1  131.32    3.21 
  -3   5  -1  133.47    3.17 
  -3   5  -1  136.37    3.22 
  -3   5  -1  136.34    3.39 
  -3   5  -1  130.11    3.20 
   3  -5   1  126.03    3.36 
   3  -5   1  130.17    3.22 
   3  -5   1  132.37    3.28 
   3  -5   1  129.49    3.23 
   3  -5   1  132.45    3.00 
   3  -5   1  133.42    3.19 
  -4   5  -1   38.42    1.26 
  -4   5  -1   38.88    1.09 
  -4   5  -1   37.47    1.25 
  -4   5  -1   40.35    1.21 
  -4   5  -1   39.62    1.46 
   4  -5   1   38.81    1.47 
   4  -5   1   40.02    1.32 
   4  -5   1   40.77    1.33 
   4  -5   1   39.38    1.16 
  -5   5  -1    6.49    0.56 
  -5   5  -1    6.58    0.39 
  -5   5  -1    5.84    0.47 
  -5   5  -1    6.45    0.56 
   5  -5   1    6.59    0.58 
   5  -5   1    6.38    0.55 
   5  -5   1    6.66    0.72 
   5  -5   1    5.93    0.59 
  -6   5  -1    4.72    0.32 
  -6   5  -1    4.77    0.39 
  -6   5  -1    5.32    0.57 
  -6   5  -1    4.30    0.56 
   6  -5   1    3.93    0.71 
   6  -5   1    4.38    0.59 
   6  -5   1    3.76    0.54 
   6  -5   1    3.90    0.50 
  -7   5  -1    0.33    0.21 
  -7   5  -1    0.64    0.36 
  -7   5  -1    0.19    0.40 
  -7   5  -1   -0.11    0.40 
   7  -5   1    0.87    0.40 
   7  -5   1    0.40    0.34 
   7  -5   1    0.51    0.45 
   7  -5   1   -0.15    0.54 
  -8   5  -1   14.79    0.93 
  -8   5  -1   13.77    0.87 
  -8   5  -1   15.06    0.92 
  -8   5  -1   14.69    0.59 
   8  -5   1   15.92    1.03 
   8  -5   1   13.59    0.99 
   8  -5   1   15.53    1.03 
   8  -5   1   15.25    1.31 
  -9   5  -1   12.79    0.92 
  -9   5  -1   14.54    1.04 
  -9   5  -1   13.80    0.94 
   9  -5   1   12.44    0.91 
   9  -5   1   14.86    1.03 
   9  -5   1   12.64    1.06 
   9  -5   1   12.09    1.22 
 -10   5  -1    5.04    0.76 
 -10   5  -1    6.04    0.74 
 -10   5  -1    5.50    0.78 
  10  -5   1    4.76    0.79 
  10  -5   1    4.46    0.98 
  10  -5   1    5.74    0.84 
  10  -5   1    4.88    0.79 
 -11   5  -1    0.22    0.45 
 -11   5  -1    0.53    0.53 
 -11   5  -1    0.68    0.52 
  11  -5   1    0.01    0.63 
  11  -5   1    0.52    0.61 
  11  -5   1   -0.01    0.61 
  11  -5   1   -1.10    0.78 
  13   4  -1    0.85    0.44 
  13   4  -1    0.12    0.79 
  13   4  -1    1.32    0.85 
 -13  -4   1   -0.05    0.59 
 -13  -4   1   -0.26    0.40 
  12   4  -1    2.00    0.79 
  12   4  -1    0.53    0.69 
  12   4  -1    1.37    0.43 
 -12  -4   1    2.00    0.52 
 -12  -4   1    1.07    0.42 
 -12  -4   1    2.15    0.67 
  11   4  -1    1.02    0.66 
  11   4  -1    2.48    0.79 
  11   4  -1    0.98    0.36 
 -11  -4   1    2.06    0.50 
 -11  -4   1    1.29    0.49 
 -11  -4   1    1.21    0.44 
  10   4  -1    0.28    0.29 
  10   4  -1    0.98    0.31 
  10   4  -1   -0.14    0.54 
  10   4  -1    0.69    0.56 
 -10  -4   1    0.50    0.39 
 -10  -4   1    0.30    0.47 
 -10  -4   1    0.71    0.34 
   9   4  -1   34.17    1.11 
   9   4  -1   33.50    1.08 
   9   4  -1   35.70    0.99 
   9   4  -1   35.77    1.11 
   9   4  -1   33.83    1.61 
   9   4  -1   33.25    1.63 
  -9  -4   1   36.06    1.37 
  -9  -4   1   33.79    1.40 
  -9  -4   1   33.87    1.22 
   8   4  -1    0.06    0.40 
   8   4  -1    0.03    0.21 
   8   4  -1    0.30    0.23 
   8   4  -1   -0.51    0.43 
   8   4  -1    0.10    0.20 
   8   4  -1    0.17    0.17 
   8   4  -1    0.04    0.19 
   8   4  -1    0.43    0.21 
  -8  -4   1   -0.37    0.35 
  -8  -4   1    0.01    0.08 
  -8  -4   1   -0.44    0.33 
  -8  -4   1   -0.23    0.23 
   7   4  -1   17.70    0.70 
   7   4  -1   18.28    0.57 
   7   4  -1   17.30    0.65 
   7   4  -1   15.85    0.55 
   7   4  -1   18.69    0.60 
   7   4  -1   16.71    0.60 
   7   4  -1   16.02    0.98 
  -7  -4   1   16.19    0.73 
  -7  -4   1   16.79    0.55 
  -7  -4   1   16.64    0.54 
  -7  -4   1   15.81    0.83 
  -7  -4   1   16.86    0.86 
   6   4  -1   17.14    0.67 
   6   4  -1   18.19    0.66 
   6   4  -1   16.74    0.54 
   6   4  -1   17.39    0.70 
   6   4  -1   16.43    0.89 
   6   4  -1   16.76    0.76 
   6   4  -1   16.46    0.49 
   6   4  -1   17.66    0.50 
   6   4  -1   16.97    0.52 
  -6  -4   1   17.08    0.49 
  -6  -4   1   17.00    0.80 
  -6  -4   1   17.66    0.71 
  -6  -4   1   17.63    0.50 
  -6  -4   1   15.65    0.82 
   5   4  -1    0.29    0.11 
   5   4  -1    0.10    0.17 
   5   4  -1    0.25    0.19 
   5   4  -1   -0.07    0.11 
   5   4  -1    0.30    0.21 
   5   4  -1    0.09    0.22 
   5   4  -1   -0.16    0.24 
  -5  -4   1    0.46    0.28 
  -5  -4   1    0.19    0.06 
  -5  -4   1    0.15    0.20 
  -5  -4   1    0.10    0.06 
  -5  -4   1    0.25    0.20 
   4   4  -1    6.75    0.39 
   4   4  -1    5.54    0.50 
   4   4  -1    5.78    0.41 
   4   4  -1    5.99    0.40 
   4   4  -1    6.45    0.18 
   4   4  -1    5.90    0.42 
   4   4  -1    5.94    0.18 
  -4  -4   1    6.28    0.52 
  -4  -4   1    5.45    0.43 
  -4  -4   1    6.71    0.46 
  -4  -4   1    6.24    0.40 
   3   4  -1    8.18    0.42 
   3   4  -1    8.40    0.47 
   3   4  -1    8.13    0.44 
   3   4  -1    7.97    0.38 
  -3  -4   1    7.92    0.45 
  -3  -4   1    8.39    0.48 
  -3  -4   1    7.25    0.48 
  -3  -4   1    8.12    0.52 
  -3  -4   1    7.26    0.42 
   2   4  -1   11.50    0.48 
   2   4  -1   11.93    0.33 
   2   4  -1   12.36    0.53 
   2   4  -1   11.20    0.48 
   2   4  -1   12.19    0.33 
   2   4  -1   10.83    0.32 
   2   4  -1   12.05    0.54 
   2   4  -1   11.95    0.33 
  -2  -4   1   12.27    0.55 
  -2  -4   1   12.06    0.56 
  -2  -4   1   12.68    0.30 
  -2  -4   1   12.74    0.30 
   1   4  -1   80.36    1.99 
   1   4  -1   83.11    2.04 
   1   4  -1   82.88    1.89 
   1   4  -1   83.63    1.87 
   1   4  -1   84.07    1.87 
   1   4  -1   82.42    1.86 
  -1  -4   1   78.98    2.03 
  -1  -4   1   81.38    1.85 
  -1  -4   1   77.92    1.80 
  -1  -4   1   82.07    2.00 
  -1  -4   1   84.17    1.82 
   0   4  -1  216.81    4.70 
   0   4  -1  219.65    4.85 
   0   4  -1  220.79    4.71 
   0   4  -1  226.69    4.87 
   0   4  -1  223.61    4.98 
   0   4  -1  218.52    4.85 
   0   4  -1  219.36    4.87 
   0   4  -1  227.31    4.99 
   0   4  -1  225.13    4.93 
   0  -4   1  222.77    4.85 
   0  -4   1  216.43    4.83 
   0  -4   1  222.26    4.93 
   0  -4   1  223.78    4.84 
   0  -4   1  215.17    4.98 
   0  -4   1  219.50    4.85 
  -1   4  -1   38.46    1.15 
  -1   4  -1   37.31    1.04 
  -1   4  -1   37.56    1.05 
  -1   4  -1   37.14    1.04 
  -1   4  -1   38.80    1.07 
  -1   4  -1   38.27    1.05 
   1  -4   1   34.18    1.11 
   1  -4   1   36.86    1.02 
   1  -4   1   36.77    1.05 
   1  -4   1   39.51    1.04 
   1  -4   1   37.57    1.17 
   1  -4   1   36.99    1.05 
  -2   4  -1   31.27    0.90 
  -2   4  -1   29.86    0.94 
  -2   4  -1   31.55    0.98 
  -2   4  -1   32.09    1.08 
  -2   4  -1   30.81    0.96 
  -2   4  -1   31.68    0.99 
   2  -4   1   31.08    0.99 
   2  -4   1   31.51    0.95 
   2  -4   1   30.26    0.97 
   2  -4   1   33.90    1.05 
   2  -4   1   29.66    1.07 
   2  -4   1   31.64    0.81 
   2  -4   1   31.12    0.95 
  -3   4  -1   43.04    1.24 
  -3   4  -1   42.21    1.26 
  -3   4  -1   43.30    1.21 
  -3   4  -1   44.84    1.28 
  -3   4  -1   41.88    1.39 
  -3   4  -1   42.10    1.12 
  -3   4  -1   41.62    1.26 
   3  -4   1   42.10    1.41 
   3  -4   1   43.46    1.30 
   3  -4   1   41.25    1.24 
   3  -4   1   41.51    1.27 
   3  -4   1   41.74    1.23 
   3  -4   1   42.60    1.16 
  -4   4  -1  150.81    3.57 
  -4   4  -1  152.65    3.76 
  -4   4  -1  147.61    3.32 
  -4   4  -1  142.71    3.54 
  -4   4  -1  152.16    3.56 
  -4   4  -1  150.02    3.42 
   4  -4   1  148.63    3.48 
   4  -4   1  147.29    3.59 
   4  -4   1  144.73    3.56 
   4  -4   1  147.39    3.55 
   4  -4   1  144.24    3.75 
  -5   4  -1    8.97    0.63 
  -5   4  -1    7.15    0.44 
  -5   4  -1    8.04    0.36 
  -5   4  -1    8.38    0.60 
   5  -4   1    9.23    0.60 
   5  -4   1    6.46    0.68 
  -6   4  -1   10.76    0.51 
  -6   4  -1   10.87    0.73 
  -6   4  -1   12.20    0.73 
  -6   4  -1   10.24    0.37 
   6  -4   1   11.54    0.77 
   6  -4   1   13.62    1.00 
   6  -4   1   11.75    0.79 
   6  -4   1   10.33    0.74 
  -7   4  -1    0.04    0.34 
  -7   4  -1    0.28    0.17 
  -7   4  -1   -0.03    0.37 
  -7   4  -1    0.19    0.35 
   7  -4   1    0.85    0.35 
   7  -4   1    0.76    0.40 
   7  -4   1    0.67    0.41 
   7  -4   1    0.21    0.53 
  -8   4  -1   12.63    0.47 
  -8   4  -1   13.83    0.86 
  -8   4  -1   12.31    0.80 
  -8   4  -1   13.20    0.87 
   8  -4   1   14.07    0.95 
   8  -4   1   12.89    0.92 
   8  -4   1   14.99    1.23 
   8  -4   1   12.20    0.92 
  -9   4  -1    6.87    0.75 
  -9   4  -1    7.65    0.74 
  -9   4  -1    8.22    0.80 
   9  -4   1    8.39    0.84 
   9  -4   1    8.24    0.82 
   9  -4   1    7.10    1.00 
   9  -4   1    6.80    0.82 
 -10   4  -1    0.48    0.44 
 -10   4  -1    1.09    0.54 
 -10   4  -1    1.94    0.54 
  10  -4   1    1.87    0.52 
  10  -4   1    1.91    0.81 
  10  -4   1    2.20    0.62 
  10  -4   1    0.81    0.61 
 -11   4  -1    8.68    0.83 
 -11   4  -1    7.45    0.88 
 -11   4  -1    7.83    0.89 
  11  -4   1    9.23    0.99 
  11  -4   1    7.05    0.97 
  11  -4   1    7.70    0.90 
  11  -4   1    8.47    1.21 
 -12   4  -1   -0.15    0.57 
 -12   4  -1    0.32    0.51 
 -12   4  -1    0.87    0.59 
 -12   4  -1    0.40    0.54 
  12  -4   1    0.08    0.61 
  12  -4   1    0.82    0.66 
  12  -4   1    1.03    0.77 
  12  -4   1   -0.46    0.88 
  13   3  -1    3.25    0.99 
  13   3  -1    5.59    0.69 
  13   3  -1    6.47    1.13 
 -13  -3   1    6.79    0.74 
 -13  -3   1    5.82    0.88 
  12   3  -1    3.84    0.56 
  12   3  -1    4.81    0.95 
  12   3  -1    2.07    0.81 
 -12  -3   1    4.38    0.61 
 -12  -3   1    3.83    0.73 
  11   3  -1    5.70    0.58 
  11   3  -1    5.24    0.59 
  11   3  -1    5.68    0.91 
  11   3  -1    6.66    0.92 
 -11  -3   1    6.29    0.81 
 -11  -3   1    5.67    0.60 
 -11  -3   1    6.09    0.64 
  10   3  -1   25.37    1.05 
  10   3  -1   28.69    1.56 
  10   3  -1   27.29    1.57 
  10   3  -1   27.66    1.07 
 -10  -3   1   28.02    1.16 
 -10  -3   1   28.13    1.31 
 -10  -3   1   28.64    1.13 
   9   3  -1    7.73    0.56 
   9   3  -1    5.29    0.83 
   9   3  -1    6.31    0.26 
   9   3  -1    6.52    0.51 
   9   3  -1    6.68    0.56 
   9   3  -1    6.21    0.45 
   9   3  -1    5.67    0.79 
   9   3  -1    6.34    0.27 
  -9  -3   1    5.62    0.54 
  -9  -3   1    6.06    0.47 
  -9  -3   1    6.14    0.60 
  -9  -3   1    6.35    0.70 
   8   3  -1   27.31    0.86 
   8   3  -1   28.52    0.91 
   8   3  -1   26.93    0.92 
   8   3  -1   25.73    0.88 
   8   3  -1   27.04    1.37 
   8   3  -1   27.53    0.76 
   8   3  -1   27.23    0.88 
   8   3  -1   24.21    1.30 
  -8  -3   1   27.55    0.87 
  -8  -3   1   25.89    1.09 
  -8  -3   1   26.08    0.99 
  -8  -3   1   26.48    1.08 
   7   3  -1    3.79    0.28 
   7   3  -1    3.88    0.33 
   7   3  -1    4.48    0.58 
   7   3  -1    3.60    0.35 
   7   3  -1    4.40    0.44 
   7   3  -1    4.98    0.36 
   7   3  -1    4.38    0.35 
   7   3  -1    4.25    0.35 
  -7  -3   1    3.95    0.50 
  -7  -3   1    4.21    0.33 
  -7  -3   1    3.95    0.32 
  -7  -3   1    5.64    0.53 
  -7  -3   1    3.93    0.42 
   6   3  -1  103.31    2.80 
   6   3  -1   99.44    2.33 
   6   3  -1  103.22    2.55 
   6   3  -1  103.43    2.37 
   6   3  -1   99.00    2.37 
   6   3  -1   99.56    2.42 
   6   3  -1  104.16    2.50 
   6   3  -1  106.87    2.34 
   6   3  -1  101.41    2.38 
  -6  -3   1   98.62    2.60 
  -6  -3   1   98.63    2.50 
  -6  -3   1  104.30    2.35 
  -6  -3   1  101.33    2.59 
   5   3  -1    1.35    0.24 
   5   3  -1    1.31    0.25 
   5   3  -1    1.29    0.18 
   5   3  -1    1.35    0.15 
   5   3  -1    1.24    0.17 
   5   3  -1    0.93    0.21 
   5   3  -1    1.02    0.14 
   5   3  -1    1.14    0.33 
   5   3  -1    0.65    0.27 
  -5  -3   1    0.85    0.31 
  -5  -3   1    0.95    0.16 
  -5  -3   1    0.80    0.12 
  -5  -3   1    1.45    0.24 
  -5  -3   1    0.95    0.31 
  -5  -3   1    1.15    0.23 
   4   3  -1    0.26    0.23 
   4   3  -1    0.55    0.11 
   4   3  -1    0.32    0.16 
   4   3  -1    0.79    0.21 
   4   3  -1    0.29    0.11 
   4   3  -1    0.39    0.21 
   4   3  -1    0.67    0.20 
  -4  -3   1    0.77    0.23 
  -4  -3   1    0.57    0.09 
  -4  -3   1    0.45    0.09 
  -4  -3   1    0.35    0.24 
  -4  -3   1   -0.02    0.22 
  -4  -3   1    0.15    0.18 
   3   3  -1   21.87    0.72 
   3   3  -1   22.00    0.67 
   3   3  -1   22.54    0.70 
   3   3  -1   21.93    0.72 
   3   3  -1   22.17    0.51 
   3   3  -1   22.74    0.51 
  -3  -3   1   22.35    0.74 
  -3  -3   1   21.30    0.71 
  -3  -3   1   22.22    0.70 
  -3  -3   1   21.68    0.73 
   2   3  -1  113.99    2.65 
   2   3  -1  113.96    2.61 
   2   3  -1  115.96    2.61 
   2   3  -1  116.14    2.63 
  -2  -3   1  115.34    2.62 
  -2  -3   1  113.72    2.66 
  -2  -3   1  113.68    2.61 
  -2  -3   1  111.20    2.63 
   1   3  -1    5.83    0.23 
   1   3  -1    5.83    0.23 
   1   3  -1    5.77    0.24 
   1   3  -1    5.12    0.35 
   1   3  -1    5.81    0.33 
  -1  -3   1    4.88    0.36 
  -1  -3   1    5.20    0.36 
  -1  -3   1    5.39    0.21 
  -1  -3   1    6.04    0.17 
   0   3  -1  266.76    5.85 
   0   3  -1  265.52    5.77 
   0   3  -1  266.68    5.78 
   0   3  -1  268.41    5.82 
   0   3  -1  271.06    5.87 
   0   3  -1  274.57    5.78 
   0   3  -1  263.99    5.70 
   0  -3   1  264.41    5.83 
   0  -3   1  258.59    5.86 
   0  -3   1  267.76    5.76 
   0  -3   1  270.10    5.77 
   0  -3   1  270.59    5.76 
   0  -3   1  263.46    5.77 
  -1   3  -1   59.14    1.51 
  -1   3  -1   59.48    1.45 
  -1   3  -1   59.56    1.41 
  -1   3  -1   60.24    1.45 
  -1   3  -1   58.94    1.44 
   1  -3   1   56.44    1.51 
   1  -3   1   57.46    1.41 
   1  -3   1   57.29    1.44 
   1  -3   1   52.97    1.49 
   1  -3   1   58.66    1.43 
   1  -3   1   57.24    1.45 
   1  -3   1   58.70    1.42 
  -2   3  -1   37.41    1.15 
  -2   3  -1   37.37    0.97 
  -2   3  -1   36.62    1.06 
  -2   3  -1   38.80    1.08 
  -2   3  -1   36.75    1.06 
   2  -3   1   35.90    1.05 
   2  -3   1   36.66    1.08 
   2  -3   1   37.56    1.05 
   2  -3   1   39.51    1.18 
   2  -3   1   38.41    0.96 
   2  -3   1   39.55    1.06 
  -3   3  -1   47.29    1.34 
  -3   3  -1   47.65    1.34 
  -3   3  -1   47.42    1.17 
  -3   3  -1   50.46    1.47 
  -3   3  -1   48.93    1.32 
  -3   3  -1   46.86    1.33 
   3  -3   1   48.04    1.36 
   3  -3   1   48.33    1.32 
   3  -3   1   48.06    1.35 
   3  -3   1   47.27    1.32 
   3  -3   1   47.33    1.44 
   3  -3   1   47.01    1.28 
  -4   3  -1   40.06    1.34 
  -4   3  -1   40.46    1.21 
  -4   3  -1   39.29    1.21 
  -4   3  -1   38.67    1.06 
  -4   3  -1   40.24    1.22 
  -4   3  -1   40.01    0.98 
  -4   3  -1   41.17    1.21 
   4  -3   1   41.36    1.26 
   4  -3   1   40.02    1.41 
   4  -3   1   41.21    1.22 
   4  -3   1   41.47    1.21 
   4  -3   1   40.96    1.22 
   4  -3   1   37.69    1.20 
  -5   3  -1  106.06    2.68 
  -5   3  -1  105.01    2.32 
  -5   3  -1  103.81    2.65 
  -5   3  -1  106.73    2.44 
  -5   3  -1  109.50    2.67 
   5  -3   1  103.92    2.70 
   5  -3   1  106.46    2.71 
   5  -3   1  107.99    2.66 
   5  -3   1  104.13    2.91 
   5  -3   1  102.28    2.68 
  -6   3  -1    6.36    0.55 
  -6   3  -1    5.94    0.30 
  -6   3  -1    5.33    0.51 
  -6   3  -1    5.22    0.51 
   6  -3   1    6.13    0.54 
   6  -3   1    4.52    0.52 
   6  -3   1    4.52    0.63 
   6  -3   1    4.53    0.52 
  -7   3  -1   45.62    1.50 
  -7   3  -1   47.77    1.12 
  -7   3  -1   44.46    1.49 
  -7   3  -1   45.85    1.49 
   7  -3   1   43.89    1.51 
   7  -3   1   46.17    1.54 
   7  -3   1   47.69    1.84 
   7  -3   1   46.41    1.62 
  -8   3  -1    5.32    0.60 
  -8   3  -1    4.87    0.57 
  -8   3  -1    4.90    0.60 
   8  -3   1    4.79    0.63 
   8  -3   1    4.66    0.62 
   8  -3   1    4.10    0.66 
   8  -3   1    4.98    0.81 
  -9   3  -1    3.51    0.58 
  -9   3  -1    4.72    0.63 
  -9   3  -1    3.82    0.53 
   9  -3   1    5.22    0.85 
   9  -3   1    4.96    0.66 
   9  -3   1    2.92    0.57 
   9  -3   1    3.70    0.66 
 -10   3  -1    5.69    0.64 
 -10   3  -1    5.25    0.71 
 -10   3  -1    5.75    0.73 
  10  -3   1    5.59    0.96 
  10  -3   1    6.51    0.76 
  10  -3   1    5.46    0.86 
  10  -3   1    5.98    0.78 
 -11   3  -1    1.49    0.54 
 -11   3  -1    0.98    0.54 
 -11   3  -1    1.47    0.53 
 -11   3  -1    0.78    0.56 
  11  -3   1    1.66    0.62 
  11  -3   1    0.40    0.81 
  11  -3   1    0.98    0.61 
  11  -3   1    2.45    0.63 
 -12   3  -1   10.21    1.60 
 -12   3  -1   13.98    1.18 
 -12   3  -1   13.15    0.97 
 -12   3  -1   14.90    1.03 
  12  -3   1   12.98    1.29 
  12  -3   1   11.92    1.11 
  12  -3   1   11.56    1.09 
  12  -3   1   13.00    1.50 
  13   2  -1    4.23    0.98 
  13   2  -1    3.45    1.00 
  13   2  -1    4.83    0.70 
 -13  -2   1    5.32    0.86 
 -13  -2   1    5.79    0.70 
  12   2  -1    0.39    0.48 
  12   2  -1   -0.37    0.66 
  12   2  -1    0.32    0.46 
  12   2  -1    0.11    0.71 
 -12  -2   1    0.88    0.56 
 -12  -2   1    0.21    0.39 
  11   2  -1   14.77    1.32 
  11   2  -1   18.81    1.42 
  11   2  -1   15.26    0.93 
  11   2  -1   15.80    0.93 
 -11  -2   1   16.08    0.89 
 -11  -2   1   16.25    1.01 
  10   2  -1    0.19    0.36 
  10   2  -1   -0.11    0.40 
  10   2  -1    0.65    0.37 
  10   2  -1    0.31    0.56 
 -10  -2   1    0.56    0.33 
 -10  -2   1    0.26    0.34 
 -10  -2   1   -0.15    0.41 
 -10  -2   1    0.76    0.36 
   9   2  -1    5.97    0.84 
   9   2  -1    7.51    0.58 
   9   2  -1    6.93    0.83 
   9   2  -1    7.86    0.61 
   9   2  -1    7.20    0.56 
  -9  -2   1    6.36    0.52 
  -9  -2   1    7.52    0.59 
  -9  -2   1    7.01    0.58 
  -9  -2   1    6.25    0.69 
   8   2  -1    8.39    0.83 
   8   2  -1    7.57    0.52 
   8   2  -1    7.91    0.83 
   8   2  -1    6.68    0.51 
   8   2  -1    7.88    0.52 
  -8  -2   1    7.00    0.56 
  -8  -2   1    8.13    0.52 
  -8  -2   1    8.12    0.59 
  -8  -2   1    7.94    0.68 
   7   2  -1  108.15    2.46 
   7   2  -1  103.07    2.35 
   7   2  -1  108.64    2.55 
   7   2  -1  105.47    3.01 
   7   2  -1  107.89    3.00 
   7   2  -1  105.16    2.56 
   7   2  -1  106.01    2.35 
   7   2  -1  108.21    2.57 
   7   2  -1  104.87    2.59 
  -7  -2   1  104.01    2.77 
  -7  -2   1  104.03    2.63 
  -7  -2   1  107.16    2.66 
  -7  -2   1  103.63    2.54 
   6   2  -1   26.65    0.78 
   6   2  -1   26.62    0.80 
   6   2  -1   27.15    0.83 
   6   2  -1   26.11    1.14 
   6   2  -1   26.39    0.85 
   6   2  -1   26.47    0.81 
   6   2  -1   27.25    0.72 
  -6  -2   1   26.19    0.89 
  -6  -2   1   27.39    1.01 
  -6  -2   1   27.99    1.20 
  -6  -2   1   26.73    0.91 
  -6  -2   1   25.78    0.82 
  -6  -2   1   26.97    0.82 
   5   2  -1   60.33    1.54 
   5   2  -1   62.99    1.51 
   5   2  -1   61.78    1.84 
   5   2  -1   64.33    1.70 
   5   2  -1   62.70    1.60 
   5   2  -1   64.34    1.51 
   5   2  -1   63.36    1.54 
   5   2  -1   61.98    1.54 
  -5  -2   1   65.77    1.54 
  -5  -2   1   63.84    1.62 
  -5  -2   1   60.77    1.52 
  -5  -2   1   61.01    1.71 
  -5  -2   1   62.08    1.83 
  -5  -2   1   63.34    1.54 
   4   2  -1   10.27    0.33 
   4   2  -1   11.27    0.60 
   4   2  -1    9.75    0.43 
   4   2  -1   10.78    0.51 
   4   2  -1    9.97    0.41 
   4   2  -1   10.39    0.34 
   4   2  -1   10.11    0.36 
   4   2  -1    9.88    0.38 
  -4  -2   1    9.27    0.41 
  -4  -2   1   10.02    0.53 
  -4  -2   1    9.83    0.36 
  -4  -2   1   10.00    0.52 
  -4  -2   1    9.07    0.44 
   3   2  -1   60.29    1.15 
   3   2  -1   54.10    1.33 
   3   2  -1   52.69    1.31 
   3   2  -1   53.41    1.45 
   3   2  -1   51.53    1.29 
   3   2  -1   52.91    1.36 
   3   2  -1   53.44    1.21 
   3   2  -1   51.66    1.21 
  -3  -2   1   51.20    1.36 
  -3  -2   1   52.90    1.32 
  -3  -2   1   52.27    1.21 
  -3  -2   1   50.10    1.29 
   2   2  -1    9.21    0.23 
   2   2  -1    9.17    0.37 
   2   2  -1    8.96    0.38 
   2   2  -1    9.79    0.36 
   2   2  -1    9.29    0.23 
   2   2  -1    9.54    0.37 
  -2  -2   1    8.93    0.39 
  -2  -2   1    9.19    0.39 
  -2  -2   1    9.44    0.38 
  -2  -2   1    8.89    0.37 
   1   2  -1  150.37    3.57 
   1   2  -1  173.88    3.66 
   1   2  -1  163.69    3.56 
   1   2  -1  172.25    3.57 
   1   2  -1  175.59    3.69 
   1   2  -1  151.32    3.57 
   1   2  -1  171.17    3.66 
   1   2  -1  174.36    3.68 
  -1  -2   1  169.06    3.68 
  -1  -2   1  166.67    3.69 
  -1  -2   1  173.88    3.60 
   0   2  -1  457.11    9.51 
   0   2  -1  394.65    9.60 
   0   2  -1  427.19    9.71 
   0   2  -1  455.14    9.65 
   0   2  -1  462.59    9.54 
   0  -2   1  454.37    9.73 
   0  -2   1  453.81    9.57 
   0  -2   1  444.07    9.67 
   0  -2   1  447.07    9.53 
   0  -2   1  444.29    9.50 
   0  -2   1  448.50    9.72 
  -1   2  -1    1.51    0.21 
  -1   2  -1    0.93    0.17 
  -1   2  -1    0.65    0.17 
  -1   2  -1    0.95    0.18 
  -1   2  -1    0.88    0.15 
  -1   2  -1    1.18    0.17 
   1  -2   1    1.28    0.18 
   1  -2   1    1.51    0.23 
   1  -2   1    1.10    0.18 
   1  -2   1    0.66    0.15 
   1  -2   1    1.10    0.20 
   1  -2   1    1.13    0.20 
  -2   2  -1  229.83    5.08 
  -2   2  -1  223.65    4.99 
  -2   2  -1  230.59    4.88 
  -2   2  -1  225.54    5.00 
  -2   2  -1  227.76    5.00 
  -2   2  -1  226.00    5.00 
   2  -2   1  227.29    4.88 
   2  -2   1  226.97    5.00 
   2  -2   1  230.77    4.99 
   2  -2   1  224.90    5.09 
   2  -2   1  218.38    5.00 
   2  -2   1  227.64    4.99 
  -3   2  -1   10.57    0.32 
  -3   2  -1    9.34    0.45 
  -3   2  -1   10.37    0.57 
  -3   2  -1   10.19    0.50 
  -3   2  -1   11.03    0.51 
   3  -2   1   11.28    0.52 
   3  -2   1   10.48    0.52 
   3  -2   1   11.13    0.50 
   3  -2   1   10.76    0.46 
   3  -2   1    9.85    0.59 
  -4   2  -1  116.98    2.78 
  -4   2  -1  119.24    2.95 
  -4   2  -1  116.04    2.78 
  -4   2  -1  115.58    2.50 
  -4   2  -1  112.91    2.76 
  -4   2  -1  115.45    2.77 
  -4   2  -1  115.70    2.59 
   4  -2   1  116.82    2.77 
   4  -2   1  114.31    2.80 
   4  -2   1  120.45    2.78 
   4  -2   1  115.61    2.97 
   4  -2   1  111.43    2.79 
  -5   2  -1   50.23    1.45 
  -5   2  -1   52.07    1.21 
  -5   2  -1   51.45    1.45 
  -5   2  -1   51.20    1.67 
  -5   2  -1   49.49    1.44 
  -5   2  -1   50.41    1.48 
  -5   2  -1   52.97    1.48 
   5  -2   1   52.53    1.47 
   5  -2   1   51.56    1.50 
   5  -2   1   51.24    1.50 
   5  -2   1   50.78    1.44 
   5  -2   1   51.36    1.70 
  -6   2  -1   96.80    2.47 
  -6   2  -1   96.88    2.54 
  -6   2  -1   98.73    2.48 
  -6   2  -1   98.21    2.13 
  -6   2  -1   97.95    2.51 
   6  -2   1   97.93    2.78 
   6  -2   1  101.40    2.52 
   6  -2   1   93.26    2.63 
   6  -2   1   98.21    2.54 
   6  -2   1   93.84    2.53 
  -7   2  -1    1.47    0.35 
  -7   2  -1    1.63    0.40 
  -7   2  -1    1.68    0.34 
   7  -2   1    2.11    0.45 
   7  -2   1    1.76    0.45 
   7  -2   1    1.37    0.39 
   7  -2   1    2.20    0.55 
  -8   2  -1   30.61    1.25 
  -8   2  -1   29.70    1.17 
  -8   2  -1   32.50    1.19 
   8  -2   1   31.69    1.55 
   8  -2   1   30.60    1.21 
   8  -2   1   32.79    1.28 
   8  -2   1   32.80    1.47 
  -9   2  -1    2.91    0.47 
  -9   2  -1    2.63    0.46 
  -9   2  -1    2.50    0.54 
   9  -2   1    3.48    0.66 
   9  -2   1    2.85    0.61 
   9  -2   1    2.83    0.54 
   9  -2   1    2.80    0.55 
 -10   2  -1    1.23    0.51 
 -10   2  -1    1.55    0.44 
 -10   2  -1    1.12    0.48 
 -10   2  -1    1.39    0.42 
  10  -2   1    1.37    0.58 
  10  -2   1    0.97    0.56 
  10  -2   1    1.33    0.52 
  10  -2   1    2.16    0.57 
 -11   2  -1   31.06    1.29 
 -11   2  -1   33.21    1.31 
 -11   2  -1   31.61    1.51 
 -11   2  -1   34.07    1.46 
  11  -2   1   30.12    1.88 
  11  -2   1   32.60    1.72 
  11  -2   1   34.95    1.53 
  11  -2   1   33.14    1.51 
 -12   2  -1    1.56    0.60 
 -12   2  -1    1.32    0.49 
 -12   2  -1    1.52    0.50 
  12  -2   1    2.45    0.84 
  12  -2   1    1.49    0.61 
  12  -2   1    0.58    0.86 
  12  -2   1    1.84    0.65 
  13   1  -1    0.12    0.84 
  13   1  -1    1.10    0.52 
  13   1  -1    0.69    0.61 
  13   1  -1    2.40    0.88 
 -13  -1   1    0.64    0.64 
 -13  -1   1    0.58    0.47 
  12   1  -1    0.38    0.44 
  12   1  -1   -0.13    0.69 
  12   1  -1    0.69    0.53 
  12   1  -1    0.43    0.70 
 -12  -1   1    1.08    0.57 
 -12  -1   1    0.53    0.42 
  11   1  -1    4.18    0.58 
  11   1  -1    3.78    0.84 
  11   1  -1    4.76    0.87 
  11   1  -1    3.61    0.60 
 -11  -1   1    3.95    0.56 
 -11  -1   1    5.25    0.74 
  10   1  -1   26.74    1.58 
  10   1  -1   25.68    1.54 
  10   1  -1   27.45    1.15 
  10   1  -1   28.86    1.18 
 -10  -1   1   28.92    0.86 
 -10  -1   1   27.75    1.11 
 -10  -1   1   30.35    1.34 
 -10  -1   1   27.83    1.13 
   9   1  -1    5.80    0.82 
   9   1  -1    6.51    0.58 
   9   1  -1    6.12    0.54 
   9   1  -1    6.61    0.61 
   9   1  -1    6.65    0.81 
  -9  -1   1    4.67    0.62 
  -9  -1   1    6.67    0.58 
  -9  -1   1    6.13    0.58 
  -9  -1   1    6.73    0.41 
  -9  -1   1    5.64    0.38 
  -9  -1   1    7.24    0.53 
   8   1  -1    2.70    0.41 
   8   1  -1    3.53    0.43 
   8   1  -1    2.79    0.61 
   8   1  -1    2.40    0.57 
  -8  -1   1    3.29    0.31 
  -8  -1   1    3.32    0.39 
  -8  -1   1    3.18    0.41 
  -8  -1   1    3.72    0.41 
  -8  -1   1    1.87    0.44 
  -8  -1   1    3.06    0.28 
   7   1  -1    2.75    0.34 
   7   1  -1    2.90    0.55 
   7   1  -1    2.39    0.34 
   7   1  -1    2.66    0.36 
   7   1  -1    2.18    0.31 
   7   1  -1    2.11    0.50 
  -7  -1   1    2.49    0.35 
  -7  -1   1    2.56    0.42 
  -7  -1   1    2.44    0.39 
  -7  -1   1    2.89    0.27 
  -7  -1   1    2.24    0.35 
  -7  -1   1    2.13    0.23 
   6   1  -1   56.68    1.45 
   6   1  -1   52.85    1.74 
   6   1  -1   55.52    1.79 
   6   1  -1   55.83    1.19 
   6   1  -1   52.81    1.47 
   6   1  -1   52.99    1.44 
   6   1  -1   54.64    1.19 
   6   1  -1   53.74    1.46 
  -6  -1   1   53.59    1.49 
  -6  -1   1   53.40    1.33 
  -6  -1   1   52.37    1.45 
  -6  -1   1   53.98    1.59 
  -6  -1   1   55.33    1.34 
  -6  -1   1   54.07    1.46 
   5   1  -1    2.37    0.42 
   5   1  -1    2.47    0.27 
   5   1  -1    3.19    0.29 
   5   1  -1    3.25    0.28 
   5   1  -1    3.21    0.22 
   5   1  -1    3.24    0.43 
   5   1  -1    3.39    0.37 
   5   1  -1    3.01    0.29 
   5   1  -1    3.58    0.17 
  -5  -1   1    2.00    0.26 
  -5  -1   1    2.60    0.21 
  -5  -1   1    2.51    0.20 
  -5  -1   1    2.96    0.27 
  -5  -1   1    2.51    0.30 
  -5  -1   1    2.84    0.21 
  -5  -1   1    2.92    0.38 
  -5  -1   1    1.88    0.33 
   4   1  -1  114.49    2.59 
   4   1  -1  110.39    2.58 
   4   1  -1  112.01    2.83 
   4   1  -1  117.24    2.58 
   4   1  -1  114.62    2.54 
   4   1  -1  115.74    2.60 
   4   1  -1  113.76    2.69 
  -4  -1   1  113.65    2.54 
  -4  -1   1  108.29    2.51 
  -4  -1   1  117.33    2.52 
  -4  -1   1  114.30    2.70 
  -4  -1   1  114.08    2.64 
  -4  -1   1  113.11    2.59 
  -4  -1   1  115.35    2.59 
  -4  -1   1  114.17    2.84 
   3   1  -1   12.66    0.47 
   3   1  -1   11.68    0.38 
   3   1  -1   12.03    0.56 
   3   1  -1   12.69    0.38 
   3   1  -1   12.09    0.42 
   3   1  -1   12.66    0.44 
   3   1  -1   12.21    0.40 
  -3  -1   1   12.52    0.51 
  -3  -1   1   12.96    0.53 
  -3  -1   1   12.12    0.40 
  -3  -1   1   12.83    0.34 
  -3  -1   1   11.71    0.33 
  -3  -1   1   12.56    0.45 
  -3  -1   1   11.99    0.40 
  -3  -1   1   12.35    0.41 
   2   1  -1   28.29    0.70 
   2   1  -1   28.37    0.69 
   2   1  -1   28.98    0.73 
   2   1  -1   29.01    0.78 
   2   1  -1   29.57    0.67 
   2   1  -1   30.03    0.75 
   2   1  -1   28.34    0.66 
   2   1  -1   29.16    0.83 
  -2  -1   1   29.24    0.70 
  -2  -1   1   29.03    0.73 
  -2  -1   1   29.19    0.83 
  -2  -1   1   28.49    0.75 
  -2  -1   1   29.20    0.79 
   1   1  -1   -0.01    0.05 
   1   1  -1    0.01    0.04 
   1   1  -1    0.00    0.02 
   1   1  -1   -0.07    0.04 
   1   1  -1    0.10    0.05 
   1   1  -1    0.12    0.07 
   1   1  -1    0.06    0.05 
   1   1  -1   -0.01    0.02 
  -1  -1   1   -0.01    0.01 
   0   1  -1   -0.45    0.04 
   0   1  -1   -0.39    0.01 
   0   1  -1   -0.35    0.02 
   0   1  -1   -0.35    0.03 
   0   1  -1   -0.35    0.03 
   0   1  -1   -0.39    0.03 
   0  -1   1   -0.39    0.04 
   0  -1   1   -0.37    0.04 
   0  -1   1   -0.38    0.02 
   0  -1   1   -0.32    0.04 
   0  -1   1   -0.41    0.06 
   0  -1   1   -0.34    0.05 
   0  -1   1   -0.35    0.02 
   0  -1   1   -0.39    0.02 
  -1   1  -1  888.08   19.60 
  -1   1  -1  896.54   19.36 
   1  -1   1  977.32   19.67 
   1  -1   1  815.27   19.47 
   1  -1   1  935.75   19.86 
  -2   1  -1  192.10    4.21 
  -2   1  -1  186.97    4.20 
  -2   1  -1  192.85    4.30 
  -2   1  -1  197.35    4.11 
  -2   1  -1  193.77    4.21 
  -2   1  -1  190.52    4.20 
   2  -1   1  190.94    4.08 
   2  -1   1  191.11    4.21 
   2  -1   1  197.46    4.22 
   2  -1   1  187.20    4.21 
   2  -1   1  184.67    4.30 
   2  -1   1  190.66    4.20 
  -3   1  -1   53.67    1.34 
  -3   1  -1   52.40    1.34 
  -3   1  -1   55.05    1.36 
  -3   1  -1   50.85    1.35 
  -3   1  -1   53.98    1.49 
   3  -1   1   52.57    1.35 
   3  -1   1   53.78    1.35 
   3  -1   1   52.95    1.48 
   3  -1   1   52.96    1.36 
   3  -1   1   51.57    1.36 
  -4   1  -1    9.20    0.50 
  -4   1  -1    9.61    0.59 
  -4   1  -1    8.79    0.25 
  -4   1  -1    8.92    0.48 
  -4   1  -1    8.15    0.45 
  -4   1  -1    7.95    0.46 
   4  -1   1    9.08    0.47 
   4  -1   1    8.52    0.49 
   4  -1   1    9.50    0.57 
   4  -1   1    8.48    0.49 
   4  -1   1    8.52    0.45 
  -5   1  -1    4.00    0.36 
  -5   1  -1    4.53    0.43 
  -5   1  -1    4.40    0.51 
  -5   1  -1    4.51    0.42 
  -5   1  -1    4.43    0.38 
  -5   1  -1    4.02    0.38 
   5  -1   1    4.17    0.41 
   5  -1   1    2.89    0.49 
   5  -1   1    3.95    0.40 
   5  -1   1    3.91    0.37 
   5  -1   1    3.88    0.41 
  -6   1  -1  102.91    2.53 
  -6   1  -1  101.27    2.63 
  -6   1  -1  101.31    2.53 
  -6   1  -1  107.60    2.60 
   6  -1   1  102.41    2.90 
   6  -1   1  104.46    2.58 
   6  -1   1  101.53    2.60 
   6  -1   1  101.23    2.59 
  -7   1  -1    0.42    0.30 
  -7   1  -1    0.22    0.29 
  -7   1  -1    0.25    0.27 
  -7   1  -1    0.74    0.34 
   7  -1   1    0.57    0.30 
   7  -1   1    0.23    0.31 
   7  -1   1    0.36    0.31 
   7  -1   1    1.15    0.46 
  -8   1  -1   42.21    1.49 
  -8   1  -1   41.66    1.40 
  -8   1  -1   43.30    1.31 
  -8   1  -1   43.20    1.33 
  -8   1  -1   40.65    1.29 
   8  -1   1   40.33    1.43 
   8  -1   1   40.64    1.75 
   8  -1   1   39.31    1.41 
   8  -1   1   41.08    1.65 
   8  -1   1   45.57    1.58 
  -9   1  -1    4.65    0.53 
  -9   1  -1    4.35    0.54 
  -9   1  -1    4.01    0.50 
  -9   1  -1    3.89    0.59 
   9  -1   1    4.08    0.57 
   9  -1   1    3.99    0.68 
   9  -1   1    4.86    0.59 
   9  -1   1    4.34    0.74 
 -10   1  -1    0.71    0.36 
 -10   1  -1    1.24    0.51 
 -10   1  -1    1.46    0.46 
 -10   1  -1    1.39    0.38 
  10  -1   1    1.00    0.46 
  10  -1   1    1.27    0.59 
  10  -1   1    1.00    0.69 
  10  -1   1    1.23    0.48 
 -11   1  -1    1.29    0.41 
 -11   1  -1    1.73    0.52 
 -11   1  -1    1.84    0.59 
 -11   1  -1    1.67    0.45 
  11  -1   1    1.88    0.54 
  11  -1   1    1.20    0.52 
  11  -1   1    0.61    0.66 
  11  -1   1    1.42    0.73 
 -12   1  -1   24.67    1.39 
 -12   1  -1   22.31    1.14 
  12  -1   1   22.21    1.27 
  12  -1   1   22.69    1.57 
  12  -1   1   20.58    1.25 
  12  -1   1   20.46    1.71 
  13  -1   1    2.25    0.86 
  13  -1   1    2.30    0.67 
  13  -1   1    2.24    0.70 
  13   0  -1    1.78    0.98 
  13   0  -1    2.05    0.69 
  13   0  -1    3.31    0.96 
  13   0  -1    3.22    0.72 
 -13   0   1    3.25    0.59 
 -13   0   1    4.23    0.72 
  12   0  -1    2.41    0.60 
  12   0  -1    2.49    0.80 
  12   0  -1    1.74    0.55 
  12   0  -1    2.05    0.89 
 -12   0   1    2.43    0.52 
 -12   0   1    2.65    0.68 
  11   0  -1    0.58    0.63 
  11   0  -1    0.50    0.68 
  11   0  -1    0.23    0.44 
  11   0  -1    0.60    0.47 
 -11   0   1    0.88    0.33 
 -11   0   1    0.39    0.46 
 -11   0   1    1.25    0.52 
 -11   0   1    0.64    0.40 
  10   0  -1    0.38    0.53 
  10   0  -1    0.98    0.45 
  10   0  -1    1.18    0.66 
  10   0  -1    0.87    0.43 
 -10   0   1    0.43    0.48 
 -10   0   1    0.24    0.37 
 -10   0   1    0.25    0.37 
 -10   0   1    0.26    0.28 
   9   0  -1    9.10    0.95 
   9   0  -1   10.37    0.70 
   9   0  -1    9.28    0.73 
   9   0  -1   10.13    1.00 
   9   0  -1    9.60    0.72 
  -9   0   1   10.44    0.60 
  -9   0   1    9.67    0.56 
  -9   0   1   11.05    0.75 
  -9   0   1   10.82    0.68 
  -9   0   1   10.27    0.74 
   8   0  -1    6.82    0.59 
   8   0  -1    8.19    0.64 
   8   0  -1    8.91    0.89 
   8   0  -1    8.30    0.86 
   8   0  -1    7.82    0.59 
  -8   0   1    8.99    0.54 
  -8   0   1    8.87    0.58 
  -8   0   1    7.23    0.67 
  -8   0   1    7.28    0.50 
  -8   0   1    8.33    0.59 
   7   0  -1   73.97    2.37 
   7   0  -1   73.95    2.31 
   7   0  -1   74.69    1.99 
   7   0  -1   76.92    2.04 
   7   0  -1   72.45    2.00 
  -7   0   1   73.95    1.99 
  -7   0   1   77.14    2.13 
  -7   0   1   73.38    1.89 
  -7   0   1   77.91    1.91 
  -7   0   1   78.37    2.02 
   6   0  -1   37.46    1.42 
   6   0  -1   36.70    1.16 
   6   0  -1   38.04    1.11 
   6   0  -1   35.57    1.36 
   6   0  -1   37.67    1.11 
   6   0  -1   37.40    1.14 
  -6   0   1   33.89    1.10 
  -6   0   1   36.47    1.05 
  -6   0   1   36.22    1.21 
  -6   0   1   35.61    1.11 
  -6   0   1   36.00    1.04 
   5   0  -1   35.08    1.06 
   5   0  -1   35.50    1.08 
   5   0  -1   34.75    1.06 
   5   0  -1   35.29    1.04 
   5   0  -1   36.29    1.03 
   5   0  -1   35.05    1.26 
   5   0  -1   37.00    1.32 
  -5   0   1   35.87    1.27 
  -5   0   1   35.74    1.04 
  -5   0   1   35.81    0.99 
  -5   0   1   33.77    1.11 
  -5   0   1   35.13    1.04 
  -5   0   1   35.39    1.05 
  -5   0   1   36.21    0.84 
  -5   0   1   35.90    1.00 
   4   0  -1   40.08    1.10 
   4   0  -1   39.56    1.09 
   4   0  -1   40.92    1.08 
   4   0  -1   38.83    1.29 
   4   0  -1   39.74    1.09 
   4   0  -1   41.35    0.89 
   4   0  -1   40.20    1.14 
   4   0  -1   40.23    1.27 
  -4   0   1   39.94    1.05 
  -4   0   1   40.11    1.09 
  -4   0   1   40.97    1.10 
  -4   0   1   40.06    1.10 
  -4   0   1   41.05    1.06 
  -4   0   1   40.26    1.14 
  -4   0   1   41.19    1.26 
  -4   0   1   40.53    0.93 
   3   0  -1  449.29    9.85 
   3   0  -1  453.84    9.99 
   3   0  -1  455.87    9.82 
   3   0  -1  455.20    9.98 
   3   0  -1  454.78    9.86 
   3   0  -1  447.24    9.83 
   3   0  -1  460.26    9.81 
  -3   0   1  462.91    9.86 
  -3   0   1  471.76    9.80 
  -3   0   1  457.47    9.82 
  -3   0   1  457.36    9.80 
  -3   0   1  468.61    9.83 
  -3   0   1  457.02    9.99 
  -3   0   1  455.19    9.82 
   2   0  -1   89.44    1.99 
   2   0  -1   90.16    2.12 
   2   0  -1   85.68    2.10 
   2   0  -1   91.25    2.01 
   2   0  -1   89.62    2.00 
   2   0  -1   87.77    1.99 
   2   0  -1   84.55    1.92 
   2   0  -1   90.07    2.03 
  -2   0   1   88.43    1.98 
  -2   0   1   88.93    1.99 
  -2   0   1   87.80    1.98 
  -2   0   1   90.53    2.12 
  -2   0   1   88.84    2.03 
  -2   0   1   88.84    1.93 
  -2   0   1   88.66    2.00 
   1   0  -1   -0.37    0.04 
   1   0  -1   -0.34    0.03 
   1   0  -1   -0.37    0.02 
   1   0  -1   -0.33    0.03 
   1   0  -1   -0.31    0.04 
   1   0  -1   -0.32    0.08 
   1   0  -1   -0.35    0.03 
   1   0  -1   -0.37    0.04 
  -1   0   1   -0.30    0.05 
  -1   0   1   -0.36    0.03 
  -1   0   1   -0.36    0.05 
  -1   0   1   -0.35    0.05 
  -1   0   1   -0.35    0.04 
  -1   0   1   -0.32    0.04 
  -1   0   1   -0.34    0.04 
  -1   0   1   -0.40    0.05 
   0   0  -1    0.00    0.01 
   0   0  -1   -0.01    0.01 
   0   0  -1    0.00    0.01 
   0   0  -1    0.00    0.00 
   0   0  -1    0.01    0.01 
   0   0  -1   -0.01    0.01 
   0   0  -1    0.01    0.01 
   0   0   1    0.00    0.01 
   0   0   1    0.00    0.01 
   0   0   1   -0.01    0.01 
   0   0   1    0.00    0.00 
   0   0   1    0.00    0.01 
   0   0   1    0.00    0.00 
   0   0   1   -0.01    0.01 
  -1   0  -1   -0.03    0.04 
  -1   0  -1    0.01    0.03 
  -1   0  -1   -0.01    0.04 
  -1   0  -1   -0.02    0.04 
  -1   0  -1   -0.03    0.05 
   1   0   1    0.00    0.02 
   1   0   1    0.03    0.04 
   1   0   1   -0.05    0.05 
   1   0   1   -0.03    0.03 
   1   0   1    0.03    0.04 
  -2   0  -1  500.97   10.92 
  -2   0  -1  496.88   10.77 
  -2   0  -1  508.53   10.73 
  -2   0  -1  510.97   10.84 
  -2   0  -1  505.82   10.86 
  -2   0  -1  497.43   10.72 
   2   0   1  512.88   10.93 
   2   0   1  488.98   10.84 
   2   0   1  494.58   10.83 
   2   0   1  515.97   10.82 
   2   0   1  496.65   10.87 
  -3   0  -1    0.40    0.16 
  -3   0  -1    0.31    0.21 
  -3   0  -1    0.32    0.19 
  -3   0  -1    0.35    0.17 
  -3   0  -1    0.28    0.17 
  -3   0  -1    0.52    0.17 
   3   0   1    0.85    0.21 
   3   0   1    0.43    0.07 
   3   0   1    0.83    0.17 
   3   0   1    0.16    0.17 
   3   0   1    0.45    0.17 
   3   0   1    0.50    0.17 
  -4   0  -1   72.95    1.75 
  -4   0  -1   68.46    1.74 
  -4   0  -1   74.26    1.80 
  -4   0  -1   74.09    1.80 
  -4   0  -1   72.63    1.85 
  -4   0  -1   74.38    1.99 
   4   0   1   75.88    1.78 
   4   0   1   72.42    1.80 
   4   0   1   68.93    1.98 
   4   0   1   72.95    1.57 
   4   0   1   73.22    1.79 
   4   0   1   76.43    1.79 
  -5   0  -1   66.62    1.76 
  -5   0  -1   63.80    1.62 
  -5   0  -1   67.62    1.93 
  -5   0  -1   65.59    1.61 
  -5   0  -1   63.21    1.67 
   5   0   1   65.04    1.67 
   5   0   1   63.57    1.93 
   5   0   1   66.29    1.70 
   5   0   1   63.52    1.65 
   5   0   1   61.82    1.66 
  -6   0  -1    2.82    0.35 
  -6   0  -1    2.41    0.30 
  -6   0  -1    3.30    0.42 
  -6   0  -1    3.72    0.36 
  -6   0  -1    3.24    0.33 
   6   0   1    3.43    0.52 
   6   0   1    3.06    0.37 
   6   0   1    3.24    0.36 
   6   0   1    3.26    0.38 
   6   0   1    3.20    0.35 
  -7   0  -1   26.94    0.89 
  -7   0  -1   25.52    0.89 
  -7   0  -1   25.95    0.86 
  -7   0  -1   25.74    1.04 
  -7   0  -1   26.64    0.96 
   7   0   1   24.63    0.94 
   7   0   1   27.23    0.98 
   7   0   1   27.38    1.00 
   7   0   1   27.23    1.27 
  -8   0  -1    1.51    0.43 
  -8   0  -1    0.74    0.32 
  -8   0  -1    0.51    0.26 
  -8   0  -1    1.15    0.30 
  -8   0  -1    0.83    0.29 
   8   0   1    0.57    0.31 
   8   0   1    0.97    0.35 
   8   0   1    1.12    0.52 
   8   0   1    0.19    0.31 
  -9   0  -1    2.63    0.37 
  -9   0  -1    2.66    0.45 
  -9   0  -1    2.23    0.39 
  -9   0  -1    1.88    0.49 
  -9   0  -1    1.51    0.34 
   9   0   1    2.22    0.62 
   9   0   1    1.17    0.41 
   9   0   1    1.21    0.55 
   9   0   1    2.16    0.45 
   9   0   1    2.80    0.46 
 -10   0  -1    0.20    0.37 
 -10   0  -1    0.22    0.46 
 -10   0  -1    0.99    0.33 
 -10   0  -1    0.48    0.34 
  10   0   1    0.02    0.46 
  10   0   1    0.61    0.42 
  10   0   1    0.53    0.54 
  10   0   1    0.27    0.39 
 -11   0  -1   -0.22    0.44 
 -11   0  -1    0.27    0.30 
 -11   0  -1    0.78    0.37 
 -11   0  -1    0.61    0.50 
  11   0   1    0.36    0.50 
  11   0   1    0.18    0.65 
  11   0   1    0.02    0.55 
  11   0   1    0.67    0.52 
 -12   0  -1    0.32    0.45 
 -12   0  -1    1.33    0.49 
  12   0   1    0.99    0.51 
  12   0   1    0.05    0.77 
  12   0   1    1.53    0.71 
  12   0   1    0.84    0.52 
 -13   0  -1    2.67    0.75 
 -13   0  -1    2.11    0.56 
  13   0   1    0.21    0.86 
  13   0   1    2.38    0.65 
  13   0   1    2.61    0.67 
  13   0   1    3.39    0.91 
  13  -1  -1    0.07    0.73 
  13  -1  -1    0.50    0.60 
  13  -1  -1    0.04    0.54 
  12  -1  -1    8.26    0.87 
  12  -1  -1    9.21    1.17 
  12  -1  -1    8.58    0.95 
  12  -1  -1    6.41    1.11 
 -12   1   1   11.46    1.06 
 -12   1   1    9.55    0.86 
  11  -1  -1    0.66    0.74 
  11  -1  -1    1.37    0.52 
  11  -1  -1    1.03    0.68 
  11  -1  -1    1.07    0.52 
 -11   1   1    1.44    0.57 
 -11   1   1    1.45    0.41 
 -11   1   1    1.50    0.52 
 -11   1   1    1.37    0.46 
  10  -1  -1   15.75    1.35 
  10  -1  -1   16.13    0.99 
  10  -1  -1   18.11    1.27 
  10  -1  -1   16.99    1.00 
 -10   1   1   17.34    0.85 
 -10   1   1   15.60    0.94 
 -10   1   1   18.37    0.92 
 -10   1   1   16.81    1.04 
   9  -1  -1    3.08    0.52 
   9  -1  -1    2.95    0.65 
   9  -1  -1    3.11    0.64 
   9  -1  -1    3.38    0.57 
  -9   1   1    3.27    0.49 
  -9   1   1    3.10    0.44 
  -9   1   1    3.26    0.45 
  -9   1   1    3.12    0.56 
  -9   1   1    2.79    0.49 
   8  -1  -1   20.23    1.15 
   8  -1  -1   20.48    0.95 
   8  -1  -1   20.14    0.94 
   8  -1  -1   20.77    0.90 
   8  -1  -1   19.24    1.15 
  -8   1   1   18.53    0.82 
  -8   1   1   19.62    0.97 
  -8   1   1   18.55    0.86 
  -8   1   1   20.41    0.91 
  -8   1   1   19.49    0.82 
   7  -1  -1   57.63    1.67 
   7  -1  -1   56.12    1.64 
   7  -1  -1   55.91    1.68 
   7  -1  -1   54.19    1.90 
   7  -1  -1   59.66    2.02 
  -7   1   1   58.85    1.61 
  -7   1   1   55.79    1.58 
  -7   1   1   56.63    1.65 
  -7   1   1   58.52    1.74 
   6  -1  -1   12.19    0.57 
   6  -1  -1   13.11    0.81 
   6  -1  -1   13.10    0.87 
   6  -1  -1   12.81    0.66 
   6  -1  -1   12.75    0.62 
  -6   1   1   12.23    0.58 
  -6   1   1   13.16    0.61 
  -6   1   1   13.59    0.65 
  -6   1   1   13.26    0.68 
   5  -1  -1    0.27    0.32 
   5  -1  -1    0.05    0.26 
   5  -1  -1    0.65    0.28 
   5  -1  -1    1.24    0.46 
   5  -1  -1    0.21    0.25 
   5  -1  -1    0.54    0.27 
  -5   1   1    0.85    0.26 
  -5   1   1    1.14    0.25 
  -5   1   1    0.58    0.08 
  -5   1   1    0.50    0.05 
  -5   1   1    0.47    0.26 
  -5   1   1    0.66    0.23 
  -5   1   1    0.71    0.26 
  -5   1   1    0.00    0.30 
   4  -1  -1    3.15    0.34 
   4  -1  -1    3.79    0.34 
   4  -1  -1    3.38    0.30 
   4  -1  -1    3.26    0.40 
   4  -1  -1    3.70    0.32 
   4  -1  -1    3.59    0.44 
  -4   1   1    3.60    0.41 
  -4   1   1    3.58    0.30 
  -4   1   1    3.92    0.16 
  -4   1   1    3.98    0.33 
  -4   1   1    4.28    0.17 
  -4   1   1    3.38    0.33 
  -4   1   1    3.24    0.32 
  -4   1   1    4.22    0.33 
   3  -1  -1   92.53    2.25 
   3  -1  -1   98.86    2.26 
   3  -1  -1   92.50    2.33 
   3  -1  -1   96.72    2.11 
   3  -1  -1   97.31    2.40 
   3  -1  -1   96.44    2.24 
  -3   1   1   96.40    2.11 
  -3   1   1   94.17    2.24 
  -3   1   1   93.65    2.24 
  -3   1   1   94.07    2.23 
  -3   1   1   96.87    2.39 
  -3   1   1   99.35    2.25 
  -3   1   1   95.14    2.24 
   2  -1  -1   28.13    0.77 
   2  -1  -1   28.22    0.68 
   2  -1  -1   29.07    0.77 
   2  -1  -1   27.69    0.78 
   2  -1  -1   26.49    0.82 
   2  -1  -1   27.54    0.77 
   2  -1  -1   27.35    0.88 
  -2   1   1   28.42    0.78 
  -2   1   1   29.20    0.76 
  -2   1   1   27.71    0.77 
  -2   1   1   27.63    0.68 
  -2   1   1   27.86    0.83 
  -2   1   1   28.38    0.87 
  -2   1   1   27.61    0.76 
  -2   1   1   28.62    0.78 
   1  -1  -1  830.08   20.04 
   1  -1  -1  886.76   20.40 
   1  -1  -1 1000.00   20.30 
   1  -1  -1  967.07   20.13 
  -1   1   1  893.03   20.03 
  -1   1   1  981.92   20.06 
   0  -1  -1   -0.03    0.04 
   0  -1  -1    0.05    0.04 
   0  -1  -1    0.03    0.04 
   0  -1  -1   -0.03    0.04 
   0  -1  -1    0.03    0.04 
   0  -1  -1   -0.01    0.04 
   0  -1  -1   -0.03    0.02 
   0   1   1   -0.02    0.03 
   0   1   1   -0.02    0.02 
   0   1   1   -0.02    0.04 
   0   1   1   -0.04    0.03 
   0   1   1    0.04    0.04 
   0   1   1    0.04    0.05 
   0   1   1    0.01    0.02 
  -1  -1  -1   -0.99    0.03 
  -1  -1  -1   -0.98    0.01 
  -1  -1  -1   -0.99    0.02 
   1   1   1   -1.01    0.02 
   1   1   1   -0.92    0.04 
   1   1   1   -0.98    0.04 
   1   1   1   -0.98    0.03 
   1   1   1   -0.98    0.02 
   1   1   1   -1.00    0.04 
   1   1   1   -1.00    0.02 
  -2  -1  -1   44.54    1.03 
  -2  -1  -1   44.93    1.00 
  -2  -1  -1   43.49    0.99 
  -2  -1  -1   42.95    1.10 
  -2  -1  -1   43.73    1.03 
  -2  -1  -1   43.25    1.04 
   2   1   1   43.52    1.09 
   2   1   1   44.42    1.03 
   2   1   1   42.75    1.04 
   2   1   1   44.76    1.05 
   2   1   1   45.03    1.02 
   2   1   1   42.89    1.02 
   2   1   1   42.43    1.19 
   2   1   1   43.25    1.03 
  -3  -1  -1   35.95    1.08 
  -3  -1  -1   35.57    0.89 
  -3  -1  -1   35.02    0.85 
  -3  -1  -1   36.97    0.86 
  -3  -1  -1   35.28    0.88 
  -3  -1  -1   34.82    0.97 
  -3  -1  -1   34.70    0.89 
   3   1   1   33.94    0.86 
   3   1   1   35.56    0.84 
   3   1   1   33.83    0.87 
   3   1   1   35.70    0.97 
   3   1   1   34.89    0.91 
   3   1   1   35.62    0.88 
   3   1   1   35.47    0.90 
   3   1   1   34.50    0.87 
   3   1   1   35.57    1.08 
  -4  -1  -1   42.95    1.30 
  -4  -1  -1   42.85    1.10 
  -4  -1  -1   42.18    1.08 
  -4  -1  -1   43.34    1.04 
  -4  -1  -1   41.52    1.03 
  -4  -1  -1   42.02    1.10 
  -4  -1  -1   40.82    1.19 
   4   1   1   42.05    1.01 
   4   1   1   42.78    1.19 
   4   1   1   43.76    0.97 
   4   1   1   40.93    1.11 
   4   1   1   42.23    1.09 
   4   1   1   43.23    1.08 
   4   1   1   43.06    1.10 
   4   1   1   41.96    1.34 
  -5  -1  -1  178.59    4.28 
  -5  -1  -1  172.11    4.09 
  -5  -1  -1  170.42    3.89 
  -5  -1  -1  177.05    3.97 
  -5  -1  -1  180.28    3.90 
  -5  -1  -1  179.06    3.98 
   5   1   1  170.99    3.99 
   5   1   1  182.16    3.97 
   5   1   1  179.32    3.84 
   5   1   1  170.84    3.97 
   5   1   1  180.32    3.98 
   5   1   1  174.28    4.30 
   5   1   1  177.10    3.77 
  -6  -1  -1    0.92    0.24 
  -6  -1  -1    0.96    0.25 
  -6  -1  -1    0.71    0.23 
  -6  -1  -1    0.69    0.26 
  -6  -1  -1    0.61    0.20 
  -6  -1  -1    1.04    0.20 
   6   1   1    0.92    0.33 
   6   1   1    0.88    0.27 
   6   1   1    0.46    0.21 
   6   1   1    0.53    0.26 
   6   1   1    0.45    0.26 
   6   1   1    0.13    0.13 
  -7  -1  -1    0.06    0.23 
  -7  -1  -1    1.12    0.26 
  -7  -1  -1    0.69    0.26 
  -7  -1  -1    1.39    0.37 
  -7  -1  -1    0.59    0.21 
  -7  -1  -1    1.07    0.20 
   7   1   1    0.50    0.27 
   7   1   1    0.43    0.28 
   7   1   1    1.17    0.31 
   7   1   1    1.12    0.30 
   7   1   1    0.86    0.44 
   7   1   1    0.65    0.13 
  -8  -1  -1   11.52    0.63 
  -8  -1  -1   12.60    0.69 
  -8  -1  -1   11.28    0.51 
  -8  -1  -1   13.10    0.81 
  -8  -1  -1   12.04    0.54 
  -8  -1  -1   12.14    0.65 
   8   1   1   12.06    0.66 
   8   1   1   12.74    0.70 
   8   1   1   12.65    0.90 
   8   1   1   12.12    0.69 
  -9  -1  -1    0.17    0.22 
  -9  -1  -1    0.48    0.28 
  -9  -1  -1   -0.18    0.28 
  -9  -1  -1   -0.12    0.19 
  -9  -1  -1    0.22    0.38 
  -9  -1  -1    0.02    0.27 
   9   1   1   -0.12    0.29 
   9   1   1   -0.10    0.47 
   9   1   1    0.28    0.34 
   9   1   1   -0.39    0.29 
 -10  -1  -1   29.26    1.13 
 -10  -1  -1   31.17    1.38 
 -10  -1  -1   31.84    0.96 
 -10  -1  -1   33.34    1.24 
  10   1   1   28.75    1.59 
  10   1   1   31.77    1.69 
  10   1   1   32.16    1.27 
  10   1   1   29.04    1.21 
 -11  -1  -1    0.23    0.49 
 -11  -1  -1   -0.05    0.32 
  11   1   1    0.81    0.43 
  11   1   1    0.41    0.57 
  11   1   1    0.78    0.68 
  11   1   1    0.32    0.46 
 -12  -1  -1    0.92    0.45 
 -12  -1  -1    0.72    0.55 
  12   1   1    0.61    0.47 
  12   1   1    1.05    0.67 
  12   1   1    0.71    0.78 
  12   1   1    1.02    0.51 
 -13  -1  -1    1.59    0.69 
 -13  -1  -1    0.30    0.47 
  13   1   1    0.85    0.76 
  13   1   1   -0.62    0.80 
  13   1   1    1.07    0.53 
  13   1   1    0.77    0.59 
  12  -2  -1    3.07    0.68 
  12  -2  -1    1.54    0.91 
  12  -2  -1    2.30    0.68 
  12  -2  -1    3.16    0.86 
 -12   2   1    3.57    0.75 
 -12   2   1    3.52    0.61 
 -12   2   1    3.43    0.55 
  11  -2  -1   12.00    1.05 
  11  -2  -1   10.79    1.24 
  11  -2  -1    9.94    1.13 
  11  -2  -1   11.14    0.96 
 -11   2   1   11.66    1.00 
 -11   2   1   11.85    0.95 
 -11   2   1   12.35    0.91 
 -11   2   1   10.65    0.81 
  10  -2  -1    2.19    0.66 
  10  -2  -1    2.17    0.55 
  10  -2  -1    2.17    0.55 
  10  -2  -1    1.65    0.74 
 -10   2   1    2.15    0.45 
 -10   2   1    2.26    0.55 
 -10   2   1    2.00    0.49 
 -10   2   1    1.95    0.53 
   9  -2  -1    9.16    0.80 
   9  -2  -1    7.81    0.89 
   9  -2  -1    8.45    0.77 
   9  -2  -1    6.13    0.89 
  -9   2   1    7.97    0.76 
  -9   2   1    8.85    0.69 
  -9   2   1    7.47    0.70 
   8  -2  -1   55.24    2.09 
   8  -2  -1   48.89    1.70 
   8  -2  -1   52.18    1.69 
   8  -2  -1   52.40    1.95 
  -8   2   1   54.05    1.70 
  -8   2   1   52.50    1.72 
  -8   2   1   55.70    1.65 
   7  -2  -1    3.62    0.50 
   7  -2  -1    3.79    0.56 
   7  -2  -1    4.27    0.64 
   7  -2  -1    4.10    0.48 
  -7   2   1    4.32    0.56 
  -7   2   1    3.93    0.47 
  -7   2   1    3.69    0.44 
  -7   2   1    3.33    0.48 
   6  -2  -1   95.38    2.79 
   6  -2  -1   98.39    2.51 
   6  -2  -1   99.72    2.70 
   6  -2  -1  100.35    2.56 
   6  -2  -1   95.10    2.54 
  -6   2   1  100.51    2.54 
  -6   2   1   96.80    2.53 
  -6   2   1  101.58    2.49 
  -6   2   1   95.18    2.47 
  -6   2   1   97.61    2.18 
   5  -2  -1   15.60    0.67 
   5  -2  -1   15.18    0.78 
   5  -2  -1   16.04    0.72 
   5  -2  -1   15.53    0.67 
   5  -2  -1   14.29    0.70 
   5  -2  -1   15.54    0.90 
  -5   2   1   14.94    0.65 
  -5   2   1   15.46    0.66 
  -5   2   1   15.00    0.67 
  -5   2   1   15.45    0.39 
  -5   2   1   14.70    0.68 
  -5   2   1   14.37    0.84 
  -5   2   1   15.45    0.47 
  -5   2   1   15.19    0.66 
   4  -2  -1   31.00    1.16 
   4  -2  -1   29.15    0.97 
   4  -2  -1   30.33    0.95 
   4  -2  -1   29.52    0.95 
   4  -2  -1   29.51    0.98 
   4  -2  -1   29.71    1.03 
  -4   2   1   29.06    0.94 
  -4   2   1   29.09    0.94 
  -4   2   1   30.12    0.79 
  -4   2   1   30.18    0.94 
  -4   2   1   29.12    0.96 
  -4   2   1   31.57    1.11 
  -4   2   1   32.01    0.95 
   3  -2  -1   13.10    0.69 
   3  -2  -1   13.27    0.57 
   3  -2  -1   12.90    0.51 
   3  -2  -1   12.30    0.57 
   3  -2  -1   14.05    0.58 
  -3   2   1   13.21    0.55 
  -3   2   1   13.21    0.56 
  -3   2   1   11.77    0.53 
  -3   2   1   13.72    0.44 
  -3   2   1   13.69    0.67 
  -3   2   1   12.70    0.54 
  -3   2   1   12.73    0.51 
   2  -2  -1  338.22    7.53 
   2  -2  -1  343.11    7.42 
   2  -2  -1  350.11    7.41 
   2  -2  -1  349.63    7.35 
   2  -2  -1  345.89    7.41 
   2  -2  -1  335.14    7.41 
   2  -2  -1  333.17    7.41 
  -2   2   1  340.24    7.41 
  -2   2   1  339.90    7.41 
  -2   2   1  333.20    7.41 
  -2   2   1  345.91    7.35 
  -2   2   1  339.09    7.41 
  -2   2   1  342.78    7.41 
  -2   2   1  342.91    7.53 
   1  -2  -1  220.39    4.80 
   1  -2  -1  218.94    4.79 
   1  -2  -1  215.26    4.76 
   1  -2  -1  214.83    4.78 
   1  -2  -1  216.24    4.89 
   1  -2  -1  225.16    4.79 
   1  -2  -1  217.95    4.78 
   1  -2  -1  220.93    4.80 
  -1   2   1  223.68    4.80 
  -1   2   1  219.51    4.78 
  -1   2   1  223.20    4.76 
  -1   2   1  222.23    4.79 
  -1   2   1  218.48    4.79 
  -1   2   1  217.09    4.80 
  -1   2   1  222.38    4.89 
   0  -2  -1  455.16    9.64 
   0  -2  -1  476.60    9.70 
   0  -2  -1  473.04    9.76 
   0  -2  -1  456.22    9.97 
   0  -2  -1  443.66    9.79 
   0  -2  -1  455.75    9.81 
   0  -2  -1  456.89    9.88 
   0   2   1  438.92    9.78 
   0   2   1  398.34    9.71 
   0   2   1  463.60    9.80 
   0   2   1  445.32    9.68 
   0   2   1  467.21    9.70 
  -1  -2  -1   62.81    1.42 
  -1  -2  -1   66.06    1.36 
  -1  -2  -1   62.65    1.51 
  -1  -2  -1   64.55    1.49 
  -1  -2  -1   64.31    1.40 
   1   2   1   65.28    1.50 
   1   2   1   62.47    1.50 
   1   2   1   60.31    1.41 
   1   2   1   56.65    1.38 
   1   2   1   64.19    1.40 
   1   2   1   58.84    1.39 
  -2  -2  -1    1.30    0.19 
  -2  -2  -1    1.71    0.13 
  -2  -2  -1    1.44    0.16 
  -2  -2  -1    1.68    0.19 
   2   2   1    1.76    0.14 
   2   2   1    1.26    0.08 
   2   2   1    1.81    0.09 
   2   2   1    1.54    0.17 
   2   2   1    1.25    0.15 
   2   2   1    1.63    0.14 
   2   2   1    1.04    0.21 
   2   2   1    1.35    0.17 
  -3  -2  -1  104.36    2.33 
  -3  -2  -1  101.77    2.44 
  -3  -2  -1  105.47    2.38 
   3   2   1  105.54    2.39 
   3   2   1  103.91    2.37 
   3   2   1  104.32    2.34 
   3   2   1  100.92    2.28 
   3   2   1  107.10    2.33 
   3   2   1  104.78    2.37 
   3   2   1  110.65    2.29 
   3   2   1  108.39    2.45 
   3   2   1  105.85    2.59 
  -4  -2  -1    2.38    0.21 
  -4  -2  -1    2.37    0.30 
  -4  -2  -1    2.18    0.20 
  -4  -2  -1    2.54    0.23 
   4   2   1    2.28    0.38 
   4   2   1    2.24    0.21 
   4   2   1    2.03    0.21 
   4   2   1    2.90    0.23 
   4   2   1    2.44    0.22 
   4   2   1    2.57    0.28 
   4   2   1    2.82    0.20 
   4   2   1    1.87    0.18 
   4   2   1    2.12    0.18 
  -5  -2  -1  558.59   11.96 
  -5  -2  -1  546.48   11.99 
  -5  -2  -1  544.63   12.12 
   5   2   1  566.96   11.99 
   5   2   1  565.59   11.93 
   5   2   1  565.60   12.13 
   5   2   1  556.58   11.97 
   5   2   1  556.22   11.94 
   5   2   1  544.21   12.33 
   5   2   1  555.44   11.93 
   5   2   1  561.43   11.90 
   5   2   1  567.74   11.98 
  -6  -2  -1    3.16    0.16 
  -6  -2  -1    2.61    0.40 
  -6  -2  -1    2.65    0.29 
  -6  -2  -1    3.06    0.39 
  -6  -2  -1    3.37    0.32 
  -6  -2  -1    3.28    0.32 
   6   2   1    2.34    0.26 
   6   2   1    2.81    0.20 
   6   2   1    2.77    0.28 
   6   2   1    3.01    0.25 
   6   2   1    2.93    0.31 
   6   2   1    3.05    0.30 
   6   2   1    2.10    0.45 
  -7  -2  -1   49.87    1.10 
  -7  -2  -1   47.50    1.49 
  -7  -2  -1   47.07    1.35 
  -7  -2  -1   46.17    1.31 
  -7  -2  -1   48.16    1.43 
   7   2   1   46.96    1.37 
   7   2   1   47.65    1.21 
   7   2   1   46.90    1.09 
   7   2   1   46.41    1.33 
   7   2   1   45.06    1.68 
   7   2   1   48.96    1.33 
   7   2   1   46.33    1.33 
  -8  -2  -1    4.35    0.51 
  -8  -2  -1    3.44    0.38 
  -8  -2  -1    4.10    0.43 
  -8  -2  -1    4.62    0.49 
  -8  -2  -1    4.56    0.20 
   8   2   1    3.17    0.42 
   8   2   1    3.48    0.27 
   8   2   1    2.91    0.54 
   8   2   1    3.41    0.40 
   8   2   1    4.79    0.46 
  -9  -2  -1    1.07    0.38 
  -9  -2  -1    0.63    0.29 
  -9  -2  -1    0.63    0.34 
  -9  -2  -1    1.21    0.35 
   9   2   1    0.75    0.17 
   9   2   1    0.45    0.33 
   9   2   1    1.33    0.56 
   9   2   1    0.40    0.33 
   9   2   1    1.24    0.38 
 -10  -2  -1    6.67    0.76 
 -10  -2  -1    7.23    0.63 
 -10  -2  -1    6.44    0.56 
 -10  -2  -1    7.06    0.60 
  10   2   1    6.95    0.86 
  10   2   1    8.00    0.64 
  10   2   1    7.15    0.94 
  10   2   1    7.80    0.67 
 -11  -2  -1   53.97    1.70 
 -11  -2  -1   54.38    1.99 
  11   2   1   55.34    2.31 
  11   2   1   49.48    2.28 
  11   2   1   53.56    1.75 
  11   2   1   53.99    1.78 
 -12  -2  -1    6.68    0.67 
 -12  -2  -1    8.34    0.93 
  12   2   1    8.26    0.80 
  12   2   1    8.78    0.83 
  12   2   1    7.93    1.11 
  12   2   1    5.18    1.00 
 -13  -2  -1    3.12    0.56 
 -13  -2  -1    3.98    0.80 
  13   2   1    5.51    1.05 
  13   2   1    2.43    0.58 
  13   2   1    1.86    0.92 
  12  -3  -1    7.95    0.95 
  12  -3  -1    7.41    0.93 
  12  -3  -1    8.14    1.29 
  12  -3  -1    7.74    1.12 
 -12   3   1    8.12    0.81 
 -12   3   1    6.87    0.80 
 -12   3   1    7.56    0.91 
  11  -3  -1    9.35    1.23 
  11  -3  -1    9.13    1.07 
  11  -3  -1    9.22    0.96 
  11  -3  -1    8.37    0.89 
 -11   3   1    9.36    0.91 
 -11   3   1    9.13    0.84 
 -11   3   1    8.24    0.87 
 -11   3   1    9.61    0.84 
  10  -3  -1    3.76    0.68 
  10  -3  -1    3.49    0.76 
  10  -3  -1    5.21    0.73 
  10  -3  -1    3.94    0.76 
 -10   3   1    4.23    0.59 
 -10   3   1    4.56    0.69 
 -10   3   1    4.88    0.68 
   9  -3  -1    1.23    0.50 
   9  -3  -1    2.25    0.77 
   9  -3  -1    1.32    0.52 
   9  -3  -1    0.75    0.48 
  -9   3   1    1.27    0.41 
  -9   3   1    0.65    0.37 
  -9   3   1    0.09    0.41 
   8  -3  -1   41.99    1.69 
   8  -3  -1   41.03    1.48 
   8  -3  -1   41.69    1.53 
   8  -3  -1   39.01    1.81 
  -8   3   1   41.48    1.48 
  -8   3   1   41.55    1.42 
  -8   3   1   40.09    1.48 
   7  -3  -1   38.98    1.38 
   7  -3  -1   39.71    1.52 
   7  -3  -1   40.92    1.72 
   7  -3  -1   41.00    1.44 
  -7   3   1   38.43    1.36 
  -7   3   1   40.67    1.01 
  -7   3   1   42.19    1.42 
  -7   3   1   41.53    1.37 
   6  -3  -1    5.99    0.57 
   6  -3  -1    5.29    0.63 
   6  -3  -1    4.57    0.52 
   6  -3  -1    4.70    0.54 
  -6   3   1    5.66    0.31 
  -6   3   1    6.28    0.53 
  -6   3   1    5.04    0.49 
  -6   3   1    5.18    0.20 
  -6   3   1    4.64    0.50 
   5  -3  -1   76.40    2.29 
   5  -3  -1   72.97    2.03 
   5  -3  -1   79.64    2.04 
   5  -3  -1   74.22    2.03 
   5  -3  -1   75.74    2.10 
  -5   3   1   76.18    1.72 
  -5   3   1   74.00    2.03 
  -5   3   1   77.56    2.02 
  -5   3   1   74.92    2.01 
  -5   3   1   76.22    1.99 
  -5   3   1   74.96    1.81 
   4  -3  -1   40.92    1.22 
   4  -3  -1   39.05    1.21 
   4  -3  -1   39.64    1.18 
   4  -3  -1   40.85    1.25 
   4  -3  -1   38.15    1.41 
   4  -3  -1   39.23    1.18 
  -4   3   1   38.04    1.19 
  -4   3   1   40.76    1.21 
  -4   3   1   39.11    1.15 
  -4   3   1   38.62    1.21 
  -4   3   1   40.06    1.39 
  -4   3   1   40.68    1.06 
  -4   3   1   40.31    1.21 
   3  -3  -1   97.99    2.39 
   3  -3  -1   98.11    2.42 
   3  -3  -1  103.35    2.45 
   3  -3  -1   95.57    2.58 
   3  -3  -1   97.50    2.40 
  -3   3   1   97.93    2.41 
  -3   3   1   98.97    2.41 
  -3   3   1  100.95    2.59 
  -3   3   1   99.22    2.42 
  -3   3   1  100.27    2.42 
  -3   3   1   99.08    2.31 
   2  -3  -1   99.22    2.32 
   2  -3  -1   99.89    2.33 
   2  -3  -1   95.04    2.32 
   2  -3  -1   95.25    2.34 
   2  -3  -1   92.87    2.46 
   2  -3  -1  100.01    2.32 
   2  -3  -1   97.56    2.28 
  -2   3   1   99.26    2.33 
  -2   3   1   99.52    2.34 
  -2   3   1   99.39    2.28 
  -2   3   1   97.27    2.29 
  -2   3   1   97.17    2.32 
  -2   3   1  100.44    2.48 
  -2   3   1   96.07    2.33 
   1  -3  -1    3.11    0.25 
   1  -3  -1    3.61    0.26 
   1  -3  -1    3.01    0.28 
   1  -3  -1    3.38    0.30 
   1  -3  -1    3.40    0.36 
   1  -3  -1    3.27    0.27 
   1  -3  -1    2.94    0.23 
  -1   3   1    3.43    0.28 
  -1   3   1    3.53    0.24 
  -1   3   1    3.41    0.27 
  -1   3   1    3.37    0.35 
  -1   3   1    4.07    0.30 
  -1   3   1    3.17    0.27 
  -1   3   1    3.05    0.27 
  -1   3   1    3.39    0.30 
   0  -3  -1   25.77    0.78 
   0  -3  -1   25.41    0.69 
   0  -3  -1   25.95    0.72 
   0  -3  -1   26.90    0.71 
   0  -3  -1   26.39    0.72 
   0  -3  -1   27.36    0.77 
   0   3   1   25.72    0.71 
   0   3   1   27.16    0.73 
   0   3   1   26.02    0.71 
   0   3   1   26.65    0.79 
   0   3   1   25.92    0.71 
   0   3   1   25.18    0.84 
   0   3   1   25.37    0.68 
  -1  -3  -1  239.00    5.14 
  -1  -3  -1  244.63    5.18 
  -1  -3  -1  242.95    5.32 
  -1  -3  -1  246.13    5.15 
   1   3   1  240.66    5.19 
   1   3   1  244.81    5.32 
   1   3   1  239.04    5.32 
   1   3   1  237.22    5.19 
   1   3   1  237.01    5.20 
   1   3   1  237.55    5.18 
   1   3   1  242.68    5.19 
  -2  -3  -1   46.31    1.25 
  -2  -3  -1   44.89    1.16 
  -2  -3  -1   46.35    1.06 
   2   3   1   46.46    1.23 
   2   3   1   45.05    1.03 
   2   3   1   47.16    1.08 
   2   3   1   46.82    1.16 
   2   3   1   47.80    1.22 
   2   3   1   47.38    1.08 
   2   3   1   48.19    1.17 
   2   3   1   50.90    1.05 
  -3  -3  -1    4.31    0.30 
  -3  -3  -1    4.38    0.34 
  -3  -3  -1    5.48    0.20 
  -3  -3  -1    4.18    0.18 
   3   3   1    4.17    0.20 
   3   3   1    4.11    0.20 
   3   3   1    3.34    0.28 
   3   3   1    4.15    0.32 
   3   3   1    3.55    0.28 
  -4  -3  -1    4.61    0.23 
  -4  -3  -1    4.79    0.42 
  -4  -3  -1    4.22    0.31 
  -4  -3  -1    3.89    0.36 
   4   3   1    3.77    0.45 
   4   3   1    4.70    0.19 
   4   3   1    4.33    0.31 
   4   3   1    4.97    0.20 
   4   3   1    5.25    0.37 
   4   3   1    4.91    0.26 
   4   3   1    5.02    0.30 
   4   3   1    4.66    0.34 
   4   3   1    4.76    0.25 
   4   3   1    4.71    0.38 
  -5  -3  -1   59.00    1.62 
  -5  -3  -1   56.34    1.48 
  -5  -3  -1   58.68    1.39 
  -5  -3  -1   58.05    1.59 
   5   3   1   59.10    1.36 
   5   3   1   56.43    1.36 
   5   3   1   56.08    1.78 
   5   3   1   57.80    1.47 
   5   3   1   57.41    1.42 
   5   3   1   57.28    1.57 
   5   3   1   56.79    1.40 
   5   3   1   56.00    1.47 
   5   3   1   59.60    1.45 
  -6  -3  -1  121.99    2.76 
  -6  -3  -1  120.87    2.99 
  -6  -3  -1  120.47    2.85 
  -6  -3  -1  115.51    2.97 
  -6  -3  -1  121.35    2.76 
   6   3   1  119.71    2.80 
   6   3   1  121.45    2.79 
   6   3   1  122.21    2.85 
   6   3   1  120.99    2.81 
   6   3   1  114.54    3.21 
   6   3   1  121.22    2.76 
   6   3   1  125.87    2.75 
   6   3   1  117.13    2.74 
  -7  -3  -1   28.18    1.06 
  -7  -3  -1   27.10    0.93 
  -7  -3  -1   28.11    1.06 
  -7  -3  -1   27.27    0.86 
   7   3   1   28.30    1.30 
   7   3   1   28.84    0.87 
   7   3   1   27.76    0.86 
   7   3   1   28.48    0.89 
   7   3   1   27.31    0.87 
   7   3   1   29.03    0.81 
   7   3   1   28.70    0.92 
  -8  -3  -1   72.23    2.13 
  -8  -3  -1   71.58    1.86 
  -8  -3  -1   71.16    1.93 
  -8  -3  -1   71.95    2.06 
   8   3   1   71.09    1.88 
   8   3   1   73.70    1.69 
   8   3   1   70.85    1.90 
   8   3   1   71.79    1.80 
   8   3   1   71.94    1.88 
   8   3   1   74.33    1.87 
   8   3   1   70.59    2.36 
  -9  -3  -1    0.17    0.25 
  -9  -3  -1    0.32    0.27 
  -9  -3  -1   -0.47    0.27 
  -9  -3  -1    0.41    0.34 
   9   3   1    0.14    0.38 
   9   3   1    0.08    0.28 
   9   3   1    0.01    0.08 
   9   3   1    0.36    0.28 
   9   3   1    0.22    0.30 
   9   3   1    0.04    0.19 
 -10  -3  -1   32.91    1.42 
 -10  -3  -1   32.64    1.20 
 -10  -3  -1   33.07    1.28 
  10   3   1   30.12    1.65 
  10   3   1   33.39    1.21 
  10   3   1   32.35    1.19 
 -11  -3  -1   14.30    0.88 
 -11  -3  -1   13.89    1.05 
 -11  -3  -1   13.44    0.78 
  11   3   1   12.11    0.81 
  11   3   1   13.43    1.27 
  11   3   1   13.16    1.27 
  11   3   1   13.99    0.82 
 -12  -3  -1    3.26    0.52 
 -12  -3  -1    3.05    0.61 
  12   3   1    2.18    0.80 
  12   3   1    3.19    0.54 
  12   3   1    1.50    0.74 
 -13  -3  -1   12.29    1.14 
 -13  -3  -1   10.47    0.82 
  13   3   1    9.64    1.27 
  13   3   1    8.37    1.25 
  13   3   1   10.94    0.88 
  12  -4  -1   -0.64    0.58 
  12  -4  -1   -0.83    0.68 
  12  -4  -1   -1.66    0.82 
  12  -4  -1    0.22    0.61 
 -12   4   1   -0.34    0.52 
 -12   4   1   -0.56    0.64 
 -12   4   1    0.09    0.56 
 -12   4   1    0.08    0.56 
  11  -4  -1    3.79    0.75 
  11  -4  -1    2.84    0.70 
  11  -4  -1    1.98    0.74 
  11  -4  -1    0.46    0.82 
 -11   4   1    3.00    0.59 
 -11   4   1    2.35    0.62 
 -11   4   1    2.04    0.66 
  10  -4  -1    6.98    1.07 
  10  -4  -1    9.57    0.98 
  10  -4  -1    9.68    0.95 
  10  -4  -1   10.05    0.94 
 -10   4   1   10.19    0.91 
 -10   4   1    9.43    0.90 
 -10   4   1    8.21    0.79 
   9  -4  -1    2.94    0.61 
   9  -4  -1    1.70    0.61 
   9  -4  -1    2.41    0.78 
   9  -4  -1    2.18    0.57 
  -9   4   1    2.92    0.54 
  -9   4   1    2.76    0.53 
  -9   4   1    2.07    0.55 
   8  -4  -1    0.14    0.44 
   8  -4  -1    0.34    0.35 
   8  -4  -1    0.89    0.47 
   8  -4  -1    1.32    0.63 
  -8   4   1    0.05    0.37 
  -8   4   1   -0.10    0.15 
  -8   4   1   -0.02    0.35 
  -8   4   1    0.25    0.41 
   7  -4  -1    9.06    0.76 
   7  -4  -1    9.29    0.79 
   7  -4  -1    9.25    0.77 
   7  -4  -1    8.12    0.90 
  -7   4   1    9.62    0.45 
  -7   4   1   10.39    0.71 
  -7   4   1    9.44    0.27 
  -7   4   1    9.40    0.70 
  -7   4   1    8.97    0.71 
   6  -4  -1   24.94    1.32 
   6  -4  -1   26.48    1.14 
   6  -4  -1   23.83    1.03 
   6  -4  -1   25.04    1.11 
  -6   4   1   27.22    1.09 
  -6   4   1   28.62    1.09 
  -6   4   1   26.91    1.02 
  -6   4   1   25.78    0.71 
  -6   4   1   25.90    0.84 
   5  -4  -1   63.17    1.81 
   5  -4  -1   60.89    1.82 
   5  -4  -1   62.49    1.80 
   5  -4  -1   60.92    2.03 
  -5   4   1   61.92    1.79 
  -5   4   1   62.39    1.59 
  -5   4   1   62.11    1.80 
  -5   4   1   60.95    1.71 
  -5   4   1   61.72    1.50 
   4  -4  -1  140.64    3.44 
   4  -4  -1  142.12    3.66 
   4  -4  -1  139.73    3.45 
   4  -4  -1  142.94    3.40 
   4  -4  -1  139.15    3.38 
  -4   4   1  140.19    3.41 
  -4   4   1  141.97    3.29 
  -4   4   1  142.13    3.20 
  -4   4   1  145.29    3.60 
  -4   4   1  134.44    3.39 
  -4   4   1  149.15    3.77 
  -4   4   1  144.37    3.42 
   3  -4  -1   49.06    1.41 
   3  -4  -1   48.94    1.59 
   3  -4  -1   48.60    1.43 
   3  -4  -1   49.23    1.43 
   3  -4  -1   48.12    1.33 
   3  -4  -1   50.53    1.39 
  -3   4   1   49.43    1.39 
  -3   4   1   49.78    1.42 
  -3   4   1   47.89    1.34 
  -3   4   1   50.82    1.58 
  -3   4   1   48.63    1.41 
  -3   4   1   48.94    1.39 
  -3   4   1   50.00    1.27 
   2  -4  -1  140.90    3.28 
   2  -4  -1  144.51    3.31 
   2  -4  -1  138.84    3.46 
   2  -4  -1  143.36    3.20 
   2  -4  -1  139.29    3.30 
   2  -4  -1  139.89    3.30 
  -2   4   1  143.93    3.31 
  -2   4   1  142.91    3.30 
  -2   4   1  140.81    3.29 
  -2   4   1  138.85    3.45 
  -2   4   1  140.51    3.19 
  -2   4   1  140.69    3.28 
  -2   4   1  142.24    3.30 
   1  -4  -1   41.97    1.05 
   1  -4  -1   35.84    1.18 
   1  -4  -1   36.80    0.93 
   1  -4  -1   35.91    1.05 
   1  -4  -1   37.61    1.05 
   1  -4  -1   37.29    1.02 
   1  -4  -1   36.03    1.09 
  -1   4   1   35.32    1.07 
  -1   4   1   35.55    1.03 
  -1   4   1   35.73    1.05 
  -1   4   1   35.94    1.04 
  -1   4   1   36.64    0.93 
  -1   4   1   38.37    1.20 
  -1   4   1   38.12    1.10 
  -1   4   1   37.03    1.04 
   0  -4  -1   13.77    0.52 
   0  -4  -1   14.63    0.50 
   0  -4  -1   14.87    0.51 
   0  -4  -1   15.11    0.58 
   0  -4  -1   14.34    0.53 
   0   4   1   14.79    0.52 
   0   4   1   15.20    0.48 
   0   4   1   15.17    0.66 
   0   4   1   15.53    0.53 
   0   4   1   15.24    0.53 
   0   4   1   14.95    0.60 
   0   4   1   15.26    0.61 
   0   4   1   15.31    0.53 
  -1  -4  -1  169.44    3.66 
  -1  -4  -1  164.68    3.83 
  -1  -4  -1  169.49    3.67 
  -1  -4  -1  171.16    3.64 
  -1  -4  -1  165.09    3.62 
   1   4   1  167.52    3.67 
   1   4   1  164.94    3.67 
   1   4   1  168.13    3.68 
   1   4   1  167.15    3.83 
   1   4   1  165.83    3.67 
   1   4   1  168.89    3.80 
   1   4   1  163.47    3.82 
   1   4   1  169.07    3.69 
  -2  -4  -1  186.77    4.32 
  -2  -4  -1  185.04    4.19 
  -2  -4  -1  192.02    4.09 
   2   4   1  194.57    4.10 
   2   4   1  192.06    4.32 
   2   4   1  191.55    4.31 
   2   4   1  192.71    4.29 
   2   4   1  186.42    4.10 
   2   4   1  187.96    4.19 
   2   4   1  186.11    4.08 
   2   4   1  190.09    4.11 
  -3  -4  -1    1.79    0.24 
  -3  -4  -1    1.70    0.28 
  -3  -4  -1    2.24    0.14 
  -3  -4  -1    2.10    0.14 
   3   4   1    1.92    0.30 
   3   4   1    1.80    0.15 
   3   4   1    1.76    0.25 
   3   4   1    1.94    0.22 
   3   4   1    1.52    0.24 
   3   4   1    1.76    0.09 
   3   4   1    2.09    0.15 
   3   4   1    1.90    0.23 
   3   4   1    2.45    0.11 
  -4  -4  -1   66.75    1.81 
  -4  -4  -1   62.58    1.69 
  -4  -4  -1   65.77    1.46 
  -4  -4  -1   66.17    1.46 
  -4  -4  -1   63.87    1.63 
   4   4   1   74.53    1.42 
   4   4   1   65.66    1.63 
   4   4   1   55.40    1.40 
   4   4   1   65.13    1.49 
   4   4   1   65.11    1.50 
   4   4   1   65.86    1.68 
   4   4   1   66.51    1.69 
   4   4   1   64.99    1.68 
   4   4   1   64.60    1.75 
  -5  -4  -1   34.64    1.02 
  -5  -4  -1   33.17    1.10 
  -5  -4  -1   33.68    1.16 
  -5  -4  -1   34.82    0.86 
   5   4   1   34.98    1.13 
   5   4   1   33.77    1.08 
   5   4   1   34.46    1.03 
   5   4   1   34.91    0.88 
   5   4   1   36.33    0.84 
   5   4   1   33.95    1.28 
   5   4   1   34.46    1.02 
   5   4   1   35.93    1.02 
   5   4   1   34.62    0.89 
   5   4   1   32.09    0.82 
  -6  -4  -1   10.23    0.58 
  -6  -4  -1   11.09    0.54 
  -6  -4  -1   11.40    0.41 
  -6  -4  -1   12.65    0.69 
   6   4   1   11.87    0.41 
   6   4   1   10.81    0.52 
   6   4   1   11.33    0.52 
   6   4   1   10.62    0.45 
   6   4   1   11.30    0.44 
   6   4   1   10.59    0.50 
   6   4   1   10.22    0.78 
   6   4   1   11.05    0.41 
  -7  -4  -1   42.02    1.11 
  -7  -4  -1   38.79    1.37 
  -7  -4  -1   40.49    1.39 
  -7  -4  -1   41.28    1.23 
   7   4   1   42.18    1.17 
   7   4   1   40.48    1.13 
   7   4   1   41.31    1.62 
   7   4   1   42.88    1.24 
   7   4   1   42.29    1.11 
   7   4   1   40.91    1.14 
   7   4   1   41.73    1.21 
  -8  -4  -1    5.15    0.37 
  -8  -4  -1    5.13    0.60 
  -8  -4  -1    5.92    0.48 
  -8  -4  -1    6.71    0.64 
   8   4   1    6.30    0.39 
   8   4   1    5.98    0.41 
   8   4   1    6.20    0.43 
   8   4   1    6.22    0.43 
   8   4   1    5.38    0.72 
   8   4   1    5.62    0.41 
   8   4   1    5.08    0.42 
  -9  -4  -1   13.27    0.90 
  -9  -4  -1   14.45    0.89 
  -9  -4  -1   13.78    0.62 
  -9  -4  -1   13.82    0.73 
   9   4   1   13.72    1.11 
   9   4   1   13.16    0.52 
   9   4   1   14.47    0.69 
   9   4   1   14.64    0.64 
   9   4   1   13.87    0.67 
 -10  -4  -1    4.67    0.61 
 -10  -4  -1    4.76    0.52 
 -10  -4  -1    4.00    0.65 
  10   4   1    4.43    0.81 
  10   4   1    4.81    0.49 
  10   4   1    4.80    0.49 
 -11  -4  -1    2.65    0.45 
 -11  -4  -1    3.48    0.59 
 -11  -4  -1    4.42    0.71 
  11   4   1    1.70    0.43 
  11   4   1    2.30    0.65 
  11   4   1    2.81    0.77 
 -12  -4  -1    7.03    0.89 
 -12  -4  -1    8.52    0.72 
 -12  -4  -1    7.90    0.78 
  12   4   1    8.46    1.07 
  12   4   1    8.45    0.72 
  12   4   1    6.56    1.04 
 -13  -4  -1    0.14    0.43 
 -13  -4  -1   -0.31    0.57 
  13   4   1    0.06    0.42 
  13   4   1    0.55    0.60 
  13   4   1   -0.38    0.72 
  11  -5  -1    0.21    0.62 
  11  -5  -1   -0.25    0.63 
  11  -5  -1    0.36    0.62 
  11  -5  -1    0.56    0.70 
 -11   5   1    0.60    0.55 
 -11   5   1    0.90    0.58 
 -11   5   1    0.59    0.49 
  10  -5  -1    2.89    0.90 
  10  -5  -1    4.05    0.76 
  10  -5  -1    2.98    0.75 
  10  -5  -1    3.37    0.70 
 -10   5   1    3.61    0.69 
 -10   5   1    4.07    0.66 
 -10   5   1    3.50    0.71 
   9  -5  -1   16.40    1.13 
   9  -5  -1   15.30    1.09 
   9  -5  -1   18.42    1.18 
   9  -5  -1   17.18    1.45 
  -9   5   1   20.29    1.07 
  -9   5   1   17.28    1.12 
  -9   5   1   16.72    1.02 
   8  -5  -1    0.95    0.52 
   8  -5  -1    1.88    0.61 
   8  -5  -1    0.57    0.49 
   8  -5  -1    0.27    0.42 
  -8   5   1    1.64    0.44 
  -8   5   1    1.50    0.47 
  -8   5   1    1.63    0.47 
  -8   5   1    0.95    0.24 
   7  -5  -1    1.07    0.47 
   7  -5  -1    1.01    0.47 
   7  -5  -1    0.51    0.36 
   7  -5  -1    1.16    0.62 
  -7   5   1    0.55    0.40 
  -7   5   1    1.38    0.42 
  -7   5   1    0.77    0.24 
  -7   5   1    1.64    0.40 
  -7   5   1    0.69    0.17 
   6  -5  -1    4.71    0.61 
   6  -5  -1    4.69    0.60 
   6  -5  -1    4.23    0.70 
   6  -5  -1    5.04    0.56 
  -6   5   1    5.01    0.59 
  -6   5   1    4.62    0.39 
  -6   5   1    5.20    0.58 
  -6   5   1    4.90    0.33 
  -6   5   1    4.37    0.49 
   5  -5  -1    3.28    0.60 
   5  -5  -1    3.40    0.50 
   5  -5  -1    2.37    0.40 
   5  -5  -1    3.02    0.48 
   5  -5  -1    2.80    0.45 
  -5   5   1    4.05    0.50 
  -5   5   1    2.60    0.35 
  -5   5   1    3.38    0.48 
  -5   5   1    2.85    0.29 
   4  -5  -1   17.26    1.00 
   4  -5  -1   18.52    0.86 
   4  -5  -1   18.87    0.83 
   4  -5  -1   19.49    0.78 
   4  -5  -1   18.28    0.86 
  -4   5   1   19.93    0.75 
  -4   5   1   17.53    0.83 
  -4   5   1   18.17    0.84 
  -4   5   1   18.49    0.65 
   3  -5  -1   84.25    2.14 
   3  -5  -1   81.51    2.16 
   3  -5  -1   82.64    2.18 
   3  -5  -1   84.31    2.03 
   3  -5  -1   78.98    2.35 
   3  -5  -1   81.32    2.17 
  -3   5   1   84.38    2.03 
  -3   5   1   79.94    2.16 
  -3   5   1   77.30    2.13 
  -3   5   1   83.95    2.12 
  -3   5   1   82.68    2.15 
  -3   5   1   83.27    2.36 
   2  -5  -1    6.21    0.48 
   2  -5  -1    6.44    0.37 
   2  -5  -1    6.13    0.44 
   2  -5  -1    6.80    0.53 
   2  -5  -1    6.30    0.49 
   2  -5  -1    5.93    0.57 
  -2   5   1    6.42    0.49 
  -2   5   1    5.40    0.44 
  -2   5   1    6.28    0.34 
  -2   5   1    6.38    0.49 
  -2   5   1    6.82    0.47 
  -2   5   1    6.64    0.42 
  -2   5   1    6.29    0.54 
  -2   5   1    6.51    0.40 
   1  -5  -1  148.89    3.56 
   1  -5  -1  149.10    3.56 
   1  -5  -1  156.07    3.64 
   1  -5  -1  154.48    3.54 
   1  -5  -1  150.44    3.39 
  -1   5   1  154.03    3.41 
  -1   5   1  157.18    3.57 
  -1   5   1  158.21    3.76 
  -1   5   1  157.56    3.59 
  -1   5   1  154.02    3.63 
  -1   5   1  160.18    3.65 
  -1   5   1  151.87    3.56 
  -1   5   1  156.15    3.58 
  -1   5   1  149.39    3.55 
   0  -5  -1    0.08    0.17 
   0  -5  -1    0.17    0.18 
   0  -5  -1   -0.03    0.17 
   0  -5  -1    0.11    0.26 
   0  -5  -1    0.28    0.21 
   0   5   1   -0.01    0.19 
   0   5   1    0.14    0.21 
   0   5   1    0.04    0.22 
   0   5   1    0.02    0.18 
   0   5   1    0.25    0.26 
   0   5   1   -0.30    0.17 
   0   5   1    0.17    0.25 
   0   5   1    0.24    0.15 
   0   5   1    0.10    0.17 
  -1  -5  -1   81.26    1.85 
  -1  -5  -1   79.47    2.08 
  -1  -5  -1   81.04    1.90 
  -1  -5  -1   82.04    1.88 
  -1  -5  -1   79.87    1.83 
  -1  -5  -1   81.03    2.06 
   1   5   1   82.84    1.92 
   1   5   1   78.53    2.02 
   1   5   1   80.21    1.90 
   1   5   1   79.44    1.89 
   1   5   1   79.37    2.07 
   1   5   1   78.28    2.07 
   1   5   1   80.33    1.90 
   1   5   1   80.77    1.90 
  -2  -5  -1  153.22    3.60 
  -2  -5  -1  149.89    3.58 
  -2  -5  -1  150.67    3.29 
   2   5   1  148.02    3.39 
   2   5   1  149.08    3.32 
   2   5   1  149.89    3.52 
   2   5   1  157.27    3.34 
   2   5   1  151.86    3.57 
   2   5   1  149.51    3.32 
   2   5   1  146.93    3.55 
   2   5   1  149.53    3.32 
  -3  -5  -1    3.31    0.43 
  -3  -5  -1    3.09    0.42 
  -3  -5  -1    3.52    0.17 
  -3  -5  -1    4.30    0.35 
  -3  -5  -1    3.88    0.17 
   3   5   1    2.55    0.35 
   3   5   1    3.45    0.41 
   3   5   1    3.08    0.34 
   3   5   1    3.85    0.21 
   3   5   1    3.63    0.21 
   3   5   1    3.56    0.31 
   3   5   1    3.35    0.18 
   3   5   1    3.89    0.20 
   3   5   1    3.45    0.30 
  -4  -5  -1  155.30    3.33 
  -4  -5  -1  160.04    3.33 
  -4  -5  -1  163.18    3.83 
  -4  -5  -1  148.28    3.62 
   4   5   1  174.81    3.35 
   4   5   1  153.42    3.74 
   4   5   1  142.56    3.33 
   4   5   1  157.96    3.67 
   4   5   1  156.61    3.63 
   4   5   1  156.98    3.40 
   4   5   1  155.69    3.61 
   4   5   1  154.31    3.68 
   4   5   1  156.22    3.40 
  -5  -5  -1    1.62    0.37 
  -5  -5  -1    1.47    0.11 
  -5  -5  -1    1.60    0.10 
  -5  -5  -1    1.49    0.32 
   5   5   1    1.82    0.26 
   5   5   1    1.49    0.10 
   5   5   1    1.59    0.16 
   5   5   1    1.81    0.30 
   5   5   1    1.55    0.29 
   5   5   1    1.65    0.12 
   5   5   1    1.20    0.24 
   5   5   1    1.66    0.16 
  -6  -5  -1   14.05    0.40 
  -6  -5  -1   13.44    0.40 
  -6  -5  -1   13.41    0.61 
  -6  -5  -1   14.06    0.79 
  -6  -5  -1   12.78    0.70 
   6   5   1   14.74    0.43 
   6   5   1   13.21    0.63 
   6   5   1   13.89    0.47 
   6   5   1   14.42    0.61 
   6   5   1   13.56    0.63 
   6   5   1   13.02    0.40 
   6   5   1   13.21    0.86 
   6   5   1   13.14    0.46 
  -7  -5  -1    6.40    0.31 
  -7  -5  -1    7.16    0.49 
  -7  -5  -1    6.81    0.30 
  -7  -5  -1    7.14    0.67 
  -7  -5  -1    6.29    0.58 
   7   5   1    6.42    0.48 
   7   5   1    6.72    0.48 
   7   5   1    6.57    0.34 
   7   5   1    5.54    0.67 
   7   5   1    6.76    0.38 
   7   5   1    6.60    0.33 
   7   5   1    7.03    0.36 
  -8  -5  -1   80.23    2.11 
  -8  -5  -1   76.35    2.24 
  -8  -5  -1   75.90    2.31 
  -8  -5  -1   77.78    1.85 
   8   5   1   80.81    1.91 
   8   5   1   79.28    1.94 
   8   5   1   78.44    2.01 
   8   5   1   79.56    2.58 
   8   5   1   76.33    1.91 
   8   5   1   75.40    1.90 
  -9  -5  -1   23.59    1.14 
  -9  -5  -1   25.24    0.96 
  -9  -5  -1   23.70    1.14 
   9   5   1   23.41    0.83 
   9   5   1   23.00    0.84 
   9   5   1   21.56    0.81 
   9   5   1   21.25    1.33 
   9   5   1   23.42    0.94 
 -10  -5  -1   30.65    1.34 
 -10  -5  -1   24.45    1.21 
 -10  -5  -1   27.10    1.10 
  10   5   1   26.35    1.47 
  10   5   1   27.82    0.99 
 -11  -5  -1    1.31    0.52 
 -11  -5  -1    1.74    0.43 
 -11  -5  -1    1.66    0.58 
  11   5   1    0.18    0.58 
  11   5   1    0.95    0.65 
  11   5   1    1.32    0.38 
 -12  -5  -1    1.13    0.52 
 -12  -5  -1    1.52    0.55 
 -12  -5  -1    1.06    0.45 
  12   5   1    2.01    0.79 
  12   5   1    0.32    0.66 
  12   5   1    0.93    0.39 
 -13  -5  -1    4.52    0.72 
 -13  -5  -1    3.57    0.67 
 -13  -5  -1    5.64    0.89 
  13   5   1    3.01    0.95 
  13   5   1    4.24    1.01 
  13   5   1    4.54    0.59 
  11  -6  -1    0.16    0.50 
  11  -6  -1    0.10    0.65 
  11  -6  -1   -1.75    0.76 
 -11   6   1    0.06    0.52 
 -11   6   1   -0.30    0.60 
 -11   6   1   -0.34    0.52 
  10  -6  -1    0.44    0.61 
  10  -6  -1    0.54    0.66 
  10  -6  -1    1.29    0.67 
  10  -6  -1    1.67    0.67 
 -10   6   1    1.36    0.63 
 -10   6   1    2.08    0.58 
 -10   6   1    2.95    0.64 
   9  -6  -1    1.16    0.50 
   9  -6  -1    0.02    0.69 
   9  -6  -1   -0.33    0.52 
   9  -6  -1    0.23    0.52 
  -9   6   1    0.18    0.43 
  -9   6   1    0.77    0.52 
  -9   6   1    0.03    0.50 
   8  -6  -1   26.57    1.28 
   8  -6  -1   25.35    1.23 
   8  -6  -1   27.50    1.36 
   8  -6  -1   23.95    1.59 
   8  -6  -1   25.17    1.22 
  -8   6   1   24.03    0.90 
  -8   6   1   26.11    1.19 
  -8   6   1   23.07    1.20 
  -8   6   1   23.17    1.17 
   7  -6  -1    2.75    0.60 
   7  -6  -1    2.84    0.52 
   7  -6  -1    3.21    0.77 
   7  -6  -1    2.67    0.54 
   7  -6  -1    2.88    0.60 
  -7   6   1    2.19    0.47 
  -7   6   1    2.85    0.55 
  -7   6   1    2.41    0.48 
  -7   6   1    2.49    0.36 
   6  -6  -1   22.82    1.04 
   6  -6  -1   23.57    1.37 
   6  -6  -1   24.01    1.16 
   6  -6  -1   24.20    1.14 
   6  -6  -1   23.00    1.08 
  -6   6   1   23.16    0.99 
  -6   6   1   23.27    0.80 
  -6   6   1   23.21    1.11 
  -6   6   1   26.41    1.16 
  -6   6   1   22.34    0.89 
   5  -6  -1    2.78    0.42 
   5  -6  -1    2.58    0.51 
   5  -6  -1    2.96    0.46 
   5  -6  -1    4.07    0.52 
   5  -6  -1    2.41    0.52 
  -5   6   1    2.66    0.35 
  -5   6   1    3.39    0.50 
  -5   6   1    3.03    0.33 
  -5   6   1    2.34    0.48 
   4  -6  -1    4.63    0.49 
   4  -6  -1    3.71    0.40 
   4  -6  -1    4.28    0.52 
   4  -6  -1    4.84    0.64 
   4  -6  -1    4.28    0.52 
  -4   6   1    3.50    0.37 
  -4   6   1    5.41    0.55 
  -4   6   1    3.78    0.49 
  -4   6   1    3.65    0.44 
   3  -6  -1    8.68    0.62 
   3  -6  -1    9.24    0.63 
   3  -6  -1    8.90    0.50 
   3  -6  -1    9.83    0.62 
   3  -6  -1    9.02    0.76 
  -3   6   1    8.56    0.53 
  -3   6   1    8.65    0.51 
  -3   6   1    9.82    0.64 
  -3   6   1    8.98    0.54 
  -3   6   1    8.57    0.55 
   2  -6  -1   46.29    1.17 
   2  -6  -1   46.33    1.43 
   2  -6  -1   44.55    1.37 
   2  -6  -1   46.10    1.38 
   2  -6  -1   46.72    1.36 
   2  -6  -1   44.76    1.55 
  -2   6   1   45.38    1.37 
  -2   6   1   48.44    1.68 
  -2   6   1   44.69    1.31 
  -2   6   1   44.73    1.36 
  -2   6   1   46.89    1.41 
  -2   6   1   46.26    1.17 
  -2   6   1   44.72    1.38 
   1  -6  -1  248.53    5.58 
   1  -6  -1  249.47    5.62 
   1  -6  -1  244.01    5.62 
   1  -6  -1  245.70    5.71 
  -1   6   1  245.58    5.72 
  -1   6   1  254.48    5.63 
  -1   6   1  250.01    5.85 
  -1   6   1  251.88    5.64 
  -1   6   1  253.81    5.66 
  -1   6   1  248.76    5.64 
  -1   6   1  251.23    5.41 
  -1   6   1  249.11    5.62 
  -1   6   1  249.88    5.73 
   0  -6  -1   50.89    1.34 
   0  -6  -1   50.47    1.43 
   0  -6  -1   49.73    1.33 
   0  -6  -1   47.97    1.48 
   0  -6  -1   49.36    1.29 
   0   6   1   48.66    1.22 
   0   6   1   51.17    1.57 
   0   6   1   50.83    1.38 
   0   6   1   46.56    1.40 
   0   6   1   47.72    1.33 
   0   6   1   46.51    1.47 
   0   6   1   47.77    1.48 
   0   6   1   48.11    1.34 
  -1  -6  -1  201.46    4.45 
  -1  -6  -1  205.52    4.47 
  -1  -6  -1  204.69    4.76 
  -1  -6  -1  200.78    4.53 
  -1  -6  -1  206.26    4.73 
   1   6   1  209.24    4.58 
   1   6   1  199.30    4.74 
   1   6   1  203.84    4.54 
   1   6   1  196.98    4.74 
   1   6   1  204.46    4.69 
   1   6   1  201.59    4.55 
   1   6   1  204.45    4.53 
   1   6   1  206.63    4.54 
   1   6   1  202.21    4.52 
  -2  -6  -1   14.88    0.76 
  -2  -6  -1   15.67    0.76 
   2   6   1   16.28    0.59 
   2   6   1   14.94    0.75 
   2   6   1   15.24    0.71 
   2   6   1   15.21    0.54 
   2   6   1   15.57    0.53 
   2   6   1   15.28    0.74 
   2   6   1   16.77    0.57 
   2   6   1   16.51    0.53 
  -3  -6  -1   28.59    1.07 
  -3  -6  -1   28.53    0.72 
  -3  -6  -1   26.46    1.06 
   3   6   1   29.01    1.04 
   3   6   1   29.51    0.77 
   3   6   1   28.58    0.88 
   3   6   1   28.63    0.92 
   3   6   1   29.11    1.12 
   3   6   1   30.45    0.79 
   3   6   1   29.52    0.77 
   3   6   1   28.08    0.76 
  -4  -6  -1    6.51    0.59 
  -4  -6  -1    6.43    0.48 
   4   6   1    7.07    0.26 
   4   6   1    5.74    0.49 
   4   6   1    5.98    0.24 
   4   6   1    5.71    0.41 
   4   6   1    5.87    0.44 
   4   6   1    6.28    0.25 
   4   6   1    6.53    0.26 
  -5  -6  -1   84.51    2.24 
  -5  -6  -1   83.67    2.40 
   5   6   1   86.31    1.92 
   5   6   1   85.81    2.27 
   5   6   1   76.38    1.87 
   5   6   1   94.14    1.90 
   5   6   1   84.67    1.91 
   5   6   1   88.34    2.20 
   5   6   1   91.90    2.40 
  -6  -6  -1    1.90    0.45 
  -6  -6  -1    2.30    0.40 
   6   6   1    1.63    0.47 
   6   6   1    1.93    0.14 
   6   6   1    1.68    0.35 
   6   6   1    2.31    0.18 
   6   6   1    2.20    0.18 
   6   6   1    2.38    0.17 
  -7  -6  -1    1.04    0.38 
  -7  -6  -1    1.22    0.31 
  -7  -6  -1    0.87    0.43 
   7   6   1    1.28    0.17 
   7   6   1    0.60    0.31 
   7   6   1    1.15    0.18 
   7   6   1    1.24    0.47 
   7   6   1    0.85    0.15 
   7   6   1    1.20    0.19 
  -8  -6  -1   26.71    1.23 
  -8  -6  -1   27.01    0.63 
  -8  -6  -1   27.22    0.63 
  -8  -6  -1   24.75    1.01 
  -8  -6  -1   27.68    1.16 
   8   6   1   25.78    0.98 
   8   6   1   25.66    0.78 
   8   6   1   25.01    1.37 
   8   6   1   27.15    0.80 
   8   6   1   24.85    0.77 
   8   6   1   25.84    0.80 
  -9  -6  -1   15.13    0.99 
  -9  -6  -1   15.01    0.77 
  -9  -6  -1   16.71    0.97 
   9   6   1   14.61    0.81 
   9   6   1   16.13    0.62 
   9   6   1   16.03    0.73 
   9   6   1   13.03    1.11 
 -10  -6  -1   14.53    0.84 
 -10  -6  -1   16.02    1.03 
 -10  -6  -1   15.57    1.02 
  10   6   1   16.22    0.69 
  10   6   1   14.92    1.24 
 -11  -6  -1   14.24    1.08 
 -11  -6  -1   14.65    0.84 
 -11  -6  -1   16.50    1.14 
  11   6   1   15.91    1.39 
  11   6   1   12.66    1.25 
  11   6   1   14.08    0.72 
 -12  -6  -1    2.60    0.68 
 -12  -6  -1    0.96    0.42 
 -12  -6  -1    1.92    0.58 
  12   6   1    1.80    0.41 
  12   6   1    0.06    0.67 
  12   6   1    1.33    0.76 
  10  -7  -1    0.75    0.67 
  10  -7  -1    0.15    0.86 
  10  -7  -1    0.44    0.65 
  10  -7  -1   -0.22    0.58 
 -10   7   1    1.17    0.59 
 -10   7   1    0.42    0.56 
 -10   7   1    0.08    0.59 
   9  -7  -1    0.88    0.59 
   9  -7  -1    0.55    0.61 
   9  -7  -1    1.16    0.63 
   9  -7  -1    0.00    0.76 
  -9   7   1    0.54    0.56 
  -9   7   1    0.99    0.54 
  -9   7   1    0.68    0.49 
   8  -7  -1   -0.27    0.38 
   8  -7  -1    0.04    0.54 
   8  -7  -1   -0.58    0.44 
   8  -7  -1   -0.38    0.62 
   8  -7  -1    0.05    0.47 
  -8   7   1    0.30    0.38 
  -8   7   1   -0.72    0.44 
  -8   7   1   -0.75    0.46 
   7  -7  -1    5.56    0.92 
   7  -7  -1    7.10    0.77 
   7  -7  -1    7.12    0.78 
   7  -7  -1    6.54    0.67 
   7  -7  -1    7.78    0.79 
  -7   7   1    6.65    0.68 
  -7   7   1    7.14    0.78 
  -7   7   1    6.22    0.54 
  -7   7   1    6.95    0.78 
   6  -7  -1    0.70    0.60 
   6  -7  -1    0.13    0.36 
   6  -7  -1    1.05    0.47 
   6  -7  -1    0.51    0.48 
   6  -7  -1   -0.09    0.44 
  -6   7   1    0.64    0.34 
  -6   7   1    0.58    0.46 
  -6   7   1    0.31    0.44 
  -6   7   1    0.69    0.33 
  -6   7   1    0.58    0.32 
   5  -7  -1   43.09    1.80 
   5  -7  -1   40.37    1.50 
   5  -7  -1   41.41    1.35 
   5  -7  -1   42.03    1.55 
   5  -7  -1   42.14    1.55 
  -5   7   1   41.89    1.53 
  -5   7   1   42.02    1.41 
  -5   7   1   41.84    1.28 
  -5   7   1   44.26    1.55 
   4  -7  -1   11.55    0.82 
   4  -7  -1   11.46    0.97 
   4  -7  -1   13.45    0.83 
   4  -7  -1   12.42    0.66 
   4  -7  -1   13.24    0.83 
  -4   7   1   11.35    0.77 
  -4   7   1   12.82    0.64 
  -4   7   1   12.55    0.80 
  -4   7   1   11.03    0.73 
   3  -7  -1    1.50    0.49 
   3  -7  -1    2.31    0.42 
   3  -7  -1    1.20    0.24 
   3  -7  -1    1.58    0.38 
   3  -7  -1    2.35    0.44 
  -3   7   1    1.72    0.41 
  -3   7   1    2.26    0.40 
  -3   7   1    1.71    0.37 
  -3   7   1    2.37    0.49 
  -3   7   1    0.99    0.36 
   2  -7  -1   23.04    0.93 
   2  -7  -1   22.70    0.92 
   2  -7  -1   23.17    0.88 
   2  -7  -1   22.66    0.99 
   2  -7  -1   24.78    0.85 
  -2   7   1   23.33    0.92 
  -2   7   1   23.28    0.95 
  -2   7   1   22.86    0.92 
  -2   7   1   23.52    0.93 
   1  -7  -1   20.70    0.84 
   1  -7  -1   19.65    0.75 
   1  -7  -1   20.00    0.79 
   1  -7  -1   19.38    0.89 
   1  -7  -1   19.42    0.79 
  -1   7   1   19.39    0.85 
  -1   7   1   20.60    0.58 
  -1   7   1   19.71    0.80 
  -1   7   1   19.29    0.88 
  -1   7   1   19.61    0.81 
   0  -7  -1  122.51    2.93 
   0  -7  -1  125.34    2.92 
   0  -7  -1  119.50    3.14 
   0  -7  -1  121.82    2.96 
   0  -7  -1  127.91    3.09 
   0   7   1  120.61    2.99 
   0   7   1  123.92    3.16 
   0   7   1  132.38    3.38 
   0   7   1  128.93    3.04 
   0   7   1  124.99    2.82 
   0   7   1  123.74    2.97 
   0   7   1  122.33    2.96 
  -1  -7  -1   10.34    0.42 
  -1  -7  -1   10.77    0.64 
  -1  -7  -1   10.07    0.47 
  -1  -7  -1   10.30    0.69 
  -1  -7  -1   10.41    0.46 
  -1  -7  -1   10.22    0.50 
   1   7   1    9.49    0.45 
   1   7   1    9.95    0.53 
   1   7   1   10.11    0.50 
   1   7   1    9.52    0.50 
   1   7   1   10.75    0.68 
   1   7   1   10.33    0.69 
   1   7   1   10.65    0.48 
  -2  -7  -1   54.98    1.68 
  -2  -7  -1   52.64    1.65 
  -2  -7  -1   54.96    1.36 
   2   7   1   54.82    1.44 
   2   7   1   54.86    1.41 
   2   7   1   55.44    1.40 
   2   7   1   54.91    1.67 
   2   7   1   54.86    1.44 
   2   7   1   53.11    1.38 
  -3  -7  -1    2.28    0.45 
  -3  -7  -1    2.52    0.18 
  -3  -7  -1    2.72    0.19 
  -3  -7  -1    2.48    0.45 
   3   7   1    2.20    0.39 
   3   7   1    2.50    0.22 
   3   7   1    2.26    0.21 
   3   7   1    2.36    0.29 
   3   7   1    2.47    0.26 
  -4  -7  -1    2.82    0.49 
  -4  -7  -1    3.06    0.45 
   4   7   1    4.39    0.24 
   4   7   1    4.69    0.43 
   4   7   1    3.91    0.24 
   4   7   1    3.45    0.45 
   4   7   1    4.19    0.27 
   4   7   1    3.92    0.23 
  -5  -7  -1   37.36    1.25 
  -5  -7  -1   38.73    1.44 
   5   7   1   40.60    0.95 
   5   7   1   36.19    0.91 
   5   7   1   39.09    0.90 
   5   7   1   37.43    1.30 
   5   7   1   38.18    0.90 
  -6  -7  -1    6.43    0.58 
  -6  -7  -1    8.60    0.80 
   6   7   1    7.81    0.26 
   6   7   1    7.83    0.59 
   6   7   1    7.27    0.26 
   6   7   1    7.84    0.26 
   6   7   1    8.71    0.30 
  -7  -7  -1   45.06    1.69 
  -7  -7  -1   45.86    1.53 
   7   7   1   44.71    1.05 
   7   7   1   44.01    1.05 
   7   7   1   43.95    1.46 
   7   7   1   47.75    1.09 
   7   7   1   43.87    1.77 
   7   7   1   41.50    1.05 
  -8  -7  -1   15.46    0.90 
  -8  -7  -1   14.32    1.01 
   8   7   1   14.32    0.63 
   8   7   1   15.19    0.49 
   8   7   1   15.07    1.11 
   8   7   1   14.44    0.48 
   8   7   1   12.45    0.77 
  -9  -7  -1    5.19    0.75 
  -9  -7  -1    4.97    0.66 
   9   7   1    5.69    0.82 
   9   7   1    5.46    0.35 
   9   7   1    5.38    0.53 
 -10  -7  -1    2.27    0.49 
 -10  -7  -1    2.34    0.57 
 -10  -7  -1    2.22    0.63 
  10   7   1    2.05    0.68 
  10   7   1    2.11    0.28 
 -11  -7  -1   18.34    0.96 
 -11  -7  -1   22.23    1.33 
 -11  -7  -1   20.69    1.25 
  11   7   1   18.02    1.47 
  11   7   1   19.12    1.48 
  11   7   1   18.86    0.73 
 -12  -7  -1    5.15    0.82 
 -12  -7  -1    5.94    0.69 
 -12  -7  -1    4.48    0.82 
  12   7   1    4.48    0.96 
  12   7   1    4.49    0.95 
   9  -8  -1    1.68    0.71 
   9  -8  -1    2.37    0.87 
   9  -8  -1    1.41    0.70 
   9  -8  -1    1.30    0.67 
  -9   8   1    1.18    0.65 
  -9   8   1    0.71    0.56 
  -9   8   1    1.01    0.54 
   8  -8  -1    4.38    0.94 
   8  -8  -1    4.17    0.80 
   8  -8  -1    4.47    0.70 
   8  -8  -1    5.16    0.76 
  -8   8   1    4.60    0.73 
  -8   8   1    5.48    0.70 
  -8   8   1    3.87    0.74 
   7  -8  -1   -0.63    0.47 
   7  -8  -1   -1.15    0.52 
   7  -8  -1   -0.85    0.48 
   7  -8  -1   -0.26    0.52 
  -7   8   1    0.07    0.35 
  -7   8   1   -0.37    0.46 
  -7   8   1   -0.51    0.43 
  -7   8   1   -0.40    0.31 
   6  -8  -1    2.67    0.60 
   6  -8  -1    1.42    0.42 
   6  -8  -1    2.71    0.74 
   6  -8  -1    0.87    0.53 
   6  -8  -1    1.91    0.52 
  -6   8   1    2.48    0.51 
  -6   8   1    2.74    0.48 
  -6   8   1    1.90    0.44 
  -6   8   1    2.11    0.55 
   5  -8  -1    4.67    0.66 
   5  -8  -1    5.02    0.67 
   5  -8  -1    4.45    0.77 
   5  -8  -1    5.88    0.71 
   5  -8  -1    4.37    0.48 
  -5   8   1    3.89    0.56 
  -5   8   1    4.04    0.52 
  -5   8   1    3.53    0.58 
   4  -8  -1    0.41    0.43 
   4  -8  -1    0.95    0.45 
   4  -8  -1    0.82    0.52 
   4  -8  -1    0.46    0.43 
   4  -8  -1    0.94    0.26 
  -4   8   1    0.46    0.33 
  -4   8   1    0.70    0.42 
  -4   8   1   -0.03    0.41 
   3  -8  -1   10.35    0.78 
   3  -8  -1   10.18    0.40 
   3  -8  -1    8.97    0.86 
   3  -8  -1   10.00    0.75 
   3  -8  -1   10.60    0.75 
   3  -8  -1   10.95    0.58 
  -3   8   1    8.23    0.68 
  -3   8   1   10.61    0.74 
  -3   8   1   10.32    0.75 
   2  -8  -1   10.95    0.71 
   2  -8  -1   11.43    0.79 
   2  -8  -1   12.52    0.73 
   2  -8  -1   12.62    0.65 
  -2   8   1   12.83    0.77 
  -2   8   1   13.37    0.74 
  -2   8   1   13.69    0.73 
  -2   8   1   11.96    0.77 
   1  -8  -1    7.89    0.57 
   1  -8  -1    8.64    0.73 
   1  -8  -1    7.44    0.57 
   1  -8  -1    7.54    0.52 
   1  -8  -1    7.46    0.55 
  -1   8   1    7.14    0.28 
  -1   8   1    7.23    0.55 
  -1   8   1    6.83    0.54 
  -1   8   1    7.45    0.57 
  -1   8   1    6.83    0.62 
   0  -8  -1    8.38    0.48 
   0  -8  -1    9.89    0.72 
   0  -8  -1    8.66    0.65 
   0  -8  -1    9.32    0.53 
   0  -8  -1   10.39    0.57 
   0   8   1    9.73    0.61 
   0   8   1    9.15    0.53 
   0   8   1    9.17    0.40 
   0   8   1    8.94    0.69 
   0   8   1    8.71    0.53 
  -1  -8  -1   55.18    1.38 
  -1  -8  -1   54.45    1.69 
  -1  -8  -1   55.09    1.47 
  -1  -8  -1   55.64    1.74 
  -1  -8  -1   52.37    1.34 
   1   8   1   55.12    1.74 
   1   8   1   51.93    1.47 
   1   8   1   53.92    1.52 
   1   8   1   51.89    1.47 
   1   8   1   54.30    1.44 
   1   8   1   54.36    1.41 
  -2  -8  -1    5.15    0.58 
  -2  -8  -1    4.52    0.32 
  -2  -8  -1    4.27    0.35 
  -2  -8  -1    4.79    0.55 
   2   8   1    3.96    0.37 
   2   8   1    3.85    0.33 
   2   8   1    4.25    0.34 
   2   8   1    4.75    0.39 
   2   8   1    2.93    0.48 
   2   8   1    4.26    0.37 
   2   8   1    3.84    0.38 
  -3  -8  -1   10.21    0.40 
  -3  -8  -1   10.96    0.42 
  -3  -8  -1    9.00    0.74 
  -3  -8  -1   11.33    0.78 
   3   8   1   11.01    0.47 
   3   8   1   11.79    0.52 
   3   8   1   10.88    0.46 
   3   8   1   10.32    0.54 
   3   8   1   11.45    0.51 
   3   8   1   11.50    0.76 
  -4  -8  -1    3.28    0.54 
  -4  -8  -1    3.27    0.11 
  -4  -8  -1    3.36    0.56 
   4   8   1    3.23    0.49 
   4   8   1    3.27    0.24 
   4   8   1    3.57    0.30 
   4   8   1    2.65    0.36 
   4   8   1    3.10    0.27 
   4   8   1    3.22    0.24 
  -5  -8  -1   16.19    1.00 
   5   8   1   16.69    0.54 
   5   8   1   18.39    0.58 
   5   8   1   18.23    0.92 
   5   8   1   17.56    0.49 
   5   8   1   17.99    0.49 
  -6  -8  -1  138.31    3.85 
   6   8   1  150.49    3.20 
   6   8   1  152.51    3.71 
   6   8   1  135.11    3.16 
  -7  -8  -1   22.96    1.27 
  -7  -8  -1   26.27    1.11 
   7   8   1   24.19    0.68 
   7   8   1   23.77    1.10 
   7   8   1   25.42    1.34 
  -8  -8  -1   10.76    0.81 
  -8  -8  -1    9.27    0.93 
   8   8   1   10.23    0.98 
   8   8   1    9.89    0.71 
  -9  -8  -1   -0.61    0.45 
  -9  -8  -1    0.36    0.45 
   9   8   1   -0.02    0.49 
   9   8   1   -0.10    0.31 
 -10  -8  -1    3.15    0.61 
 -10  -8  -1    2.33    0.66 
  10   8   1    2.03    0.51 
  10   8   1    1.81    0.68 
 -11  -8  -1    4.62    0.77 
 -11  -8  -1    3.78    0.78 
  11   8   1    4.44    0.89 
  11   8   1    5.91    0.95 
 -12  -8  -1    7.65    0.96 
 -12  -8  -1    6.55    0.91 
  12   8   1    5.84    1.05 
  12   8   1    7.77    1.17 
   9  -9  -1    4.28    0.77 
   9  -9  -1    3.31    0.85 
   9  -9  -1    2.99    0.83 
  -9   9   1    2.97    0.77 
  -9   9   1    2.71    0.80 
   8  -9  -1    9.53    1.04 
   8  -9  -1    7.08    0.86 
   8  -9  -1    7.29    1.10 
   8  -9  -1    6.71    0.94 
  -8   9   1    9.06    0.98 
  -8   9   1    7.40    0.79 
  -8   9   1    7.01    0.91 
   7  -9  -1   12.86    1.26 
   7  -9  -1   10.53    0.99 
   7  -9  -1   12.28    1.09 
   7  -9  -1   11.78    1.08 
  -7   9   1   11.39    0.87 
  -7   9   1   11.40    1.03 
  -7   9   1   10.75    0.94 
  -7   9   1   11.42    0.83 
   6  -9  -1    8.80    0.89 
   6  -9  -1    8.88    0.89 
   6  -9  -1    7.76    0.87 
   6  -9  -1    7.74    1.00 
  -6   9   1    8.53    0.71 
  -6   9   1    9.36    0.76 
  -6   9   1    8.39    0.88 
  -6   9   1    8.30    0.86 
   5  -9  -1    9.00    0.86 
   5  -9  -1    7.55    0.82 
   5  -9  -1    8.62    0.86 
   5  -9  -1    6.61    0.86 
  -5   9   1    8.17    0.71 
  -5   9   1    7.73    0.82 
  -5   9   1    8.03    0.79 
   4  -9  -1    5.60    0.68 
   4  -9  -1    6.90    0.78 
   4  -9  -1    4.55    0.76 
   4  -9  -1    5.47    0.68 
  -4   9   1    4.41    0.60 
  -4   9   1    5.73    0.70 
  -4   9   1    4.81    0.60 
   3  -9  -1    3.61    0.45 
   3  -9  -1    4.99    0.65 
   3  -9  -1    4.29    0.58 
   3  -9  -1    5.16    0.61 
  -3   9   1    4.10    0.55 
  -3   9   1    3.49    0.54 
  -3   9   1    3.19    0.54 
   2  -9  -1    2.39    0.49 
   2  -9  -1    3.14    0.45 
   2  -9  -1    3.00    0.49 
   2  -9  -1    3.41    0.58 
  -2   9   1    2.56    0.46 
  -2   9   1    2.47    0.47 
  -2   9   1    1.52    0.45 
  -2   9   1    2.41    0.49 
   1  -9  -1   -0.03    0.40 
   1  -9  -1   -0.16    0.28 
   1  -9  -1    0.09    0.32 
   1  -9  -1   -0.19    0.28 
   1  -9  -1   -0.57    0.30 
  -1   9   1   -0.04    0.37 
  -1   9   1   -0.46    0.28 
  -1   9   1   -0.15    0.32 
  -1   9   1   -0.35    0.27 
   0  -9  -1    5.95    0.48 
   0  -9  -1    5.03    0.49 
   0  -9  -1    5.67    0.44 
   0  -9  -1    6.14    0.69 
   0  -9  -1    5.70    0.58 
   0   9   1    5.77    0.52 
   0   9   1    5.55    0.52 
   0   9   1    5.76    0.52 
   0   9   1    3.79    0.57 
   0   9   1    5.91    0.30 
  -1  -9  -1    0.22    0.17 
  -1  -9  -1    0.16    0.42 
  -1  -9  -1    0.69    0.27 
  -1  -9  -1    0.24    0.36 
  -1  -9  -1    0.84    0.23 
   1   9   1    0.50    0.27 
   1   9   1    0.10    0.26 
   1   9   1    0.28    0.21 
   1   9   1    0.04    0.21 
   1   9   1    0.31    0.39 
   1   9   1    0.82    0.32 
  -2  -9  -1   70.29    2.20 
  -2  -9  -1   73.96    1.84 
  -2  -9  -1   70.77    2.21 
   2   9   1   75.19    1.93 
   2   9   1   73.69    1.90 
   2   9   1   69.66    2.20 
   2   9   1   70.83    1.86 
   2   9   1   75.45    1.88 
   2   9   1   73.47    1.90 
  -3  -9  -1   14.72    0.52 
  -3  -9  -1   16.27    0.96 
  -3  -9  -1   13.24    0.91 
   3   9   1   15.46    0.91 
   3   9   1   13.40    0.62 
   3   9   1   13.94    0.63 
   3   9   1   13.55    0.56 
   3   9   1   13.55    0.65 
   3   9   1   13.31    0.56 
  -4  -9  -1   15.23    0.39 
  -4  -9  -1   14.89    0.39 
  -4  -9  -1   15.49    0.99 
  -4  -9  -1   16.04    0.96 
   4   9   1   14.98    0.59 
   4   9   1   14.88    0.53 
   4   9   1   16.08    0.64 
   4   9   1   14.79    0.53 
   4   9   1   15.34    0.91 
  -5  -9  -1   15.14    0.91 
  -5  -9  -1   17.23    1.07 
   5   9   1   15.06    0.56 
   5   9   1   15.67    0.60 
   5   9   1   17.57    0.95 
   5   9   1   15.44    0.47 
   5   9   1   16.26    0.48 
  -6  -9  -1    8.61    0.86 
   6   9   1    6.68    0.67 
   6   9   1    6.69    0.35 
  -7  -9  -1   19.71    1.21 
   7   9   1   17.75    0.97 
  -8  -9  -1    2.00    0.62 
  -8  -9  -1    1.23    0.46 
   8   9   1    0.90    0.52 
   8   9   1    1.56    0.42 
  -9  -9  -1    1.45    0.71 
  -9  -9  -1    2.13    0.58 
   9   9   1    2.36    0.51 
   9   9   1    1.30    0.60 
 -10  -9  -1    1.95    0.72 
 -10  -9  -1    1.58    0.54 
  10   9   1    1.89    0.69 
  10   9   1    0.67    0.41 
 -11  -9  -1    2.12    0.67 
 -11  -9  -1    1.25    0.65 
  11   9   1    1.29    0.77 
  11   9   1    1.61    0.76 
   8 -10  -1    4.25    0.85 
   8 -10  -1    5.28    0.90 
   8 -10  -1    2.82    0.81 
   8 -10  -1    2.73    0.96 
  -8  10   1    3.78    0.79 
  -8  10   1    3.66    0.82 
   7 -10  -1    0.48    0.55 
   7 -10  -1   -0.14    0.60 
   7 -10  -1    0.45    0.63 
   7 -10  -1    1.16    0.65 
  -7  10   1    0.08    0.47 
  -7  10   1    0.26    0.52 
  -7  10   1   -0.03    0.56 
   6 -10  -1    0.45    0.54 
   6 -10  -1    0.67    0.55 
   6 -10  -1    0.90    0.61 
   6 -10  -1    1.81    0.64 
  -6  10   1    1.02    0.57 
  -6  10   1    0.54    0.42 
  -6  10   1    1.54    0.50 
  -6  10   1    0.56    0.55 
   5 -10  -1   12.27    1.01 
   5 -10  -1   10.92    1.09 
   5 -10  -1   12.26    1.02 
   5 -10  -1   11.82    1.06 
  -5  10   1   10.33    0.92 
  -5  10   1    9.74    0.86 
  -5  10   1    9.97    0.95 
   4 -10  -1   15.25    1.04 
   4 -10  -1   15.50    1.06 
   4 -10  -1   16.93    1.10 
  -4  10   1   15.80    0.96 
  -4  10   1   16.68    1.02 
  -4  10   1   15.37    0.98 
   3 -10  -1   14.98    1.01 
   3 -10  -1   13.61    0.93 
   3 -10  -1   12.83    0.87 
  -3  10   1   12.45    0.91 
  -3  10   1   12.43    0.88 
  -3  10   1   12.94    0.93 
   2 -10  -1    6.04    0.64 
   2 -10  -1    5.81    0.72 
   2 -10  -1    4.75    0.55 
   2 -10  -1    4.90    0.56 
  -2  10   1    5.75    0.66 
  -2  10   1    4.86    0.63 
  -2  10   1    4.94    0.58 
   1 -10  -1   17.91    0.94 
   1 -10  -1   19.56    1.08 
   1 -10  -1   18.44    0.85 
   1 -10  -1   17.90    0.93 
  -1  10   1   18.53    0.95 
  -1  10   1   19.75    1.08 
  -1  10   1   15.82    0.86 
   0 -10  -1   12.79    0.92 
   0 -10  -1   13.50    0.85 
   0 -10  -1   14.01    0.71 
   0 -10  -1   12.83    0.65 
   0 -10  -1   14.75    0.74 
   0  10   1   13.67    0.96 
   0  10   1   14.59    0.79 
   0  10   1   14.38    0.85 
  -1 -10  -1    1.94    0.35 
  -1 -10  -1    1.97    0.28 
  -1 -10  -1    2.40    0.56 
  -1 -10  -1    1.69    0.24 
  -1 -10  -1    1.63    0.47 
   1  10   1    2.45    0.37 
   1  10   1    2.68    0.36 
   1  10   1    2.27    0.39 
   1  10   1    2.59    0.58 
   1  10   1    1.44    0.42 
  -2 -10  -1    3.60    0.62 
  -2 -10  -1    2.72    0.55 
  -2 -10  -1    3.65    0.36 
   2  10   1    2.94    0.38 
   2  10   1    3.29    0.38 
   2  10   1    2.75    0.41 
   2  10   1    3.41    0.41 
   2  10   1    2.89    0.56 
  -3 -10  -1   17.84    1.09 
  -3 -10  -1   18.42    1.09 
  -3 -10  -1   17.84    0.63 
   3  10   1   18.52    0.83 
   3  10   1   18.06    0.69 
   3  10   1   18.30    1.06 
   3  10   1   17.21    0.77 
  -4 -10  -1   -0.35    0.43 
  -4 -10  -1    0.48    0.11 
  -4 -10  -1   -0.09    0.47 
   4  10   1    0.66    0.20 
   4  10   1    0.39    0.24 
   4  10   1    0.04    0.39 
  -5 -10  -1    2.86    0.64 
  -5 -10  -1    2.62    0.62 
   5  10   1    2.80    0.50 
   5  10   1    2.89    0.31 
   5  10   1    2.85    0.22 
  -6 -10  -1    0.84    0.56 
   6  10   1    1.92    0.49 
  -7 -10  -1    2.86    0.71 
   7  10   1    3.52    0.57 
  -8 -10  -1    6.22    0.89 
   8  10   1    5.56    0.84 
   8  10   1    5.45    0.67 
  -9 -10  -1   -0.53    0.55 
   9  10   1   -0.26    0.41 
   9  10   1   -0.23    0.57 
 -10 -10  -1    8.29    1.09 
  10  10   1    8.03    1.08 
  10  10   1   12.01    1.23 
  10  10   1    9.03    0.84 
 -11 -10  -1    0.39    0.68 
 -11 -10  -1    0.48    0.59 
  11  10   1    1.40    0.74 
  11  10   1    0.68    0.72 
   7 -11  -1    1.89    0.75 
   7 -11  -1    2.69    0.79 
   7 -11  -1    2.67    0.75 
  -7  11   1    2.30    0.72 
  -7  11   1    2.42    0.74 
   6 -11  -1    8.00    0.98 
   6 -11  -1    7.14    0.92 
   6 -11  -1    7.77    0.94 
  -6  11   1    5.81    0.86 
  -6  11   1    5.75    0.75 
  -6  11   1    6.44    0.87 
   5 -11  -1    2.53    0.71 
   5 -11  -1    2.10    0.68 
   5 -11  -1    2.74    0.69 
  -5  11   1    2.46    0.67 
  -5  11   1    2.15    0.62 
  -5  11   1    2.90    0.62 
   4 -11  -1    1.98    0.56 
   4 -11  -1    2.43    0.60 
   4 -11  -1    2.58    0.73 
  -4  11   1    2.73    0.60 
  -4  11   1    3.59    0.69 
  -4  11   1    2.64    0.57 
   3 -11  -1    1.00    0.54 
   3 -11  -1    0.90    0.51 
   3 -11  -1    1.50    0.52 
  -3  11   1    0.68    0.48 
  -3  11   1    0.90    0.49 
  -3  11   1    0.09    0.45 
   2 -11  -1   14.52    0.93 
   2 -11  -1   18.03    0.97 
   2 -11  -1   16.71    1.09 
   2 -11  -1   16.11    0.91 
  -2  11   1   15.20    0.96 
  -2  11   1   15.27    0.99 
  -2  11   1   15.42    0.94 
   1 -11  -1    3.21    0.54 
   1 -11  -1    3.27    0.54 
   1 -11  -1    2.69    0.49 
   1 -11  -1    3.93    0.69 
  -1  11   1    2.98    0.52 
  -1  11   1    2.53    0.59 
  -1  11   1    3.47    0.54 
   0 -11  -1    7.90    0.58 
   0 -11  -1    9.99    0.94 
   0 -11  -1    8.34    0.80 
   0 -11  -1    6.95    0.61 
   0  11   1    8.12    0.83 
   0  11   1    6.58    0.60 
   0  11   1    8.04    0.72 
  -1 -11  -1    1.62    0.25 
  -1 -11  -1    0.68    0.48 
  -1 -11  -1    1.32    0.56 
   1  11   1    0.70    0.49 
   1  11   1    1.09    0.38 
   1  11   1    1.05    0.36 
  -2 -11  -1   50.63    1.85 
  -2 -11  -1   50.68    1.89 
   2  11   1   51.19    1.88 
   2  11   1   48.36    1.46 
   2  11   1   45.93    1.51 
  -3 -11  -1    7.45    0.85 
  -3 -11  -1    5.80    0.78 
   3  11   1    6.01    0.54 
   3  11   1    6.27    0.74 
   3  11   1    5.75    0.46 
  -4 -11  -1   41.06    1.71 
  -4 -11  -1   41.95    1.74 
   4  11   1   43.35    1.70 
   4  11   1   40.39    1.28 
   4  11   1   41.24    1.16 
  -5 -11  -1    4.76    0.76 
  -5 -11  -1    4.70    0.76 
   5  11   1    4.47    0.66 
   5  11   1    4.36    0.30 
  -6 -11  -1    3.18    0.72 
   6  11   1    3.63    0.61 
  -7 -11  -1    2.00    0.75 
   7  11   1    2.05    0.58 
  -8 -11  -1    2.73    0.79 
   8  11   1    3.47    0.67 
   8  11   1    4.37    0.79 
  -9 -11  -1    6.05    0.98 
   9  11   1    6.96    1.02 
   9  11   1    6.45    0.77 
   9  11   1    7.03    0.91 
 -10 -11  -1    0.35    0.72 
  10  11   1    0.35    0.64 
  10  11   1    0.85    0.67 
  10  11   1    0.54    0.45 
   5 -12  -1    2.89    0.80 
   5 -12  -1    2.87    0.69 
  -5  12   1    2.69    0.73 
  -5  12   1    1.55    0.63 
  -5  12   1    3.17    0.69 
   4 -12  -1    0.89    0.53 
   4 -12  -1    1.17    0.62 
  -4  12   1    1.77    0.58 
  -4  12   1    1.09    0.53 
  -4  12   1    1.63    0.62 
   3 -12  -1    0.67    0.60 
   3 -12  -1    0.27    0.50 
  -3  12   1   -0.65    0.44 
  -3  12   1    0.62    0.53 
  -3  12   1    0.09    0.47 
   2 -12  -1    0.75    0.57 
   2 -12  -1    0.37    0.43 
   2 -12  -1    0.61    0.53 
  -2  12   1    0.48    0.50 
  -2  12   1    0.30    0.43 
  -2  12   1    0.32    0.50 
   1 -12  -1   18.55    1.10 
   1 -12  -1   19.11    0.97 
   1 -12  -1   20.44    1.25 
  -1  12   1   18.78    1.13 
  -1  12   1   21.53    1.10 
  -1  12   1   19.06    1.10 
   0 -12  -1    1.26    0.51 
   0 -12  -1    0.56    0.57 
   0 -12  -1   -0.03    0.30 
   0  12   1    0.55    0.37 
   0  12   1    0.41    0.40 
   0  12   1   -0.16    0.45 
  -1 -12  -1   22.57    1.26 
  -1 -12  -1   24.91    1.34 
   1  12   1   21.10    1.08 
   1  12   1   21.81    0.98 
   1  12   1   19.76    1.25 
  -2 -12  -1    0.27    0.48 
  -2 -12  -1    0.30    0.54 
   2  12   1    0.29    0.51 
   2  12   1    0.18    0.30 
   2  12   1   -0.12    0.37 
  -3 -12  -1   17.59    1.19 
  -3 -12  -1   14.78    1.14 
   3  12   1   13.73    0.82 
   3  12   1   14.66    0.72 
   3  12   1   17.12    1.14 
  -4 -12  -1   12.03    1.15 
  -4 -12  -1   10.59    1.04 
   4  12   1    8.94    0.52 
   4  12   1    8.37    0.90 
  -5 -12  -1   20.56    1.30 
  -5 -12  -1   18.15    1.30 
   5  12   1   18.99    1.12 
   5  12   1   18.41    0.65 
  -6 -12  -1   17.85    1.32 
   6  12   1   14.60    1.10 
  -7 -12  -1    6.08    0.98 
   7  12   1    5.35    0.76 
   7  12   1    6.71    0.84 
  -8 -12  -1    3.01    0.84 
   8  12   1    2.57    0.63 
   8  12   1    3.65    0.70 
  -9 -12  -1    0.43    0.75 
   9  12   1    1.26    0.54 
   9  12   1    0.94    0.71 
   9  12   1    1.48    0.61 
   4 -13  -1    3.71    0.70 
   4 -13  -1    5.22    0.88 
  -4  13   1    5.70    0.88 
  -4  13   1    3.46    0.73 
   3 -13  -1    1.56    0.68 
   3 -13  -1    1.38    0.56 
  -3  13   1    1.17    0.54 
  -3  13   1    1.29    0.63 
  -3  13   1    1.12    0.59 
   2 -13  -1    1.05    0.62 
   2 -13  -1    0.98    0.50 
  -2  13   1    1.10    0.57 
  -2  13   1    0.68    0.58 
  -2  13   1    1.50    0.52 
   1 -13  -1    5.79    0.86 
   1 -13  -1    4.34    0.70 
  -1  13   1    3.80    0.75 
  -1  13   1    3.82    0.70 
  -1  13   1    4.24    0.66 
   0 -13  -1    6.21    0.84 
   0 -13  -1    2.92    0.65 
   0  13   1    2.81    0.71 
   0  13   1    5.12    0.69 
   0  13   1    4.07    0.56 
  -1 -13  -1    3.83    0.79 
  -1 -13  -1    3.78    0.71 
   1  13   1    2.49    0.54 
   1  13   1    3.22    0.69 
   1  13   1    1.86    0.46 
  -2 -13  -1    6.70    0.86 
  -2 -13  -1    7.21    0.95 
   2  13   1    6.13    0.69 
   2  13   1    7.42    0.93 
   2  13   1    8.05    0.64 
  -3 -13  -1    0.56    0.56 
  -3 -13  -1   -0.03    0.53 
   3  13   1    1.08    0.58 
   3  13   1    0.13    0.30 
  -4 -13  -1   -0.44    0.53 
  -4 -13  -1    0.24    0.55 
   4  13   1    0.11    0.26 
   4  13   1    0.31    0.54 
  -5 -13  -1    6.25    0.91 
  -5 -13  -1    4.76    0.91 
   5  13   1    4.88    0.81 
  -6 -13  -1    3.75    0.89 
   6  13   1    2.91    0.69 
  -7 -13  -1    9.02    1.19 
   7  13   1   10.52    1.03 
   1 -14  -1    1.19    0.69 
   1 -14  -1    1.61    0.58 
  -1  14   1    1.45    0.57 
  -1  14   1    0.55    0.53 
  -1  14   1    1.34    0.63 
   0 -14  -1    3.71    0.69 
   0 -14  -1    3.89    0.86 
   0  14   1    1.85    0.59 
   0  14   1    3.11    0.54 
   0  14   1    2.32    0.72 
  -1 -14  -1    2.81    0.69 
  -1 -14  -1    3.01    0.80 
   1  14   1    3.02    0.76 
   1  14   1    2.19    0.51 
   1  14   1    2.58    0.58 
  -2 -14  -1   11.18    1.16 
  -2 -14  -1    9.36    1.03 
   2  14   1    9.39    1.05 
   2  14   1    9.72    0.74 
  -3 -14  -1    0.38    0.63 
  -3 -14  -1    0.48    0.63 
   3  14   1    0.09    0.33 
   3  14   1   -0.29    0.57 
  -4 -14  -1    0.98    0.66 
  -4 -14  -1    0.69    0.62 
   4  14   1    0.29    0.56 
  -5 -14  -1   -0.23    0.68 
  -5 -14  -1    0.72    0.65 
   5  14   1   -0.17    0.58 
   5  14  -2    1.41    0.68 
  -5 -14   2    2.73    0.79 
  -5 -14   2    1.27    0.78 
   4  14  -2    0.25    0.62 
  -4 -14   2    0.75    0.70 
  -4 -14   2    0.30    0.63 
   3  14  -2    3.17    0.77 
   3  14  -2    2.69    0.42 
  -3 -14   2    0.62    0.66 
  -3 -14   2    3.18    0.81 
   2  14  -2    0.21    0.36 
   2  14  -2    0.17    0.62 
  -2 -14   2    1.19    0.67 
  -2 -14   2    0.00    0.62 
   1  14  -2    2.75    0.52 
   1  14  -2    3.43    0.80 
  -1 -14   2    3.48    0.83 
  -1 -14   2    5.24    0.86 
   0  14  -2    0.16    0.60 
   0  14  -2    0.14    0.44 
   0  14  -2   -0.28    0.47 
   0 -14   2   -0.26    0.52 
   0 -14   2    0.57    0.64 
  -1  14  -2    6.08    0.75 
  -1  14  -2    6.11    0.93 
  -1  14  -2    4.72    0.75 
   1 -14   2    7.00    1.04 
   1 -14   2    6.60    0.86 
   7  13  -2   -0.25    0.59 
  -7 -13   2    0.05    0.72 
   6  13  -2    2.09    0.65 
  -6 -13   2    3.25    0.79 
  -6 -13   2    1.84    0.82 
   5  13  -2   -0.10    0.54 
  -5 -13   2    0.80    0.62 
  -5 -13   2   -0.61    0.62 
   4  13  -2    9.41    0.99 
  -4 -13   2    9.97    1.08 
  -4 -13   2    9.29    1.11 
   3  13  -2   -0.15    0.54 
   3  13  -2    0.38    0.30 
  -3 -13   2    1.53    0.55 
  -3 -13   2   -0.32    0.52 
   2  13  -2    4.49    0.49 
   2  13  -2    3.37    0.75 
  -2 -13   2    4.15    0.77 
  -2 -13   2    5.02    0.83 
   1  13  -2    0.38    0.37 
   1  13  -2    0.21    0.41 
   1  13  -2    0.26    0.53 
  -1 -13   2    0.69    0.62 
  -1 -13   2    0.22    0.52 
   0  13  -2    4.97    0.81 
   0  13  -2    3.22    0.65 
   0  13  -2    3.92    0.58 
   0 -13   2    4.91    0.85 
   0 -13   2    4.90    0.74 
  -1  13  -2    1.07    0.58 
  -1  13  -2    1.62    0.65 
  -1  13  -2    1.91    0.52 
   1 -13   2    2.73    0.61 
   1 -13   2    2.76    0.75 
  -2  13  -2    7.04    0.86 
  -2  13  -2    8.72    0.86 
  -2  13  -2    7.54    0.93 
   2 -13   2    9.75    1.08 
   2 -13   2    7.22    0.85 
  -3  13  -2   -0.03    0.58 
  -3  13  -2    0.77    0.52 
  -3  13  -2    0.81    0.58 
   3 -13   2    1.55    0.69 
   3 -13   2    0.97    0.55 
  -4  13  -2    0.36    0.61 
   9  12  -2    4.35    0.89 
   9  12  -2    4.17    0.84 
   9  12  -2    3.45    0.74 
  -9 -12   2    4.76    0.98 
   8  12  -2    0.57    0.56 
   8  12  -2   -0.23    0.48 
   8  12  -2    0.03    0.65 
  -8 -12   2   -0.27    0.67 
   7  12  -2    6.41    0.83 
  -7 -12   2    6.96    1.02 
   6  12  -2    0.47    0.52 
  -6 -12   2    0.53    0.57 
  -6 -12   2    0.59    0.65 
   5  12  -2    0.94    0.54 
  -5 -12   2    0.93    0.49 
  -5 -12   2    1.18    0.68 
   4  12  -2    0.34    0.21 
   4  12  -2    0.51    0.51 
  -4 -12   2    0.67    0.58 
  -4 -12   2   -0.08    0.53 
   3  12  -2    8.66    0.54 
   3  12  -2    7.68    0.87 
   3  12  -2    6.65    0.88 
  -3 -12   2    9.20    0.97 
  -3 -12   2    7.96    0.92 
   2  12  -2    6.30    0.53 
   2  12  -2    6.26    0.82 
   2  12  -2    6.91    0.65 
  -2 -12   2    7.91    0.93 
  -2 -12   2    8.41    0.93 
   1  12  -2    4.16    0.65 
   1  12  -2    5.52    0.55 
   1  12  -2    5.70    0.62 
  -1 -12   2    4.98    0.72 
  -1 -12   2    4.91    0.72 
   0  12  -2   -0.08    0.50 
   0  12  -2   -0.05    0.32 
   0 -12   2    0.41    0.56 
   0 -12   2    0.41    0.50 
  -1  12  -2    1.31    0.43 
  -1  12  -2    0.70    0.55 
  -1  12  -2    0.60    0.45 
   1 -12   2    0.79    0.58 
   1 -12   2    1.53    0.43 
   1 -12   2    2.31    0.59 
  -2  12  -2    2.01    0.60 
  -2  12  -2    1.08    0.52 
  -2  12  -2    2.58    0.54 
   2 -12   2    1.71    0.52 
   2 -12   2    2.70    0.71 
   2 -12   2    2.57    0.52 
  -3  12  -2    5.86    0.79 
  -3  12  -2    4.40    0.73 
  -3  12  -2    6.34    0.75 
   3 -12   2    5.04    0.86 
   3 -12   2    6.40    0.77 
  -4  12  -2   -0.22    0.47 
  -4  12  -2    0.64    0.52 
  -4  12  -2   -0.07    0.54 
   4 -12   2    0.43    0.64 
   4 -12   2   -0.11    0.54 
  -5  12  -2    3.99    0.79 
  -5  12  -2    4.50    0.77 
  -5  12  -2    3.44    0.69 
   5 -12   2    3.72    0.86 
   5 -12   2    3.01    0.71 
  10  11  -2    0.64    0.66 
  10  11  -2    0.52    0.72 
  10  11  -2    0.20    0.45 
 -10 -11   2   -0.52    0.67 
   9  11  -2    2.41    0.64 
   9  11  -2    3.35    0.75 
   9  11  -2    2.73    0.73 
  -9 -11   2    2.12    0.79 
   8  11  -2    5.02    0.71 
   8  11  -2    5.57    0.86 
   8  11  -2    5.98    0.88 
  -8 -11   2    4.13    0.86 
   7  11  -2    0.00    0.51 
   7  11  -2   -0.53    0.46 
   7  11  -2    1.02    0.50 
  -7 -11   2   -0.67    0.56 
   6  11  -2   12.45    0.95 
   6  11  -2   12.01    1.00 
  -6 -11   2   12.67    1.18 
  -6 -11   2   12.85    1.10 
   5  11  -2    0.27    0.38 
   5  11  -2   -0.03    0.42 
  -5 -11   2    0.95    0.62 
  -5 -11   2    0.19    0.48 
   4  11  -2    4.16    0.31 
   4  11  -2    3.64    0.69 
   4  11  -2    4.84    0.69 
   4  11  -2    3.97    0.51 
  -4 -11   2    4.03    0.73 
  -4 -11   2    4.01    0.64 
   3  11  -2    0.86    0.50 
   3  11  -2    0.68    0.25 
   3  11  -2    0.91    0.33 
  -3 -11   2    1.91    0.59 
  -3 -11   2    0.89    0.53 
   2  11  -2   21.47    0.86 
   2  11  -2   21.96    0.95 
   2  11  -2   20.78    1.20 
  -2 -11   2   22.13    1.21 
  -2 -11   2   21.83    1.24 
   1  11  -2    1.18    0.44 
   1  11  -2    1.57    0.37 
   1  11  -2    2.45    0.46 
  -1 -11   2    1.98    0.54 
  -1 -11   2    1.44    0.56 
   0  11  -2   24.99    1.03 
   0  11  -2   25.46    1.16 
   0  11  -2   26.62    1.32 
   0 -11   2   26.70    1.23 
   0 -11   2   26.85    1.37 
   0 -11   2   25.74    0.93 
  -1  11  -2    0.50    0.39 
  -1  11  -2    0.22    0.39 
  -1  11  -2   -0.07    0.45 
   1 -11   2    0.56    0.41 
   1 -11   2   -0.40    0.39 
   1 -11   2    0.58    0.37 
   1 -11   2    0.18    0.52 
  -2  11  -2   12.94    0.93 
  -2  11  -2   14.44    0.88 
  -2  11  -2   12.60    0.96 
   2 -11   2   14.04    0.89 
   2 -11   2   13.06    0.93 
   2 -11   2   14.20    1.09 
   2 -11   2   13.31    0.90 
  -3  11  -2    2.45    0.58 
  -3  11  -2    0.89    0.49 
  -3  11  -2    1.74    0.52 
   3 -11   2    1.45    0.62 
   3 -11   2    1.44    0.53 
   3 -11   2    2.31    0.54 
  -4  11  -2    0.81    0.53 
  -4  11  -2    0.60    0.48 
  -4  11  -2    1.20    0.53 
   4 -11   2    0.90    0.50 
   4 -11   2    1.90    0.58 
   4 -11   2    1.43    0.64 
  -5  11  -2    1.31    0.62 
  -5  11  -2    0.59    0.54 
  -5  11  -2    0.46    0.51 
   5 -11   2    1.63    0.61 
   5 -11   2    0.86    0.57 
   5 -11   2    2.47    0.72 
  -6  11  -2    2.29    0.58 
  -6  11  -2    1.45    0.52 
  -6  11  -2    1.45    0.64 
   6 -11   2    1.75    0.69 
   6 -11   2    2.49    0.72 
   6 -11   2    2.08    0.68 
   6 -11   2    2.45    0.72 
  -7  11  -2    0.44    0.73 
  11  10  -2    5.92    1.03 
  10  10  -2   -0.19    0.52 
  10  10  -2    0.61    0.61 
  10  10  -2   -0.32    0.43 
 -10 -10   2    0.19    0.66 
   9  10  -2    0.06    0.48 
   9  10  -2    0.87    0.60 
   9  10  -2   -0.15    0.41 
  -9 -10   2   -0.77    0.60 
   8  10  -2   -0.27    0.37 
   8  10  -2    0.17    0.45 
   8  10  -2   -0.34    0.44 
  -8 -10   2   -0.19    0.58 
   7  10  -2   14.36    1.07 
   7  10  -2   15.28    1.10 
   7  10  -2   14.47    0.95 
  -7 -10   2   15.53    1.20 
   6  10  -2    0.45    0.43 
   6  10  -2    1.18    0.47 
  -6 -10   2    0.94    0.51 
  -6 -10   2    0.74    0.55 
   5  10  -2   42.35    1.51 
   5  10  -2   36.57    1.53 
  -5 -10   2   39.57    1.68 
  -5 -10   2   39.40    1.59 
   4  10  -2    8.73    0.37 
   4  10  -2    8.19    0.51 
   4  10  -2    8.65    0.38 
   4  10  -2    9.51    0.70 
   4  10  -2    9.40    0.82 
  -4 -10   2    8.67    0.89 
  -4 -10   2    9.26    0.88 
   3  10  -2   34.73    1.00 
   3  10  -2   32.32    1.37 
   3  10  -2   34.26    1.15 
   3  10  -2   31.84    1.08 
  -3 -10   2   38.33    1.52 
  -3 -10   2   34.82    0.98 
  -3 -10   2   32.81    1.47 
   2  10  -2   25.87    1.24 
   2  10  -2   27.92    0.84 
   2  10  -2   25.53    0.97 
   2  10  -2   25.29    0.89 
  -2 -10   2   27.14    1.28 
  -2 -10   2   26.58    1.25 
   1  10  -2    2.16    0.41 
   1  10  -2    1.32    0.44 
   1  10  -2    1.51    0.33 
  -1 -10   2    1.85    0.54 
  -1 -10   2    1.94    0.33 
  -1 -10   2    1.94    0.24 
  -1 -10   2    2.73    0.54 
  -1 -10   2    1.97    0.23 
   0  10  -2    2.80    0.46 
   0  10  -2    2.55    0.56 
   0  10  -2    2.90    0.43 
   0 -10   2    2.85    0.38 
   0 -10   2    4.14    0.66 
   0 -10   2    2.63    0.43 
   0 -10   2    2.52    0.54 
   0 -10   2    2.63    0.37 
  -1  10  -2   23.58    1.06 
  -1  10  -2   19.77    1.12 
  -1  10  -2   21.67    1.00 
   1 -10   2   23.99    0.97 
   1 -10   2   22.23    1.21 
   1 -10   2   24.00    1.02 
   1 -10   2   22.26    0.90 
   1 -10   2   20.96    1.05 
  -2  10  -2    7.94    0.73 
  -2  10  -2    7.82    0.73 
  -2  10  -2   10.19    0.75 
   2 -10   2    6.94    0.65 
   2 -10   2    8.37    0.83 
   2 -10   2    7.94    0.71 
   2 -10   2    8.08    0.70 
  -3  10  -2    1.32    0.47 
  -3  10  -2    0.58    0.46 
  -3  10  -2    1.89    0.52 
   3 -10   2    1.63    0.73 
   3 -10   2    0.70    0.54 
   3 -10   2    1.68    0.54 
   3 -10   2    1.90    0.49 
  -4  10  -2    4.47    0.58 
  -4  10  -2    4.79    0.63 
  -4  10  -2    4.02    0.60 
   4 -10   2    4.55    0.65 
   4 -10   2    5.54    0.78 
   4 -10   2    4.56    0.66 
  -5  10  -2    1.15    0.53 
  -5  10  -2    1.32    0.48 
  -5  10  -2    1.60    0.48 
   5 -10   2    1.31    0.59 
   5 -10   2    2.33    0.63 
   5 -10   2    1.00    0.55 
   5 -10   2    1.41    0.55 
  -6  10  -2    3.44    0.57 
  -6  10  -2    4.70    0.76 
  -6  10  -2    3.83    0.61 
   6 -10   2    3.51    0.75 
   6 -10   2    2.87    0.69 
   6 -10   2    2.67    0.70 
   6 -10   2    2.58    0.71 
  -7  10  -2    0.47    0.57 
  -7  10  -2    0.34    0.55 
   7 -10   2    1.17    0.70 
   7 -10   2    0.55    0.67 
   7 -10   2    0.11    0.59 
   7 -10   2    0.38    0.64 
  -8  10  -2    3.25    0.80 
  -8  10  -2    4.81    0.86 
   8 -10   2    2.96    0.79 
   8 -10   2    2.85    0.80 
   8 -10   2    3.00    0.83 
  11   9  -2    0.20    0.58 
  11   9  -2    0.68    0.74 
 -11  -9   2   -0.23    0.63 
  10   9  -2    1.70    0.69 
  10   9  -2    1.79    0.66 
  10   9  -2    1.81    0.48 
 -10  -9   2    2.18    0.77 
   9   9  -2    0.84    0.43 
   9   9  -2    1.56    0.60 
   9   9  -2    0.81    0.64 
  -9  -9   2    1.47    0.64 
   8   9  -2    0.51    0.36 
   8   9  -2    1.01    0.52 
   8   9  -2    0.83    0.50 
  -8  -9   2    0.28    0.55 
   7   9  -2   16.80    0.96 
   7   9  -2   19.31    1.14 
   7   9  -2   16.33    1.07 
  -7  -9   2   17.39    1.17 
   6   9  -2   20.25    1.08 
   6   9  -2   20.26    1.04 
  -6  -9   2   19.23    1.07 
  -6  -9   2   18.12    1.16 
   5   9  -2   14.21    0.52 
   5   9  -2   14.74    0.88 
   5   9  -2   13.53    0.88 
   5   9  -2   13.39    0.50 
  -5  -9   2   14.77    1.01 
  -5  -9   2   13.79    0.93 
   4   9  -2   21.96    0.96 
   4   9  -2   20.41    0.71 
   4   9  -2   21.47    0.59 
   4   9  -2   22.85    0.75 
   4   9  -2   22.30    1.09 
   4   9  -2   21.08    0.58 
  -4  -9   2   20.26    1.09 
  -4  -9   2   22.65    1.13 
   3   9  -2    1.52    0.32 
   3   9  -2    2.19    0.25 
   3   9  -2    1.78    0.23 
   3   9  -2    2.08    0.29 
   3   9  -2    2.42    0.33 
   3   9  -2    1.77    0.41 
  -3  -9   2    2.04    0.18 
  -3  -9   2    2.44    0.52 
  -3  -9   2    2.45    0.19 
  -3  -9   2    2.44    0.54 
   2   9  -2   20.13    1.04 
   2   9  -2   18.97    0.70 
   2   9  -2   19.79    0.72 
   2   9  -2   20.25    0.80 
   2   9  -2   19.17    0.71 
  -2  -9   2   21.02    1.07 
  -2  -9   2   18.62    1.01 
   1   9  -2   13.97    0.68 
   1   9  -2   14.97    0.37 
   1   9  -2   14.91    0.66 
   1   9  -2   13.92    0.36 
   1   9  -2   14.87    0.85 
   1   9  -2   14.05    0.65 
  -1  -9   2   14.32    0.53 
  -1  -9   2   14.25    0.92 
  -1  -9   2   14.11    0.86 
  -1  -9   2   13.81    0.63 
  -1  -9   2   14.33    0.52 
   0   9  -2    2.09    0.38 
   0   9  -2    1.50    0.35 
   0   9  -2    1.63    0.36 
   0   9  -2    1.68    0.49 
   0  -9   2    1.44    0.32 
   0  -9   2    2.60    0.50 
   0  -9   2    2.07    0.48 
   0  -9   2    1.65    0.35 
   0  -9   2    1.83    0.31 
  -1   9  -2   43.60    1.42 
  -1   9  -2   45.20    1.51 
  -1   9  -2   45.01    1.60 
  -1   9  -2   45.77    1.44 
   1  -9   2   47.36    1.43 
   1  -9   2   45.59    1.36 
   1  -9   2   45.17    1.45 
   1  -9   2   42.07    1.63 
   1  -9   2   41.93    1.48 
  -2   9  -2    0.35    0.35 
  -2   9  -2    0.36    0.31 
  -2   9  -2    0.54    0.39 
  -2   9  -2    0.04    0.33 
   2  -9   2    0.30    0.46 
   2  -9   2    0.46    0.35 
   2  -9   2    0.36    0.39 
   2  -9   2    0.03    0.32 
  -3   9  -2   19.51    0.99 
  -3   9  -2   18.51    1.01 
  -3   9  -2   19.58    1.02 
   3  -9   2   20.07    1.04 
   3  -9   2   19.58    1.01 
   3  -9   2   19.29    0.89 
   3  -9   2   20.33    1.12 
  -4   9  -2    3.18    0.55 
  -4   9  -2    3.62    0.56 
  -4   9  -2    3.00    0.56 
   4  -9   2    3.73    0.59 
   4  -9   2    2.98    0.67 
   4  -9   2    4.57    0.70 
   4  -9   2    3.84    0.59 
  -5   9  -2    0.52    0.40 
  -5   9  -2    0.46    0.45 
  -5   9  -2   -0.13    0.43 
   5  -9   2    0.70    0.49 
   5  -9   2    0.31    0.43 
   5  -9   2    0.01    0.55 
   5  -9   2   -0.11    0.52 
  -6   9  -2    0.01    0.47 
  -6   9  -2    0.68    0.42 
  -6   9  -2    0.80    0.44 
   6  -9   2   -0.02    0.40 
   6  -9   2    0.53    0.54 
   6  -9   2    0.67    0.54 
   6  -9   2    1.08    0.62 
  -7   9  -2    5.30    0.64 
  -7   9  -2    5.00    0.76 
  -7   9  -2    4.19    0.73 
   7  -9   2    4.05    0.84 
   7  -9   2    4.06    0.78 
   7  -9   2    4.87    0.79 
   7  -9   2    5.28    0.84 
  -8   9  -2    1.23    0.53 
  -8   9  -2    0.19    0.58 
  -8   9  -2    0.95    0.52 
   8  -9   2    1.29    0.67 
   8  -9   2    0.60    0.63 
   8  -9   2    1.01    0.71 
   8  -9   2    0.35    0.68 
  -9   9  -2    2.50    0.74 
  12   8  -2    1.88    0.86 
  12   8  -2    1.55    0.81 
 -12  -8   2    1.80    0.70 
 -12  -8   2    1.35    0.68 
 -12  -8   2    2.12    0.56 
  11   8  -2    5.14    0.90 
  11   8  -2    7.62    1.09 
 -11  -8   2    6.24    0.89 
 -11  -8   2    7.96    0.79 
 -11  -8   2    6.88    0.86 
  10   8  -2    0.96    0.63 
  10   8  -2   -0.05    0.34 
  10   8  -2   -0.27    0.49 
 -10  -8   2   -0.36    0.51 
 -10  -8   2   -0.04    0.49 
 -10  -8   2    0.23    0.40 
   9   8  -2    0.06    0.52 
   9   8  -2    0.54    0.35 
   9   8  -2    1.02    0.55 
  -9  -8   2    0.21    0.47 
  -9  -8   2   -0.11    0.51 
   8   8  -2    6.58    0.63 
   8   8  -2    9.01    0.93 
   8   8  -2    8.45    0.88 
  -8  -8   2    8.13    0.89 
   7   8  -2    0.12    0.44 
   7   8  -2   -0.27    0.37 
   7   8  -2   -0.44    0.31 
  -7  -8   2    0.27    0.52 
   6   8  -2   11.05    0.84 
   6   8  -2    9.51    0.85 
   6   8  -2    8.46    0.73 
   6   8  -2   11.64    0.32 
  -6  -8   2   10.25    0.83 
   5   8  -2   27.83    1.19 
   5   8  -2   31.57    1.27 
   5   8  -2   27.77    0.75 
   5   8  -2   31.17    0.79 
  -5  -8   2   30.24    1.24 
  -5  -8   2   28.52    1.30 
   4   8  -2    1.97    0.15 
   4   8  -2    1.08    0.39 
   4   8  -2    2.24    0.24 
   4   8  -2    2.14    0.15 
   4   8  -2    1.32    0.36 
   4   8  -2    2.21    0.22 
  -4  -8   2    2.18    0.45 
  -4  -8   2    0.86    0.46 
   3   8  -2   53.81    1.30 
   3   8  -2   54.67    1.40 
   3   8  -2   52.99    1.30 
   3   8  -2   54.11    1.55 
   3   8  -2   51.32    1.37 
   3   8  -2   54.34    1.71 
  -3  -8   2   49.94    1.73 
  -3  -8   2   52.59    1.21 
  -3  -8   2   55.04    1.75 
  -3  -8   2   53.48    1.21 
   2   8  -2    2.89    0.29 
   2   8  -2    3.07    0.34 
   2   8  -2    2.72    0.31 
   2   8  -2    3.45    0.30 
   2   8  -2    3.95    0.35 
  -2  -8   2    3.70    0.50 
  -2  -8   2    3.26    0.27 
  -2  -8   2    2.56    0.47 
   1   8  -2   49.86    1.58 
   1   8  -2   46.95    1.56 
   1   8  -2   47.52    1.33 
   1   8  -2   48.59    1.16 
   1   8  -2   48.52    1.39 
   1   8  -2   49.69    1.18 
   1   8  -2   48.51    1.33 
  -1  -8   2   50.31    1.23 
  -1  -8   2   46.46    1.31 
  -1  -8   2   48.25    1.62 
  -1  -8   2   45.42    1.20 
  -1  -8   2   46.53    1.55 
   0   8  -2   10.09    0.73 
   0   8  -2   11.84    0.65 
   0   8  -2   11.29    0.57 
   0   8  -2   10.26    0.74 
   0   8  -2   11.32    0.59 
   0  -8   2   11.19    0.74 
   0  -8   2   10.34    0.58 
   0  -8   2   11.46    0.52 
   0  -8   2   11.28    0.58 
   0  -8   2    9.88    0.68 
  -1   8  -2    6.69    0.63 
  -1   8  -2    9.35    0.58 
  -1   8  -2    7.39    0.53 
  -1   8  -2    8.16    0.59 
   1  -8   2    7.67    0.52 
   1  -8   2    8.02    0.57 
   1  -8   2    7.71    0.72 
   1  -8   2    8.12    0.59 
   1  -8   2    8.23    0.59 
  -2   8  -2   29.67    1.11 
  -2   8  -2   28.72    1.14 
  -2   8  -2   26.92    1.13 
  -2   8  -2   30.95    1.17 
   2  -8   2   32.19    1.29 
   2  -8   2   31.01    1.14 
   2  -8   2   32.09    1.10 
   2  -8   2   30.62    1.16 
  -3   8  -2   -0.54    0.33 
  -3   8  -2    0.35    0.35 
  -3   8  -2   -0.25    0.30 
   3  -8   2    0.41    0.29 
   3  -8   2    0.21    0.46 
   3  -8   2    0.20    0.42 
   3  -8   2    0.42    0.37 
   3  -8   2   -0.48    0.34 
  -4   8  -2   16.73    0.89 
  -4   8  -2   18.17    0.91 
  -4   8  -2   18.37    0.98 
   4  -8   2   18.02    1.20 
   4  -8   2   19.37    1.09 
   4  -8   2   17.95    0.99 
   4  -8   2   18.84    1.00 
  -5   8  -2    4.71    0.65 
  -5   8  -2    3.83    0.60 
  -5   8  -2    4.70    0.53 
   5  -8   2    3.81    0.68 
   5  -8   2    4.90    0.66 
   5  -8   2    3.27    0.72 
   5  -8   2    4.53    0.40 
   5  -8   2    4.24    0.62 
  -6   8  -2    0.05    0.35 
  -6   8  -2    0.00    0.44 
  -6   8  -2    0.04    0.35 
   6  -8   2    0.37    0.50 
   6  -8   2   -0.69    0.45 
   6  -8   2    0.67    0.52 
   6  -8   2   -0.20    0.52 
  -7   8  -2    2.23    0.52 
  -7   8  -2    1.56    0.41 
  -7   8  -2    2.13    0.59 
   7  -8   2    1.25    0.69 
   7  -8   2    1.42    0.60 
   7  -8   2    2.22    0.64 
   7  -8   2    2.41    0.65 
  -8   8  -2    1.95    0.62 
  -8   8  -2    1.98    0.54 
  -8   8  -2    1.91    0.63 
   8  -8   2    2.32    0.70 
   8  -8   2    2.02    0.68 
   8  -8   2    1.59    0.80 
   8  -8   2    2.33    0.68 
  -9   8  -2    6.73    0.91 
  -9   8  -2    5.51    0.85 
  -9   8  -2    6.42    0.81 
   9  -8   2    5.16    0.88 
   9  -8   2    3.95    0.99 
   9  -8   2    7.70    0.99 
   9  -8   2    4.49    0.86 
  12   7  -2    4.28    0.93 
  12   7  -2    4.84    1.02 
 -12  -7   2    5.40    0.70 
 -12  -7   2    3.83    0.75 
 -12  -7   2    4.99    0.85 
  11   7  -2    0.72    0.59 
  11   7  -2   -0.17    0.59 
 -11  -7   2    0.73    0.53 
 -11  -7   2    0.58    0.41 
 -11  -7   2    1.42    0.58 
  10   7  -2    7.81    0.51 
  10   7  -2    8.01    1.03 
  10   7  -2    6.36    0.88 
  10   7  -2    7.41    0.65 
 -10  -7   2    8.37    0.88 
 -10  -7   2    8.12    0.72 
 -10  -7   2    8.05    0.87 
   9   7  -2   -0.11    0.52 
   9   7  -2    0.22    0.31 
   9   7  -2   -0.09    0.45 
  -9  -7   2   -0.31    0.30 
  -9  -7   2    0.24    0.45 
  -9  -7   2    0.88    0.51 
   8   7  -2   26.52    1.41 
   8   7  -2   26.14    1.34 
   8   7  -2   25.49    1.07 
  -8  -7   2   24.70    1.32 
  -8  -7   2   25.81    1.08 
  -8  -7   2   25.50    1.20 
   7   7  -2   29.16    1.18 
   7   7  -2   29.81    1.39 
   7   7  -2   30.52    1.42 
  -7  -7   2   29.86    1.16 
  -7  -7   2   29.83    1.36 
  -7  -7   2   32.26    1.27 
   6   7  -2    4.54    0.61 
   6   7  -2    5.66    0.54 
   6   7  -2    6.08    0.67 
  -6  -7   2    5.17    0.68 
   5   7  -2    8.54    0.72 
   5   7  -2   10.06    0.26 
  -5  -7   2    8.55    0.77 
  -5  -7   2    8.37    0.71 
   4   7  -2    2.71    0.19 
   4   7  -2    3.04    0.43 
   4   7  -2    3.33    0.22 
  -4  -7   2    2.63    0.51 
  -4  -7   2    3.38    0.49 
   3   7  -2    4.29    0.24 
   3   7  -2    4.55    0.43 
   3   7  -2    4.50    0.44 
   3   7  -2    4.45    0.25 
   3   7  -2    4.15    0.30 
   3   7  -2    4.45    0.29 
  -3  -7   2    4.88    0.15 
  -3  -7   2    4.34    0.48 
  -3  -7   2    4.37    0.54 
  -3  -7   2    4.64    0.14 
   2   7  -2   96.80    2.25 
   2   7  -2   96.43    2.42 
   2   7  -2   96.63    2.25 
   2   7  -2   94.55    2.29 
   2   7  -2   99.52    2.32 
   2   7  -2   97.19    2.36 
  -2  -7   2   98.43    2.22 
  -2  -7   2   97.88    2.60 
  -2  -7   2   96.10    2.59 
   1   7  -2    9.69    0.49 
   1   7  -2    9.63    0.63 
   1   7  -2    9.02    0.51 
   1   7  -2    9.55    0.39 
   1   7  -2    9.22    0.46 
   1   7  -2    8.96    0.46 
  -1  -7   2   10.32    0.63 
  -1  -7   2   10.05    0.64 
  -1  -7   2    9.20    0.40 
  -1  -7   2    9.30    0.44 
  -1  -7   2    8.60    0.37 
  -1  -7   2    8.98    0.45 
   0   7  -2   17.20    0.72 
   0   7  -2   18.38    0.73 
   0   7  -2   18.41    0.71 
   0   7  -2   16.68    0.86 
   0   7  -2   17.26    0.68 
   0  -7   2   17.68    0.83 
   0  -7   2   15.92    0.66 
   0  -7   2   16.84    0.68 
   0  -7   2   16.84    0.63 
   0  -7   2   16.98    0.79 
  -1   7  -2   60.22    1.82 
  -1   7  -2   58.52    1.68 
  -1   7  -2   60.69    1.64 
  -1   7  -2   59.22    1.64 
   1  -7   2   61.11    1.69 
   1  -7   2   60.02    1.65 
   1  -7   2   57.69    1.82 
   1  -7   2   58.28    1.59 
   1  -7   2   59.17    1.64 
  -2   7  -2    5.84    0.76 
  -2   7  -2    7.24    0.58 
  -2   7  -2    6.88    0.56 
  -2   7  -2    7.11    0.52 
  -2   7  -2    6.97    0.55 
   2  -7   2    5.49    0.58 
   2  -7   2    6.66    0.55 
   2  -7   2    7.13    0.55 
   2  -7   2    6.95    0.52 
   2  -7   2    6.83    0.52 
   2  -7   2    8.26    0.70 
  -3   7  -2   53.04    1.65 
  -3   7  -2   55.93    1.69 
  -3   7  -2   52.20    1.55 
  -3   7  -2   55.17    1.65 
  -3   7  -2   55.03    1.67 
   3  -7   2   55.12    1.68 
   3  -7   2   53.10    1.77 
   3  -7   2   53.14    1.66 
   3  -7   2   54.57    1.84 
  -4   7  -2   14.60    0.78 
  -4   7  -2   15.90    0.71 
  -4   7  -2   17.52    0.88 
  -4   7  -2   15.71    0.87 
   4  -7   2   15.40    0.56 
   4  -7   2   14.88    0.86 
   4  -7   2   14.95    0.87 
   4  -7   2   13.03    0.99 
   4  -7   2   16.13    0.89 
  -5   7  -2   22.95    0.88 
  -5   7  -2   24.52    1.07 
  -5   7  -2   25.91    1.05 
  -5   7  -2   25.16    1.15 
   5  -7   2   25.10    1.18 
   5  -7   2   23.34    0.86 
   5  -7   2   26.60    1.23 
   5  -7   2   25.04    1.33 
   5  -7   2   24.72    1.16 
  -6   7  -2    2.22    0.53 
  -6   7  -2    2.22    0.46 
  -6   7  -2    2.29    0.40 
   6  -7   2    1.69    0.53 
   6  -7   2    1.61    0.62 
   6  -7   2    1.80    0.58 
   6  -7   2    1.57    0.38 
   6  -7   2    2.10    0.55 
  -7   7  -2    3.09    0.43 
  -7   7  -2    4.09    0.65 
  -7   7  -2    1.89    0.57 
   7  -7   2    4.32    0.68 
   7  -7   2    2.42    0.76 
   7  -7   2    3.10    0.50 
   7  -7   2    2.53    0.61 
   7  -7   2    2.62    0.65 
  -8   7  -2    8.26    0.86 
  -8   7  -2    8.90    0.86 
  -8   7  -2    8.70    0.82 
   8  -7   2    7.79    0.86 
   8  -7   2   10.09    0.97 
   8  -7   2    9.30    0.95 
   8  -7   2    8.41    1.08 
  -9   7  -2    0.85    0.55 
  -9   7  -2    1.99    0.64 
  -9   7  -2    0.76    0.55 
   9  -7   2    1.47    0.66 
   9  -7   2    1.12    0.76 
   9  -7   2    2.06    0.69 
 -10   7  -2   13.26    1.12 
 -10   7  -2   12.43    1.15 
 -10   7  -2   13.67    1.14 
  10  -7   2   13.54    1.24 
  10  -7   2   13.38    1.22 
  10  -7   2   12.40    1.44 
  12   6  -2    0.81    0.74 
  12   6  -2    1.20    0.35 
  12   6  -2   -0.18    0.61 
 -12  -6   2   -0.05    0.55 
 -12  -6   2    1.31    0.60 
 -12  -6   2    0.36    0.42 
  11   6  -2    7.37    0.52 
  11   6  -2    7.08    0.99 
  11   6  -2    7.17    1.03 
 -11  -6   2    9.14    0.93 
 -11  -6   2    7.33    0.72 
 -11  -6   2    8.89    0.90 
  10   6  -2   -0.41    0.52 
  10   6  -2    0.22    0.22 
  10   6  -2    0.39    0.61 
 -10  -6   2    0.35    0.50 
 -10  -6   2    0.55    0.49 
 -10  -6   2    0.14    0.35 
   9   6  -2    0.60    0.20 
   9   6  -2    0.46    0.29 
   9   6  -2    0.54    0.48 
   9   6  -2    0.55    0.56 
  -9  -6   2    0.60    0.44 
  -9  -6   2    1.05    0.45 
  -9  -6   2    0.77    0.36 
   8   6  -2   16.67    0.81 
   8   6  -2   17.37    0.52 
   8   6  -2   16.66    0.54 
   8   6  -2   18.73    1.21 
   8   6  -2   18.57    0.59 
   8   6  -2   17.08    0.53 
   8   6  -2   18.43    1.13 
  -8  -6   2   19.04    0.88 
  -8  -6   2   17.25    0.91 
  -8  -6   2   18.26    1.03 
   7   6  -2   74.25    1.63 
   7   6  -2   75.83    1.64 
   7   6  -2   74.63    2.06 
   7   6  -2   75.86    2.42 
   7   6  -2   73.43    2.35 
   7   6  -2   67.78    1.64 
   7   6  -2   83.79    1.67 
  -7  -6   2   72.70    2.08 
  -7  -6   2   76.48    2.20 
  -7  -6   2   73.93    2.27 
   6   6  -2   26.69    1.22 
   6   6  -2   27.30    1.20 
  -6  -6   2   30.56    1.06 
  -6  -6   2   28.25    1.11 
  -6  -6   2   30.06    1.22 
   5   6  -2    6.04    0.57 
   5   6  -2    5.92    0.58 
  -5  -6   2    6.28    0.63 
  -5  -6   2    5.40    0.55 
   4   6  -2   35.78    1.14 
   4   6  -2   35.23    1.23 
   4   6  -2   39.01    0.80 
  -4  -6   2   31.60    1.18 
  -4  -6   2   31.75    1.17 
  -4  -6   2   32.85    1.24 
   3   6  -2    2.41    0.18 
   3   6  -2    2.39    0.17 
   3   6  -2    2.39    0.17 
   3   6  -2    2.32    0.35 
   3   6  -2    2.84    0.34 
   3   6  -2    2.94    0.47 
   3   6  -2    2.54    0.20 
  -3  -6   2    3.31    0.44 
  -3  -6   2    2.10    0.39 
  -3  -6   2    2.87    0.41 
   2   6  -2   77.97    1.84 
   2   6  -2   76.09    1.78 
   2   6  -2   74.77    1.81 
   2   6  -2   75.37    2.07 
   2   6  -2   77.69    1.96 
   2   6  -2   76.47    2.05 
   2   6  -2   75.52    1.92 
   2   6  -2   78.17    1.99 
   2   6  -2   77.10    1.79 
  -2  -6   2   76.95    2.08 
  -2  -6   2   76.44    1.76 
  -2  -6   2   78.54    1.75 
  -2  -6   2   79.05    2.12 
  -2  -6   2   75.70    2.06 
   1   6  -2    7.49    0.40 
   1   6  -2    9.34    0.56 
   1   6  -2    8.20    0.52 
   1   6  -2    8.57    0.37 
   1   6  -2    8.27    0.42 
   1   6  -2    8.19    0.41 
   1   6  -2    7.62    0.43 
   1   6  -2    8.20    0.53 
  -1  -6   2    9.01    0.52 
  -1  -6   2    8.07    0.40 
  -1  -6   2    7.57    0.58 
  -1  -6   2    7.38    0.36 
  -1  -6   2    7.47    0.33 
  -1  -6   2    7.41    0.38 
  -1  -6   2    7.21    0.57 
   0   6  -2    2.14    0.35 
   0   6  -2    1.57    0.27 
   0   6  -2    1.82    0.35 
   0   6  -2    1.77    0.29 
   0   6  -2    1.74    0.27 
   0   6  -2    1.15    0.31 
   0   6  -2    1.28    0.30 
   0  -6   2    1.72    0.26 
   0  -6   2    1.26    0.31 
   0  -6   2    2.42    0.38 
   0  -6   2    1.58    0.28 
   0  -6   2    1.38    0.36 
   0  -6   2    1.29    0.23 
   0  -6   2    1.58    0.25 
  -1   6  -2   23.18    0.86 
  -1   6  -2   24.69    0.88 
  -1   6  -2   23.16    0.84 
  -1   6  -2   23.74    0.84 
  -1   6  -2   23.99    0.87 
  -1   6  -2   24.18    0.97 
   1  -6   2   23.47    0.86 
   1  -6   2   22.72    0.86 
   1  -6   2   23.45    0.83 
   1  -6   2   23.61    0.82 
   1  -6   2   23.61    0.86 
   1  -6   2   24.61    0.98 
  -2   6  -2   21.31    0.84 
  -2   6  -2   20.33    0.79 
  -2   6  -2   23.06    0.97 
  -2   6  -2   20.89    0.83 
  -2   6  -2   22.99    0.86 
   2  -6   2   22.14    0.82 
   2  -6   2   22.46    1.00 
   2  -6   2   21.01    0.85 
   2  -6   2   22.84    0.87 
   2  -6   2   21.78    0.95 
  -3   6  -2    0.78    0.30 
  -3   6  -2    1.00    0.28 
  -3   6  -2    0.58    0.37 
  -3   6  -2    0.87    0.26 
  -3   6  -2    1.04    0.34 
  -3   6  -2    0.57    0.29 
   3  -6   2    0.74    0.16 
   3  -6   2    1.14    0.38 
  -4   6  -2   43.98    1.43 
  -4   6  -2   43.27    1.23 
  -4   6  -2   42.52    1.34 
  -4   6  -2   41.34    1.43 
   4  -6   2   43.45    1.60 
   4  -6   2   40.35    1.42 
   4  -6   2   42.47    1.43 
   4  -6   2   44.58    1.52 
   4  -6   2   42.40    1.18 
  -5   6  -2    2.91    0.44 
  -5   6  -2    3.39    0.39 
  -5   6  -2    2.48    0.49 
  -5   6  -2    3.36    0.34 
   5  -6   2    4.52    0.67 
   5  -6   2    3.21    0.39 
   5  -6   2    3.49    0.54 
   5  -6   2    2.75    0.50 
  -6   6  -2   12.59    0.87 
  -6   6  -2   12.43    0.67 
  -6   6  -2   12.15    0.55 
  -6   6  -2   12.86    0.86 
   6  -6   2   13.07    0.75 
   6  -6   2   12.46    0.89 
   6  -6   2   12.41    1.08 
   6  -6   2   12.02    0.88 
  -7   6  -2    0.16    0.25 
  -7   6  -2    0.05    0.44 
  -7   6  -2    0.22    0.33 
   7  -6   2    0.15    0.36 
   7  -6   2    1.44    0.68 
   7  -6   2   -0.49    0.43 
   7  -6   2    0.52    0.48 
  -8   6  -2    6.65    0.73 
  -8   6  -2    6.41    0.50 
  -8   6  -2    6.40    0.77 
  -8   6  -2    5.59    0.73 
   8  -6   2    6.38    0.70 
   8  -6   2    4.62    0.87 
   8  -6   2    7.31    0.83 
   8  -6   2    4.90    0.75 
  -9   6  -2    4.13    0.73 
  -9   6  -2    4.44    0.71 
  -9   6  -2    4.47    0.67 
   9  -6   2    5.78    0.77 
   9  -6   2    3.59    0.68 
   9  -6   2    3.67    0.72 
   9  -6   2    3.76    0.90 
 -10   6  -2   -0.62    0.45 
 -10   6  -2   -0.40    0.52 
 -10   6  -2    0.98    0.53 
  10  -6   2    0.84    0.51 
  10  -6   2   -0.20    0.55 
  10  -6   2    0.39    0.62 
  10  -6   2   -1.00    0.74 
 -11   6  -2    6.17    0.84 
 -11   6  -2    5.65    0.84 
 -11   6  -2    6.05    0.92 
  11  -6   2    6.65    0.97 
  11  -6   2    5.19    1.19 
  11  -6   2    7.22    1.02 
  13   5  -2    0.56    0.77 
  13   5  -2    0.59    0.40 
  13   5  -2   -0.63    0.76 
 -13  -5   2    0.65    0.46 
 -13  -5   2    0.93    0.64 
 -13  -5   2    0.82    0.49 
  12   5  -2   10.13    1.17 
  12   5  -2   10.09    0.71 
  12   5  -2   10.23    1.25 
 -12  -5   2    9.95    0.84 
 -12  -5   2   12.07    0.97 
 -12  -5   2   11.34    1.09 
  11   5  -2    4.54    0.89 
  11   5  -2    3.67    0.80 
  11   5  -2    4.28    0.46 
 -11  -5   2    4.57    0.61 
 -11  -5   2    3.93    0.64 
 -11  -5   2    3.05    0.67 
  10   5  -2    1.67    0.32 
  10   5  -2    1.67    0.67 
  10   5  -2    2.53    0.65 
 -10  -5   2    2.48    0.61 
 -10  -5   2    1.84    0.51 
 -10  -5   2    2.05    0.47 
   9   5  -2   22.68    0.78 
   9   5  -2   22.47    1.31 
   9   5  -2   21.37    0.82 
   9   5  -2   21.61    0.77 
   9   5  -2   22.60    1.37 
  -9  -5   2   20.90    0.96 
  -9  -5   2   21.43    1.14 
  -9  -5   2   20.72    1.08 
   8   5  -2    4.17    0.65 
   8   5  -2    4.86    0.44 
   8   5  -2    5.51    0.77 
   8   5  -2    5.20    0.36 
   8   5  -2    5.26    0.34 
   8   5  -2    5.09    0.35 
   8   5  -2    4.80    0.35 
  -8  -5   2    5.27    0.52 
  -8  -5   2    5.70    0.66 
  -8  -5   2    4.86    0.24 
  -8  -5   2    4.76    0.25 
  -8  -5   2    4.61    0.60 
   7   5  -2   12.40    0.42 
   7   5  -2   11.21    0.42 
   7   5  -2   11.77    0.44 
   7   5  -2   11.70    0.41 
   7   5  -2   13.22    0.96 
   7   5  -2   12.15    0.86 
   7   5  -2   12.32    0.62 
  -7  -5   2   10.86    0.75 
  -7  -5   2   11.44    0.64 
  -7  -5   2   11.43    0.79 
   6   5  -2   11.50    0.83 
   6   5  -2   12.20    0.36 
   6   5  -2   13.09    0.32 
   6   5  -2   10.93    0.75 
   6   5  -2   11.81    0.69 
   6   5  -2   11.58    0.36 
  -6  -5   2    9.98    0.70 
  -6  -5   2   11.08    0.69 
  -6  -5   2   11.18    0.62 
   5   5  -2    6.11    0.49 
   5   5  -2    5.15    0.57 
   5   5  -2    5.47    0.52 
   5   5  -2    5.81    0.47 
  -5  -5   2    6.23    0.57 
  -5  -5   2    5.27    0.47 
  -5  -5   2    5.49    0.44 
  -5  -5   2    6.13    0.46 
   4   5  -2    9.86    0.52 
   4   5  -2    9.33    0.52 
   4   5  -2    9.03    0.52 
   4   5  -2    9.39    0.49 
   4   5  -2    7.43    0.56 
  -4  -5   2    8.65    0.55 
  -4  -5   2    8.02    0.50 
  -4  -5   2    7.95    0.59 
  -4  -5   2    9.28    0.55 
   3   5  -2  165.18    3.83 
   3   5  -2  166.92    3.85 
   3   5  -2  173.43    3.52 
   3   5  -2  161.11    3.85 
   3   5  -2  166.54    3.49 
   3   5  -2  161.54    3.78 
   3   5  -2  163.37    3.78 
   3   5  -2  159.81    3.48 
  -3  -5   2  158.66    3.85 
  -3  -5   2  161.07    3.91 
  -3  -5   2  159.31    3.82 
   2   5  -2   83.85    1.90 
   2   5  -2   83.58    2.06 
   2   5  -2   82.45    1.87 
   2   5  -2   85.88    2.14 
   2   5  -2   83.42    2.05 
   2   5  -2   82.39    2.04 
   2   5  -2   83.16    2.11 
   2   5  -2   82.53    1.87 
   2   5  -2   81.35    1.89 
  -2  -5   2   80.98    1.84 
  -2  -5   2   81.76    2.12 
  -2  -5   2   83.81    2.15 
  -2  -5   2   83.38    2.17 
  -2  -5   2   83.05    1.84 
   1   5  -2   61.81    1.50 
   1   5  -2   61.89    1.47 
   1   5  -2   60.31    1.48 
   1   5  -2   62.58    1.68 
   1   5  -2   61.90    1.47 
   1   5  -2   59.50    1.61 
  -1  -5   2   62.66    1.64 
  -1  -5   2   56.48    1.65 
  -1  -5   2   58.53    1.39 
  -1  -5   2   60.26    1.65 
  -1  -5   2   56.89    1.44 
  -1  -5   2   61.06    1.41 
  -1  -5   2   62.05    1.44 
   0   5  -2   15.57    0.59 
   0   5  -2   15.86    0.62 
   0   5  -2   17.95    0.72 
   0   5  -2   16.29    0.61 
   0   5  -2   17.23    0.67 
   0   5  -2   17.12    0.75 
   0  -5   2   15.95    0.56 
   0  -5   2   17.17    0.75 
   0  -5   2   16.56    0.60 
   0  -5   2   16.24    0.67 
   0  -5   2   16.86    0.58 
   0  -5   2   16.27    0.60 
  -1   5  -2    1.77    0.34 
  -1   5  -2    1.22    0.26 
  -1   5  -2    1.14    0.27 
  -1   5  -2    0.47    0.23 
  -1   5  -2    1.02    0.27 
   1  -5   2    1.52    0.25 
   1  -5   2    1.33    0.29 
   1  -5   2    1.15    0.28 
   1  -5   2    2.26    0.40 
   1  -5   2    1.05    0.28 
   1  -5   2    1.03    0.23 
   1  -5   2    0.75    0.29 
  -2   5  -2   17.91    0.74 
  -2   5  -2   18.75    0.73 
  -2   5  -2   18.17    0.69 
  -2   5  -2   17.71    0.71 
  -2   5  -2   17.86    0.74 
  -2   5  -2   18.95    0.86 
   2  -5   2   18.47    0.76 
   2  -5   2   18.13    0.84 
   2  -5   2   18.58    0.71 
   2  -5   2   18.64    0.46 
   2  -5   2   18.65    0.87 
   2  -5   2   18.02    0.75 
   2  -5   2   17.94    0.70 
  -3   5  -2    3.37    0.40 
  -3   5  -2    3.00    0.39 
  -3   5  -2    3.05    0.31 
  -3   5  -2    2.51    0.42 
  -3   5  -2    3.46    0.42 
   3  -5   2    2.67    0.40 
   3  -5   2    3.56    0.40 
   3  -5   2    2.17    0.46 
   3  -5   2    3.11    0.37 
   3  -5   2    2.50    0.24 
  -4   5  -2   21.02    0.89 
  -4   5  -2   18.52    0.86 
  -4   5  -2   19.24    0.69 
  -4   5  -2   19.82    0.79 
   4  -5   2   20.38    1.03 
   4  -5   2   21.78    0.88 
   4  -5   2   20.22    0.86 
   4  -5   2   20.87    0.76 
  -5   5  -2   55.16    1.52 
  -5   5  -2   54.84    1.39 
  -5   5  -2   57.41    1.70 
  -5   5  -2   50.87    1.63 
   5  -5   2   53.40    1.56 
   5  -5   2   52.30    1.88 
   5  -5   2   52.41    1.66 
   5  -5   2   55.30    1.72 
  -6   5  -2   19.88    0.98 
  -6   5  -2   21.11    1.02 
  -6   5  -2   21.48    0.65 
  -6   5  -2   21.98    0.80 
   6  -5   2   19.33    0.95 
   6  -5   2   20.08    1.24 
   6  -5   2   19.86    0.96 
   6  -5   2   20.51    0.94 
  -7   5  -2    9.46    0.77 
  -7   5  -2   10.32    0.79 
  -7   5  -2    9.56    0.52 
   7  -5   2    8.49    0.88 
   7  -5   2    9.07    0.80 
   7  -5   2    9.98    0.85 
   7  -5   2    9.86    0.77 
  -8   5  -2    4.72    0.66 
  -8   5  -2    3.67    0.61 
  -8   5  -2    3.34    0.56 
  -8   5  -2    4.00    0.35 
   8  -5   2    4.21    0.66 
   8  -5   2    3.76    0.81 
   8  -5   2    4.21    0.67 
   8  -5   2    3.92    0.63 
  -9   5  -2    5.09    0.70 
  -9   5  -2    5.58    0.70 
  -9   5  -2    4.42    0.70 
   9  -5   2    4.72    0.74 
   9  -5   2    4.16    0.72 
   9  -5   2    4.17    0.64 
   9  -5   2    3.68    0.86 
 -10   5  -2    3.76    0.66 
 -10   5  -2    3.02    0.66 
 -10   5  -2    3.22    0.61 
  10  -5   2    2.58    0.68 
  10  -5   2    2.51    0.69 
  10  -5   2    2.75    0.71 
  10  -5   2    3.25    0.91 
 -11   5  -2    3.71    0.76 
 -11   5  -2    3.25    0.64 
 -11   5  -2    3.07    0.72 
  11  -5   2    4.11    0.82 
  11  -5   2    3.06    0.80 
  11  -5   2    3.42    0.68 
  11  -5   2    2.42    0.99 
  13   4  -2   -0.30    0.76 
  13   4  -2    0.49    0.44 
  13   4  -2   -0.78    0.73 
 -13  -4   2   -0.42    0.56 
 -13  -4   2    0.46    0.43 
  12   4  -2   -0.55    0.65 
  12   4  -2    0.97    0.39 
  12   4  -2    1.03    0.61 
 -12  -4   2   -0.08    0.52 
 -12  -4   2    0.74    0.44 
 -12  -4   2    0.15    0.44 
  11   4  -2   37.23    1.90 
  11   4  -2   35.91    1.83 
  11   4  -2   30.80    1.18 
 -11  -4   2   36.04    1.58 
 -11  -4   2   33.44    1.40 
 -11  -4   2   31.90    1.31 
  10   4  -2    2.47    0.39 
  10   4  -2    2.24    0.65 
  10   4  -2    2.15    0.38 
  10   4  -2    1.60    0.64 
 -10  -4   2    1.63    0.55 
 -10  -4   2    2.13    0.43 
 -10  -4   2    1.92    0.50 
   9   4  -2    2.19    0.61 
   9   4  -2    1.43    0.33 
   9   4  -2    2.26    0.33 
   9   4  -2    1.83    0.25 
   9   4  -2    1.65    0.30 
   9   4  -2    2.41    0.64 
  -9  -4   2    1.26    0.50 
  -9  -4   2    1.94    0.46 
  -9  -4   2    1.73    0.39 
   8   4  -2    7.07    0.50 
   8   4  -2    7.32    0.83 
   8   4  -2    6.16    0.73 
   8   4  -2    6.54    0.41 
   8   4  -2    6.74    0.41 
   8   4  -2    5.94    0.41 
   8   4  -2    7.12    0.45 
   8   4  -2    6.46    0.42 
  -8  -4   2    4.50    0.32 
  -8  -4   2    7.14    0.67 
  -8  -4   2    6.88    0.56 
  -8  -4   2    7.07    0.68 
   7   4  -2    7.20    0.49 
   7   4  -2    7.32    0.40 
   7   4  -2    7.07    0.46 
   7   4  -2    8.20    0.38 
   7   4  -2    8.39    0.39 
   7   4  -2    8.32    0.40 
   7   4  -2    8.33    0.75 
   7   4  -2    6.72    0.76 
  -7  -4   2    9.43    0.67 
  -7  -4   2    7.63    0.65 
  -7  -4   2    7.71    0.53 
  -7  -4   2    7.85    0.35 
  -7  -4   2    7.74    0.35 
   6   4  -2   29.05    1.24 
   6   4  -2   27.25    0.73 
   6   4  -2   28.56    0.77 
   6   4  -2   29.20    0.99 
   6   4  -2   27.73    1.17 
   6   4  -2   31.23    0.75 
   6   4  -2   28.05    0.93 
   6   4  -2   28.01    0.78 
  -6  -4   2   28.36    0.72 
  -6  -4   2   28.17    0.95 
  -6  -4   2   27.87    1.07 
  -6  -4   2   27.84    1.07 
  -6  -4   2   28.49    0.72 
  -6  -4   2   27.24    0.96 
   5   4  -2   34.15    1.04 
   5   4  -2   36.29    1.06 
   5   4  -2   34.53    0.82 
   5   4  -2   35.13    1.11 
   5   4  -2   29.87    0.74 
   5   4  -2   33.73    0.83 
   5   4  -2   35.07    1.24 
   5   4  -2   33.90    1.21 
   5   4  -2   33.35    1.07 
  -5  -4   2   34.92    1.18 
  -5  -4   2   33.79    1.07 
  -5  -4   2   34.04    1.07 
  -5  -4   2   34.84    1.14 
   4   4  -2   57.83    1.28 
   4   4  -2   57.87    1.72 
   4   4  -2   60.22    1.28 
   4   4  -2   61.26    1.55 
   4   4  -2   59.83    1.58 
   4   4  -2   60.72    1.60 
   4   4  -2   58.65    1.68 
   4   4  -2   59.61    1.56 
  -4  -4   2   57.11    1.55 
  -4  -4   2   58.34    1.60 
  -4  -4   2   57.20    1.59 
  -4  -4   2   58.96    1.57 
  -4  -4   2   58.07    1.67 
   3   4  -2   15.35    0.55 
   3   4  -2   14.97    0.60 
   3   4  -2   13.49    0.64 
   3   4  -2   14.96    0.60 
   3   4  -2   13.08    0.57 
  -3  -4   2   15.13    0.63 
  -3  -4   2   14.06    0.62 
  -3  -4   2   15.03    0.56 
  -3  -4   2   14.59    0.67 
   2   4  -2  127.86    2.66 
   2   4  -2  121.06    2.63 
   2   4  -2  121.74    2.83 
   2   4  -2  118.14    2.83 
   2   4  -2  124.83    2.89 
   2   4  -2  117.92    2.85 
   2   4  -2  122.49    2.64 
   2   4  -2  119.40    2.64 
   2   4  -2  123.43    2.87 
  -2  -4   2  128.65    2.97 
  -2  -4   2  121.20    2.61 
  -2  -4   2  118.43    2.88 
  -2  -4   2  116.67    2.86 
  -2  -4   2  122.28    2.61 
   1   4  -2   17.73    0.56 
   1   4  -2   18.28    0.52 
   1   4  -2   18.85    0.55 
   1   4  -2   17.97    0.52 
   1   4  -2   17.51    0.68 
   1   4  -2   18.24    0.54 
   1   4  -2   18.24    0.67 
  -1  -4   2   16.11    0.68 
  -1  -4   2   17.83    0.67 
  -1  -4   2   18.03    0.52 
  -1  -4   2   18.87    0.50 
   0   4  -2  237.82    5.07 
   0   4  -2  231.09    5.03 
   0   4  -2  227.90    5.12 
   0   4  -2  227.06    5.17 
   0   4  -2  228.68    5.03 
   0   4  -2  230.98    5.05 
   0   4  -2  229.48    4.89 
   0   4  -2  228.35    5.11 
   0  -4   2  226.26    5.01 
   0  -4   2  231.41    5.03 
   0  -4   2  231.46    5.03 
   0  -4   2  230.45    5.02 
   0  -4   2  230.90    5.12 
   0  -4   2  222.14    5.16 
  -1   4  -2    7.17    0.40 
  -1   4  -2    7.55    0.50 
  -1   4  -2    7.61    0.41 
  -1   4  -2    8.22    0.42 
  -1   4  -2    7.19    0.42 
  -1   4  -2    6.48    0.42 
   1  -4   2    7.26    0.42 
   1  -4   2    7.73    0.43 
   1  -4   2    7.11    0.39 
   1  -4   2    7.32    0.51 
   1  -4   2    6.99    0.46 
   1  -4   2    7.19    0.39 
   1  -4   2    6.98    0.42 
  -2   4  -2   63.68    1.63 
  -2   4  -2   61.62    1.55 
  -2   4  -2   64.80    1.74 
  -2   4  -2   64.41    1.63 
  -2   4  -2   62.79    1.63 
   2  -4   2   60.67    1.44 
   2  -4   2   60.89    1.61 
   2  -4   2   61.61    1.63 
   2  -4   2   61.09    1.64 
   2  -4   2   60.92    1.72 
   2  -4   2   61.42    1.60 
   2  -4   2   60.39    1.55 
  -3   4  -2  215.15    4.82 
  -3   4  -2  226.72    5.13 
  -3   4  -2  218.46    4.99 
  -3   4  -2  218.67    5.00 
  -3   4  -2  215.02    4.99 
   3  -4   2  215.47    4.99 
   3  -4   2  215.36    4.84 
   3  -4   2  218.66    5.01 
   3  -4   2  216.22    5.12 
   3  -4   2  220.34    4.97 
   3  -4   2  222.33    4.99 
  -4   4  -2    0.94    0.19 
  -4   4  -2    0.58    0.31 
  -4   4  -2    1.00    0.35 
  -4   4  -2    1.15    0.28 
  -4   4  -2    1.22    0.27 
   4  -4   2    1.26    0.29 
   4  -4   2    0.85    0.33 
   4  -4   2    1.04    0.27 
   4  -4   2    1.30    0.41 
  -5   4  -2    3.80    0.44 
  -5   4  -2    4.38    0.35 
  -5   4  -2    4.21    0.29 
  -5   4  -2    4.47    0.50 
   5  -4   2    3.79    0.50 
   5  -4   2    4.05    0.45 
   5  -4   2    4.09    0.57 
   5  -4   2    4.57    0.48 
  -6   4  -2   13.24    0.55 
  -6   4  -2   13.60    0.78 
  -6   4  -2   13.52    0.80 
   6  -4   2   11.96    0.86 
   6  -4   2   12.33    0.78 
   6  -4   2   14.34    0.84 
   6  -4   2   12.87    0.83 
  -7   4  -2    0.68    0.43 
  -7   4  -2    1.37    0.41 
  -7   4  -2    1.40    0.42 
  -7   4  -2    1.20    0.20 
   7  -4   2    2.16    0.46 
   7  -4   2    1.35    0.40 
   7  -4   2    0.83    0.56 
   7  -4   2    1.65    0.48 
  -8   4  -2   30.41    1.30 
  -8   4  -2   31.96    0.86 
  -8   4  -2   31.42    1.27 
  -8   4  -2   30.57    1.32 
   8  -4   2   30.63    1.64 
   8  -4   2   32.55    1.38 
   8  -4   2   30.99    1.36 
   8  -4   2   31.95    1.36 
  -9   4  -2   16.05    1.03 
  -9   4  -2   17.50    1.05 
  -9   4  -2   16.73    1.05 
   9  -4   2   19.44    1.15 
   9  -4   2   18.41    1.12 
   9  -4   2   17.96    1.41 
   9  -4   2   17.59    1.17 
 -10   4  -2    0.58    0.49 
 -10   4  -2    1.09    0.52 
 -10   4  -2    0.28    0.50 
  10  -4   2    0.40    0.42 
  10  -4   2    0.88    0.58 
  10  -4   2   -0.23    0.69 
  10  -4   2    0.19    0.52 
 -11   4  -2   11.99    0.95 
 -11   4  -2   11.50    1.02 
 -11   4  -2   12.55    1.07 
  11  -4   2   13.65    1.15 
  11  -4   2   10.83    1.30 
  11  -4   2    9.71    1.08 
  11  -4   2   12.96    1.10 
 -12   4  -2    1.16    0.66 
 -12   4  -2    0.54    0.56 
 -12   4  -2    0.44    0.62 
 -12   4  -2    0.61    0.51 
  12  -4   2    1.12    0.77 
  12  -4   2    0.14    0.63 
  12  -4   2    0.86    0.66 
  13   3  -2    1.40    0.84 
  13   3  -2    2.04    0.52 
  13   3  -2    0.95    0.81 
 -13  -3   2    2.46    0.58 
 -13  -3   2    2.42    0.73 
  12   3  -2   -0.05    0.67 
  12   3  -2    1.88    0.50 
  12   3  -2    1.40    0.79 
 -12  -3   2    1.13    0.45 
 -12  -3   2    1.03    0.51 
  11   3  -2   16.05    1.35 
  11   3  -2   14.54    0.84 
  11   3  -2   13.01    1.26 
  11   3  -2   14.13    0.84 
 -11  -3   2   15.54    0.88 
 -11  -3   2   16.55    1.12 
 -11  -3   2   13.94    0.86 
  10   3  -2   31.96    1.67 
  10   3  -2   33.70    1.19 
  10   3  -2   33.10    1.72 
  10   3  -2   32.49    1.18 
 -10  -3   2   34.51    1.45 
 -10  -3   2   31.68    1.27 
 -10  -3   2   32.01    1.25 
   9   3  -2    4.79    0.46 
   9   3  -2    3.79    0.68 
   9   3  -2    4.34    0.45 
   9   3  -2    4.67    0.35 
   9   3  -2    4.69    0.64 
   9   3  -2    4.14    0.76 
   9   3  -2    4.51    0.26 
  -9  -3   2    4.95    0.57 
  -9  -3   2    4.76    0.64 
  -9  -3   2    4.88    0.42 
  -9  -3   2    4.48    0.52 
   8   3  -2   22.49    0.81 
   8   3  -2   24.55    0.82 
   8   3  -2   22.76    0.70 
   8   3  -2   21.47    1.26 
   8   3  -2   22.45    0.81 
   8   3  -2   22.80    0.80 
   8   3  -2   23.98    0.85 
   8   3  -2   22.47    1.21 
  -8  -3   2   23.31    0.93 
  -8  -3   2   24.17    0.80 
  -8  -3   2   23.61    1.00 
  -8  -3   2   23.14    1.07 
   7   3  -2  128.59    2.95 
   7   3  -2  123.21    2.96 
   7   3  -2  126.52    3.10 
   7   3  -2  121.12    2.93 
   7   3  -2  123.47    3.43 
   7   3  -2  128.45    2.98 
   7   3  -2  133.08    2.94 
   7   3  -2  126.36    3.49 
  -7  -3   2  122.89    3.11 
  -7  -3   2  123.34    3.21 
  -7  -3   2  131.86    2.94 
  -7  -3   2  128.72    3.18 
  -7  -3   2  130.35    2.93 
   6   3  -2   16.43    0.94 
   6   3  -2   15.29    0.86 
   6   3  -2   14.15    0.54 
   6   3  -2   14.91    0.60 
   6   3  -2   15.52    0.67 
   6   3  -2   14.26    0.52 
   6   3  -2   14.97    0.51 
   6   3  -2   15.39    0.52 
   6   3  -2   16.69    0.66 
  -6  -3   2   14.77    0.66 
  -6  -3   2   14.60    0.74 
  -6  -3   2   15.45    0.52 
  -6  -3   2   14.74    0.59 
  -6  -3   2   14.65    0.75 
   5   3  -2  137.99    3.05 
   5   3  -2  134.34    3.01 
   5   3  -2  140.87    3.24 
   5   3  -2  142.62    3.02 
   5   3  -2  140.59    3.51 
   5   3  -2  137.99    3.45 
   5   3  -2  142.03    3.25 
   5   3  -2  141.32    3.30 
   5   3  -2  135.97    3.18 
   5   3  -2  134.79    3.06 
  -5  -3   2  139.43    3.31 
  -5  -3   2  135.15    3.30 
  -5  -3   2  137.87    3.24 
  -5  -3   2  123.76    3.02 
  -5  -3   2  136.57    3.19 
  -5  -3   2  140.81    3.03 
   4   3  -2    3.65    0.32 
   4   3  -2    3.65    0.21 
   4   3  -2    4.24    0.14 
   4   3  -2    3.45    0.13 
   4   3  -2    4.07    0.33 
   4   3  -2    3.04    0.34 
   4   3  -2    3.83    0.32 
   4   3  -2    3.17    0.37 
   4   3  -2    2.83    0.42 
  -4  -3   2    2.80    0.36 
  -4  -3   2    3.98    0.43 
  -4  -3   2    3.06    0.32 
  -4  -3   2    3.78    0.17 
  -4  -3   2    3.61    0.32 
  -4  -3   2    3.69    0.17 
   3   3  -2  153.97    3.27 
   3   3  -2  157.56    3.48 
   3   3  -2  150.77    3.60 
   3   3  -2  153.28    3.55 
   3   3  -2  154.85    3.48 
   3   3  -2  156.32    3.48 
   3   3  -2  149.87    3.49 
   3   3  -2  154.46    3.27 
  -3  -3   2  145.87    3.47 
  -3  -3   2  149.59    3.50 
  -3  -3   2  154.50    3.49 
  -3  -3   2  149.79    3.47 
   2   3  -2   15.99    0.60 
   2   3  -2   16.72    0.59 
   2   3  -2   16.77    0.41 
   2   3  -2   16.34    0.57 
   2   3  -2   16.67    0.41 
   2   3  -2   16.89    0.55 
   2   3  -2   18.71    0.39 
   2   3  -2   17.39    0.59 
  -2  -3   2   16.83    0.60 
  -2  -3   2   16.60    0.57 
  -2  -3   2   16.45    0.60 
   1   3  -2   91.03    2.10 
   1   3  -2   89.93    2.00 
   1   3  -2   90.92    2.07 
   1   3  -2   90.07    2.00 
   1   3  -2   93.34    2.01 
   1   3  -2   91.90    2.14 
   1   3  -2   89.36    1.99 
   1   3  -2   91.30    2.14 
  -1  -3   2   86.37    1.95 
  -1  -3   2   91.85    1.96 
  -1  -3   2   86.58    2.14 
  -1  -3   2   89.04    2.13 
  -1  -3   2   89.01    1.99 
   0   3  -2   35.48    0.91 
   0   3  -2   34.92    0.95 
   0   3  -2   34.87    0.89 
   0   3  -2   34.36    0.93 
   0   3  -2   35.12    0.90 
   0   3  -2   34.96    0.81 
   0   3  -2   34.40    0.89 
   0  -3   2   34.86    0.89 
   0  -3   2   35.25    0.89 
   0  -3   2   34.50    0.90 
   0  -3   2   35.05    0.89 
   0  -3   2   34.74    0.98 
   0  -3   2   35.57    0.96 
  -1   3  -2  217.17    4.83 
  -1   3  -2  223.37    4.84 
  -1   3  -2  219.94    4.82 
  -1   3  -2  225.89    4.86 
  -1   3  -2  222.30    4.89 
  -1   3  -2  218.74    4.85 
   1  -3   2  216.54    4.82 
   1  -3   2  226.33    4.83 
   1  -3   2  219.22    4.70 
   1  -3   2  211.96    4.84 
   1  -3   2  220.91    4.83 
   1  -3   2  213.62    4.84 
   1  -3   2  217.02    4.89 
  -2   3  -2    9.24    0.49 
  -2   3  -2   10.38    0.47 
  -2   3  -2    9.75    0.48 
  -2   3  -2    9.64    0.45 
  -2   3  -2    9.57    0.41 
  -2   3  -2    9.95    0.52 
   2  -3   2   10.57    0.49 
   2  -3   2    9.55    0.47 
   2  -3   2   10.66    0.42 
   2  -3   2   10.52    0.55 
   2  -3   2    9.67    0.51 
   2  -3   2   10.34    0.51 
  -3   3  -2   92.17    2.22 
  -3   3  -2   87.08    2.21 
  -3   3  -2   88.67    2.21 
  -3   3  -2   89.40    2.32 
  -3   3  -2   91.21    2.21 
  -3   3  -2   90.12    2.04 
   3  -3   2   86.24    2.22 
   3  -3   2   88.61    2.04 
   3  -3   2   89.12    2.21 
   3  -3   2   89.97    2.22 
   3  -3   2   86.67    2.32 
   3  -3   2   86.91    2.19 
  -4   3  -2   85.88    2.23 
  -4   3  -2   87.40    2.24 
  -4   3  -2   88.63    2.24 
  -4   3  -2   90.85    2.40 
  -4   3  -2   86.72    1.99 
   4  -3   2   91.42    2.24 
   4  -3   2   87.29    2.23 
   4  -3   2   89.03    2.43 
   4  -3   2   88.13    2.27 
   4  -3   2   83.89    2.24 
  -5   3  -2    3.28    0.47 
  -5   3  -2    2.61    0.34 
  -5   3  -2    2.13    0.23 
   5  -3   2    3.23    0.42 
   5  -3   2    2.26    0.40 
   5  -3   2    2.34    0.47 
   5  -3   2    1.76    0.35 
  -6   3  -2    2.28    0.38 
  -6   3  -2    2.60    0.42 
  -6   3  -2    2.07    0.20 
   6  -3   2    1.26    0.36 
   6  -3   2    2.09    0.43 
   6  -3   2    1.24    0.47 
   6  -3   2    2.03    0.43 
  -7   3  -2    0.00    0.31 
  -7   3  -2    0.10    0.34 
  -7   3  -2    0.06    0.12 
  -7   3  -2    0.44    0.28 
   7  -3   2    0.16    0.29 
   7  -3   2    0.06    0.32 
   7  -3   2    0.25    0.38 
   7  -3   2   -0.29    0.45 
  -8   3  -2    2.92    0.52 
  -8   3  -2    2.86    0.49 
  -8   3  -2    4.43    0.59 
   8  -3   2    4.21    0.64 
   8  -3   2    3.88    0.60 
   8  -3   2    3.35    0.56 
   8  -3   2    4.48    0.76 
  -9   3  -2    4.35    0.57 
  -9   3  -2    5.05    0.65 
  -9   3  -2    3.55    0.60 
   9  -3   2    5.36    0.64 
   9  -3   2    4.11    0.71 
   9  -3   2    3.42    0.61 
   9  -3   2    3.86    0.82 
 -10   3  -2    0.63    0.48 
 -10   3  -2    0.85    0.47 
 -10   3  -2    0.64    0.50 
  10  -3   2    0.91    0.55 
  10  -3   2    0.61    0.51 
  10  -3   2    0.15    0.67 
  10  -3   2    0.76    0.52 
 -11   3  -2    1.54    0.59 
 -11   3  -2    1.52    0.49 
 -11   3  -2    1.97    0.51 
 -11   3  -2    1.92    0.59 
  11  -3   2    1.55    0.63 
  11  -3   2    1.89    0.64 
  11  -3   2    0.55    0.79 
  11  -3   2    0.90    0.62 
 -12   3  -2    1.99    0.79 
 -12   3  -2    3.76    0.66 
 -12   3  -2    3.44    0.65 
 -12   3  -2    3.37    0.76 
  12  -3   2    3.19    0.84 
  12  -3   2    3.23    0.75 
  12  -3   2    1.42    0.95 
  12  -3   2    4.16    0.80 
  13   2  -2    7.19    1.16 
  13   2  -2    4.94    1.13 
  13   2  -2    8.34    0.80 
 -13  -2   2    8.32    0.98 
 -13  -2   2    7.79    0.84 
  12   2  -2    0.96    0.48 
  12   2  -2    1.65    0.82 
  12   2  -2   -0.57    0.67 
  12   2  -2    1.24    0.52 
 -12  -2   2    1.28    0.59 
 -12  -2   2    1.28    0.46 
  11   2  -2    2.29    0.75 
  11   2  -2    1.76    0.48 
  11   2  -2    1.57    0.48 
  11   2  -2    2.50    0.77 
 -11  -2   2    2.40    0.60 
 -11  -2   2    3.38    0.52 
  10   2  -2    3.13    0.48 
  10   2  -2    1.40    0.65 
  10   2  -2    2.24    0.70 
  10   2  -2    3.24    0.47 
 -10  -2   2    3.25    0.50 
 -10  -2   2    3.58    0.48 
 -10  -2   2    2.48    0.43 
 -10  -2   2    3.86    0.62 
   9   2  -2   23.27    0.91 
   9   2  -2   24.57    0.99 
   9   2  -2   24.89    1.39 
   9   2  -2   24.33    1.41 
   9   2  -2   23.24    0.95 
  -9  -2   2   23.23    0.98 
  -9  -2   2   25.00    0.93 
  -9  -2   2   23.20    1.15 
  -9  -2   2   24.57    1.01 
   8   2  -2   15.15    1.09 
   8   2  -2   16.73    0.73 
   8   2  -2   15.88    0.71 
   8   2  -2   15.88    0.45 
   8   2  -2   16.52    1.08 
   8   2  -2   15.48    0.74 
   8   2  -2   15.35    0.44 
  -8  -2   2   16.70    0.78 
  -8  -2   2   14.90    0.87 
  -8  -2   2   15.82    0.69 
  -8  -2   2   15.34    0.76 
   7   2  -2   25.21    0.70 
   7   2  -2   25.52    1.24 
   7   2  -2   25.42    0.80 
   7   2  -2   26.00    0.87 
   7   2  -2   25.98    1.21 
   7   2  -2   25.56    0.71 
   7   2  -2   26.84    0.87 
   7   2  -2   26.18    0.85 
   7   2  -2   25.50    0.86 
  -7  -2   2   26.66    1.06 
  -7  -2   2   25.09    0.92 
  -7  -2   2   26.33    0.95 
  -7  -2   2   26.39    0.86 
   6   2  -2    3.94    0.30 
   6   2  -2    3.60    0.33 
   6   2  -2    3.49    0.30 
   6   2  -2    3.02    0.30 
   6   2  -2    4.04    0.31 
   6   2  -2    3.89    0.50 
   6   2  -2    3.20    0.53 
  -6  -2   2    3.96    0.42 
  -6  -2   2    3.80    0.31 
  -6  -2   2    3.60    0.31 
  -6  -2   2    4.02    0.38 
  -6  -2   2    3.78    0.46 
  -6  -2   2    3.30    0.29 
  -6  -2   2    3.44    0.40 
   5   2  -2    4.55    0.30 
   5   2  -2    5.05    0.36 
   5   2  -2    4.62    0.42 
   5   2  -2    4.24    0.28 
   5   2  -2    4.88    0.32 
   5   2  -2    3.81    0.28 
   5   2  -2    4.07    0.30 
   5   2  -2    4.32    0.49 
   5   2  -2    4.38    0.47 
  -5  -2   2    4.17    0.29 
  -5  -2   2    4.32    0.43 
  -5  -2   2    4.72    0.38 
  -5  -2   2    4.56    0.47 
  -5  -2   2    4.82    0.30 
  -5  -2   2    4.21    0.32 
   4   2  -2   36.31    1.05 
   4   2  -2   35.78    1.19 
   4   2  -2   36.25    1.00 
   4   2  -2   36.01    1.16 
   4   2  -2   37.05    0.97 
   4   2  -2   36.21    0.91 
   4   2  -2   35.58    0.92 
   4   2  -2   34.39    0.88 
   4   2  -2   36.17    1.01 
   4   2  -2   36.95    0.88 
  -4  -2   2   36.87    1.16 
  -4  -2   2   35.70    0.97 
  -4  -2   2   35.27    1.02 
  -4  -2   2   37.73    0.91 
  -4  -2   2   34.08    1.05 
   3   2  -2   98.64    2.21 
   3   2  -2  104.22    2.17 
   3   2  -2   99.56    2.36 
   3   2  -2  100.86    2.20 
   3   2  -2   99.34    2.30 
   3   2  -2  102.30    2.32 
   3   2  -2   99.40    2.47 
   3   2  -2   97.60    2.41 
   3   2  -2  101.54    2.30 
   3   2  -2   95.27    2.16 
  -3  -2   2   99.51    2.19 
  -3  -2   2   99.95    2.33 
  -3  -2   2   97.76    2.30 
  -3  -2   2   98.76    2.36 
  -3  -2   2   98.54    2.40 
   2   2  -2    5.64    0.32 
   2   2  -2    6.63    0.41 
   2   2  -2    6.91    0.32 
   2   2  -2    6.31    0.35 
   2   2  -2    6.08    0.21 
   2   2  -2    5.53    0.29 
   2   2  -2    6.37    0.33 
   2   2  -2    6.80    0.21 
  -2  -2   2    7.59    0.34 
  -2  -2   2    7.67    0.21 
  -2  -2   2    6.55    0.20 
  -2  -2   2    7.00    0.37 
  -2  -2   2    6.94    0.31 
  -2  -2   2    6.73    0.35 
   1   2  -2  461.22   10.27 
   1   2  -2  490.95   10.38 
   1   2  -2  464.98   10.35 
   1   2  -2  484.96   10.53 
   1   2  -2  486.19   10.39 
   1   2  -2  483.68   10.22 
   1   2  -2  476.52   10.21 
   1   2  -2  479.80   10.20 
  -1  -2   2  494.55   10.25 
  -1  -2   2  480.94   10.26 
  -1  -2   2  472.72   10.22 
  -1  -2   2  461.34   10.20 
  -1  -2   2  468.91   10.21 
  -1  -2   2  472.33   10.21 
   0   2  -2  234.34    5.11 
   0   2  -2  240.10    5.08 
   0   2  -2  234.15    5.12 
   0   2  -2  238.33    5.10 
   0   2  -2  234.16    5.08 
   0   2  -2  236.28    5.09 
   0   2  -2  229.75    5.08 
   0  -2   2  233.18    5.13 
   0  -2   2  231.46    5.16 
   0  -2   2  235.92    5.08 
   0  -2   2  238.34    5.11 
   0  -2   2  236.67    5.09 
   0  -2   2  237.89    5.08 
   0  -2   2  242.81    5.09 
  -1   2  -2  193.54    4.28 
  -1   2  -2  190.00    4.27 
  -1   2  -2  193.50    4.23 
  -1   2  -2  193.26    4.29 
  -1   2  -2  189.53    4.26 
  -1   2  -2  194.98    4.28 
   1  -2   2  195.42    4.27 
   1  -2   2  194.04    4.28 
   1  -2   2  194.03    4.24 
   1  -2   2  198.68    4.26 
   1  -2   2  197.11    4.30 
   1  -2   2  196.14    4.27 
  -2   2  -2   73.32    1.83 
  -2   2  -2   72.56    1.66 
  -2   2  -2   73.56    1.77 
  -2   2  -2   72.08    1.75 
  -2   2  -2   70.79    1.76 
  -2   2  -2   76.04    1.78 
   2  -2   2   70.98    1.78 
   2  -2   2   74.69    1.77 
   2  -2   2   72.55    1.66 
   2  -2   2   73.96    1.76 
   2  -2   2   69.86    1.77 
   2  -2   2   73.00    1.85 
  -3   2  -2    6.47    0.26 
  -3   2  -2    6.20    0.41 
  -3   2  -2    5.59    0.41 
  -3   2  -2    6.46    0.47 
  -3   2  -2    6.07    0.41 
  -3   2  -2    6.50    0.41 
   3  -2   2    6.05    0.49 
   3  -2   2    5.85    0.43 
   3  -2   2    5.66    0.37 
   3  -2   2    6.43    0.25 
   3  -2   2    5.81    0.35 
   3  -2   2    5.57    0.39 
  -4   2  -2   78.94    2.01 
  -4   2  -2   80.84    2.02 
  -4   2  -2   76.97    2.01 
  -4   2  -2   80.11    2.18 
  -4   2  -2   80.36    2.01 
   4  -2   2   78.37    2.19 
   4  -2   2   82.25    2.01 
   4  -2   2   76.32    2.03 
   4  -2   2   80.26    2.03 
   4  -2   2   79.30    2.01 
  -5   2  -2    3.33    0.47 
  -5   2  -2    4.20    0.41 
  -5   2  -2    3.42    0.36 
  -5   2  -2    4.04    0.41 
  -5   2  -2    3.54    0.23 
   5  -2   2    3.59    0.40 
   5  -2   2    3.25    0.46 
   5  -2   2    3.44    0.41 
   5  -2   2    3.23    0.41 
   5  -2   2    3.95    0.40 
  -6   2  -2   -0.12    0.29 
  -6   2  -2   -0.29    0.26 
  -6   2  -2   -0.03    0.09 
  -6   2  -2   -0.30    0.24 
  -6   2  -2    0.07    0.09 
  -6   2  -2    0.06    0.27 
   6  -2   2   -0.31    0.27 
   6  -2   2    0.04    0.22 
   6  -2   2   -0.09    0.19 
   6  -2   2    0.80    0.42 
  -7   2  -2    1.98    0.37 
  -7   2  -2    1.79    0.41 
  -7   2  -2    1.21    0.38 
   7  -2   2    1.69    0.36 
   7  -2   2    2.04    0.54 
   7  -2   2    1.55    0.40 
  -8   2  -2    8.78    0.64 
  -8   2  -2    7.43    0.69 
  -8   2  -2    7.99    0.64 
   8  -2   2    9.16    0.86 
   8  -2   2    7.01    0.70 
   8  -2   2    7.96    0.72 
   8  -2   2    7.62    0.87 
  -9   2  -2    8.13    0.77 
  -9   2  -2    8.66    0.75 
  -9   2  -2    8.03    0.68 
   9  -2   2    5.32    0.86 
   9  -2   2    6.37    0.71 
   9  -2   2    7.86    0.89 
   9  -2   2    7.45    0.74 
 -10   2  -2    0.59    0.37 
 -10   2  -2    0.27    0.40 
 -10   2  -2    0.19    0.44 
 -10   2  -2    0.73    0.48 
  10  -2   2    0.54    0.48 
  10  -2   2    0.33    0.47 
  10  -2   2   -0.24    0.53 
  10  -2   2   -0.01    0.61 
 -11   2  -2    0.68    0.44 
 -11   2  -2    1.04    0.54 
 -11   2  -2    1.06    0.42 
 -11   2  -2    0.60    0.52 
  11  -2   2    1.33    0.56 
  11  -2   2    1.52    0.57 
  11  -2   2    1.26    0.76 
  11  -2   2    1.75    0.69 
 -12   2  -2    2.76    0.74 
 -12   2  -2    3.87    0.58 
 -12   2  -2    2.48    0.53 
  12  -2   2    4.28    0.92 
  12  -2   2    3.39    0.74 
  12  -2   2    3.54    1.01 
  12  -2   2    2.30    0.65 
  13   1  -2    0.01    0.52 
  13   1  -2   -0.94    0.76 
  13   1  -2    0.66    0.81 
 -13  -1   2   -0.15    0.42 
 -13  -1   2    0.12    0.58 
  12   1  -2    5.81    0.73 
  12   1  -2    6.22    1.05 
  12   1  -2    6.38    0.78 
  12   1  -2    6.41    1.08 
 -12  -1   2    6.73    0.86 
 -12  -1   2    6.43    0.71 
  11   1  -2    4.04    0.63 
  11   1  -2    4.02    0.58 
  11   1  -2    3.65    0.86 
  11   1  -2    4.53    0.90 
 -11  -1   2    4.08    0.56 
 -11  -1   2    4.59    0.71 
  10   1  -2    2.39    0.69 
 -10  -1   2    5.62    0.57 
 -10  -1   2    4.35    0.53 
   9   1  -2   10.24    0.70 
   9   1  -2   11.06    1.04 
   9   1  -2   12.31    1.07 
   9   1  -2    9.62    0.67 
   9   1  -2   11.85    0.68 
  -9  -1   2   11.13    0.74 
  -9  -1   2   11.17    0.51 
  -9  -1   2   11.50    0.84 
  -9  -1   2   11.00    0.61 
  -9  -1   2   10.59    0.48 
  -9  -1   2   10.98    0.70 
   8   1  -2   47.23    1.40 
   8   1  -2   46.78    1.83 
   8   1  -2   46.00    1.43 
   8   1  -2   43.82    1.79 
   8   1  -2   46.90    1.44 
  -8  -1   2   48.32    1.23 
  -8  -1   2   44.84    1.21 
  -8  -1   2   45.92    1.35 
  -8  -1   2   45.41    1.45 
  -8  -1   2   48.27    1.40 
  -8  -1   2   44.61    1.55 
   7   1  -2    5.46    0.46 
   7   1  -2    5.87    0.45 
   7   1  -2    5.84    0.17 
   7   1  -2    5.77    0.70 
   7   1  -2    5.72    0.17 
   7   1  -2    5.98    0.63 
   7   1  -2    5.62    0.46 
   7   1  -2    5.73    0.43 
  -7  -1   2    5.62    0.46 
  -7  -1   2    5.13    0.33 
  -7  -1   2    5.63    0.54 
  -7  -1   2    5.58    0.44 
  -7  -1   2    5.37    0.47 
  -7  -1   2    5.63    0.36 
   6   1  -2   15.67    0.62 
   6   1  -2   15.46    0.62 
   6   1  -2   15.53    0.86 
   6   1  -2   15.79    0.65 
   6   1  -2   15.82    0.44 
   6   1  -2   15.38    0.64 
   6   1  -2   15.61    0.89 
  -6  -1   2   15.79    0.67 
  -6  -1   2   15.36    0.61 
  -6  -1   2   14.14    0.60 
  -6  -1   2   15.16    0.52 
  -6  -1   2   16.15    0.54 
  -6  -1   2   15.87    0.52 
  -6  -1   2   14.49    0.74 
  -6  -1   2   19.66    1.13 
   5   1  -2    0.45    0.31 
   5   1  -2    0.39    0.11 
   5   1  -2    0.03    0.17 
   5   1  -2    0.23    0.17 
   5   1  -2   -0.05    0.18 
   5   1  -2    0.16    0.34 
   5   1  -2    0.21    0.18 
  -5  -1   2    0.29    0.21 
  -5  -1   2    0.78    0.21 
  -5  -1   2    0.27    0.17 
  -5  -1   2    0.20    0.15 
  -5  -1   2    0.38    0.14 
  -5  -1   2    0.30    0.15 
  -5  -1   2    0.22    0.27 
  -5  -1   2   -0.05    0.26 
   4   1  -2   28.65    0.84 
   4   1  -2   29.77    1.01 
   4   1  -2   29.71    1.04 
   4   1  -2   28.75    0.79 
   4   1  -2   29.82    0.75 
   4   1  -2   30.70    0.81 
   4   1  -2   28.02    0.81 
   4   1  -2   28.49    0.81 
   4   1  -2   29.70    0.92 
  -4  -1   2   29.01    0.81 
  -4  -1   2   29.64    0.86 
  -4  -1   2   28.88    0.90 
  -4  -1   2   31.13    0.76 
  -4  -1   2   30.79    1.03 
  -4  -1   2   30.32    0.83 
  -4  -1   2   28.01    0.74 
  -4  -1   2   29.07    0.79 
   3   1  -2  133.25    3.04 
   3   1  -2  132.48    3.20 
   3   1  -2  134.01    2.98 
   3   1  -2  135.03    2.98 
   3   1  -2  137.01    3.08 
   3   1  -2  137.46    2.99 
   3   1  -2  137.52    3.17 
   3   1  -2  132.33    2.96 
   3   1  -2  138.48    2.96 
  -3  -1   2  139.19    3.17 
  -3  -1   2  136.22    2.93 
  -3  -1   2  137.31    2.98 
  -3  -1   2  136.35    3.05 
  -3  -1   2  131.41    2.97 
  -3  -1   2  133.59    2.98 
  -3  -1   2  128.99    2.92 
  -3  -1   2  131.03    3.08 
   2   1  -2  416.66    9.02 
   2   1  -2  429.64    9.19 
   2   1  -2  421.10    9.11 
   2   1  -2  424.23    9.18 
   2   1  -2  420.41    9.19 
   2   1  -2  436.92    9.14 
   2   1  -2  424.64    9.09 
   2   1  -2  417.88    9.16 
   2   1  -2  434.93    9.20 
   2   1  -2  420.46    9.06 
  -2  -1   2  381.99    9.08 
  -2  -1   2  434.97    9.14 
  -2  -1   2  433.37    9.16 
  -2  -1   2  423.12    9.11 
  -2  -1   2  426.97    9.14 
  -2  -1   2  434.03    9.14 
  -2  -1   2  411.40    9.09 
  -2  -1   2  427.16    9.18 
   1   1  -2  341.98    8.93 
   1   1  -2  416.34    8.83 
   1   1  -2  419.61    8.82 
   1   1  -2  392.23    9.10 
  -1  -1   2  404.95    8.83 
  -1  -1   2  432.86    9.07 
  -1  -1   2  467.32    8.98 
  -1  -1   2  435.30    9.02 
  -1  -1   2  367.99    8.90 
  -1  -1   2  410.58    8.87 
  -1  -1   2  454.11    9.00 
   0  -1   2   47.48    1.09 
  -1   1  -2   11.12    0.39 
  -1   1  -2   10.83    0.39 
  -1   1  -2   10.94    0.37 
  -1   1  -2   11.85    0.35 
   1  -1   2    9.40    0.33 
   1  -1   2   11.01    0.36 
   1  -1   2   11.91    0.41 
   1  -1   2   11.33    0.40 
   1  -1   2   11.57    0.37 
   1  -1   2   11.49    0.38 
  -2   1  -2  232.69    5.00 
  -2   1  -2  228.39    5.00 
  -2   1  -2  230.85    5.07 
  -2   1  -2  219.53    4.99 
  -2   1  -2  229.45    4.99 
   2  -1   2  226.48    5.00 
   2  -1   2  228.76    5.07 
   2  -1   2  231.58    5.00 
   2  -1   2  228.70    5.00 
   2  -1   2  228.88    4.89 
   2  -1   2  225.12    5.00 
  -3   1  -2  137.70    3.20 
  -3   1  -2  143.97    3.22 
  -3   1  -2  143.62    3.34 
  -3   1  -2  137.06    3.20 
  -3   1  -2  140.70    3.21 
   3  -1   2  146.07    3.22 
   3  -1   2  137.37    3.21 
   3  -1   2  142.57    3.21 
   3  -1   2  141.91    3.23 
   3  -1   2  137.91    3.34 
   3  -1   2  139.96    3.03 
  -4   1  -2  372.64    8.28 
  -4   1  -2  371.78    7.87 
  -4   1  -2  368.24    8.07 
  -4   1  -2  372.43    8.09 
  -4   1  -2  376.43    8.10 
  -4   1  -2  352.08    8.05 
   4  -1   2  364.37    8.29 
   4  -1   2  379.56    8.09 
   4  -1   2  363.61    8.10 
   4  -1   2  362.86    8.10 
   4  -1   2  376.40    7.83 
   4  -1   2  370.81    8.08 
  -5   1  -2  125.90    2.96 
  -5   1  -2  124.53    3.19 
  -5   1  -2  122.60    2.96 
  -5   1  -2  120.61    2.92 
  -5   1  -2  122.77    2.65 
  -5   1  -2  123.35    2.99 
   5  -1   2  121.59    3.21 
   5  -1   2  123.78    2.94 
   5  -1   2  120.50    2.97 
   5  -1   2  124.52    2.94 
   5  -1   2  122.99    2.96 
  -6   1  -2   83.52    2.27 
  -6   1  -2   84.32    2.17 
  -6   1  -2   87.14    2.19 
   6  -1   2   85.03    2.52 
   6  -1   2   86.35    2.23 
   6  -1   2   86.38    2.24 
   6  -1   2   85.99    2.25 
  -7   1  -2    3.78    0.42 
   7  -1   2    3.29    0.43 
   7  -1   2    2.70    0.43 
   7  -1   2    3.76    0.60 
   7  -1   2    3.75    0.49 
  -8   1  -2    0.17    0.26 
  -8   1  -2   -0.19    0.34 
  -8   1  -2    0.51    0.29 
  -8   1  -2    0.17    0.31 
   8  -1   2   -0.40    0.33 
   8  -1   2    0.29    0.35 
   8  -1   2    0.20    0.47 
  -9   1  -2   12.57    0.73 
  -9   1  -2   13.71    0.75 
  -9   1  -2   12.83    0.82 
  -9   1  -2   11.40    0.86 
   9  -1   2   13.29    1.16 
   9  -1   2   13.49    0.86 
   9  -1   2   12.17    1.01 
   9  -1   2   12.34    0.85 
 -10   1  -2    7.29    0.79 
 -10   1  -2    8.89    0.67 
 -10   1  -2    8.52    0.67 
 -10   1  -2    9.79    0.79 
  10  -1   2    6.70    0.98 
  10  -1   2    9.90    0.85 
  10  -1   2    7.90    0.93 
  10  -1   2    9.13    0.80 
 -11   1  -2   -0.05    0.48 
 -11   1  -2    0.79    0.38 
 -11   1  -2    0.54    0.48 
 -11   1  -2   -0.09    0.35 
  11  -1   2   -0.46    0.64 
  11  -1   2    0.36    0.48 
  11  -1   2    0.56    0.61 
  11  -1   2    0.69    0.50 
 -12   1  -2    2.08    0.52 
 -12   1  -2    2.91    0.69 
  12  -1   2    2.81    0.82 
  12  -1   2    2.26    0.69 
  12  -1   2    1.99    0.89 
  12  -1   2    2.78    0.64 
  13  -1   2    5.04    0.84 
  13   0  -2    0.81    0.54 
  13   0  -2    0.52    0.62 
  13   0  -2    0.72    0.79 
  13   0  -2   -0.68    0.86 
 -13   0   2    0.12    0.62 
 -13   0   2    0.51    0.47 
  12   0  -2    0.97    0.58 
  12   0  -2    1.39    0.74 
  12   0  -2   -0.06    0.58 
  12   0  -2    0.15    0.47 
 -12   0   2    0.19    0.56 
 -12   0   2    0.87    0.46 
  11   0  -2    3.55    0.89 
  11   0  -2    6.00    0.69 
  11   0  -2    4.70    0.66 
  11   0  -2    6.00    0.96 
 -11   0   2    5.52    0.64 
 -11   0   2    6.69    0.80 
 -11   0   2    5.83    0.49 
  10   0  -2    5.60    0.63 
  10   0  -2    4.92    0.87 
  10   0  -2    4.61    0.60 
  10   0  -2    5.51    0.87 
 -10   0   2    5.94    0.72 
 -10   0   2    5.29    0.47 
 -10   0   2    6.49    0.66 
 -10   0   2    5.69    0.61 
   9   0  -2   26.54    1.12 
   9   0  -2   29.66    1.49 
   9   0  -2   26.96    1.07 
   9   0  -2   27.11    1.48 
   9   0  -2   24.52    1.09 
  -9   0   2   25.63    1.06 
  -9   0   2   27.68    0.95 
  -9   0   2   25.94    0.92 
  -9   0   2   25.93    1.10 
  -9   0   2   25.40    1.19 
   8   0  -2   33.32    1.55 
   8   0  -2   35.14    1.54 
   8   0  -2   34.66    1.22 
   8   0  -2   33.08    1.21 
   8   0  -2   33.64    1.17 
  -8   0   2   33.04    1.19 
  -8   0   2   34.92    1.31 
  -8   0   2   35.08    1.19 
  -8   0   2   34.56    1.07 
  -8   0   2   33.08    1.04 
   7   0  -2   44.72    1.37 
   7   0  -2   42.87    1.32 
   7   0  -2   43.22    1.36 
   7   0  -2   42.58    1.66 
   7   0  -2   43.20    1.64 
  -7   0   2   43.94    1.24 
  -7   0   2   42.67    1.34 
  -7   0   2   46.21    1.35 
  -7   0   2   44.59    1.23 
  -7   0   2   46.02    1.46 
   6   0  -2   20.51    0.76 
   6   0  -2   19.81    1.03 
   6   0  -2   20.68    0.83 
   6   0  -2   19.32    0.75 
   6   0  -2   21.10    0.49 
   6   0  -2   19.40    0.78 
   6   0  -2   19.00    0.94 
  -6   0   2   20.40    0.82 
  -6   0   2   19.99    0.78 
  -6   0   2   21.68    0.72 
  -6   0   2   21.72    0.56 
  -6   0   2   22.02    0.81 
  -6   0   2   19.81    0.70 
   5   0  -2   11.99    0.69 
   5   0  -2   11.02    0.55 
   5   0  -2   12.80    0.36 
   5   0  -2   12.73    0.56 
   5   0  -2   12.45    0.52 
   5   0  -2   12.82    0.79 
   5   0  -2   12.93    0.60 
  -5   0   2   12.32    0.40 
  -5   0   2   12.39    0.52 
  -5   0   2   12.48    0.54 
  -5   0   2   13.04    0.74 
  -5   0   2   11.74    0.56 
  -5   0   2   14.42    0.58 
  -5   0   2   11.47    0.60 
  -5   0   2   12.60    0.51 
   4   0  -2  194.26    4.32 
   4   0  -2  195.53    4.38 
   4   0  -2  195.61    4.57 
   4   0  -2  190.48    4.55 
   4   0  -2  190.94    4.33 
   4   0  -2  198.95    4.19 
   4   0  -2  191.25    4.33 
   4   0  -2  195.02    4.35 
  -4   0   2  193.96    4.30 
  -4   0   2  199.26    4.56 
  -4   0   2  199.88    4.34 
  -4   0   2  192.34    4.33 
  -4   0   2  190.69    4.35 
  -4   0   2  189.00    4.29 
  -4   0   2  196.88    4.39 
  -4   0   2  193.02    4.21 
   3   0  -2  246.86    5.44 
   3   0  -2  252.50    5.49 
   3   0  -2  255.10    5.63 
   3   0  -2  244.36    5.62 
   3   0  -2  248.22    5.46 
   3   0  -2  248.83    5.36 
   3   0  -2  246.85    5.44 
   3   0  -2  254.19    5.44 
  -3   0   2  245.91    5.42 
  -3   0   2  245.57    5.42 
  -3   0   2  251.21    5.49 
  -3   0   2  254.79    5.46 
  -3   0   2  254.26    5.62 
  -3   0   2  245.83    5.47 
  -3   0   2  251.83    5.45 
  -3   0   2  248.68    5.37 
   2   0  -2  235.33    5.05 
   2   0  -2  239.75    5.20 
   2   0  -2  232.63    5.09 
   2   0  -2  235.06    5.08 
   2   0  -2  230.20    5.21 
   2   0  -2  239.44    5.11 
   2   0  -2  232.74    5.09 
   2   0  -2  233.82    5.09 
  -2   0   2  241.23    5.08 
  -2   0   2  235.73    5.05 
  -2   0   2  232.69    5.11 
  -2   0   2  239.67    5.09 
  -2   0   2  234.88    5.21 
  -2   0   2  236.16    5.20 
  -2   0   2  230.95    5.07 
  -2   0   2  233.48    5.11 
  -2   0   2  234.93    5.09 
  -1   0   2   83.56    1.90 
   0   0  -2   -1.23    0.05 
   0   0  -2   -1.28    0.05 
   0   0  -2   -1.24    0.03 
   0   0  -2   -1.24    0.06 
   0   0  -2   -1.27    0.04 
   0   0  -2   -1.22    0.04 
   0   0  -2   -1.25    0.03 
   0   0   2   -1.17    0.06 
   0   0   2   -1.27    0.04 
   0   0   2   -1.25    0.04 
   0   0   2   -1.22    0.03 
   0   0   2   -1.27    0.02 
   0   0   2   -1.29    0.03 
   0   0   2   -1.24    0.04 
  -1   0  -2  136.17    2.89 
   1   0   2  139.86    2.93 
   1   0   2  118.93    2.87 
  -2   0  -2    0.01    0.17 
  -2   0  -2    0.36    0.10 
  -2   0  -2    0.38    0.15 
  -2   0  -2    0.26    0.13 
  -2   0  -2    0.16    0.14 
  -2   0  -2    0.29    0.16 
   2   0   2    0.27    0.18 
   2   0   2    0.58    0.10 
   2   0   2    0.34    0.16 
   2   0   2    0.26    0.13 
   2   0   2    0.37    0.15 
   2   0   2    0.29    0.17 
  -3   0  -2   54.15    1.47 
  -3   0  -2   55.17    1.34 
  -3   0  -2   51.88    1.33 
  -3   0  -2   52.50    1.30 
  -3   0  -2   53.42    1.20 
  -3   0  -2   53.11    1.31 
   3   0   2   53.53    1.33 
   3   0   2   55.30    1.32 
   3   0   2   51.64    1.32 
   3   0   2   52.13    1.32 
   3   0   2   52.96    1.49 
  -4   0  -2  212.36    4.86 
  -4   0  -2  217.18    5.00 
  -4   0  -2  217.51    4.77 
  -4   0  -2  212.67    4.76 
  -4   0  -2  219.99    4.81 
  -4   0  -2  217.44    4.80 
  -4   0  -2  214.86    4.60 
   4   0   2  208.55    4.81 
   4   0   2  211.98    4.80 
   4   0   2  223.38    4.80 
   4   0   2  212.16    5.02 
   4   0   2  217.59    4.80 
  -5   0  -2  592.75   12.88 
  -5   0  -2  569.68   12.54 
  -5   0  -2  576.37   12.67 
  -5   0  -2  583.66   12.60 
  -5   0  -2  586.85   12.60 
  -5   0  -2  587.42   12.55 
   5   0   2  578.42   12.59 
   5   0   2  596.10   12.59 
   5   0   2  569.57   12.89 
   5   0   2  588.99   12.60 
   5   0   2  583.10   12.43 
   5   0   2  580.01   12.61 
  -6   0  -2   49.57    1.37 
  -6   0  -2   50.24    1.36 
  -6   0  -2   49.91    1.52 
  -6   0  -2   50.20    1.35 
   6   0   2   53.12    1.43 
   6   0   2   48.63    1.44 
   6   0   2   50.19    1.46 
   6   0   2   51.67    1.74 
   6   0   2   50.91    1.43 
  -7   0  -2   26.93    0.90 
  -7   0  -2   26.15    0.88 
  -7   0  -2   24.68    0.95 
  -7   0  -2   25.79    1.05 
  -7   0  -2   27.46    0.90 
   7   0   2   25.86    0.97 
   7   0   2   24.47    0.98 
   7   0   2   25.21    0.94 
   7   0   2   26.82    1.26 
  -8   0  -2    2.79    0.49 
  -8   0  -2    3.99    0.40 
  -8   0  -2    4.11    0.41 
  -8   0  -2    3.26    0.40 
  -8   0  -2    3.71    0.47 
   8   0   2    3.76    0.50 
   8   0   2    3.96    0.47 
   8   0   2    3.38    0.48 
   8   0   2    3.23    0.64 
  -9   0  -2   20.62    1.09 
  -9   0  -2   19.82    0.85 
  -9   0  -2   21.34    0.85 
  -9   0  -2   19.95    0.98 
  -9   0  -2   19.65    0.82 
   9   0   2   22.40    1.35 
   9   0   2   21.42    1.09 
   9   0   2   20.37    0.99 
   9   0   2   20.95    0.99 
 -10   0  -2    0.98    0.51 
 -10   0  -2    0.94    0.35 
 -10   0  -2    1.13    0.32 
 -10   0  -2    0.51    0.38 
  10   0   2    0.27    0.44 
  10   0   2    0.12    0.44 
  10   0   2    0.97    0.54 
  10   0   2    0.70    0.62 
 -11   0  -2   28.09    1.40 
 -11   0  -2   25.02    1.19 
 -11   0  -2   25.26    1.12 
 -11   0  -2   27.88    1.02 
  11   0   2   25.58    1.25 
  11   0   2   28.18    1.29 
  11   0   2   25.65    1.68 
  11   0   2   28.10    1.60 
 -12   0  -2    1.25    0.46 
 -12   0  -2    1.27    0.61 
  12   0   2    1.70    0.71 
  12   0   2   -0.39    0.70 
  12   0   2    1.52    0.54 
  12   0   2    0.71    0.58 
 -13   0  -2    2.38    0.74 
 -13   0  -2    1.55    0.49 
  13   0   2    3.07    0.70 
  13   0   2    2.64    0.65 
  13   0   2    0.56    0.89 
  13   0   2    2.21    0.82 
  13  -1  -2    1.46    0.71 
  12  -1  -2    4.68    0.95 
  12  -1  -2    4.15    0.70 
  12  -1  -2    3.23    0.96 
  12  -1  -2    3.61    0.71 
 -12   1   2    3.45    0.59 
 -12   1   2    3.80    0.74 
  11  -1  -2    8.33    1.14 
  11  -1  -2   10.09    0.90 
  11  -1  -2   11.38    1.21 
  11  -1  -2   10.08    0.88 
 -11   1   2   10.52    0.73 
 -11   1   2   11.32    0.98 
 -11   1   2   11.80    0.83 
 -11   1   2    9.72    0.85 
  10  -1  -2   11.37    1.21 
  10  -1  -2   15.34    1.23 
  10  -1  -2   14.27    0.94 
  10  -1  -2   13.65    0.91 
 -10   1   2   14.35    0.89 
 -10   1   2   13.76    0.79 
 -10   1   2   14.21    0.98 
 -10   1   2   14.33    0.86 
   9  -1  -2    5.11    0.76 
   9  -1  -2    5.23    0.62 
   9  -1  -2    3.63    0.75 
   9  -1  -2    5.56    0.63 
  -9   1   2    5.52    0.58 
  -9   1   2    4.42    0.48 
  -9   1   2    5.28    0.51 
  -9   1   2    6.40    0.62 
  -9   1   2    5.41    0.63 
   8  -1  -2   10.91    0.69 
   8  -1  -2   11.87    0.76 
   8  -1  -2   11.48    0.95 
   8  -1  -2   12.17    0.76 
   8  -1  -2   11.95    1.04 
  -8   1   2   10.45    0.60 
  -8   1   2   12.56    0.71 
  -8   1   2   11.41    0.77 
  -8   1   2   11.64    0.66 
  -8   1   2   10.56    0.71 
   7  -1  -2    4.54    0.65 
   7  -1  -2    6.23    0.52 
   7  -1  -2    5.29    0.52 
   7  -1  -2    5.66    0.67 
   7  -1  -2    5.19    0.52 
  -7   1   2    5.24    0.44 
  -7   1   2    4.71    0.52 
  -7   1   2    5.16    0.51 
  -7   1   2    5.27    0.46 
   6  -1  -2    7.62    0.54 
   6  -1  -2    9.06    0.57 
   6  -1  -2    7.28    0.64 
   6  -1  -2    8.07    0.51 
   6  -1  -2    7.90    0.70 
  -6   1   2    8.45    0.52 
  -6   1   2    8.23    0.57 
  -6   1   2    8.10    0.26 
  -6   1   2    8.01    0.53 
  -6   1   2    7.79    0.48 
   5  -1  -2   14.08    0.42 
   5  -1  -2   13.69    0.65 
   5  -1  -2   14.77    0.62 
   5  -1  -2   14.68    0.88 
   5  -1  -2   13.94    0.65 
   5  -1  -2   14.23    0.79 
  -5   1   2   14.84    0.66 
  -5   1   2   15.60    0.64 
  -5   1   2   13.99    0.63 
  -5   1   2   14.17    0.59 
  -5   1   2   15.31    0.78 
  -5   1   2   15.27    0.64 
  -5   1   2   14.78    0.42 
  -5   1   2   15.18    0.43 
   4  -1  -2   14.27    0.57 
   4  -1  -2   14.67    0.42 
   4  -1  -2   13.94    0.56 
   4  -1  -2   13.21    0.59 
   4  -1  -2   14.54    0.77 
   4  -1  -2   14.16    0.71 
   4  -1  -2   13.12    0.58 
   4  -1  -2   13.68    0.56 
  -4   1   2   15.53    0.59 
  -4   1   2   14.68    0.56 
  -4   1   2   13.90    0.68 
  -4   1   2   13.91    0.58 
  -4   1   2   14.60    0.59 
  -4   1   2   14.21    0.43 
  -4   1   2   13.27    0.55 
   3  -1  -2  260.14    5.72 
   3  -1  -2  267.11    5.71 
   3  -1  -2  261.19    5.89 
   3  -1  -2  269.32    5.72 
   3  -1  -2  263.70    5.74 
   3  -1  -2  263.59    5.61 
   3  -1  -2  257.82    5.73 
   3  -1  -2  259.35    5.84 
  -3   1   2  257.77    5.71 
  -3   1   2  255.35    5.71 
  -3   1   2  254.99    5.71 
  -3   1   2  259.82    5.72 
  -3   1   2  257.99    5.83 
  -3   1   2  262.68    5.71 
  -3   1   2  260.43    5.89 
  -3   1   2  258.08    5.61 
   2  -1  -2  235.20    5.20 
   2  -1  -2  237.84    5.19 
   2  -1  -2  236.64    5.16 
   2  -1  -2  241.74    5.13 
   2  -1  -2  239.02    5.27 
   2  -1  -2  236.53    5.19 
   2  -1  -2  236.39    5.20 
   2  -1  -2  237.56    5.31 
  -2   1   2  235.61    5.19 
  -2   1   2  236.50    5.19 
  -2   1   2  239.94    5.19 
  -2   1   2  239.16    5.13 
  -2   1   2  238.89    5.27 
  -2   1   2  243.47    5.32 
  -2   1   2  234.99    5.16 
  -2   1   2  237.06    5.20 
   1  -1  -2   25.85    0.77 
   1  -1  -2   32.13    0.86 
   1  -1  -2   31.38    0.87 
   1  -1  -2   30.81    0.81 
   1  -1  -2   31.65    0.82 
   1  -1  -2   32.43    0.80 
   1  -1  -2   31.22    0.74 
  -1   1   2   31.40    0.80 
  -1   1   2   31.44    0.87 
  -1   1   2   31.97    0.74 
  -1   1   2   31.88    0.81 
  -1   1   2   31.47    0.79 
  -1   1   2   31.13    0.79 
   0   1   2   94.71    2.10 
  -1  -1  -2  387.86    8.76 
  -1  -1  -2  419.30    8.81 
  -1  -1  -2  436.76    9.05 
  -1  -1  -2  412.68    8.94 
   1   1   2  398.23    8.89 
  -2  -1  -2  185.82    3.99 
  -2  -1  -2  182.02    3.96 
  -2  -1  -2  180.56    4.05 
  -2  -1  -2  188.82    4.01 
  -2  -1  -2  188.59    4.02 
  -2  -1  -2  184.86    3.99 
  -2  -1  -2  182.69    4.02 
   2   1   2  186.88    4.02 
   2   1   2  192.37    4.01 
   2   1   2  181.39    3.96 
   2   1   2  181.96    4.00 
   2   1   2  182.91    4.01 
   2   1   2  185.68    4.02 
  -3  -1  -2  145.46    3.23 
  -3  -1  -2  143.27    3.18 
  -3  -1  -2  144.58    3.23 
  -3  -1  -2  147.06    3.18 
  -3  -1  -2  141.48    3.28 
  -3  -1  -2  142.61    3.17 
  -3  -1  -2  146.79    3.17 
   3   1   2  144.42    3.17 
   3   1   2  140.16    3.42 
   3   1   2  145.99    3.24 
   3   1   2  151.43    3.22 
   3   1   2  147.51    3.23 
   3   1   2  143.14    3.21 
  -4  -1  -2   56.63    1.41 
  -4  -1  -2   56.65    1.35 
  -4  -1  -2   53.73    1.34 
  -4  -1  -2   56.56    1.62 
  -4  -1  -2   55.81    1.28 
  -4  -1  -2   55.15    1.47 
  -4  -1  -2   56.46    1.35 
  -4  -1  -2   57.05    1.42 
   4   1   2   57.39    1.39 
   4   1   2   56.67    1.65 
   4   1   2   57.01    1.43 
   4   1   2   57.12    1.41 
   4   1   2   54.92    1.28 
   4   1   2   55.49    1.40 
  -5  -1  -2    6.17    0.44 
  -5  -1  -2    6.93    0.42 
  -5  -1  -2    6.93    0.60 
  -5  -1  -2    6.52    0.42 
  -5  -1  -2    5.87    0.34 
  -5  -1  -2    6.50    0.35 
  -5  -1  -2    5.57    0.36 
   5   1   2    6.46    0.28 
   5   1   2    6.29    0.23 
   5   1   2    6.56    0.42 
   5   1   2    5.14    0.53 
   5   1   2    6.17    0.40 
   5   1   2    6.93    0.41 
   5   1   2    6.54    0.43 
  -6  -1  -2  246.60    5.44 
  -6  -1  -2  236.86    5.37 
  -6  -1  -2  234.30    5.32 
  -6  -1  -2  247.91    5.58 
  -6  -1  -2  239.38    5.56 
  -6  -1  -2  243.97    5.34 
   6   1   2  250.52    5.42 
   6   1   2  244.36    5.44 
   6   1   2  241.41    5.82 
   6   1   2  235.66    5.45 
   6   1   2  236.44    5.42 
   6   1   2  244.53    5.22 
  -7  -1  -2   20.29    0.69 
  -7  -1  -2   21.01    0.93 
  -7  -1  -2   20.95    0.76 
  -7  -1  -2   21.63    0.71 
  -7  -1  -2   20.80    0.79 
   7   1   2   20.47    0.83 
   7   1   2   20.95    0.83 
   7   1   2   20.83    0.55 
   7   1   2   21.29    1.07 
   7   1   2   19.39    0.82 
  -8  -1  -2   52.18    1.37 
  -8  -1  -2   49.56    1.47 
  -8  -1  -2   51.80    1.69 
  -8  -1  -2   53.55    1.55 
  -8  -1  -2   50.53    1.46 
  -8  -1  -2   48.76    1.34 
   8   1   2   49.28    1.52 
   8   1   2   49.59    1.55 
   8   1   2   51.24    1.94 
   8   1   2   50.83    1.52 
  -9  -1  -2   12.05    0.56 
  -9  -1  -2   12.69    0.76 
  -9  -1  -2   12.09    0.65 
  -9  -1  -2   13.98    0.59 
  -9  -1  -2   13.25    0.70 
  -9  -1  -2   12.19    0.86 
   9   1   2   13.53    0.75 
   9   1   2   12.85    0.80 
   9   1   2   12.20    0.77 
   9   1   2   12.13    0.96 
 -10  -1  -2    9.11    0.86 
 -10  -1  -2   10.54    1.00 
 -10  -1  -2    7.81    0.65 
 -10  -1  -2    8.55    0.63 
 -10  -1  -2    7.94    0.51 
  10   1   2    8.30    1.00 
  10   1   2    7.41    0.69 
  10   1   2    9.27    0.75 
 -11  -1  -2    8.99    0.89 
 -11  -1  -2    9.71    0.73 
  11   1   2    7.33    1.03 
  11   1   2    8.44    0.77 
  11   1   2    8.71    1.03 
  11   1   2    9.47    0.83 
 -12  -1  -2   15.63    1.17 
 -12  -1  -2   15.36    0.89 
  12   1   2   16.00    1.03 
  12   1   2   12.98    1.38 
  12   1   2   14.88    1.08 
  12   1   2   14.38    1.37 
 -13  -1  -2    6.95    1.10 
 -13  -1  -2    7.83    0.91 
  13   1   2    8.25    0.89 
  13   1   2    7.52    0.91 
  13   1   2    4.96    1.13 
  13   1   2    9.03    1.21 
  12  -2  -2    0.79    0.71 
  12  -2  -2    1.66    0.60 
  12  -2  -2    1.41    0.91 
  12  -2  -2    2.04    0.64 
 -12   2   2    1.37    0.49 
 -12   2   2    0.89    0.50 
 -12   2   2    1.45    0.65 
  11  -2  -2    5.09    0.72 
  11  -2  -2    5.42    0.77 
  11  -2  -2    6.47    0.97 
  11  -2  -2    4.51    0.98 
 -11   2   2    5.13    0.61 
 -11   2   2    5.12    0.74 
 -11   2   2    4.80    0.64 
 -11   2   2    4.48    0.70 
  10  -2  -2   12.85    0.94 
  10  -2  -2    9.16    1.05 
  10  -2  -2   10.22    0.88 
  10  -2  -2   11.22    1.19 
 -10   2   2   10.21    0.83 
 -10   2   2   10.84    0.87 
 -10   2   2   11.36    0.75 
 -10   2   2   12.80    0.92 
   9  -2  -2    2.96    0.77 
   9  -2  -2    4.98    0.77 
   9  -2  -2    4.49    0.62 
   9  -2  -2    5.13    0.65 
  -9   2   2    4.78    0.58 
  -9   2   2    4.40    0.54 
  -9   2   2    4.39    0.62 
  -9   2   2    4.30    0.58 
   8  -2  -2    8.18    0.89 
   8  -2  -2    9.22    0.89 
   8  -2  -2    6.77    0.67 
   8  -2  -2    6.39    0.66 
  -8   2   2    6.49    0.64 
  -8   2   2    5.61    0.60 
  -8   2   2    7.33    0.59 
   7  -2  -2    5.41    0.56 
   7  -2  -2    4.36    0.55 
   7  -2  -2    3.88    0.66 
   7  -2  -2    4.50    0.52 
   7  -2  -2    5.21    0.64 
  -7   2   2    4.81    0.56 
  -7   2   2    4.34    0.51 
  -7   2   2    4.63    0.47 
  -7   2   2    4.76    0.52 
   6  -2  -2   68.94    1.95 
   6  -2  -2   70.67    1.98 
   6  -2  -2   71.09    1.93 
   6  -2  -2   70.84    2.14 
   6  -2  -2   70.17    2.22 
  -6   2   2   73.83    1.92 
  -6   2   2   69.49    1.64 
  -6   2   2   69.18    1.91 
  -6   2   2   71.81    1.96 
  -6   2   2   78.12    1.99 
  -6   2   2   72.00    1.58 
   5  -2  -2    2.82    0.35 
   5  -2  -2    3.55    0.42 
   5  -2  -2    4.01    0.39 
   5  -2  -2    3.75    0.50 
   5  -2  -2    3.66    0.47 
  -5   2   2    4.38    0.40 
  -5   2   2    3.07    0.47 
  -5   2   2    3.49    0.37 
  -5   2   2    2.63    0.37 
  -5   2   2    4.48    0.41 
  -5   2   2    3.83    0.39 
  -5   2   2    4.08    0.24 
   4  -2  -2   44.84    1.37 
   4  -2  -2   43.95    1.24 
   4  -2  -2   43.74    1.25 
   4  -2  -2   45.39    1.11 
   4  -2  -2   44.32    1.29 
   4  -2  -2   42.70    1.28 
   4  -2  -2   44.63    1.45 
  -4   2   2   44.08    1.11 
  -4   2   2   46.04    1.26 
  -4   2   2   44.42    1.23 
  -4   2   2   44.00    1.25 
  -4   2   2   43.48    1.27 
  -4   2   2   44.03    1.25 
  -4   2   2   46.58    1.47 
   3  -2  -2   61.80    1.45 
   3  -2  -2   60.73    1.55 
   3  -2  -2   60.18    1.57 
   3  -2  -2   61.46    1.55 
   3  -2  -2   61.14    1.57 
   3  -2  -2   58.40    1.71 
   3  -2  -2   58.78    1.60 
  -3   2   2   60.34    1.55 
  -3   2   2   62.31    1.72 
  -3   2   2   60.93    1.55 
  -3   2   2   60.58    1.45 
  -3   2   2   60.39    1.50 
  -3   2   2   59.10    1.60 
  -3   2   2   58.69    1.55 
  -3   2   2   60.57    1.55 
   2  -2  -2   -0.11    0.17 
   2  -2  -2    0.30    0.16 
   2  -2  -2   -0.04    0.17 
   2  -2  -2    0.28    0.21 
   2  -2  -2    0.21    0.13 
   2  -2  -2    0.11    0.16 
   2  -2  -2    0.43    0.22 
   2  -2  -2    0.05    0.19 
  -2   2   2    0.15    0.19 
  -2   2   2    0.05    0.13 
  -2   2   2    0.04    0.17 
  -2   2   2    0.09    0.23 
  -2   2   2    0.00    0.17 
  -2   2   2    0.34    0.19 
  -2   2   2   -0.19    0.17 
  -2   2   2    0.15    0.14 
   1  -2  -2  301.39    6.63 
   1  -2  -2  300.54    6.52 
   1  -2  -2  301.91    6.54 
   1  -2  -2  298.46    6.52 
   1  -2  -2  302.61    6.49 
   1  -2  -2  291.52    6.52 
   1  -2  -2  304.18    6.52 
   1  -2  -2  298.17    6.53 
  -1   2   2  302.69    6.63 
  -1   2   2  302.12    6.53 
  -1   2   2  299.24    6.52 
  -1   2   2  302.30    6.52 
  -1   2   2  303.30    6.53 
  -1   2   2  306.95    6.49 
  -1   2   2  303.60    6.53 
  -1   2   2  300.50    6.52 
  -1   2   2  301.66    6.52 
   0  -2  -2    3.24    0.20 
   0  -2  -2    3.73    0.25 
   0  -2  -2    2.92    0.23 
   0  -2  -2    2.67    0.23 
   0  -2  -2    3.28    0.22 
   0  -2  -2    3.16    0.22 
   0  -2  -2    2.90    0.23 
   0   2   2    4.01    0.23 
   0   2   2    3.33    0.23 
   0   2   2    2.99    0.25 
   0   2   2    3.34    0.24 
   0   2   2    2.85    0.22 
   0   2   2    3.51    0.20 
   0   2   2    3.24    0.25 
  -1  -2  -2   59.14    1.41 
  -1  -2  -2   57.17    1.31 
  -1  -2  -2   60.97    1.33 
  -1  -2  -2   58.89    1.34 
  -1  -2  -2   57.21    1.31 
  -1  -2  -2   57.14    1.34 
   1   2   2   59.14    1.34 
   1   2   2   59.72    1.35 
   1   2   2   59.04    1.31 
   1   2   2   57.72    1.41 
   1   2   2   58.84    1.33 
   1   2   2   57.41    1.35 
   1   2   2   58.11    1.42 
  -2  -2  -2  618.31   14.13 
  -2  -2  -2  605.64   13.91 
  -2  -2  -2  676.91   13.89 
  -2  -2  -2  627.06   14.06 
  -2  -2  -2  691.86   13.97 
  -2  -2  -2  659.36   13.99 
   2   2   2  676.80   14.00 
   2   2   2  633.83   13.88 
   2   2   2  644.99   13.96 
   2   2   2  631.66   14.13 
   2   2   2  651.95   14.01 
   2   2   2  660.29   14.06 
   2   2   2  683.78   14.16 
  -3  -2  -2  221.68    4.81 
  -3  -2  -2  226.95    4.81 
  -3  -2  -2  217.70    4.80 
  -3  -2  -2  234.48    4.71 
  -3  -2  -2  220.82    4.84 
  -3  -2  -2  217.79    4.90 
   3   2   2  228.07    4.79 
   3   2   2  213.90    4.78 
   3   2   2  217.17    4.84 
   3   2   2  224.28    4.80 
   3   2   2  225.11    4.90 
   3   2   2  217.80    4.81 
   3   2   2  214.89    4.81 
  -4  -2  -2  594.81   13.08 
  -4  -2  -2  561.62   12.98 
  -4  -2  -2  608.07   12.96 
  -4  -2  -2  621.87   12.94 
  -4  -2  -2  640.27   12.96 
  -4  -2  -2  613.11   12.96 
  -4  -2  -2  588.85   12.94 
   4   2   2  622.51   12.93 
   4   2   2  590.97   13.04 
   4   2   2  602.30   13.28 
   4   2   2  621.09   12.97 
   4   2   2  610.72   13.07 
   4   2   2  609.94   12.94 
   4   2   2  606.17   13.06 
   4   2   2  604.87   12.97 
  -5  -2  -2   44.40    1.16 
  -5  -2  -2   42.92    1.13 
  -5  -2  -2   46.24    1.01 
  -5  -2  -2   44.17    1.29 
  -5  -2  -2   40.68    1.13 
  -5  -2  -2   41.82    0.99 
  -5  -2  -2   40.09    1.27 
   5   2   2   41.11    1.07 
   5   2   2   43.07    1.14 
   5   2   2   44.06    1.13 
   5   2   2   42.36    1.17 
   5   2   2   43.60    1.16 
   5   2   2   42.56    1.47 
   5   2   2   42.77    1.11 
  -6  -2  -2  104.79    2.52 
  -6  -2  -2  102.12    2.33 
  -6  -2  -2  105.84    2.51 
  -6  -2  -2  105.16    2.50 
  -6  -2  -2  106.23    2.61 
  -6  -2  -2  106.14    2.68 
  -6  -2  -2  110.38    2.34 
   6   2   2  107.11    2.53 
   6   2   2  101.87    2.91 
   6   2   2  103.85    2.36 
   6   2   2  103.52    2.42 
   6   2   2  106.44    2.55 
   6   2   2  103.16    2.50 
   6   2   2  107.10    2.50 
  -7  -2  -2   56.77    1.39 
  -7  -2  -2   59.36    1.79 
  -7  -2  -2   59.75    1.70 
  -7  -2  -2   62.26    1.41 
  -7  -2  -2   60.12    1.59 
   7   2   2   62.96    1.61 
   7   2   2   59.50    1.47 
   7   2   2   58.95    1.63 
   7   2   2   59.86    1.61 
   7   2   2   58.61    1.37 
   7   2   2   62.99    1.64 
   7   2   2   59.83    2.03 
  -8  -2  -2    0.72    0.39 
  -8  -2  -2    1.21    0.28 
  -8  -2  -2    0.78    0.32 
  -8  -2  -2    0.51    0.29 
  -8  -2  -2    0.83    0.15 
  -8  -2  -2    1.30    0.17 
   8   2   2    0.55    0.30 
   8   2   2    0.75    0.33 
   8   2   2    0.93    0.33 
   8   2   2    0.78    0.17 
   8   2   2    0.37    0.46 
  -9  -2  -2   33.50    0.79 
  -9  -2  -2   25.94    0.75 
  -9  -2  -2   31.23    1.08 
  -9  -2  -2   30.89    1.11 
  -9  -2  -2   31.22    1.16 
  -9  -2  -2   33.06    1.27 
   9   2   2   31.78    1.12 
   9   2   2   31.71    1.15 
   9   2   2   31.47    0.84 
   9   2   2   29.67    1.10 
   9   2   2   31.35    1.55 
 -10  -2  -2    0.76    0.48 
 -10  -2  -2    0.67    0.38 
 -10  -2  -2    1.90    0.39 
 -10  -2  -2    0.81    0.37 
  10   2   2    0.89    0.36 
  10   2   2    1.09    0.39 
  10   2   2    0.47    0.54 
 -11  -2  -2    4.07    0.52 
 -11  -2  -2    4.73    0.73 
  11   2   2    3.09    0.81 
  11   2   2    4.77    0.62 
  11   2   2    4.00    0.56 
  11   2   2    5.31    0.88 
 -12  -2  -2    0.49    0.35 
 -12  -2  -2    0.96    0.56 
  12   2   2    1.27    0.52 
  12   2   2   -0.43    0.67 
  12   2   2    0.80    0.50 
  12   2   2    0.37    0.66 
 -13  -2  -2    1.72    0.68 
  13   2   2    0.99    0.55 
  13   2   2    0.34    0.82 
  13   2   2    1.61    0.84 
  12  -3  -2    2.53    0.71 
  12  -3  -2    2.40    0.88 
  12  -3  -2    3.22    0.72 
  12  -3  -2    0.76    0.92 
 -12   3   2    2.38    0.68 
 -12   3   2    3.37    0.68 
 -12   3   2    2.59    0.56 
  11  -3  -2    1.57    0.58 
  11  -3  -2    2.34    0.64 
  11  -3  -2    1.71    0.77 
  11  -3  -2    1.80    0.87 
 -11   3   2    1.83    0.52 
 -11   3   2    1.37    0.50 
 -11   3   2    1.35    0.57 
 -11   3   2    2.23    0.59 
  10  -3  -2   24.53    1.51 
  10  -3  -2   22.36    1.23 
  10  -3  -2   21.33    1.58 
  10  -3  -2   22.92    1.17 
 -10   3   2   25.19    1.17 
 -10   3   2   26.30    1.18 
 -10   3   2   21.44    1.19 
   9  -3  -2   37.45    1.87 
   9  -3  -2   34.35    1.45 
   9  -3  -2   37.20    1.48 
   9  -3  -2   36.02    1.62 
  -9   3   2   33.33    1.40 
  -9   3   2   34.14    1.31 
  -9   3   2   36.55    1.44 
   8  -3  -2    1.76    0.50 
   8  -3  -2    2.73    0.61 
   8  -3  -2    2.52    0.47 
   8  -3  -2    2.11    0.67 
  -8   3   2    1.84    0.47 
  -8   3   2    2.39    0.50 
  -8   3   2    2.07    0.17 
  -8   3   2    2.29    0.48 
   7  -3  -2    0.27    0.39 
   7  -3  -2   -0.04    0.36 
   7  -3  -2    0.22    0.38 
   7  -3  -2    0.32    0.39 
  -7   3   2    0.65    0.16 
  -7   3   2    0.60    0.38 
  -7   3   2    0.89    0.35 
  -7   3   2    0.79    0.35 
   6  -3  -2   12.21    0.67 
   6  -3  -2   11.98    0.74 
   6  -3  -2   12.31    0.94 
   6  -3  -2   10.49    0.75 
  -6   3   2   11.24    0.46 
  -6   3   2   12.15    0.65 
  -6   3   2   11.74    0.67 
  -6   3   2   10.67    0.64 
   5  -3  -2    9.76    0.65 
   5  -3  -2   10.67    0.59 
   5  -3  -2    8.85    0.56 
   5  -3  -2   11.24    0.83 
  -5   3   2   10.42    0.59 
  -5   3   2   10.58    0.62 
  -5   3   2    9.71    0.58 
  -5   3   2    9.76    0.57 
  -5   3   2   10.30    0.44 
   4  -3  -2   50.26    1.46 
   4  -3  -2   49.17    1.64 
   4  -3  -2   51.18    1.28 
   4  -3  -2   48.56    1.46 
   4  -3  -2   48.21    1.44 
   4  -3  -2   49.55    1.41 
  -4   3   2   48.54    1.27 
  -4   3   2   47.97    1.41 
  -4   3   2   49.91    1.61 
  -4   3   2   50.20    1.43 
  -4   3   2   51.01    1.41 
  -4   3   2   48.88    1.42 
  -4   3   2   47.65    1.34 
   3  -3  -2  195.30    4.41 
   3  -3  -2  192.49    4.47 
   3  -3  -2  196.81    4.37 
   3  -3  -2  196.89    4.49 
   3  -3  -2  200.61    4.50 
   3  -3  -2  200.98    4.46 
   3  -3  -2  192.93    4.66 
   3  -3  -2  197.41    4.46 
  -3   3   2  200.65    4.66 
  -3   3   2  195.44    4.37 
  -3   3   2  199.30    4.47 
  -3   3   2  193.51    4.47 
  -3   3   2  192.21    4.46 
  -3   3   2  198.12    4.48 
  -3   3   2  196.34    4.47 
  -3   3   2  192.66    4.37 
   2  -3  -2   48.52    1.27 
   2  -3  -2   50.57    1.28 
   2  -3  -2   49.62    1.32 
   2  -3  -2   50.37    1.30 
   2  -3  -2   50.22    1.31 
   2  -3  -2   49.90    1.45 
   2  -3  -2   49.02    1.31 
   2  -3  -2   52.23    1.35 
  -2   3   2   51.59    1.33 
  -2   3   2   48.78    1.30 
  -2   3   2   48.80    1.28 
  -2   3   2   50.34    1.33 
  -2   3   2   46.78    1.31 
  -2   3   2   48.14    1.31 
  -2   3   2   49.00    1.46 
   1  -3  -2   76.09    1.83 
   1  -3  -2   74.30    1.83 
   1  -3  -2   75.55    1.81 
   1  -3  -2   74.14    1.80 
   1  -3  -2   77.44    1.82 
   1  -3  -2   74.60    1.83 
   1  -3  -2   76.09    1.83 
   1  -3  -2   72.55    1.95 
  -1   3   2   76.89    1.80 
  -1   3   2   75.07    1.83 
  -1   3   2   76.63    1.84 
  -1   3   2   76.91    1.84 
  -1   3   2   75.28    1.82 
  -1   3   2   77.04    1.96 
  -1   3   2   76.36    1.82 
  -1   3   2   75.80    1.82 
   0  -3  -2   75.24    1.76 
   0  -3  -2   73.03    1.81 
   0  -3  -2   77.50    1.83 
   0  -3  -2   71.63    1.76 
   0  -3  -2   75.23    1.75 
   0  -3  -2   76.42    1.77 
   0  -3  -2   76.52    1.77 
   0   3   2   74.32    1.83 
   0   3   2   73.31    1.76 
   0   3   2   75.09    1.78 
   0   3   2   74.73    1.77 
   0   3   2   76.04    1.90 
   0   3   2   75.23    1.77 
   0   3   2   75.37    1.81 
   0   3   2   74.95    1.77 
  -1  -3  -2    1.33    0.22 
  -1  -3  -2    1.48    0.18 
  -1  -3  -2    1.85    0.26 
  -1  -3  -2    1.45    0.17 
  -1  -3  -2    1.57    0.16 
  -1  -3  -2    1.38    0.15 
  -1  -3  -2    1.58    0.15 
   1   3   2    1.36    0.17 
   1   3   2    1.48    0.24 
   1   3   2    1.68    0.18 
   1   3   2    1.40    0.14 
   1   3   2    1.39    0.24 
   1   3   2    1.46    0.17 
   1   3   2    1.47    0.17 
  -2  -3  -2   19.51    0.63 
  -2  -3  -2   18.42    0.55 
  -2  -3  -2   18.56    0.52 
   2   3   2   17.90    0.65 
   2   3   2   18.35    0.52 
   2   3   2   18.79    0.63 
   2   3   2   17.63    0.49 
   2   3   2   18.59    0.52 
   2   3   2   18.72    0.55 
  -3  -3  -2   48.80    1.25 
  -3  -3  -2   49.30    1.15 
  -3  -3  -2   45.98    1.24 
   3   3   2   45.82    1.11 
   3   3   2   48.35    1.16 
   3   3   2   47.71    1.32 
   3   3   2   49.44    1.16 
   3   3   2   48.28    1.20 
   3   3   2   50.86    1.12 
   3   3   2   47.52    1.23 
   3   3   2   48.24    1.26 
  -4  -3  -2   77.86    2.02 
  -4  -3  -2   76.61    1.95 
  -4  -3  -2   76.22    1.85 
  -4  -3  -2   79.19    1.81 
   4   3   2   79.85    1.90 
   4   3   2   76.61    1.82 
   4   3   2   80.56    1.86 
   4   3   2   75.69    1.77 
   4   3   2   79.42    1.94 
   4   3   2   82.71    1.79 
   4   3   2   76.68    1.82 
  -5  -3  -2    5.23    0.30 
  -5  -3  -2    5.51    0.45 
  -5  -3  -2    5.28    0.32 
  -5  -3  -2    4.97    0.32 
  -5  -3  -2    5.15    0.47 
   5   3   2    5.21    0.31 
   5   3   2    4.60    0.32 
   5   3   2    4.65    0.33 
   5   3   2    4.57    0.29 
   5   3   2    4.98    0.33 
   5   3   2    5.59    0.33 
   5   3   2    5.78    0.42 
   5   3   2    4.76    0.54 
   5   3   2    5.56    0.30 
  -6  -3  -2   10.79    0.49 
  -6  -3  -2   11.95    0.50 
  -6  -3  -2   11.40    0.49 
  -6  -3  -2   11.12    0.66 
  -6  -3  -2   10.87    0.63 
   6   3   2   11.01    0.47 
   6   3   2   11.78    0.51 
   6   3   2   11.12    0.46 
   6   3   2   10.86    0.80 
   6   3   2   11.41    0.50 
   6   3   2   10.91    0.48 
   6   3   2   12.12    0.52 
   6   3   2   11.75    0.51 
  -7  -3  -2    7.42    0.60 
  -7  -3  -2    6.08    0.55 
  -7  -3  -2    6.51    0.41 
   7   3   2    5.80    0.41 
   7   3   2    6.69    0.42 
   7   3   2    5.58    0.66 
   7   3   2    5.77    0.40 
   7   3   2    5.87    0.42 
   7   3   2    5.82    0.40 
   7   3   2    5.93    0.33 
  -8  -3  -2   22.50    0.83 
  -8  -3  -2   24.13    1.01 
  -8  -3  -2   25.14    1.08 
  -8  -3  -2   22.48    0.85 
   8   3   2   23.66    0.77 
   8   3   2   22.99    0.88 
   8   3   2   22.59    0.66 
   8   3   2   23.04    1.28 
   8   3   2   21.83    0.84 
   8   3   2   23.72    0.85 
  -9  -3  -2    0.48    0.28 
  -9  -3  -2    0.61    0.38 
  -9  -3  -2    0.63    0.28 
  -9  -3  -2    0.12    0.31 
   9   3   2    0.43    0.21 
   9   3   2    0.26    0.30 
   9   3   2    0.19    0.49 
   9   3   2    0.12    0.28 
   9   3   2    0.25    0.09 
   9   3   2    0.26    0.31 
 -10  -3  -2   34.91    1.45 
 -10  -3  -2   31.44    1.29 
 -10  -3  -2   31.96    1.16 
  10   3   2   32.25    1.20 
  10   3   2   32.92    1.71 
  10   3   2   31.87    1.21 
 -11  -3  -2   16.40    1.10 
 -11  -3  -2   14.16    0.91 
 -11  -3  -2   13.20    0.75 
  11   3   2   14.81    1.31 
  11   3   2   13.68    0.86 
  11   3   2   12.74    0.84 
 -12  -3  -2    0.23    0.53 
 -12  -3  -2    0.63    0.35 
  12   3   2    0.10    0.63 
  12   3   2    1.09    0.46 
  12   3   2    0.71    0.72 
 -13  -3  -2    0.07    0.57 
  13   3   2   -1.15    0.71 
  13   3   2    0.72    0.76 
  13   3   2    0.26    0.49 
  12  -4  -2    1.37    0.99 
  12  -4  -2    3.45    0.80 
  12  -4  -2    2.61    0.86 
  12  -4  -2    1.92    0.72 
 -12   4   2    2.59    0.66 
 -12   4   2    2.90    0.71 
 -12   4   2    3.55    0.63 
  11  -4  -2    2.81    0.72 
  11  -4  -2    1.72    0.73 
  11  -4  -2    2.79    0.69 
  11  -4  -2    3.06    0.93 
 -11   4   2    3.06    0.71 
 -11   4   2    2.61    0.56 
 -11   4   2    3.05    0.65 
  10  -4  -2    1.12    0.54 
  10  -4  -2    2.30    0.62 
  10  -4  -2    1.61    0.68 
  10  -4  -2    1.89    0.81 
 -10   4   2    1.59    0.52 
 -10   4   2    1.71    0.57 
 -10   4   2    2.27    0.57 
   9  -4  -2    0.37    0.49 
   9  -4  -2    0.21    0.45 
   9  -4  -2    0.37    0.67 
   9  -4  -2    0.67    0.50 
  -9   4   2    0.46    0.37 
  -9   4   2    0.52    0.44 
  -9   4   2    0.11    0.40 
   8  -4  -2   24.55    1.21 
   8  -4  -2   24.83    1.14 
   8  -4  -2   24.16    1.25 
   8  -4  -2   24.14    1.50 
  -8   4   2   24.23    1.09 
  -8   4   2   25.82    1.13 
  -8   4   2   23.79    1.10 
  -8   4   2   24.74    0.75 
   7  -4  -2   -0.16    0.37 
   7  -4  -2    0.24    0.53 
   7  -4  -2    0.42    0.41 
   7  -4  -2    0.26    0.42 
  -7   4   2   -0.11    0.27 
  -7   4   2    0.45    0.13 
  -7   4   2    0.05    0.32 
  -7   4   2    0.43    0.18 
  -7   4   2    0.48    0.36 
   6  -4  -2   77.11    2.23 
   6  -4  -2   79.70    2.29 
   6  -4  -2   78.84    2.26 
   6  -4  -2   79.46    2.54 
  -6   4   2   78.76    1.86 
  -6   4   2   80.49    2.16 
  -6   4   2   80.13    1.97 
  -6   4   2   81.80    2.23 
  -6   4   2   78.67    2.24 
   5  -4  -2   22.69    0.98 
   5  -4  -2   23.51    0.96 
   5  -4  -2   22.22    0.97 
   5  -4  -2   22.32    1.10 
  -5   4   2   22.25    0.78 
  -5   4   2   23.21    0.91 
  -5   4   2   24.35    0.95 
  -5   4   2   23.25    0.88 
   4  -4  -2    2.71    0.36 
   4  -4  -2    2.90    0.37 
   4  -4  -2    2.84    0.42 
   4  -4  -2    2.79    0.40 
   4  -4  -2    3.11    0.52 
  -4   4   2    2.57    0.29 
  -4   4   2    2.74    0.40 
  -4   4   2    3.53    0.38 
  -4   4   2    2.68    0.39 
  -4   4   2    2.84    0.31 
   3  -4  -2  274.58    6.02 
   3  -4  -2  261.69    5.97 
   3  -4  -2  267.12    6.00 
   3  -4  -2  267.55    6.04 
   3  -4  -2  262.76    5.98 
   3  -4  -2  260.47    6.22 
   3  -4  -2  263.19    6.03 
  -3   4   2  261.57    6.01 
  -3   4   2  271.46    5.98 
  -3   4   2  274.20    6.24 
  -3   4   2  269.84    6.03 
  -3   4   2  272.01    6.03 
  -3   4   2  269.48    5.96 
  -3   4   2  266.67    6.03 
   2  -4  -2    3.30    0.34 
   2  -4  -2    3.73    0.35 
   2  -4  -2    4.62    0.36 
   2  -4  -2    3.86    0.38 
   2  -4  -2    3.97    0.36 
   2  -4  -2    3.70    0.35 
   2  -4  -2    4.16    0.47 
   2  -4  -2    4.34    0.37 
  -2   4   2    3.89    0.32 
  -2   4   2    3.42    0.36 
  -2   4   2    4.08    0.37 
  -2   4   2    3.71    0.34 
  -2   4   2    2.73    0.33 
  -2   4   2    3.56    0.36 
  -2   4   2    3.65    0.45 
   1  -4  -2  157.05    3.47 
   1  -4  -2  148.10    3.50 
   1  -4  -2  155.96    3.49 
   1  -4  -2  154.45    3.41 
   1  -4  -2  151.79    3.48 
   1  -4  -2  145.35    3.49 
   1  -4  -2  149.05    3.64 
   1  -4  -2  152.08    3.45 
  -1   4   2  157.13    3.51 
  -1   4   2  152.45    3.50 
  -1   4   2  153.60    3.48 
  -1   4   2  150.44    3.52 
  -1   4   2  150.92    3.64 
  -1   4   2  150.94    3.46 
  -1   4   2  148.55    3.47 
  -1   4   2  151.61    3.41 
   0  -4  -2  147.68    3.37 
   0  -4  -2  150.61    3.38 
   0  -4  -2  149.42    3.36 
   0  -4  -2  152.76    3.47 
   0  -4  -2  151.43    3.46 
   0  -4  -2  147.47    3.34 
   0   4   2  153.22    3.38 
   0   4   2  149.71    3.39 
   0   4   2  150.27    3.37 
   0   4   2  151.82    3.57 
   0   4   2  147.51    3.36 
   0   4   2  149.23    3.37 
   0   4   2  146.16    3.45 
   0   4   2  148.26    3.47 
  -1  -4  -2   33.68    0.86 
  -1  -4  -2   32.94    1.00 
  -1  -4  -2   32.54    0.85 
  -1  -4  -2   33.50    0.87 
  -1  -4  -2   30.90    1.00 
  -1  -4  -2   31.78    0.83 
   1   4   2   32.73    0.86 
   1   4   2   32.86    0.87 
   1   4   2   32.08    0.93 
   1   4   2   34.43    0.89 
   1   4   2   34.72    1.01 
   1   4   2   34.26    0.89 
   1   4   2   33.01    0.83 
   1   4   2   33.49    1.01 
  -2  -4  -2  272.15    6.02 
  -2  -4  -2  273.54    6.17 
  -2  -4  -2  277.97    5.97 
  -2  -4  -2  284.70    6.15 
   2   4   2  276.06    6.02 
   2   4   2  285.48    5.99 
   2   4   2  280.15    5.99 
   2   4   2  272.01    5.98 
   2   4   2  281.28    6.16 
   2   4   2  271.28    5.96 
   2   4   2  272.30    6.17 
  -3  -4  -2    5.27    0.46 
  -3  -4  -2    6.37    0.36 
  -3  -4  -2    5.57    0.25 
   3   4   2    5.34    0.26 
   3   4   2    5.52    0.44 
   3   4   2    5.26    0.22 
   3   4   2    5.68    0.27 
   3   4   2    5.72    0.25 
   3   4   2    6.79    0.33 
   3   4   2    5.57    0.38 
   3   4   2    4.70    0.32 
  -4  -4  -2  101.64    2.24 
  -4  -4  -2   96.29    2.41 
  -4  -4  -2  100.69    2.54 
   4   4   2   96.47    2.20 
   4   4   2  100.38    2.26 
   4   4   2  101.98    2.35 
   4   4   2  105.98    2.22 
   4   4   2   98.89    2.41 
   4   4   2  100.04    2.41 
   4   4   2   97.54    2.50 
   4   4   2   99.85    2.25 
   4   4   2   97.31    2.41 
  -5  -4  -2    5.90    0.48 
  -5  -4  -2    7.27    0.32 
  -5  -4  -2    7.24    0.54 
  -5  -4  -2    7.01    0.41 
   5   4   2    7.52    0.52 
   5   4   2    6.93    0.45 
   5   4   2    7.69    0.35 
   5   4   2    8.16    0.32 
   5   4   2    7.27    0.35 
   5   4   2    6.57    0.42 
   5   4   2    6.69    0.29 
   5   4   2    7.87    0.48 
   5   4   2    6.73    0.63 
   5   4   2    7.22    0.38 
  -6  -4  -2    0.81    0.32 
  -6  -4  -2    0.56    0.19 
  -6  -4  -2    0.41    0.17 
  -6  -4  -2    0.44    0.29 
   6   4   2    0.25    0.15 
   6   4   2    0.57    0.17 
   6   4   2    0.44    0.18 
   6   4   2    0.50    0.18 
   6   4   2    0.68    0.23 
   6   4   2    0.79    0.21 
   6   4   2    0.63    0.19 
   6   4   2    0.30    0.29 
  -7  -4  -2    0.25    0.30 
  -7  -4  -2    0.79    0.24 
  -7  -4  -2    0.51    0.33 
   7   4   2    0.56    0.20 
   7   4   2    0.70    0.24 
   7   4   2    0.33    0.21 
   7   4   2    0.14    0.18 
   7   4   2    0.36    0.19 
   7   4   2    0.63    0.22 
   7   4   2    0.79    0.21 
   7   4   2    1.10    0.46 
  -8  -4  -2    4.82    0.56 
  -8  -4  -2    5.93    0.58 
  -8  -4  -2    5.45    0.46 
  -8  -4  -2    5.30    0.40 
   8   4   2    5.38    0.75 
   8   4   2    5.85    0.45 
   8   4   2    5.99    0.37 
   8   4   2    5.34    0.42 
   8   4   2    5.76    0.44 
   8   4   2    5.70    0.45 
   8   4   2    5.18    0.41 
  -9  -4  -2    4.66    0.62 
  -9  -4  -2    3.68    0.42 
  -9  -4  -2    4.52    0.41 
  -9  -4  -2    5.40    0.64 
   9   4   2    4.07    0.31 
   9   4   2    4.47    0.73 
   9   4   2    5.47    0.47 
   9   4   2    4.25    0.44 
   9   4   2    4.51    0.40 
 -10  -4  -2    8.45    0.79 
 -10  -4  -2    7.27    0.59 
 -10  -4  -2    8.65    0.78 
  10   4   2    6.12    0.90 
  10   4   2    8.34    0.61 
  10   4   2    9.14    0.64 
 -11  -4  -2   10.52    0.74 
 -11  -4  -2   14.53    0.95 
 -11  -4  -2   11.13    0.97 
  11   4   2   12.19    1.24 
  11   4   2   13.15    0.79 
 -12  -4  -2    7.94    0.82 
 -12  -4  -2    6.33    0.86 
 -12  -4  -2    5.93    0.61 
  12   4   2    6.65    1.06 
  12   4   2    6.08    0.63 
  12   4   2    5.34    0.98 
 -13  -4  -2    1.35    0.62 
  13   4   2    0.06    0.44 
  13   4   2    0.06    0.76 
  13   4   2    0.78    0.72 
  11  -5  -2    3.22    0.89 
  11  -5  -2    2.36    0.74 
  11  -5  -2    2.33    0.72 
  11  -5  -2    1.90    0.82 
 -11   5   2    2.31    0.72 
 -11   5   2    3.89    0.67 
 -11   5   2    2.34    0.63 
  10  -5  -2   -0.23    0.56 
  10  -5  -2    0.05    0.54 
  10  -5  -2   -0.30    0.53 
  10  -5  -2   -0.84    0.69 
 -10   5   2    0.84    0.49 
 -10   5   2    0.18    0.52 
 -10   5   2    0.79    0.48 
   9  -5  -2    0.07    0.51 
   9  -5  -2    1.63    0.62 
   9  -5  -2    1.92    0.60 
   9  -5  -2    0.34    0.68 
  -9   5   2    1.09    0.52 
  -9   5   2    0.84    0.50 
  -9   5   2    1.10    0.51 
   8  -5  -2    2.22    0.58 
   8  -5  -2    1.89    0.57 
   8  -5  -2    1.96    0.74 
   8  -5  -2    1.62    0.47 
  -8   5   2    2.48    0.56 
  -8   5   2    2.71    0.50 
  -8   5   2    1.95    0.50 
  -8   5   2    2.12    0.29 
   7  -5  -2   26.73    1.24 
   7  -5  -2   25.12    1.22 
   7  -5  -2   28.89    1.27 
   7  -5  -2   27.48    1.43 
  -7   5   2   25.89    1.12 
  -7   5   2   29.01    1.20 
  -7   5   2   26.11    0.77 
  -7   5   2   27.16    0.91 
  -7   5   2   28.06    1.23 
   6  -5  -2   13.29    1.11 
   6  -5  -2   13.34    0.87 
   6  -5  -2   13.18    0.86 
   6  -5  -2   14.11    0.82 
   6  -5  -2   12.89    0.83 
  -6   5   2   13.54    0.85 
  -6   5   2   13.86    0.76 
  -6   5   2   13.29    0.52 
  -6   5   2   13.12    0.61 
  -6   5   2   13.05    0.81 
   5  -5  -2   70.82    2.10 
   5  -5  -2   72.28    2.36 
   5  -5  -2   77.26    2.10 
   5  -5  -2   73.27    2.05 
   5  -5  -2   69.61    2.11 
  -5   5   2   73.82    1.93 
  -5   5   2   76.44    2.12 
  -5   5   2   73.94    2.09 
  -5   5   2   74.60    1.98 
  -5   5   2   75.42    1.84 
   4  -5  -2   39.46    1.27 
   4  -5  -2   42.62    1.57 
   4  -5  -2   40.66    1.28 
   4  -5  -2   40.04    1.34 
   4  -5  -2   40.67    1.36 
  -4   5   2   39.62    1.21 
  -4   5   2   41.50    1.31 
  -4   5   2   40.81    1.33 
   3  -5  -2   16.67    0.93 
   3  -5  -2   16.61    0.78 
   3  -5  -2   15.60    0.67 
   3  -5  -2   15.48    0.70 
   3  -5  -2   14.93    0.70 
   3  -5  -2   14.96    0.75 
  -3   5   2   16.01    0.74 
  -3   5   2   16.53    0.69 
  -3   5   2   15.98    0.70 
  -3   5   2   17.41    0.66 
  -3   5   2   16.31    0.76 
   2  -5  -2   23.10    0.88 
   2  -5  -2   24.82    0.88 
   2  -5  -2   24.86    0.85 
   2  -5  -2   22.54    0.78 
   2  -5  -2   23.85    0.86 
   2  -5  -2   26.19    0.86 
   2  -5  -2   24.87    1.06 
  -2   5   2   25.40    0.88 
  -2   5   2   25.22    0.89 
  -2   5   2   25.14    0.88 
  -2   5   2   22.29    0.86 
  -2   5   2   23.70    0.77 
  -2   5   2   24.51    0.88 
  -2   5   2   24.66    1.06 
   1  -5  -2   73.75    1.90 
   1  -5  -2   74.65    1.94 
   1  -5  -2   74.72    1.80 
   1  -5  -2   75.42    1.90 
   1  -5  -2   72.94    1.86 
   1  -5  -2   75.61    1.88 
  -1   5   2   73.89    1.88 
  -1   5   2   71.99    1.95 
  -1   5   2   76.62    1.91 
  -1   5   2   74.36    1.94 
  -1   5   2   76.27    1.81 
  -1   5   2   77.34    1.93 
  -1   5   2   73.05    1.90 
  -1   5   2   74.39    2.09 
   0  -5  -2  321.65    7.42 
   0  -5  -2  341.55    7.32 
   0  -5  -2  331.50    7.34 
   0  -5  -2  335.14    7.30 
   0  -5  -2  333.67    7.32 
   0   5   2  335.71    7.34 
   0   5   2  341.49    7.37 
   0   5   2  335.88    7.34 
   0   5   2  331.60    7.45 
   0   5   2  342.24    7.57 
   0   5   2  325.86    7.32 
   0   5   2  343.36    7.45 
   0   5   2  338.07    7.30 
  -1  -5  -2   62.77    1.53 
  -1  -5  -2   62.32    1.70 
  -1  -5  -2   61.41    1.48 
  -1  -5  -2   63.45    1.55 
  -1  -5  -2   62.26    1.50 
  -1  -5  -2   64.99    1.71 
   1   5   2   62.90    1.58 
   1   5   2   63.18    1.71 
   1   5   2   60.74    1.54 
   1   5   2   62.08    1.55 
   1   5   2   63.06    1.55 
   1   5   2   64.10    1.56 
   1   5   2   62.82    1.49 
   1   5   2   63.46    1.70 
  -2  -5  -2   38.57    1.02 
  -2  -5  -2   41.21    1.27 
  -2  -5  -2   41.63    1.26 
  -2  -5  -2   42.05    1.03 
   2   5   2   42.56    1.07 
   2   5   2   39.41    1.23 
   2   5   2   40.48    1.24 
   2   5   2   39.96    1.04 
   2   5   2   41.86    1.05 
   2   5   2   41.45    1.07 
   2   5   2   41.21    1.04 
  -3  -5  -2   40.23    1.08 
  -3  -5  -2   36.24    1.22 
  -3  -5  -2   39.46    0.94 
  -3  -5  -2   37.82    1.24 
   3   5   2   36.14    1.18 
   3   5   2   39.95    1.09 
   3   5   2   40.05    1.23 
   3   5   2   40.08    0.98 
   3   5   2   38.85    1.18 
   3   5   2   37.77    0.97 
   3   5   2   37.37    0.94 
   3   5   2   37.69    1.06 
   3   5   2   39.74    0.96 
  -4  -5  -2    7.48    0.56 
  -4  -5  -2    7.90    0.28 
  -4  -5  -2    7.04    0.45 
  -4  -5  -2    7.94    0.28 
   4   5   2    7.93    0.29 
   4   5   2    7.00    0.52 
   4   5   2    6.62    0.46 
   4   5   2    6.99    0.39 
   4   5   2    6.78    0.47 
   4   5   2    7.46    0.32 
   4   5   2    7.38    0.32 
   4   5   2    7.28    0.43 
   4   5   2    6.94    0.27 
  -5  -5  -2    4.92    0.23 
  -5  -5  -2    3.55    0.49 
  -5  -5  -2    4.99    0.45 
  -5  -5  -2    5.12    0.24 
   5   5   2    4.96    0.28 
   5   5   2    7.11    0.49 
   5   5   2    5.53    0.24 
   5   5   2    5.49    0.42 
   5   5   2    4.78    0.23 
   5   5   2    5.33    0.38 
   5   5   2    4.46    0.40 
   5   5   2    5.50    0.29 
  -6  -5  -2   63.52    1.87 
  -6  -5  -2   68.88    1.58 
  -6  -5  -2   68.37    1.77 
  -6  -5  -2   65.31    1.99 
   6   5   2   71.50    1.78 
   6   5   2   67.54    1.63 
   6   5   2   70.02    1.59 
   6   5   2   66.01    2.14 
   6   5   2   68.84    1.82 
   6   5   2   64.51    1.57 
   6   5   2   66.87    1.63 
   6   5   2   68.50    1.80 
  -7  -5  -2   39.74    1.40 
  -7  -5  -2   41.48    1.49 
  -7  -5  -2   44.39    1.11 
  -7  -5  -2   41.94    1.26 
  -7  -5  -2   42.65    1.10 
   7   5   2   44.24    1.28 
   7   5   2   41.43    1.43 
   7   5   2   41.84    1.12 
   7   5   2   42.97    1.69 
   7   5   2   43.55    1.32 
   7   5   2   44.22    1.17 
   7   5   2   44.50    1.14 
   7   5   2   43.46    1.16 
  -8  -5  -2    7.21    0.73 
  -8  -5  -2    7.06    0.53 
  -8  -5  -2    7.44    0.68 
  -8  -5  -2    5.13    0.35 
   8   5   2    6.46    0.46 
   8   5   2    6.67    0.43 
   8   5   2    5.42    0.45 
   8   5   2    6.87    0.43 
   8   5   2    6.32    0.78 
   8   5   2    6.67    0.43 
  -9  -5  -2    1.77    0.34 
  -9  -5  -2    1.65    0.48 
  -9  -5  -2    2.21    0.49 
   9   5   2    1.58    0.33 
   9   5   2    1.36    0.28 
   9   5   2    1.73    0.59 
   9   5   2    2.34    0.33 
 -10  -5  -2    1.68    0.52 
 -10  -5  -2    1.88    0.38 
 -10  -5  -2    2.59    0.55 
  10   5   2    1.59    0.63 
  10   5   2    0.98    0.37 
  10   5   2    2.07    0.37 
 -11  -5  -2   20.85    1.23 
 -11  -5  -2   22.35    1.00 
 -11  -5  -2   19.49    1.13 
  11   5   2   23.50    0.97 
  11   5   2   18.76    1.47 
 -12  -5  -2    0.16    0.38 
 -12  -5  -2    0.84    0.51 
 -12  -5  -2   -0.35    0.52 
  12   5   2    0.69    0.69 
  12   5   2    0.17    0.38 
  12   5   2   -0.03    0.65 
 -13  -5  -2    7.71    0.99 
 -13  -5  -2    7.77    0.87 
  13   5   2    5.67    1.11 
  13   5   2    6.60    1.13 
  13   5   2    6.99    0.69 
  11  -6  -2    3.08    0.80 
  11  -6  -2    3.60    1.07 
  11  -6  -2    2.73    0.83 
 -11   6   2    3.05    0.74 
 -11   6   2    4.45    0.78 
 -11   6   2    3.20    0.81 
  10  -6  -2    5.23    0.95 
  10  -6  -2    4.35    0.82 
  10  -6  -2    3.41    0.82 
  10  -6  -2    4.21    0.77 
  10  -6  -2    4.66    0.82 
 -10   6   2    4.51    0.81 
 -10   6   2    4.23    0.70 
 -10   6   2    4.49    0.77 
   9  -6  -2    2.02    0.60 
   9  -6  -2    2.95    0.60 
   9  -6  -2    1.85    0.63 
   9  -6  -2    1.39    0.79 
   9  -6  -2    2.56    0.67 
  -9   6   2    2.22    0.64 
  -9   6   2    2.48    0.60 
  -9   6   2    3.36    0.60 
   8  -6  -2    3.11    0.82 
   8  -6  -2    3.32    0.66 
   8  -6  -2    3.17    0.61 
   8  -6  -2    4.09    0.71 
   8  -6  -2    2.36    0.57 
  -8   6   2    2.13    0.34 
  -8   6   2    2.41    0.60 
  -8   6   2    3.00    0.59 
  -8   6   2    3.24    0.52 
   7  -6  -2    1.75    0.71 
   7  -6  -2    0.92    0.46 
   7  -6  -2    0.94    0.41 
   7  -6  -2    0.62    0.45 
   7  -6  -2    1.01    0.41 
  -7   6   2    1.03    0.47 
  -7   6   2    0.96    0.30 
  -7   6   2    0.83    0.38 
  -7   6   2    1.72    0.51 
   6  -6  -2   16.75    0.93 
   6  -6  -2   16.28    1.01 
   6  -6  -2   19.20    1.28 
   6  -6  -2   19.89    0.98 
   6  -6  -2   19.59    1.06 
  -6   6   2   18.15    0.69 
  -6   6   2   17.58    0.92 
  -6   6   2   18.92    1.00 
  -6   6   2   18.80    0.82 
  -6   6   2   18.52    0.86 
   5  -6  -2   10.25    0.73 
   5  -6  -2   12.78    1.03 
   5  -6  -2   11.54    0.73 
   5  -6  -2   10.24    0.79 
   5  -6  -2   11.95    0.72 
  -5   6   2   10.91    0.64 
  -5   6   2   10.28    0.76 
  -5   6   2   10.84    0.63 
  -5   6   2    9.61    0.52 
  -5   6   2   10.68    0.69 
   4  -6  -2   37.99    1.20 
   4  -6  -2   36.85    1.53 
   4  -6  -2   37.62    1.33 
   4  -6  -2   35.51    1.25 
   4  -6  -2   37.40    1.33 
  -4   6   2   36.08    1.21 
  -4   6   2   37.77    1.28 
  -4   6   2   36.22    1.26 
  -4   6   2   37.45    1.13 
   3  -6  -2    6.48    0.49 
   3  -6  -2    5.55    0.64 
   3  -6  -2    6.41    0.57 
   3  -6  -2    7.23    0.57 
   3  -6  -2    6.91    0.52 
  -3   6   2    7.03    0.56 
  -3   6   2    6.82    0.48 
  -3   6   2    7.04    0.52 
  -3   6   2    5.70    0.54 
  -3   6   2    7.09    0.42 
  -3   6   2    6.92    0.57 
   2  -6  -2    8.41    0.44 
   2  -6  -2    8.25    0.57 
   2  -6  -2    8.31    0.70 
   2  -6  -2    7.32    0.55 
   2  -6  -2    7.90    0.56 
   2  -6  -2    8.44    0.52 
  -2   6   2    7.48    0.55 
  -2   6   2    8.66    0.51 
  -2   6   2    8.48    0.43 
  -2   6   2    8.66    0.55 
  -2   6   2    7.60    0.53 
  -2   6   2    7.79    0.53 
   1  -6  -2  129.88    3.08 
   1  -6  -2  124.65    3.03 
   1  -6  -2  127.66    3.08 
   1  -6  -2  129.43    3.16 
   1  -6  -2  136.25    3.22 
  -1   6   2  128.60    2.94 
  -1   6   2  130.93    3.33 
  -1   6   2  124.80    3.16 
  -1   6   2  125.04    3.08 
  -1   6   2  126.08    3.16 
  -1   6   2  129.10    3.08 
  -1   6   2  133.20    3.12 
  -1   6   2  122.33    3.06 
   0  -6  -2    9.99    0.52 
   0  -6  -2   10.17    0.52 
   0  -6  -2   10.13    0.48 
   0  -6  -2    9.56    0.62 
   0  -6  -2   10.22    0.48 
   0  -6  -2    9.40    0.55 
   0   6   2    9.35    0.56 
   0   6   2   10.32    0.48 
   0   6   2    9.83    0.63 
   0   6   2    8.49    0.49 
   0   6   2   10.06    0.52 
   0   6   2    9.98    0.51 
   0   6   2   10.51    0.56 
   0   6   2    8.78    0.59 
  -1  -6  -2  577.42   12.49 
  -1  -6  -2  571.07   12.28 
  -1  -6  -2  553.67   12.49 
  -1  -6  -2  568.41   12.24 
  -1  -6  -2  570.12   12.22 
  -1  -6  -2  576.86   12.27 
   1   6   2  571.41   12.23 
   1   6   2  558.73   12.28 
   1   6   2  566.71   12.50 
   1   6   2  572.90   12.30 
   1   6   2  577.17   12.30 
   1   6   2  573.61   12.32 
   1   6   2  578.03   12.46 
   1   6   2  568.78   12.51 
   1   6   2  579.08   12.33 
  -2  -6  -2   52.57    1.59 
  -2  -6  -2   53.47    1.32 
  -2  -6  -2   54.20    1.60 
  -2  -6  -2   53.55    1.34 
   2   6   2   54.03    1.55 
   2   6   2   53.15    1.35 
   2   6   2   53.90    1.59 
   2   6   2   53.82    1.38 
   2   6   2   53.65    1.35 
   2   6   2   53.27    1.58 
   2   6   2   53.99    1.36 
   2   6   2   53.47    1.35 
  -3  -6  -2  190.26    4.48 
  -3  -6  -2  164.20    4.06 
  -3  -6  -2  190.95    4.07 
  -3  -6  -2  185.54    4.43 
   3   6   2  183.45    4.10 
   3   6   2  196.80    4.14 
   3   6   2  191.63    4.22 
   3   6   2  191.00    4.12 
   3   6   2  183.64    4.39 
   3   6   2  189.66    4.27 
   3   6   2  185.65    4.11 
  -4  -6  -2    5.37    0.23 
  -4  -6  -2    4.78    0.21 
  -4  -6  -2    4.77    0.53 
  -4  -6  -2    5.16    0.41 
   4   6   2    4.92    0.27 
   4   6   2    4.41    0.44 
   4   6   2    4.81    0.25 
   4   6   2    5.34    0.27 
   4   6   2    4.83    0.27 
   4   6   2    6.15    0.41 
   4   6   2    4.73    0.38 
  -5  -6  -2    8.91    0.27 
  -5  -6  -2    9.60    0.70 
  -5  -6  -2    9.41    0.55 
  -5  -6  -2    9.31    0.28 
   5   6   2    9.07    0.49 
   5   6   2    8.62    0.35 
   5   6   2    9.07    0.34 
   5   6   2    9.92    0.53 
   5   6   2    8.92    0.36 
   5   6   2    8.41    0.56 
   5   6   2    8.69    0.32 
  -6  -6  -2    7.83    0.72 
  -6  -6  -2    8.87    0.64 
  -6  -6  -2    8.61    0.26 
   6   6   2    8.58    0.35 
   6   6   2    9.05    0.38 
   6   6   2    8.08    0.32 
   6   6   2    8.13    0.54 
   6   6   2    8.78    0.37 
  -7  -6  -2   24.42    0.63 
  -7  -6  -2   25.58    1.04 
  -7  -6  -2   24.41    0.63 
  -7  -6  -2   24.47    1.15 
   7   6   2   23.32    1.20 
   7   6   2   24.07    0.74 
   7   6   2   24.49    0.74 
   7   6   2   23.07    0.70 
   7   6   2   23.18    0.91 
   7   6   2   25.23    0.72 
  -8  -6  -2   29.11    1.05 
  -8  -6  -2   26.48    0.74 
  -8  -6  -2   29.26    0.80 
  -8  -6  -2   26.83    1.29 
  -8  -6  -2   27.00    1.17 
   8   6   2   29.81    0.86 
   8   6   2   27.17    0.84 
   8   6   2   28.15    0.86 
   8   6   2   28.99    1.47 
   8   6   2   27.70    0.86 
   8   6   2   26.27    1.01 
  -9  -6  -2    2.80    0.53 
  -9  -6  -2    3.39    0.45 
  -9  -6  -2    2.78    0.61 
   9   6   2    3.25    0.40 
   9   6   2    3.13    0.68 
   9   6   2    3.56    0.35 
   9   6   2    3.01    0.33 
 -10  -6  -2    0.01    0.32 
 -10  -6  -2    0.00    0.45 
 -10  -6  -2    1.11    0.52 
  10   6   2    0.28    0.27 
  10   6   2    0.55    0.56 
 -11  -6  -2    4.43    0.71 
 -11  -6  -2    4.26    0.70 
 -11  -6  -2    3.19    0.50 
  11   6   2    4.47    0.89 
  11   6   2    3.53    0.43 
 -12  -6  -2   12.42    1.12 
 -12  -6  -2   11.20    1.08 
 -12  -6  -2   11.97    0.84 
  12   6   2   11.67    1.29 
  12   6   2   12.05    0.75 
  12   6   2   13.24    1.38 
  10  -7  -2    1.82    0.92 
  10  -7  -2    0.19    0.49 
  10  -7  -2    0.73    0.67 
 -10   7   2    0.64    0.56 
 -10   7   2    0.09    0.61 
 -10   7   2    0.24    0.54 
   9  -7  -2    2.31    0.89 
   9  -7  -2    1.45    0.69 
   9  -7  -2    1.75    0.61 
   9  -7  -2    1.68    0.68 
   9  -7  -2    2.23    0.69 
  -9   7   2    1.86    0.61 
  -9   7   2    1.62    0.52 
  -9   7   2    1.74    0.64 
   8  -7  -2    0.11    0.66 
   8  -7  -2   -0.63    0.50 
   8  -7  -2   -0.34    0.50 
   8  -7  -2   -0.21    0.45 
   8  -7  -2   -0.52    0.47 
  -8   7   2   -0.10    0.42 
  -8   7   2   -0.31    0.50 
  -8   7   2   -0.01    0.49 
   7  -7  -2    1.28    0.55 
   7  -7  -2    0.67    0.45 
   7  -7  -2    0.24    0.45 
   7  -7  -2    1.43    0.55 
   7  -7  -2    0.75    0.66 
  -7   7   2    0.55    0.50 
  -7   7   2    1.04    0.50 
  -7   7   2    0.82    0.32 
  -7   7   2    1.14    0.42 
   6  -7  -2   -0.33    0.42 
   6  -7  -2    0.14    0.41 
   6  -7  -2    0.72    0.59 
   6  -7  -2   -0.09    0.36 
   6  -7  -2   -0.20    0.45 
  -6   7   2    0.19    0.31 
  -6   7   2    0.10    0.42 
  -6   7   2   -0.02    0.28 
  -6   7   2    0.37    0.33 
  -6   7   2   -0.05    0.42 
   5  -7  -2   15.67    0.95 
   5  -7  -2   15.14    0.91 
   5  -7  -2   14.18    1.02 
   5  -7  -2   14.98    0.82 
   5  -7  -2   16.61    0.99 
  -5   7   2   16.77    0.78 
  -5   7   2   15.06    0.70 
  -5   7   2   15.76    0.83 
  -5   7   2   15.99    0.94 
  -5   7   2   14.94    0.85 
   4  -7  -2   14.12    0.82 
   4  -7  -2   14.20    0.86 
   4  -7  -2   13.17    1.04 
   4  -7  -2   14.12    0.86 
   4  -7  -2   13.20    0.73 
  -4   7   2   14.64    0.69 
  -4   7   2   13.89    0.83 
  -4   7   2   11.38    0.71 
  -4   7   2   15.31    0.80 
   3  -7  -2   17.86    0.87 
   3  -7  -2   16.36    0.86 
   3  -7  -2   16.43    1.03 
   3  -7  -2   16.95    0.86 
   3  -7  -2   17.77    0.69 
  -3   7   2   16.07    0.86 
  -3   7   2   16.22    0.83 
  -3   7   2   15.33    0.81 
   2  -7  -2    3.01    0.46 
   2  -7  -2    2.70    0.45 
   2  -7  -2    3.75    0.39 
   2  -7  -2    2.69    0.41 
   2  -7  -2    2.81    0.41 
   2  -7  -2    3.18    0.28 
  -2   7   2    2.93    0.44 
  -2   7   2    2.83    0.42 
  -2   7   2    3.52    0.44 
  -2   7   2    3.36    0.29 
  -2   7   2    3.15    0.43 
   1  -7  -2    0.56    0.31 
   1  -7  -2    0.61    0.27 
   1  -7  -2    0.30    0.33 
   1  -7  -2    0.80    0.27 
   1  -7  -2    0.90    0.33 
  -1   7   2    0.87    0.28 
  -1   7   2    0.63    0.29 
  -1   7   2    0.80    0.29 
  -1   7   2    0.42    0.31 
  -1   7   2    0.96    0.20 
   0  -7  -2    0.42    0.34 
   0  -7  -2    0.53    0.22 
   0  -7  -2    0.08    0.24 
   0  -7  -2    0.70    0.31 
   0  -7  -2    0.19    0.25 
   0   7   2    0.43    0.27 
   0   7   2    0.45    0.26 
   0   7   2    0.66    0.24 
   0   7   2    0.38    0.20 
   0   7   2    0.69    0.27 
   0   7   2   -0.12    0.23 
  -1  -7  -2   86.76    2.37 
  -1  -7  -2   89.18    2.36 
  -1  -7  -2   84.46    2.06 
  -1  -7  -2   87.04    2.14 
  -1  -7  -2   89.03    2.17 
  -1  -7  -2   89.42    2.10 
   1   7   2   90.49    2.18 
   1   7   2   89.28    2.18 
   1   7   2   87.40    2.18 
   1   7   2   90.29    2.41 
   1   7   2   88.09    2.20 
   1   7   2   86.65    2.09 
   1   7   2   91.78    2.24 
  -2  -7  -2  133.05    3.00 
  -2  -7  -2  130.61    3.31 
  -2  -7  -2  127.39    3.01 
  -2  -7  -2  138.10    2.81 
  -2  -7  -2  137.66    3.36 
   2   7   2  130.86    3.04 
   2   7   2  129.30    3.08 
   2   7   2  131.33    3.32 
   2   7   2  132.86    3.06 
   2   7   2  129.52    3.15 
   2   7   2  127.26    3.03 
   2   7   2  132.70    3.04 
  -3  -7  -2    0.36    0.14 
  -3  -7  -2    0.32    0.32 
  -3  -7  -2    0.32    0.33 
   3   7   2    0.38    0.20 
   3   7   2    0.29    0.17 
   3   7   2    0.07    0.28 
   3   7   2    0.54    0.17 
   3   7   2    0.37    0.17 
   3   7   2    0.48    0.17 
  -4  -7  -2   55.25    1.25 
  -4  -7  -2   51.62    1.72 
   4   7   2   55.52    1.35 
   4   7   2   54.30    1.50 
   4   7   2   53.08    1.32 
   4   7   2   53.32    1.32 
   4   7   2   54.29    1.66 
   4   7   2   54.22    1.32 
  -5  -7  -2    8.29    0.57 
  -5  -7  -2    6.01    0.65 
   5   7   2    6.39    0.30 
   5   7   2    5.93    0.30 
   5   7   2    4.71    0.52 
   5   7   2    6.33    0.31 
   5   7   2    5.82    0.28 
  -6  -7  -2    0.69    0.44 
  -6  -7  -2    1.59    0.36 
   6   7   2    0.95    0.15 
   6   7   2    1.00    0.17 
   6   7   2    1.01    0.32 
   6   7   2    0.67    0.16 
   6   7   2    1.08    0.17 
  -7  -7  -2   86.08    2.39 
  -7  -7  -2   82.71    2.56 
   7   7   2   86.65    1.97 
   7   7   2   79.96    1.95 
   7   7   2   89.20    1.98 
   7   7   2   85.87    1.96 
   7   7   2   84.81    2.34 
   7   7   2   83.67    2.69 
  -8  -7  -2   -0.43    0.48 
  -8  -7  -2    0.58    0.39 
   8   7   2   -0.62    0.28 
   8   7   2   -0.23    0.18 
   8   7   2    0.01    0.17 
   8   7   2    0.12    0.17 
   8   7   2   -0.02    0.37 
  -9  -7  -2    6.09    0.69 
  -9  -7  -2    6.50    0.82 
   9   7   2    5.97    0.40 
   9   7   2    6.35    0.86 
   9   7   2    5.56    0.52 
 -10  -7  -2    5.03    0.78 
 -10  -7  -2    5.08    0.71 
  10   7   2    4.29    0.38 
  10   7   2    4.97    0.86 
 -11  -7  -2    2.37    0.66 
 -11  -7  -2    1.26    0.59 
  11   7   2    0.75    0.66 
  11   7   2    0.71    0.29 
 -12  -7  -2    0.14    0.56 
 -12  -7  -2    0.86    0.40 
 -12  -7  -2    0.34    0.56 
  12   7   2    0.43    0.70 
  12   7   2    1.48    0.78 
   9  -8  -2    0.85    0.59 
   9  -8  -2    0.65    0.79 
   9  -8  -2    0.00    0.62 
   9  -8  -2    0.84    0.68 
  -9   8   2    0.59    0.45 
  -9   8   2    0.34    0.60 
  -9   8   2    1.02    0.62 
   8  -8  -2    7.93    0.95 
   8  -8  -2    7.13    1.07 
   8  -8  -2    7.58    0.82 
   8  -8  -2    7.33    0.90 
  -8   8   2    7.80    0.91 
  -8   8   2    6.07    0.68 
  -8   8   2    7.65    0.87 
   7  -8  -2    2.80    0.80 
   7  -8  -2    3.48    0.69 
   7  -8  -2    2.53    0.62 
   7  -8  -2    3.71    0.66 
   7  -8  -2    2.03    0.64 
  -7   8   2    3.63    0.52 
  -7   8   2    4.09    0.52 
  -7   8   2    4.14    0.70 
  -7   8   2    3.07    0.65 
   6  -8  -2    0.83    0.62 
   6  -8  -2    2.13    0.58 
   6  -8  -2    1.41    0.51 
   6  -8  -2    2.37    0.49 
   6  -8  -2    2.02    0.60 
  -6   8   2    1.36    0.54 
  -6   8   2    1.67    0.44 
  -6   8   2    1.88    0.55 
  -6   8   2    1.72    0.42 
   5  -8  -2    0.42    0.41 
   5  -8  -2    0.79    0.37 
   5  -8  -2   -0.23    0.52 
   5  -8  -2    0.38    0.45 
   5  -8  -2    0.48    0.48 
  -5   8   2    0.85    0.46 
  -5   8   2    0.39    0.44 
  -5   8   2    0.14    0.31 
   4  -8  -2    7.55    0.75 
   4  -8  -2    8.02    0.54 
   4  -8  -2    8.51    0.90 
   4  -8  -2    8.37    0.77 
   4  -8  -2    8.11    0.70 
  -4   8   2    7.02    0.63 
  -4   8   2    7.06    0.73 
  -4   8   2    8.33    0.75 
   3  -8  -2    7.62    0.72 
   3  -8  -2    7.59    0.68 
   3  -8  -2    6.62    0.77 
   3  -8  -2    6.98    0.66 
   3  -8  -2    7.26    0.52 
   3  -8  -2    8.00    0.44 
  -3   8   2    7.86    0.67 
  -3   8   2    7.13    0.65 
  -3   8   2    8.51    0.71 
   2  -8  -2   17.38    0.86 
   2  -8  -2   19.08    0.79 
   2  -8  -2   17.81    0.89 
   2  -8  -2   17.39    0.92 
  -2   8   2   17.35    0.85 
  -2   8   2   17.14    0.90 
  -2   8   2   17.84    0.86 
  -2   8   2   16.07    0.58 
  -2   8   2   17.71    0.88 
   1  -8  -2   -0.10    0.21 
   1  -8  -2    0.22    0.28 
   1  -8  -2   -0.23    0.28 
   1  -8  -2   -0.21    0.33 
   1  -8  -2    0.24    0.25 
  -1   8   2    0.07    0.30 
  -1   8   2   -0.01    0.26 
  -1   8   2    0.08    0.28 
  -1   8   2    0.22    0.17 
  -1   8   2    0.17    0.28 
   0  -8  -2   15.20    0.71 
   0  -8  -2   15.30    0.81 
   0  -8  -2   16.09    0.86 
   0  -8  -2   15.15    0.63 
   0  -8  -2   15.73    0.68 
   0   8   2   15.47    0.69 
   0   8   2   14.22    0.83 
   0   8   2   14.78    0.58 
   0   8   2   15.00    0.72 
   0   8   2   15.69    0.72 
  -1  -8  -2    0.55    0.17 
  -1  -8  -2    0.61    0.21 
  -1  -8  -2    0.23    0.22 
  -1  -8  -2    0.21    0.35 
  -1  -8  -2    0.49    0.33 
   1   8   2    0.45    0.20 
   1   8   2    0.39    0.23 
   1   8   2    0.49    0.24 
   1   8   2    0.26    0.20 
   1   8   2    0.46    0.18 
   1   8   2    0.35    0.27 
  -2  -8  -2    3.32    0.50 
  -2  -8  -2    3.30    0.31 
  -2  -8  -2    3.08    0.52 
   2   8   2    2.86    0.31 
   2   8   2    3.62    0.36 
   2   8   2    3.33    0.33 
   2   8   2    3.68    0.36 
   2   8   2    3.74    0.50 
   2   8   2    2.87    0.30 
   2   8   2    3.24    0.36 
  -3  -8  -2  100.99    2.79 
  -3  -8  -2  101.60    2.83 
   3   8   2  106.73    2.50 
   3   8   2   98.88    2.76 
   3   8   2  105.18    2.44 
   3   8   2  101.87    2.47 
   3   8   2  107.95    2.53 
   3   8   2  101.70    2.43 
  -4  -8  -2    7.48    0.72 
  -4  -8  -2    7.76    0.30 
  -4  -8  -2    7.88    0.30 
  -4  -8  -2    6.85    0.72 
   4   8   2    7.02    0.49 
   4   8   2    7.56    0.43 
   4   8   2    7.74    0.41 
   4   8   2    7.32    0.37 
   4   8   2    7.28    0.63 
   4   8   2    7.16    0.38 
  -5  -8  -2   54.87    1.84 
   5   8   2   49.23    1.29 
   5   8   2   54.27    1.34 
   5   8   2   53.25    1.27 
   5   8   2   51.95    1.27 
   5   8   2   50.73    1.69 
  -6  -8  -2    2.90    0.61 
  -6  -8  -2    3.54    0.48 
   6   8   2    2.94    0.21 
   6   8   2    2.84    0.25 
   6   8   2    2.77    0.20 
   6   8   2    3.70    0.51 
   6   8   2    2.42    0.22 
  -7  -8  -2    3.92    0.51 
  -7  -8  -2    3.69    0.67 
   7   8   2    3.06    0.49 
   7   8   2    2.76    0.19 
   7   8   2    2.60    0.22 
   7   8   2    2.97    0.21 
  -8  -8  -2   15.26    1.10 
  -8  -8  -2   15.98    0.92 
   8   8   2   15.36    0.48 
   8   8   2   16.69    1.18 
   8   8   2   15.20    0.87 
  -9  -8  -2    2.34    0.53 
  -9  -8  -2    2.22    0.64 
   9   8   2    3.05    0.23 
   9   8   2    3.10    0.68 
   9   8   2    2.96    0.49 
 -10  -8  -2   27.85    1.34 
 -10  -8  -2   26.17    1.47 
  10   8   2   27.85    1.32 
  10   8   2   27.54    1.63 
 -11  -8  -2    1.16    0.57 
 -11  -8  -2    1.58    0.64 
  11   8   2    0.92    0.69 
 -12  -8  -2    6.98    0.91 
 -12  -8  -2    6.23    0.92 
  12   8   2    7.10    1.09 
  12   8   2    5.73    1.05 
   9  -9  -2    2.50    0.90 
   9  -9  -2    1.76    0.99 
   9  -9  -2    1.88    0.76 
  -9   9   2    1.58    0.72 
  -9   9   2    2.70    0.76 
   8  -9  -2    2.22    0.74 
   8  -9  -2    2.60    0.75 
   8  -9  -2    1.40    0.78 
   8  -9  -2    1.68    0.58 
  -8   9   2    1.76    0.67 
  -8   9   2    1.07    0.61 
  -8   9   2    1.83    0.50 
   7  -9  -2    0.59    0.51 
   7  -9  -2    0.26    0.59 
   7  -9  -2    1.85    0.65 
   7  -9  -2    0.31    0.66 
  -7   9   2    0.42    0.54 
  -7   9   2    0.37    0.37 
  -7   9   2   -0.02    0.40 
  -7   9   2   -0.22    0.34 
   6  -9  -2    4.27    0.73 
   6  -9  -2    3.66    0.69 
   6  -9  -2    3.90    0.66 
   6  -9  -2    4.30    0.85 
  -6   9   2    3.46    0.52 
  -6   9   2    3.83    0.53 
  -6   9   2    2.80    0.62 
  -6   9   2    4.49    0.71 
   5  -9  -2    4.13    0.67 
   5  -9  -2    3.56    0.62 
   5  -9  -2    4.36    0.67 
   5  -9  -2    3.81    0.77 
  -5   9   2    3.35    0.64 
  -5   9   2    4.19    0.55 
  -5   9   2    3.70    0.62 
   4  -9  -2    3.79    0.33 
   4  -9  -2    3.26    0.59 
   4  -9  -2    4.90    0.67 
   4  -9  -2    3.69    0.60 
   4  -9  -2    2.40    0.64 
  -4   9   2    3.31    0.50 
  -4   9   2    3.51    0.60 
  -4   9   2    2.79    0.52 
   3  -9  -2   21.81    1.10 
   3  -9  -2   21.29    0.89 
   3  -9  -2   21.08    1.00 
   3  -9  -2   23.72    1.14 
  -3   9   2   20.62    1.08 
  -3   9   2   21.60    1.05 
  -3   9   2   21.11    1.07 
   2  -9  -2   33.43    1.19 
   2  -9  -2   30.93    1.22 
   2  -9  -2   36.69    1.40 
   2  -9  -2   34.36    1.30 
  -2   9   2   32.85    1.24 
  -2   9   2   31.80    1.33 
  -2   9   2   32.69    1.29 
   1  -9  -2    0.39    0.30 
   1  -9  -2    0.31    0.42 
   1  -9  -2    0.61    0.36 
   1  -9  -2    0.45    0.36 
   1  -9  -2    0.54    0.32 
  -1   9   2    0.77    0.17 
  -1   9   2    0.76    0.37 
  -1   9   2    0.82    0.34 
  -1   9   2    0.62    0.33 
  -1   9   2    0.46    0.40 
   0  -9  -2   36.85    1.42 
   0  -9  -2   36.88    1.36 
   0  -9  -2   38.53    1.14 
   0  -9  -2   37.51    1.20 
   0  -9  -2   38.63    1.25 
   0   9   2   37.98    1.45 
   0   9   2   38.03    1.06 
   0   9   2   36.82    1.26 
   0   9   2   34.09    1.21 
   0   9   2   37.00    1.25 
  -1  -9  -2    5.04    0.63 
  -1  -9  -2    6.10    0.37 
  -1  -9  -2    5.72    0.47 
  -1  -9  -2    6.63    0.68 
  -1  -9  -2    6.17    0.42 
   1   9   2    5.90    0.42 
   1   9   2    7.09    0.56 
   1   9   2    5.79    0.49 
   1   9   2    5.45    0.63 
   1   9   2    6.72    0.52 
   1   9   2    5.90    0.46 
  -2  -9  -2    9.73    0.52 
  -2  -9  -2    9.40    0.76 
  -2  -9  -2    8.46    0.78 
   2   9   2    9.00    0.52 
   2   9   2    8.48    0.55 
   2   9   2    8.97    0.54 
   2   9   2    9.01    0.50 
   2   9   2    7.88    0.50 
   2   9   2    7.89    0.73 
  -3  -9  -2    4.96    0.66 
  -3  -9  -2    5.96    0.68 
   3   9   2    5.17    0.42 
   3   9   2    5.75    0.50 
   3   9   2    5.07    0.38 
   3   9   2    6.03    0.46 
   3   9   2    5.34    0.61 
   3   9   2    4.93    0.38 
  -4  -9  -2   10.35    0.38 
  -4  -9  -2    8.55    0.85 
  -4  -9  -2   10.08    0.37 
  -4  -9  -2   12.38    0.88 
   4   9   2    9.79    0.78 
   4   9   2   10.32    0.51 
   4   9   2    9.48    0.46 
   4   9   2   10.05    0.53 
   4   9   2    9.86    0.46 
  -5  -9  -2   16.22    1.05 
   5   9   2   16.10    0.61 
   5   9   2   16.18    0.64 
   5   9   2   17.36    0.95 
   5   9   2   16.64    0.54 
   5   9   2   16.92    0.54 
  -6  -9  -2    7.55    0.85 
   6   9   2    8.25    0.73 
   6   9   2    8.33    0.31 
   6   9   2    8.13    0.31 
   6   9   2    7.17    0.39 
  -7  -9  -2    2.85    0.66 
   7   9   2    3.82    0.55 
  -8  -9  -2    0.42    0.41 
  -8  -9  -2    1.31    0.62 
   8   9   2    0.97    0.38 
   8   9   2    1.85    0.59 
  -9  -9  -2   -0.15    0.43 
  -9  -9  -2    0.23    0.56 
   9   9   2    0.41    0.54 
   9   9   2    0.17    0.39 
 -10  -9  -2    0.15    0.47 
 -10  -9  -2   -0.48    0.53 
  10   9   2   -0.03    0.55 
  10   9   2   -0.42    0.36
[truncated: 1,740,690 more chars]
