# Supplementary material for: Structural Speciation of Ti(IV)-(α-Hydroxycarboxylic Acid) Complexes in Metabolism-Related (Patho)Physiology—In Vitro Approaches to (Pre)Adipocyte Differentiation and Mineralization
Source: Int J Mol Sci. 2023 Jul 24;24(14):11865. doi: 10.3390/ijms241411865 (PMC10380816; doi:10.3390/ijms241411865)
Supplement: Supplementary file 1 [file ijms-24-11865-s001.zip › Final cifs and checkcifs/ki835gtelikopublish comp2.cif]

data_global 
_audit_creation_date        "2023-01-02"
_audit_creation_method CRYSTALS_ver_14.61_build_6236 

_oxford_structure_analysis_title  'ki835g_0m in P2(1)/n'
_chemical_name_systematic         ?
_chemical_melting_point           ?

#looking for refcif 
 
 
# Check this file using the IUCr facility at: 
# http://checkcif.iucr.org/ 
 
# The content below is held in the file 'script/refcif.dat'. This is a text 
# file which you may edit to reflect local conditions. 
# Items which need looking at are represented by a '?'. 
# Items for which there are choices are prefixed with 'choose from'. 
 
_publ_contact_letter 
; 
 Please consider this CIF submission for 
 publication as a Short Format Paper in Acta 
 Crystallographica E. 
; 
_publ_contact_author_name         'Anthony Other' 
_publ_contact_author_address 
; 
 Chemical Crystallography Laboratory, 
 Department of Chemistry, 
 University of Nowhere, 
 Nowhere, NO1 4T, UK. 
; 
 
_publ_contact_author_phone        '+44 1865 000000' 
_publ_contact_author_fax          '+44 1865 000000' 
_publ_contact_author_email        'a.n.other@chem.no.ac.uk' 
_publ_requested_journal           'Section E' 
_publ_requested_category          EO # choose from: FI FM FO CI CM CO AD 
_publ_requested_coeditor_name     'Prof William Clegg' 
 
_publ_section_title 
# Title of paper - generally just the systematic or trivial name 
; ? 
; 
 
# The loop structure below should contain the names and addresses of all 
# authors, in the required order of publication. Repeat as necessary. 
loop_ 
 _publ_author_name 
 _publ_author_address 
 _publ_author_footnote 
 'Other, Anthony N.' # Author 1 
; 
 ? # Address for author 1 
; 
; 
 ? # Footnote for author 1 
; 
 'Else, S. O.' # Author 2 
; 
 ? # Address 2 
; 
; 
 ? # Footnote 2 
; 
 
 
_publ_section_abstract 
# Text of the abstract 
# (a) The Abstract must be self-contained and comprehensible 
# without the rest of the paper. This means no references 
# to atom names or to compound numbers; compounds must be 
# identified as the title compound, or by name or by some other 
# means such as derivatives of each other (e.g. "the 
# corresponding ketone"). 
# (b) The chemical formula of "the title compound" must be given. 
# (c) Any crystallographic molecular symmetry should be 
# mentioned, and also the presence of more than one molecule 
# in the asymmetric unit (i.e. anything other than Z'=1). 
; 
? 
; 
 
_publ_section_related_literature  # Not in version 2.3.1 
############################################################### 
# Essential references (e.g. to the origin of the material studied, related 
# structural studies, and to information supporting the reported structure) 
# should be cited in this section, with appropriate very brief explanatory 
# text, for example `The synthesis of the complex is described by Jones 
# (2001). The anhydrous complex has essentially the same coordination 
# geometry (Smith, 2003).' In addition, all references included in the 
# supplementary materials, but not elsewhere in the published article, 
# should be given here. The simple text `For related literature, see:...' 
# may be used, but further details should be provided in the Comment 
# section, which forms part of the supplementary material. 
############################################################### 
; 
? 
; 
 
_publ_section_comment 
# Text of the paper 
# Note that atoms are referenced as N2, not N(2) or N~2~ 
# If text containing () occur within (), the outer ones should be [] 
# Figures should be referenced as Fig. 
; 
? 
; 
_publ_section_acknowledgements    # Acknowledgments 
; 
? 
; 
_publ_section_figure_captions 
# Captions to figures - Start each caption on a new line after a blank line 
; 
Fig. 1. 
The title compound with displacement ellipsoids drawn at the 50% 
probability level. H atoms are shown as spheres of 
arbitary radius. 
 
; 
 
 
_publ_section_exptl_refinement 
# Some potentially useful phrases are donated by Bill Clegg: 
; 
In the absence of significant anomalous scattering, Friedel pairs were 
merged. 
 
The absolute configuration was arbitrarily assigned. 
 
The relatively large ratio of minimum to maximum corrections applied 
in the multiscan process (1:nnn) reflect changes in the illuminated 
volume of the crystal. 
 
Changes in illuminated volume were kept to a minimum, and were 
taken into account (G\"orbitz, 1999) by the multi-scan inter-frame 
scaling (DENZO/SCALEPACK, Otwinowski & Minor, 1997). 
 
 
G\"orbitz, C. H. (1999). Acta Cryst. B55, 1090-1098. 
 
 
 
 
The H atoms were all located in a difference map, but those 
attached to carbon atoms were repositioned geometrically. 
The H atoms were initially refined with soft restraints on the 
bond lengths and angles to regularise their geometry 
(C---H in the range 0.93--0.98, 
N---H in the range 0.86--0.89 
N---H to 0.86 
O---H = 0.82 
\%A) 
and 
U~iso~(H) (in the range 1.2-1.5 times U~eq~ of the parent atom), 
after which the positions were refined with riding constraints 
(Cooper et al, 2010). 
 
Cooper, R. I., Thompson, A. L. & Watkin, D. J. (2010). J. Appl. Cryst. 
43, 1100-1107. 
 
; 
 
_publ_section_exptl_prep 
# Brief details or a reference. Include solvent if known 
; 
? 
; 
 
# Hand-made tables can be put in the cif. The number of columns 
# is set in the loop header. 
# The contants of each column can either be a piece of text 
# without any spaces (eg a number) or other text enclosed in " " 
# Remove the leading # in the following example 
 
#_geom_extra_table_head_A 
#; 
#Table 2. 
#Molecular parameters deviating most from MOGUL averages 
#; 
# 
#loop_ 
#_geom_extra_tableA_col_1 
#_geom_extra_tableA_col_2 
#_geom_extra_tableA_col_3 
#_geom_extra_tableA_col_4 
# 
#Parameter "Observed Value" "MOGUL Value" "MOGUL e.s.d" 
#N5-C6-C4 129 124 "7 (\%)" 
#C3-O10-C2 105 109 "2 (\%)" 
#C6-O7 1.25 1.22 ".02 (\%A)" 
# 
 
data_I 
 
_exptl_special_details 
; 
 The crystal was 
placed in the cold stream of an Oxford 
Cryosystems open-flow nitrogen cryostat (Cosier & 
Glazer, 1986) with a nominal stability of 0.1K. 
 
Cosier, J. & Glazer, A.M., 1986. J. Appl. Cryst. 105-107. 
; 
_refine_special_details 
; 
? 
; 
#--------------------------------------------------------------- 
# _oxford_ data items, April 2010: 
# There is some uncertainty about the correct way of forming local data 
# names, e.g. 
 
# _atom_site_special_shape_oxford 
# or 
# _oxford_atom_site_special_shape 
 
# see: 
# http://www.iucr.org/resources/cif/spec/version1.1/semantics#namespace 
 
# A reserved prefix, e.g. foo, must be used in the following way 
# " If the data file contains items defined in a DDL1 dictionary, the 
# local data names assigned under the reserved prefix must contain it as 
# their first component, e.g. _foo_atom_site_my_item. " 
 
# However, this seems to say the opposite: 
# http://www.iucr.org/__data/iucr/cif/standard/cifstd8.html 
 
# According to advice from the IUCr, CRYSTALS is correct 
#--------------------------------------------------------------- 
# End of 'script/refcif.dat' 
#end of refcif 
_cell_length_a                    21.458(7)
_cell_length_b                    10.212(3)
_cell_length_c                    23.248(7)
_cell_angle_alpha                 90
_cell_angle_beta                  94.828(8)
_cell_angle_gamma                 90
_cell_volume                      5076(3)
 
_symmetry_cell_setting            'monoclinic' 
_symmetry_space_group_name_H-M    'P 1 21/n 1 ' 
_symmetry_space_group_name_Hall   ? 
loop_
 _symmetry_equiv_pos_as_xyz
 'x,y,z'
 '-x,-y,-z'
 '-x+1/2,y+1/2,-z+1/2'
 'x+1/2,-y+1/2,z+1/2'

loop_
_atom_type_symbol
_atom_type_scat_dispersion_real
_atom_type_scat_dispersion_imag
_atom_type_scat_Cromer_Mann_a1
_atom_type_scat_Cromer_Mann_b1
_atom_type_scat_Cromer_Mann_a2
_atom_type_scat_Cromer_Mann_b2
_atom_type_scat_Cromer_Mann_a3
_atom_type_scat_Cromer_Mann_b3
_atom_type_scat_Cromer_Mann_a4
_atom_type_scat_Cromer_Mann_b4
_atom_type_scat_Cromer_Mann_c
_atom_type_scat_source  
 C       0.0033   0.0016   2.3100  20.8439   1.0200  10.2075   1.5886   0.5687
   0.8650  51.6512   0.2156 'International Tables Vol C 4.2.6.8 and 6.1.1.4'
 H       0.0000   0.0000   0.4930  10.5109   0.3229  26.1257   0.1402   3.1424
   0.0408  57.7998   0.0030 'International Tables Vol C 4.2.6.8 and 6.1.1.4'
 N       0.0061   0.0033  12.2126   0.0057   3.1322   9.8933   2.0125  28.9975
   1.1663   0.5826 -11.5290 'International Tables Vol C 4.2.6.8 and 6.1.1.4'
 O       0.0106   0.0060   3.0485  13.2771   2.2868   5.7011   1.5463   0.3239
   0.8670  32.9089   0.2508 'International Tables Vol C 4.2.6.8 and 6.1.1.4'
 Ti      0.2776   0.4457   9.7595   7.8508   7.3558   0.5000   1.6991  35.6338
   1.9021 116.1050   1.2807 'International Tables Vol C 4.2.6.8 and 6.1.1.4'
 
 
_cell_formula_units_Z                    4

# Given Formula = C60 H30 N6 O12 Ti3 
# Dc =      1.53 Fooo =   2376.00 Mu =      5.36 M =   1170.63
# Found Formula = C28 H66 N12 O21 Ti2 
# Dc =      1.31 FOOO =   2120.00 Mu =      3.94 M =   1002.70

_chemical_formula_sum             'C28 H66 N12 O21 Ti2'
_chemical_formula_moiety          'C28 H66 N12 O21 Ti2'
_chemical_compound_source                ?
_chemical_formula_weight           1002.70
 
 
_cell_measurement_reflns_used          182
_cell_measurement_theta_min             15
_cell_measurement_theta_max             20
_cell_measurement_temperature          295
 
_exptl_crystal_description        'prism' 
_exptl_crystal_colour             'colorless' 
_exptl_crystal_size_min           0.110 
_exptl_crystal_size_mid           0.130 
_exptl_crystal_size_max           0.220 
 
_exptl_crystal_density_diffrn     1.312 
_exptl_crystal_density_meas       ? 
_exptl_crystal_density_method     'not measured' 
# Non-dispersive F(000): 
_exptl_crystal_F_000              2120 
_exptl_absorpt_coefficient_mu     0.394 
 
# Sheldrick geometric approximatio 0.95 0.96 
_exptl_absorpt_correction_type    numerical 
_exptl_absorpt_process_details 
; 
 Analytical Absorption (De Meulenaer & Tompa, 1965) 
; 
_exptl_absorpt_correction_T_min   0.95 
_exptl_absorpt_correction_T_max   0.96 
_diffrn_measurement_device_type   'Bruker Kappa Apex2' 
_diffrn_measurement_device        'Area' 
_diffrn_radiation_monochromator   'graphite' 
_diffrn_radiation_type            'Mo K\a'
_diffrn_radiation_wavelength           0.71073
_diffrn_measurement_method        '\f & \w scans' 
 
# If a reference occurs more than once, delete the author 
# and date from subsequent references. 
_computing_data_collection        'Apex2 (Bruker AXS, 2006)' 
_computing_cell_refinement        'Apex2 (Bruker AXS, 2006)' 
_computing_data_reduction         'Apex2 (Bruker AXS, 2006)' 
_computing_structure_solution     'Superflip (Palatinus & Chapuis, 2007)' 
_computing_structure_refinement   'CRYSTALS (Betteridge et al., 2003)' 
_computing_publication_material   'CRYSTALS (Betteridge et al., 2003)' 
_computing_molecular_graphics     'CAMERON (Watkin et al., 1996)' 
 
_diffrn_standards_interval_time   . 
_diffrn_standards_interval_count  . 
_diffrn_standards_number          0 
_diffrn_standards_decay_%         ? 
 
_diffrn_ambient_temperature        295
_diffrn_reflns_number             63319 
_reflns_number_total              9628 
_diffrn_reflns_av_R_equivalents   0.057 
# Number of reflections without Friedels Law is 0 
# Number of reflections with Friedels Law is 9628 
# Theoretical number of reflections is about 17668 
 
 
_diffrn_reflns_theta_min          1.240 
_diffrn_reflns_theta_max          25.851 
_diffrn_measured_fraction_theta_max 0.980 
 
_diffrn_reflns_theta_full         25.076 
_diffrn_measured_fraction_theta_full 0.995 
 
 
_diffrn_reflns_limit_h_min        -26 
_diffrn_reflns_limit_h_max        26 
_diffrn_reflns_limit_k_min        -12 
_diffrn_reflns_limit_k_max        12 
_diffrn_reflns_limit_l_min        -27 
_diffrn_reflns_limit_l_max        28 
_reflns_limit_h_min               -26 
_reflns_limit_h_max               26 
_reflns_limit_k_min               0 
_reflns_limit_k_max               12 
_reflns_limit_l_min               0 
_reflns_limit_l_max               28 
 
_oxford_diffrn_Wilson_B_factor    1.20 
_oxford_diffrn_Wilson_scale       147.95 
 
_atom_sites_solution_primary      Other  #heavy,direct,difmap,geom,iterative
# _atom_sites_solution_secondary  difmap
_atom_sites_solution_hydrogens    difmap
 
_refine_diff_density_min          -0.39 
_refine_diff_density_max          0.53 
 
 
# The current dictionary definitions do not cover the 
# situation where the reflections used for refinement were 
# selected by a user-defined sigma threshold 
 
 
# The values actually used during refinement 
_oxford_reflns_threshold_expression_ref     I>2.0\s(I)
_refine_ls_number_reflns          6040 
_refine_ls_number_restraints      0 
_refine_ls_number_parameters      568 
_oxford_refine_ls_R_factor_ref    0.0516 
_refine_ls_wR_factor_ref          0.0881 
_refine_ls_goodness_of_fit_ref    1.0000 
_refine_ls_shift/su_max           0.0008850 
_refine_ls_shift/su_mean          0.0000356 
 
 
# The values computed with all filters except I/sigma 
_oxford_reflns_number_all         8767 
_refine_ls_R_factor_all           0.0890 
_refine_ls_wR_factor_all          0.0922 
 
# The values computed with a 2 sigma cutoff - a la SHELX 
_reflns_threshold_expression      I>2.0\s(I)
_reflns_number_gt                 6040 
_refine_ls_R_factor_gt            0.0516 
_refine_ls_wR_factor_gt           0.0881 
 
# choose from: rm (reference molecule of known chirality), 
# ad (anomolous dispersion - Flack), rmad (rm and ad), 
# syn (from synthesis), unk (unknown) or . (not applicable). 
_chemical_absolute_configuration  '.' 
 
 
_refine_ls_structure_factor_coef  Fsqd 
_refine_ls_matrix_type            full
_refine_ls_hydrogen_treatment     constr         #undef, noref, refall,
                                                 # refxyz, refU, constr or mixed
_refine_ls_weighting_scheme       calc 
_refine_ls_weighting_details 
;
 Method, part 1, Chebychev polynomial, (Watkin, 1994, Prince, 1982) 
 [weight] = 1.0/[A~0~*T~0~(x)+A~1~*T~1~(x) ... +A~n-1~]*T~n-1~(x)] 
 where A~i~ are the Chebychev coefficients listed below and x= Fcalc/Fmax 
 Method = Robust Weighting (Prince, 1982) 
 W = [weight] * [1-(deltaF/6*sigmaF)^2^]^2^ 
 A~i~ are: 
 3.70 4.36 2.12 
;
# Insert your own references if required - in alphabetical order 
_publ_section_references 
; 
Betteridge, P.W., Carruthers, J.R., Cooper, R.I., 
Prout, K. & Watkin, D.J. (2003). J. Appl. Cryst. 36, 1487. 
 
Bruker Analytical X-ray Systems, Inc., 2006. <i>Apex2</i>, 
Version 2 User Manual, M86-E01078, Madison, WI. 
 
De Meulenaer, J. & Tompa, H. (1965). Acta Cryst. 19, 1014. 
 
Palatinus, L. & Chapuis, G. (2007). J. Appl. Cryst. 40, 786-790. 
 
Prince, E. 
Mathematical Techniques in Crystallography 
and Materials Science 
Springer-Verlag, New York, 1982. 
 
Watkin D.J. (1994). 
Acta Cryst, A50, 411-437. 
 
Watkin, D.J., Prout, C.K. & Pearce, L.J. (1996). CAMERON, Chemical 
Crystallography Laboratory, Oxford, UK. 
; 

# Uequiv = arithmetic mean of Ui i.e. Ueqiv = (U1+U2+U3)/3

# Replace last . with number of unfound hydrogen atoms attached to an atom.

# ..._refinement_flags_... 
# . no refinement constraints           S special position constraint on site
# G rigid group refinement of site      R riding atom
# D distance or angle restraint on site T thermal displacement constraints
# U Uiso or Uij restraint (rigid bond)  P partial occupancy constraint


loop_
_atom_site_label
_atom_site_type_symbol
_atom_site_fract_x
_atom_site_fract_y
_atom_site_fract_z
_atom_site_U_iso_or_equiv
_atom_site_occupancy
_atom_site_adp_type
_atom_site_refinement_flags_posn
_atom_site_refinement_flags_adp
_atom_site_refinement_flags_occupancy
_atom_site_disorder_assembly
_atom_site_disorder_group
_atom_site_attached_hydrogens
Ti1 Ti 0.33289(2) 0.28132(5) 0.58987(3) 0.0258 1.0000 Uani . . . . . . 
Ti2 Ti 0.89540(2) 0.34675(6) 0.64286(3) 0.0301 1.0000 Uani . . . . . . 
O1 O 0.41603(9) 0.38008(19) 0.58366(10) 0.0315 1.0000 Uani . . . . . . 
O2 O 0.46214(11) 0.5731(2) 0.59584(12) 0.0466 1.0000 Uani . . . . . . 
O3 O 0.30813(9) 0.45231(19) 0.60253(10) 0.0297 1.0000 Uani . . . . . . 
O4 O 0.38742(9) 0.1273(2) 0.56526(9) 0.0304 1.0000 Uani . . . . . . 
O5 O 0.40254(12) -0.0099(2) 0.49369(11) 0.0491 1.0000 Uani . . . . . . 
O6 O 0.30547(10) 0.2651(2) 0.51208(9) 0.0350 1.0000 Uani . . . . . . 
O7 O 0.37361(9) 0.24108(19) 0.67099(9) 0.0284 1.0000 Uani . . . . . . 
O8 O 0.35639(10) 0.1550(2) 0.75608(10) 0.0391 1.0000 Uani . . . . . . 
O9 O 0.26924(9) 0.18754(19) 0.62065(9) 0.0288 1.0000 Uani . . . . . . 
O10 O 0.92463(10) 0.1972(2) 0.69733(10) 0.0368 1.0000 Uani . . . . . . 
O11 O 0.89783(14) 0.0699(3) 0.76906(13) 0.0637 1.0000 Uani . . . . . . 
O12 O 0.82409(10) 0.3204(2) 0.68308(10) 0.0352 1.0000 Uani . . . . . . 
O13 O 0.95100(9) 0.4513(2) 0.70319(10) 0.0324 1.0000 Uani . . . . . . 
O14 O 0.98007(11) 0.6495(2) 0.73200(10) 0.0455 1.0000 Uani . . . . . . 
O15 O 0.87986(10) 0.5190(2) 0.61787(10) 0.0342 1.0000 Uani . . . . . . 
O16 O 0.98123(9) 0.3157(2) 0.61049(10) 0.0338 1.0000 Uani . . . . . . 
O17 O 1.02758(11) 0.2181(3) 0.53980(12) 0.0514 1.0000 Uani . . . . . . 
O18 O 0.87254(9) 0.2519(2) 0.57786(10) 0.0332 1.0000 Uani . . . . . . 
O19 O 0.20745(13) 0.4464(3) 0.47994(12) 0.0710 1.0000 Uani . . . . . . 
O20 O 0.28146(15) 0.5746(3) 0.37583(17) 0.0947 1.0000 Uani . . . . . . 
O21 O 0.14151(14) 0.0771(3) 0.59251(13) 0.0684 1.0000 Uani . . . . . . 
C1 C 0.41508(14) 0.5047(3) 0.59310(15) 0.0334 1.0000 Uani . . . . . . 
C2 C 0.34982(14) 0.5607(3) 0.60043(15) 0.0324 1.0000 Uani . . . . . . 
C3 C 0.32964(16) 0.6444(4) 0.54820(17) 0.0458 1.0000 Uani . . . . . . 
C4 C 0.35074(17) 0.6366(4) 0.65620(17) 0.0478 1.0000 Uani . . . . . . 
C5 C 0.37624(15) 0.0859(3) 0.51304(16) 0.0379 1.0000 Uani . . . . . . 
C6 C 0.32814(17) 0.1670(4) 0.47694(17) 0.0476 1.0000 Uani . . . . . . 
C7 C 0.3627(2) 0.2362(5) 0.4288(2) 0.0771 1.0000 Uani . . . . . . 
C8 C 0.2761(2) 0.0849(5) 0.4520(2) 0.0891 1.0000 Uani . . . . . . 
C9 C 0.34016(14) 0.1794(3) 0.70457(14) 0.0300 1.0000 Uani . . . . . . 
C10 C 0.27701(14) 0.1327(3) 0.67703(14) 0.0334 1.0000 Uani . . . . . . 
C11 C 0.27653(19) -0.0145(4) 0.67314(19) 0.0572 1.0000 Uani . . . . . . 
C12 C 0.22550(17) 0.1869(4) 0.71212(17) 0.0551 1.0000 Uani . . . . . . 
C13 C 0.88465(16) 0.1523(3) 0.73182(16) 0.0420 1.0000 Uani . . . . . . 
C14 C 0.81940(16) 0.2127(4) 0.72138(17) 0.0448 1.0000 Uani . . . . . . 
C15 C 0.7983(2) 0.2605(4) 0.77780(18) 0.0603 1.0000 Uani . . . . . . 
C16 C 0.7769(2) 0.1101(4) 0.6929(2) 0.0640 1.0000 Uani . . . . . . 
C17 C 0.94946(15) 0.5765(3) 0.69852(15) 0.0344 1.0000 Uani . . . . . . 
C18 C 0.90779(15) 0.6254(3) 0.64672(15) 0.0351 1.0000 Uani . . . . . . 
C19 C 0.85772(19) 0.7166(4) 0.6686(2) 0.0617 1.0000 Uani . . . . . . 
C20 C 0.94768(19) 0.6970(4) 0.60504(18) 0.0553 1.0000 Uani . . . . . . 
C21 C 0.97997(14) 0.2449(3) 0.56404(15) 0.0352 1.0000 Uani . . . . . . 
C22 C 0.91457(15) 0.1966(3) 0.54117(15) 0.0367 1.0000 Uani . . . . . . 
C23 C 0.89855(17) 0.2414(4) 0.47898(16) 0.0510 1.0000 Uani . . . . . . 
C24 C 0.91467(18) 0.0458(4) 0.54723(18) 0.0504 1.0000 Uani . . . . . . 
C25 C 0.13515(15) 0.4652(4) 0.62410(16) 0.0417 1.0000 Uani . . . . . . 
C26 C 0.45054(18) 0.4677(4) 0.7970(2) 0.0531 1.0000 Uani . . . . . . 
C27 C 0.48461(15) 0.9004(3) 0.64750(15) 0.0342 1.0000 Uani . . . . . . 
C28 C 0.57667(16) 0.2915(4) 0.58443(19) 0.0515 1.0000 Uani . . . . . . 
N1 N 0.08793(13) 0.4645(3) 0.65725(14) 0.0495 1.0000 Uani . . . . . . 
N2 N 0.18628(12) 0.5322(3) 0.64016(13) 0.0424 1.0000 Uani . . . . . . 
N3 N 0.12870(13) 0.4033(3) 0.57474(14) 0.0473 1.0000 Uani . . . . . . 
N4 N 0.45440(15) 0.5861(3) 0.81707(16) 0.0575 1.0000 Uani . . . . . . 
N5 N 0.40724(16) 0.3893(3) 0.81411(16) 0.0613 1.0000 Uani . . . . . . 
N6 N 0.48824(16) 0.4266(3) 0.75937(17) 0.0617 1.0000 Uani . . . . . . 
N7 N 0.47539(14) 1.0233(3) 0.66039(13) 0.0415 1.0000 Uani . . . . . . 
N8 N 0.46765(13) 0.8551(3) 0.59599(12) 0.0382 1.0000 Uani . . . . . . 
N9 N 0.51137(14) 0.8221(3) 0.68763(12) 0.0413 1.0000 Uani . . . . . . 
N10 N 0.57643(15) 0.4064(3) 0.60929(17) 0.0634 1.0000 Uani . . . . . . 
N11 N 0.63078(13) 0.2257(3) 0.58737(15) 0.0547 1.0000 Uani . . . . . . 
N12 N 0.52738(13) 0.2420(3) 0.55680(15) 0.0527 1.0000 Uani . . . . . . 
H72 H 0.3785 0.1702 0.4041 0.1171 1.0000 Uiso R . . . . . 
H73 H 0.3968 0.2886 0.4460 0.1172 1.0000 Uiso R . . . . . 
H71 H 0.3339 0.2909 0.4054 0.1171 1.0000 Uiso R . . . . . 
H81 H 0.2917 0.0256 0.4245 0.1351 1.0000 Uiso R . . . . . 
H83 H 0.2453 0.1426 0.4328 0.1347 1.0000 Uiso R . . . . . 
H82 H 0.2579 0.0366 0.4822 0.1348 1.0000 Uiso R . . . . . 
H42 H 0.3707 0.7194 0.6529 0.0718 1.0000 Uiso R . . . . . 
H43 H 0.3728 0.5860 0.6866 0.0719 1.0000 Uiso R . . . . . 
H41 H 0.3089 0.6490 0.6655 0.0725 1.0000 Uiso R . . . . . 
H32 H 0.3587 0.7143 0.5455 0.0689 1.0000 Uiso R . . . . . 
H31 H 0.2895 0.6807 0.5527 0.0690 1.0000 Uiso R . . . . . 
H33 H 0.3281 0.5910 0.5142 0.0688 1.0000 Uiso R . . . . . 
H113 H 0.2367 -0.0427 0.6570 0.0860 1.0000 Uiso R . . . . . 
H112 H 0.2851 -0.0530 0.7107 0.0863 1.0000 Uiso R . . . . . 
H111 H 0.3076 -0.0439 0.6485 0.0861 1.0000 Uiso R . . . . . 
H121 H 0.1852 0.1494 0.6983 0.0820 1.0000 Uiso R . . . . . 
H122 H 0.2244 0.2810 0.7077 0.0816 1.0000 Uiso R . . . . . 
H123 H 0.2350 0.1660 0.7521 0.0820 1.0000 Uiso R . . . . . 
H241 H 0.9380 0.0070 0.5180 0.0759 1.0000 Uiso R . . . . . 
H242 H 0.8727 0.0133 0.5430 0.0761 1.0000 Uiso R . . . . . 
H243 H 0.9338 0.0221 0.5850 0.0760 1.0000 Uiso R . . . . . 
H233 H 0.9212 0.1903 0.4528 0.0771 1.0000 Uiso R . . . . . 
H231 H 0.9094 0.3318 0.4754 0.0767 1.0000 Uiso R . . . . . 
H232 H 0.8551 0.2313 0.4684 0.0771 1.0000 Uiso R . . . . . 
H202 H 0.9662 0.7732 0.6244 0.0831 1.0000 Uiso R . . . . . 
H203 H 0.9224 0.7228 0.5710 0.0829 1.0000 Uiso R . . . . . 
H201 H 0.9803 0.6383 0.5952 0.0835 1.0000 Uiso R . . . . . 
H193 H 0.8763 0.7967 0.6842 0.0941 1.0000 Uiso R . . . . . 
H191 H 0.8276 0.7369 0.6367 0.0939 1.0000 Uiso R . . . . . 
H192 H 0.8371 0.6726 0.6988 0.0939 1.0000 Uiso R . . . . . 
H161 H 0.7771 0.0343 0.7172 0.0963 1.0000 Uiso R . . . . . 
H163 H 0.7357 0.1457 0.6862 0.0961 1.0000 Uiso R . . . . . 
H162 H 0.7914 0.0847 0.6560 0.0957 1.0000 Uiso R . . . . . 
H152 H 0.7971 0.1871 0.8038 0.0909 1.0000 Uiso R . . . . . 
H151 H 0.7574 0.2984 0.7713 0.0909 1.0000 Uiso R . . . . . 
H153 H 0.8281 0.3255 0.7940 0.0907 1.0000 Uiso R . . . . . 
H259 H 0.1855 0.4387 0.4494 0.1072 1.0000 Uiso R . . . . . 
H258 H 0.2171 0.3681 0.4797 0.1070 1.0000 Uiso R . . . . . 
H256 H 0.2681 0.5391 0.4045 0.1464 1.0000 Uiso R . . . . . 
H257 H 0.2565 0.5870 0.3469 0.1465 1.0000 Uiso R . . . . . 
H21 H 0.1859 0.5909 0.6668 0.0509 1.0000 Uiso R . . . . . 
H22 H 0.2171 0.5302 0.6198 0.0512 1.0000 Uiso R . . . . . 
H251 H 0.1497 0.4303 0.5471 0.0573 1.0000 Uiso R . . . . . 
H250 H 0.0967 0.3538 0.5657 0.0570 1.0000 Uiso R . . . . . 
H11 H 0.0924 0.4960 0.6922 0.0590 1.0000 Uiso R . . . . . 
H12 H 0.0514 0.4320 0.6444 0.0591 1.0000 Uiso R . . . . . 
H253 H 0.6650 0.2663 0.5942 0.0661 1.0000 Uiso R . . . . . 
H252 H 0.6337 0.1560 0.5675 0.0657 1.0000 Uiso R . . . . . 
H101 H 0.5990 0.4206 0.6413 0.0773 1.0000 Uiso R . . . . . 
H102 H 0.5428 0.4525 0.6071 0.0770 1.0000 Uiso R . . . . . 
H254 H 0.5297 0.1658 0.5417 0.0629 1.0000 Uiso R . . . . . 
H255 H 0.4913 0.2768 0.5589 0.0632 1.0000 Uiso R . . . . . 
H212 H 0.1136 0.1139 0.5725 0.1032 1.0000 Uiso R . . . . . 
H211 H 0.1724 0.1252 0.5956 0.1028 1.0000 Uiso R . . . . . 
H246 H 0.4509 0.9080 0.5700 0.0458 1.0000 Uiso R . . . . . 
H247 H 0.4762 0.7756 0.5881 0.0458 1.0000 Uiso R . . . . . 
H91 H 0.5226 0.8522 0.7214 0.0500 1.0000 Uiso R . . . . . 
H92 H 0.5206 0.7435 0.6786 0.0496 1.0000 Uiso R . . . . . 
H245 H 0.4927 1.0572 0.6920 0.0501 1.0000 Uiso R . . . . . 
H244 H 0.4705 1.0805 0.6335 0.0502 1.0000 Uiso R . . . . . 
H249 H 0.4330 0.6089 0.8453 0.0692 1.0000 Uiso R . . . . . 
H248 H 0.4816 0.6399 0.8050 0.0689 1.0000 Uiso R . . . . . 
H51 H 0.3830 0.4157 0.8395 0.0742 1.0000 Uiso R . . . . . 
H52 H 0.4005 0.3134 0.7972 0.0741 1.0000 Uiso R . . . . . 
H61 H 0.5232 0.4656 0.7572 0.0744 1.0000 Uiso R . . . . . 
H62 H 0.4806 0.3527 0.7419 0.0739 1.0000 Uiso R . . . . . 
loop_
_atom_site_aniso_label
_atom_site_aniso_U_11
_atom_site_aniso_U_22
_atom_site_aniso_U_33
_atom_site_aniso_U_23
_atom_site_aniso_U_13
_atom_site_aniso_U_12
Ti1 0.0200(3) 0.0209(3) 0.0367(3) 0.0006(2) 0.0035(2) 0.0027(2) 
Ti2 0.0232(3) 0.0279(3) 0.0392(3) 0.0010(3) 0.0026(2) 0.0003(2) 
O1 0.0221(10) 0.0223(11) 0.0513(14) -0.0037(10) 0.0096(10) 0.0020(8) 
O2 0.0324(13) 0.0308(13) 0.0773(19) -0.0067(13) 0.0092(12) 0.0016(11) 
O3 0.0217(10) 0.0205(10) 0.0481(14) -0.0024(10) 0.0103(9) 0.0063(8) 
O4 0.0264(11) 0.0255(11) 0.0389(13) -0.0019(10) -0.0003(9) 0.0098(9) 
O5 0.0540(15) 0.0414(14) 0.0513(15) -0.0106(12) 0.0015(12) 0.0234(12) 
O6 0.0314(11) 0.0331(12) 0.0398(13) -0.0035(10) -0.0004(10) 0.0141(10) 
O7 0.0252(10) 0.0222(10) 0.0381(12) 0.0009(9) 0.0043(9) -0.0029(9) 
O8 0.0319(12) 0.0469(14) 0.0375(14) 0.0073(12) -0.0027(10) -0.0006(11) 
O9 0.0238(10) 0.0254(11) 0.0373(12) 0.0032(9) 0.0024(9) -0.0006(8) 
O10 0.0327(12) 0.0315(12) 0.0465(14) 0.0069(11) 0.0058(10) 0.0023(10) 
O11 0.0675(19) 0.0543(17) 0.072(2) 0.0250(16) 0.0188(16) 0.0067(15) 
O12 0.0287(11) 0.0340(12) 0.0438(13) 0.0054(11) 0.0085(10) -0.0004(9) 
O13 0.0284(11) 0.0280(12) 0.0405(13) 0.0006(10) 0.0011(10) 0.0011(9) 
O14 0.0526(15) 0.0330(13) 0.0487(15) -0.0008(12) -0.0081(12) -0.0105(12) 
O15 0.0309(11) 0.0276(12) 0.0434(13) 0.0035(10) -0.0002(10) 0.0008(9) 
O16 0.0251(11) 0.0330(12) 0.0436(14) -0.0038(11) 0.0048(10) -0.0001(9) 
O17 0.0307(13) 0.0582(16) 0.0657(17) -0.0154(14) 0.0064(12) -0.0022(12) 
O18 0.0255(11) 0.0291(12) 0.0447(14) -0.0047(10) 0.0019(10) 0.0010(9) 
O19 0.0539(17) 0.100(2) 0.0554(18) -0.0103(17) -0.0152(14) 0.0247(17) 
O20 0.0561(19) 0.085(2) 0.136(3) 0.033(2) -0.030(2) -0.0242(18) 
O21 0.0564(17) 0.073(2) 0.074(2) 0.0074(17) -0.0070(15) -0.0128(15) 
C1 0.0293(17) 0.0248(17) 0.047(2) -0.0018(15) 0.0086(15) 0.0013(14) 
C2 0.0241(15) 0.0220(15) 0.052(2) -0.0044(15) 0.0068(14) 0.0033(13) 
C3 0.0320(18) 0.043(2) 0.062(2) 0.0169(19) 0.0012(17) 0.0037(16) 
C4 0.0378(19) 0.043(2) 0.064(3) -0.0148(19) 0.0142(18) -0.0013(16) 
C5 0.0327(17) 0.0358(19) 0.045(2) -0.0047(17) 0.0021(16) 0.0102(15) 
C6 0.045(2) 0.047(2) 0.050(2) -0.0100(18) -0.0062(17) 0.0173(18) 
C7 0.083(3) 0.087(4) 0.062(3) 0.009(3) 0.013(3) 0.045(3) 
C8 0.073(3) 0.075(3) 0.111(4) -0.043(3) -0.042(3) 0.027(3) 
C9 0.0240(15) 0.0291(16) 0.0370(19) 0.0023(14) 0.0026(14) 0.0010(13) 
C10 0.0238(15) 0.0353(18) 0.0410(19) 0.0029(15) 0.0020(14) -0.0018(14) 
C11 0.055(2) 0.041(2) 0.073(3) 0.010(2) -0.009(2) -0.0151(19) 
C12 0.036(2) 0.074(3) 0.056(2) -0.001(2) 0.0078(18) 0.0026(19) 
C13 0.0415(19) 0.0344(19) 0.051(2) 0.0042(18) 0.0079(17) -0.0017(16) 
C14 0.0404(19) 0.044(2) 0.051(2) 0.0041(19) 0.0099(17) -0.0004(17) 
C15 0.057(2) 0.067(3) 0.060(3) 0.011(2) 0.024(2) 0.011(2) 
C16 0.055(3) 0.055(3) 0.081(3) 0.007(2) 0.000(2) -0.015(2) 
C17 0.0308(17) 0.0313(18) 0.041(2) 0.0002(16) 0.0062(15) -0.0031(14) 
C18 0.0320(17) 0.0287(17) 0.045(2) 0.0012(15) 0.0056(15) -0.0002(14) 
C19 0.050(2) 0.059(3) 0.074(3) -0.016(2) -0.005(2) 0.022(2) 
C20 0.058(2) 0.049(2) 0.058(3) 0.009(2) 0.001(2) -0.0129(19) 
C21 0.0250(16) 0.0329(18) 0.049(2) -0.0045(16) 0.0078(15) -0.0022(13) 
C22 0.0286(16) 0.0315(18) 0.049(2) -0.0085(16) 0.0012(15) -0.0026(14) 
C23 0.045(2) 0.061(3) 0.047(2) -0.004(2) 0.0003(17) -0.0043(19) 
C24 0.044(2) 0.041(2) 0.066(3) -0.0143(19) 0.0022(19) -0.0055(17) 
C25 0.0262(17) 0.052(2) 0.048(2) -0.0143(19) 0.0094(15) -0.0040(16) 
C26 0.047(2) 0.031(2) 0.081(3) -0.007(2) 0.003(2) -0.0089(17) 
C27 0.0413(19) 0.0204(16) 0.040(2) 0.0024(15) 0.0010(15) 0.0019(14) 
C28 0.0319(19) 0.046(2) 0.076(3) -0.014(2) 0.0022(18) 0.0080(17) 
N1 0.0270(15) 0.066(2) 0.056(2) -0.0208(17) 0.0072(14) -0.0095(14) 
N2 0.0271(14) 0.0554(19) 0.0468(18) -0.0204(15) 0.0161(13) -0.0113(13) 
N3 0.0296(15) 0.0518(19) 0.062(2) -0.0138(17) 0.0095(14) -0.0109(14) 
N4 0.0457(18) 0.0414(18) 0.087(3) -0.0154(18) 0.0144(18) -0.0084(15) 
N5 0.059(2) 0.0399(18) 0.085(3) -0.0066(18) 0.0063(19) -0.0101(16) 
N6 0.057(2) 0.0347(18) 0.094(3) -0.0153(18) 0.015(2) -0.0073(16) 
N7 0.0540(18) 0.0285(15) 0.0403(17) 0.0005(13) -0.0057(14) 0.0020(13) 
N8 0.0468(16) 0.0249(14) 0.0426(17) 0.0049(13) 0.0012(13) 0.0057(12) 
N9 0.0583(19) 0.0226(14) 0.0410(17) 0.0025(12) -0.0080(14) 0.0061(13) 
N10 0.0392(18) 0.048(2) 0.101(3) -0.020(2) -0.0044(18) 0.0073(15) 
N11 0.0327(16) 0.0466(18) 0.084(3) -0.0149(18) 0.0023(16) 0.0110(14) 
N12 0.0272(15) 0.0464(18) 0.085(2) -0.0175(17) 0.0059(15) 0.0057(13) 

_refine_ls_extinction_method 
    'None'
_oxford_refine_ls_scale 0.10131(2) 
loop_
 _geom_bond_atom_site_label_1
 _geom_bond_site_symmetry_1
 _geom_bond_atom_site_label_2
 _geom_bond_site_symmetry_2
 _geom_bond_distance
 _geom_bond_publ_flag
Ti1 . O1 . 2.065(2)    yes
Ti1 . O3 . 1.856(2)    yes
Ti1 . O4 . 2.070(2)    yes
Ti1 . O6 . 1.861(2)    yes
Ti1 . O7 . 2.052(2)    yes
Ti1 . O9 . 1.860(2)    yes
Ti2 . O10 . 2.048(2)    yes
Ti2 . O12 . 1.878(2)    yes
Ti2 . O13 . 2.061(2)    yes
Ti2 . O15 . 1.874(2)    yes
Ti2 . O16 . 2.072(2)    yes
Ti2 . O18 . 1.827(2)    yes
O1 . C1 . 1.291(4)    yes
O2 . C1 . 1.225(4)    yes
O3 . C2 . 1.427(4)    yes
O4 . C5 . 1.289(4)    yes
O5 . C5 . 1.233(4)    yes
O6 . C6 . 1.405(4)    yes
O7 . C9 . 1.271(4)    yes
O8 . C9 . 1.244(4)    yes
O9 . C10 . 1.422(4)    yes
O10 . C13 . 1.306(4)    yes
O11 . C13 . 1.223(4)    yes
O12 . C14 . 1.425(4)    yes
O13 . C17 . 1.283(4)    yes
O14 . C17 . 1.228(4)    yes
O15 . C18 . 1.386(4)    yes
O16 . C21 . 1.298(4)    yes
O17 . C21 . 1.238(4)    yes
O18 . C22 . 1.410(4)    yes
O19 . H259 . 0.822    no
O19 . H258 . 0.826    no
O20 . H256 . 0.830    no
O20 . H257 . 0.834    no
O21 . H212 . 0.819    no
O21 . H211 . 0.824    no
C1 . C2 . 1.536(4)    yes
C2 . C3 . 1.517(5)    yes
C2 . C4 . 1.509(5)    yes
C3 . H32 . 0.954    no
C3 . H31 . 0.951    no
C3 . H33 . 0.958    no
C4 . H42 . 0.953    no
C4 . H43 . 0.966    no
C4 . H41 . 0.950    no
C5 . C6 . 1.520(5)    yes
C6 . C7 . 1.562(6)    yes
C6 . C8 . 1.476(6)    yes
C7 . H72 . 0.966    no
C7 . H73 . 0.966    no
C7 . H71 . 0.966    no
C8 . H81 . 0.961    no
C8 . H83 . 0.966    no
C8 . H82 . 0.968    no
C9 . C10 . 1.526(4)    yes
C10 . C11 . 1.505(5)    yes
C10 . C12 . 1.532(5)    yes
C11 . H113 . 0.949    no
C11 . H112 . 0.962    no
C11 . H111 . 0.964    no
C12 . H121 . 0.976    no
C12 . H122 . 0.967    no
C12 . H123 . 0.960    no
C13 . C14 . 1.530(5)    yes
C14 . C15 . 1.504(5)    yes
C14 . C16 . 1.505(5)    yes
C15 . H152 . 0.965    no
C15 . H151 . 0.960    no
C15 . H153 . 0.974    no
C16 . H161 . 0.958    no
C16 . H163 . 0.957    no
C16 . H162 . 0.971    no
C17 . C18 . 1.523(5)    yes
C18 . C19 . 1.540(5)    yes
C18 . C20 . 1.531(5)    yes
C19 . H193 . 0.968    no
C19 . H191 . 0.964    no
C19 . H192 . 0.970    no
C20 . H202 . 0.967    no
C20 . H203 . 0.958    no
C20 . H201 . 0.963    no
C21 . C22 . 1.539(4)    yes
C22 . C23 . 1.528(5)    yes
C22 . C24 . 1.547(5)    yes
C23 . H233 . 0.964    no
C23 . H231 . 0.958    no
C23 . H232 . 0.949    no
C24 . H241 . 0.963    no
C24 . H242 . 0.958    no
C24 . H243 . 0.968    no
C25 . N1 . 1.324(4)    yes
C25 . N2 . 1.320(4)    yes
C25 . N3 . 1.307(4)    yes
C26 . N4 . 1.295(5)    yes
C26 . N5 . 1.313(5)    yes
C26 . N6 . 1.310(5)    yes
C27 . N7 . 1.309(4)    yes
C27 . N8 . 1.307(4)    yes
C27 . N9 . 1.323(4)    yes
C28 . N10 . 1.308(5)    yes
C28 . N11 . 1.339(4)    yes
C28 . N12 . 1.293(5)    yes
N1 . H11 . 0.871    no
N1 . H12 . 0.880    no
N2 . H21 . 0.863    no
N2 . H22 . 0.844    no
N3 . H251 . 0.861    no
N3 . H250 . 0.865    no
N4 . H249 . 0.862    no
N4 . H248 . 0.865    no
N5 . H51 . 0.862    no
N5 . H52 . 0.876    no
N6 . H61 . 0.855    no
N6 . H62 . 0.867    no
N7 . H245 . 0.867    no
N7 . H244 . 0.855    no
N8 . H246 . 0.867    no
N8 . H247 . 0.855    no
N9 . H91 . 0.859    no
N9 . H92 . 0.857    no
N10 . H101 . 0.865    no
N10 . H102 . 0.859    no
N11 . H253 . 0.848    no
N11 . H252 . 0.853    no
N12 . H254 . 0.858    no
N12 . H255 . 0.856    no
loop_
 _geom_angle_atom_site_label_1
 _geom_angle_site_symmetry_1
 _geom_angle_atom_site_label_2
 _geom_angle_site_symmetry_2
 _geom_angle_atom_site_label_3
 _geom_angle_site_symmetry_3
 _geom_angle
 _geom_angle_publ_flag
O1 . Ti1 . O3 . 79.17(9)    yes
O1 . Ti1 . O4 . 80.80(8)    yes
O3 . Ti1 . O4 . 159.23(9)    yes
O1 . Ti1 . O6 . 100.37(10)    yes
O3 . Ti1 . O6 . 99.60(10)    yes
O4 . Ti1 . O6 . 78.67(9)    yes
O1 . Ti1 . O7 . 81.86(9)    yes
O3 . Ti1 . O7 . 98.51(9)    yes
O4 . Ti1 . O7 . 83.97(8)    yes
O6 . Ti1 . O7 . 161.85(9)    yes
O1 . Ti1 . O9 . 160.92(9)    yes
O3 . Ti1 . O9 . 101.20(9)    yes
O4 . Ti1 . O9 . 99.53(9)    yes
O6 . Ti1 . O9 . 98.37(10)    yes
O7 . Ti1 . O9 . 79.22(9)    yes
O10 . Ti2 . O12 . 78.78(9)    yes
O10 . Ti2 . O13 . 80.55(9)    yes
O12 . Ti2 . O13 . 100.63(10)    yes
O10 . Ti2 . O15 . 158.26(10)    yes
O12 . Ti2 . O15 . 99.05(10)    yes
O13 . Ti2 . O15 . 78.60(9)    yes
O10 . Ti2 . O16 . 82.84(9)    yes
O12 . Ti2 . O16 . 160.96(9)    yes
O13 . Ti2 . O16 . 81.08(9)    yes
O15 . Ti2 . O16 . 99.87(9)    yes
O10 . Ti2 . O18 . 99.39(10)    yes
O12 . Ti2 . O18 . 99.36(10)    yes
O13 . Ti2 . O18 . 159.58(9)    yes
O15 . Ti2 . O18 . 102.29(10)    yes
O16 . Ti2 . O18 . 78.67(9)    yes
Ti1 . O1 . C1 . 116.30(19)    yes
Ti1 . O3 . C2 . 122.42(16)    yes
Ti1 . O4 . C5 . 116.43(19)    yes
Ti1 . O6 . C6 . 122.1(2)    yes
Ti1 . O7 . C9 . 116.42(19)    yes
Ti1 . O9 . C10 . 121.64(17)    yes
Ti2 . O10 . C13 . 117.3(2)    yes
Ti2 . O12 . C14 . 121.67(19)    yes
Ti2 . O13 . C17 . 116.7(2)    yes
Ti2 . O15 . C18 . 121.84(19)    yes
Ti2 . O16 . C21 . 115.50(18)    yes
Ti2 . O18 . C22 . 124.87(18)    yes
H259 . O19 . H258 . 91.5    no
H256 . O20 . H257 . 118.1    no
H212 . O21 . H211 . 108.8    no
O1 . C1 . O2 . 123.1(3)    yes
O1 . C1 . C2 . 114.5(3)    yes
O2 . C1 . C2 . 122.5(3)    yes
C1 . C2 . O3 . 107.1(2)    yes
C1 . C2 . C3 . 108.8(3)    yes
O3 . C2 . C3 . 109.1(3)    yes
C1 . C2 . C4 . 109.9(3)    yes
O3 . C2 . C4 . 109.4(3)    yes
C3 . C2 . C4 . 112.4(3)    yes
C2 . C3 . H32 . 109.2    no
C2 . C3 . H31 . 109.4    no
H32 . C3 . H31 . 108.6    no
C2 . C3 . H33 . 109.1    no
H32 . C3 . H33 . 110.5    no
H31 . C3 . H33 . 110.0    no
C2 . C4 . H42 . 111.1    no
C2 . C4 . H43 . 108.9    no
H42 . C4 . H43 . 109.8    no
C2 . C4 . H41 . 108.6    no
H42 . C4 . H41 . 109.9    no
H43 . C4 . H41 . 108.6    no
O4 . C5 . O5 . 123.3(3)    yes
O4 . C5 . C6 . 113.9(3)    yes
O5 . C5 . C6 . 122.8(3)    yes
C5 . C6 . O6 . 108.7(3)    yes
C5 . C6 . C7 . 107.5(3)    yes
O6 . C6 . C7 . 107.6(3)    yes
C5 . C6 . C8 . 111.3(3)    yes
O6 . C6 . C8 . 110.2(3)    yes
C7 . C6 . C8 . 111.4(4)    yes
C6 . C7 . H72 . 108.8    no
C6 . C7 . H73 . 110.1    no
H72 . C7 . H73 . 109.8    no
C6 . C7 . H71 . 110.3    no
H72 . C7 . H71 . 108.1    no
H73 . C7 . H71 . 109.8    no
C6 . C8 . H81 . 109.0    no
C6 . C8 . H83 . 107.4    no
H81 . C8 . H83 . 110.0    no
C6 . C8 . H82 . 110.0    no
H81 . C8 . H82 . 110.2    no
H83 . C8 . H82 . 110.2    no
O7 . C9 . O8 . 124.3(3)    yes
O7 . C9 . C10 . 115.1(3)    yes
O8 . C9 . C10 . 120.5(3)    yes
C9 . C10 . O9 . 107.1(2)    yes
C9 . C10 . C11 . 109.8(3)    yes
O9 . C10 . C11 . 109.8(3)    yes
C9 . C10 . C12 . 108.6(3)    yes
O9 . C10 . C12 . 108.3(3)    yes
C11 . C10 . C12 . 113.1(3)    yes
C10 . C11 . H113 . 109.2    no
C10 . C11 . H112 . 110.7    no
H113 . C11 . H112 . 109.4    no
C10 . C11 . H111 . 110.2    no
H113 . C11 . H111 . 108.5    no
H112 . C11 . H111 . 108.8    no
C10 . C12 . H121 . 110.1    no
C10 . C12 . H122 . 108.4    no
H121 . C12 . H122 . 110.0    no
C10 . C12 . H123 . 109.4    no
H121 . C12 . H123 . 109.9    no
H122 . C12 . H123 . 109.0    no
O10 . C13 . O11 . 123.5(3)    yes
O10 . C13 . C14 . 113.6(3)    yes
O11 . C13 . C14 . 122.9(3)    yes
C13 . C14 . O12 . 107.4(3)    yes
C13 . C14 . C15 . 109.3(3)    yes
O12 . C14 . C15 . 109.7(3)    yes
C13 . C14 . C16 . 107.5(3)    yes
O12 . C14 . C16 . 109.5(3)    yes
C15 . C14 . C16 . 113.3(3)    yes
C14 . C15 . H152 . 108.6    no
C14 . C15 . H151 . 109.3    no
H152 . C15 . H151 . 109.8    no
C14 . C15 . H153 . 108.8    no
H152 . C15 . H153 . 109.9    no
H151 . C15 . H153 . 110.3    no
C14 . C16 . H161 . 109.3    no
C14 . C16 . H163 . 108.9    no
H161 . C16 . H163 . 111.1    no
C14 . C16 . H162 . 110.3    no
H161 . C16 . H162 . 108.6    no
H163 . C16 . H162 . 108.6    no
O13 . C17 . O14 . 122.9(3)    yes
O13 . C17 . C18 . 113.8(3)    yes
O14 . C17 . C18 . 123.3(3)    yes
C17 . C18 . O15 . 109.1(3)    yes
C17 . C18 . C19 . 108.5(3)    yes
O15 . C18 . C19 . 110.4(3)    yes
C17 . C18 . C20 . 109.6(3)    yes
O15 . C18 . C20 . 108.0(3)    yes
C19 . C18 . C20 . 111.3(3)    yes
C18 . C19 . H193 . 111.0    no
C18 . C19 . H191 . 108.5    no
H193 . C19 . H191 . 109.5    no
C18 . C19 . H192 . 109.4    no
H193 . C19 . H192 . 108.6    no
H191 . C19 . H192 . 109.8    no
C18 . C20 . H202 . 108.6    no
C18 . C20 . H203 . 110.3    no
H202 . C20 . H203 . 110.1    no
C18 . C20 . H201 . 108.1    no
H202 . C20 . H201 . 109.5    no
H203 . C20 . H201 . 110.2    no
O16 . C21 . O17 . 122.8(3)    yes
O16 . C21 . C22 . 114.9(3)    yes
O17 . C21 . C22 . 122.3(3)    yes
C21 . C22 . O18 . 105.9(3)    yes
C21 . C22 . C23 . 110.9(3)    yes
O18 . C22 . C23 . 110.4(3)    yes
C21 . C22 . C24 . 107.1(3)    yes
O18 . C22 . C24 . 109.9(3)    yes
C23 . C22 . C24 . 112.5(3)    yes
C22 . C23 . H233 . 110.6    no
C22 . C23 . H231 . 109.4    no
H233 . C23 . H231 . 109.2    no
C22 . C23 . H232 . 110.6    no
H233 . C23 . H232 . 108.2    no
H231 . C23 . H232 . 108.8    no
C22 . C24 . H241 . 110.0    no
C22 . C24 . H242 . 110.0    no
H241 . C24 . H242 . 109.0    no
C22 . C24 . H243 . 109.2    no
H241 . C24 . H243 . 109.3    no
H242 . C24 . H243 . 109.2    no
N1 . C25 . N2 . 119.8(3)    yes
N1 . C25 . N3 . 118.6(3)    yes
N2 . C25 . N3 . 121.5(3)    yes
N4 . C26 . N5 . 119.0(4)    yes
N4 . C26 . N6 . 121.0(4)    yes
N5 . C26 . N6 . 120.0(4)    yes
N7 . C27 . N8 . 120.9(3)    yes
N7 . C27 . N9 . 118.9(3)    yes
N8 . C27 . N9 . 120.2(3)    yes
N10 . C28 . N11 . 117.6(4)    yes
N10 . C28 . N12 . 122.4(3)    yes
N11 . C28 . N12 . 119.9(3)    yes
C25 . N1 . H11 . 120.7    no
C25 . N1 . H12 . 120.5    no
H11 . N1 . H12 . 118.8    no
C25 . N2 . H21 . 120.4    no
C25 . N2 . H22 . 120.0    no
H21 . N2 . H22 . 118.2    no
C25 . N3 . H251 . 118.5    no
C25 . N3 . H250 . 121.3    no
H251 . N3 . H250 . 117.5    no
C26 . N4 . H249 . 120.2    no
C26 . N4 . H248 . 120.1    no
H249 . N4 . H248 . 119.3    no
C26 . N5 . H51 . 120.0    no
C26 . N5 . H52 . 119.9    no
H51 . N5 . H52 . 119.8    no
C26 . N6 . H61 . 119.0    no
C26 . N6 . H62 . 119.3    no
H61 . N6 . H62 . 120.8    no
C27 . N7 . H245 . 121.0    no
C27 . N7 . H244 . 120.0    no
H245 . N7 . H244 . 111.3    no
C27 . N8 . H246 . 119.1    no
C27 . N8 . H247 . 119.0    no
H246 . N8 . H247 . 121.7    no
C27 . N9 . H91 . 120.0    no
C27 . N9 . H92 . 119.3    no
H91 . N9 . H92 . 120.4    no
C28 . N10 . H101 . 120.5    no
C28 . N10 . H102 . 120.0    no
H101 . N10 . H102 . 111.5    no
C28 . N11 . H253 . 119.9    no
C28 . N11 . H252 . 119.6    no
H253 . N11 . H252 . 114.1    no
C28 . N12 . H254 . 119.0    no
C28 . N12 . H255 . 121.0    no
H254 . N12 . H255 . 118.9    no
loop_
 _geom_hbond_atom_site_label_D
 _geom_hbond_site_symmetry_D
 _geom_hbond_atom_site_label_H
 _geom_hbond_site_symmetry_H
 _geom_hbond_atom_site_label_A
 _geom_hbond_site_symmetry_A
 _geom_hbond_angle_DHA
 _geom_hbond_distance_DH
 _geom_hbond_distance_HA
 _geom_hbond_distance_DA
 _geom_hbond_publ_flag
O19 . H259 . O15 2_666 160 0.82 2.06 2.844(5)    yes
O19 . H258 . O6 . 131 0.83 2.24 2.855(5)    yes
O20 . H256 . O19 . 168 0.83 2.46 3.277(5)    yes
O20 . H257 . O12 2_666 145 0.83 2.04 2.763(5)    yes
N2 . H21 . O8 3_556 146 0.86 2.18 2.933(5)    yes
N2 . H22 . O3 . 150 0.84 2.18 2.942(5)    yes
N3 . H251 . O19 . 165 0.86 2.08 2.921(5)    yes
N3 . H250 . O17 1_455 173 0.86 2.08 2.941(5)    yes
N1 . H11 . O8 3_556 141 0.87 2.25 2.977(5)    yes
N1 . H12 . O16 1_455 165 0.88 2.02 2.883(5)    yes
N11 . H253 . O20 2_666 153 0.85 2.08 2.858(5)    yes
N11 . H252 . O5 2_656 153 0.85 2.16 2.948(5)    yes
N10 . H101 . O11 3_656 140 0.86 2.58 3.291(5)    yes
N10 . H102 . O2 . 176 0.86 2.12 2.980(5)    yes
N12 . H254 . O5 2_656 145 0.86 2.35 3.091(5)    yes
N12 . H255 . O1 . 165 0.86 2.05 2.887(5)    yes
O21 . H212 . O17 1_455 165 0.82 2.21 3.008(5)    yes
O21 . H211 . O9 . 158 0.82 2.20 2.985(5)    yes
N8 . H246 . O5 1_565 164 0.87 2.15 2.992(5)    yes
N8 . H247 . O2 . 152 0.86 2.10 2.882(5)    yes
N9 . H91 . O13 3_656 172 0.86 2.06 2.914(5)    yes
N7 . H245 . O14 3_656 171 0.87 2.04 2.904(5)    yes
N7 . H244 . O4 1_565 133 0.85 2.33 2.980(5)    yes
N4 . H249 . O21 3_556 153 0.86 2.27 3.064(5)    yes
N4 . H248 . O10 3_656 149 0.87 2.10 2.879(5)    yes
N5 . H51 . O21 3_556 149 0.86 2.37 3.141(5)    yes
N5 . H52 . O8 . 162 0.88 2.07 2.914(5)    yes
N6 . H61 . O11 3_656 166 0.86 2.13 2.971(5)    yes
N6 . H62 . O14 3_646 128 0.87 2.30 2.913(5)    yes


_iucr_refine_instructions_details
;
#
# Punched on 02/01/23 at 13:14:28
#
#LIST     12                                                                    
BLOCK SCALE X'S  U'S 
RIDE O   (  19,X'S) H   ( 259,X'S) H   ( 258,X'S) 
RIDE O   (  20,X'S) H   ( 256,X'S) H   ( 257,X'S) 
RIDE O   (  21,X'S) H   ( 212,X'S) H   ( 211,X'S) 
RIDE C   (   3,X'S) H   (  32,X'S) H   (  31,X'S) H   (  33,X'S) 
RIDE C   (   4,X'S) H   (  42,X'S) H   (  43,X'S) H   (  41,X'S) 
RIDE C   (   7,X'S) H   (  72,X'S) H   (  73,X'S) H   (  71,X'S) 
RIDE C   (   8,X'S) H   (  81,X'S) H   (  83,X'S) H   (  82,X'S) 
RIDE C   (  11,X'S) H   ( 113,X'S) H   ( 112,X'S) H   ( 111,X'S) 
RIDE C   (  12,X'S) H   ( 121,X'S) H   ( 122,X'S) H   ( 123,X'S) 
RIDE C   (  15,X'S) H   ( 152,X'S) H   ( 151,X'S) H   ( 153,X'S) 
RIDE C   (  16,X'S) H   ( 161,X'S) H   ( 163,X'S) H   ( 162,X'S) 
RIDE C   (  19,X'S) H   ( 193,X'S) H   ( 191,X'S) H   ( 192,X'S) 
RIDE C   (  20,X'S) H   ( 202,X'S) H   ( 203,X'S) H   ( 201,X'S) 
RIDE C   (  23,X'S) H   ( 233,X'S) H   ( 231,X'S) H   ( 232,X'S) 
RIDE C   (  24,X'S) H   ( 241,X'S) H   ( 242,X'S) H   ( 243,X'S) 
RIDE N   (   1,X'S) H   (  11,X'S) H   (  12,X'S) 
RIDE N   (   2,X'S) H   (  21,X'S) H   (  22,X'S) 
RIDE N   (   3,X'S) H   ( 251,X'S) H   ( 250,X'S) 
RIDE N   (   4,X'S) H   ( 249,X'S) H   ( 248,X'S) 
RIDE N   (   5,X'S) H   (  51,X'S) H   (  52,X'S) 
RIDE N   (   6,X'S) H   (  61,X'S) H   (  62,X'S) 
RIDE N   (   7,X'S) H   ( 245,X'S) H   ( 244,X'S) 
RIDE N   (   8,X'S) H   ( 246,X'S) H   ( 247,X'S) 
RIDE N   (   9,X'S) H   (  91,X'S) H   (  92,X'S) 
RIDE N   (  10,X'S) H   ( 101,X'S) H   ( 102,X'S) 
RIDE N   (  11,X'S) H   ( 253,X'S) H   ( 252,X'S) 
RIDE N   (  12,X'S) H   ( 254,X'S) H   ( 255,X'S) 
END                                                                             
#
# Punched on 02/01/23 at 13:14:28
#
#LIST     16                                                                    
NO 
REM   HREST   START (DO NOT REMOVE THIS LINE) 
REM   HREST   END (DO NOT REMOVE THIS LINE) 
END                                                                             
;
# looking for ARCHIVE-HKL.CIF 
 
_iucr_refine_reflections_details 
; 
# An asterisk in column 34 indicates a format overflow 
# Data was input as F-squared 
   1   0   0    0.02    0.03 
   1   0   0    0.01    0.02 
  -1   0   0    0.01    0.02 
  -1   0   0    0.00    0.02 
  -2   0   0   -1.01    0.18 
   2   0   0   -1.52    0.19 
   2   0   0   -0.60    0.26 
   2   0   0   -0.81    0.04 
  -2   0   0   -0.96    0.12 
   3   0   0   -0.11    0.36 
  -3   0   0    0.13    0.31 
   3   0   0    0.17    0.08 
  -3   0   0    0.16    0.35 
   3   0   0   -0.49    0.49 
   4   0   0  604.27   21.65 
   4   0   0  608.55   21.67 
  -4   0   0  613.26   21.68 
  -4   0   0  572.35   21.64 
   5   0   0   -1.77    0.90 
  -5   0   0   -0.56    1.00 
   5   0   0    0.31    0.17 
   5   0   0   -0.12    0.71 
  -5   0   0   -0.73    0.86 
  -6   0   0   11.20    1.27 
   6   0   0   11.47    1.09 
   6   0   0   10.76    1.20 
  -6   0   0   11.22    1.12 
   7   0   0    3.68    1.19 
   7   0   0    4.74    1.19 
  -7   0   0    2.53    1.13 
  -7   0   0    4.60    1.32 
  -8   0   0   45.64    2.31 
  -8   0   0   44.59    2.19 
   8   0   0   46.42    2.21 
   8   0   0   44.08    2.23 
  -9   0   0    0.35    1.09 
   9   0   0    0.21    0.64 
   9   0   0    0.14    1.10 
   9   0   0   -0.32    1.07 
  -9   0   0   -0.60    1.18 
 -10   0   0   79.58    2.99 
  10   0   0   76.56    2.89 
  10   0   0   76.94    2.85 
 -10   0   0   75.14    2.82 
 -11   0   0    2.11    1.26 
  11   0   0   -0.94    0.79 
  11   0   0    2.32    1.28 
 -11   0   0    1.78    1.46 
 -12   0   0    5.08    1.09 
 -12   0   0    5.12    1.28 
  12   0   0    3.71    1.17 
  12   0   0    4.90    0.93 
 -13   0   0   -0.20    1.21 
 -13   0   0    0.21    1.42 
  13   0   0    0.33    0.93 
 -14   0   0   39.87    2.44 
 -14   0   0   43.02    2.62 
  14   0   0   41.88    2.74 
 -15   0   0   -2.02    1.46 
  15   0   0   -1.10    1.26 
 -15   0   0   -0.31    1.22 
 -16   0   0   62.99    2.84 
  16   0   0   60.79    2.98 
  17   0   0   -0.13    1.57 
  17   0   0    0.78    1.59 
 -17   0   0    0.91    1.81 
  18   0   0   -0.92    1.49 
 -18   0   0    0.66    1.44 
  18   0   0    1.15    1.67 
 -19   0   0    0.03    1.92 
  19   0   0   -1.19    1.63 
 -20   0   0   23.82    2.39 
  20   0   0   23.77    2.13 
  21   0   0    2.83    2.01 
 -21   0   0    0.96    2.11 
 -22   0   0    3.17    2.18 
  22   0   0    4.65    1.95 
 -23   0   0   -1.29    1.97 
  23   0   0    2.61    2.01 
 -24   0   0   -1.08    2.19 
  24   0   0    0.43    1.68 
 -25   0   0    0.70    1.73 
  25   0   0   -0.59    1.60 
 -26   0   0    0.09    2.36 
   0  -1   0   -0.10    0.07 
   0  -1   0   -0.06    0.31 
   0  -1   0   -0.21    0.28 
   0  -1   0    0.01    0.07 
   0  -1   0   -0.05    0.09 
   0   1   0   -0.05    0.25 
   0   1   0   -0.08    0.16 
   1  -1   0    0.76    0.21 
   1  -1   0    0.69    0.21 
   1   1   0    0.33    0.33 
   1   1   0    0.32    0.22 
   2   1   0  716.07   16.67 
   2   1   0  702.51   16.66 
   2   1   0  730.22   16.66 
   3  -1   0    5.33    0.57 
   3  -1   0    4.37    0.56 
  -3  -1   0    4.34    0.41 
  -3  -1   0    4.47    0.37 
  -3  -1   0    5.93    0.49 
   3  -1   0    5.44    0.78 
  -3   1   0    4.52    0.64 
   3   1   0    5.44    0.48 
   3   1   0    5.08    0.51 
   3   1   0    4.50    0.35 
  -3   1   0    4.18    0.41 
   3   1   0    6.42    0.53 
  -4  -1   0  223.01    7.56 
   4  -1   0  215.49    7.67 
   4  -1   0  209.64    7.67 
   4  -1   0  212.13    7.63 
  -4  -1   0  226.45    7.57 
   4   1   0  225.54    7.57 
   4   1   0  226.35    7.57 
   4   1   0  224.39    7.56 
   4   1   0  218.49    7.55 
  -4   1   0  207.31    7.61 
  -4   1   0  222.70    7.66 
  -5  -1   0    6.43    0.81 
   5  -1   0    3.93    0.88 
   5  -1   0    5.35    1.08 
   5  -1   0    5.20    1.07 
  -5  -1   0    5.74    0.81 
   5   1   0    5.38    0.75 
   5   1   0    6.13    0.69 
   5   1   0    5.25    0.80 
  -5   1   0    5.56    1.18 
   5   1   0    6.44    0.79 
  -5   1   0    5.95    1.10 
   6  -1   0  118.23    4.45 
   6  -1   0  111.80    4.34 
   6  -1   0  116.06    4.39 
  -6  -1   0  121.03    4.32 
  -6  -1   0  118.49    4.29 
   6   1   0  116.99    4.24 
   6   1   0  118.24    4.30 
   6   1   0  119.49    4.28 
   6   1   0  119.08    4.28 
  -6   1   0  118.73    4.49 
  -6   1   0  115.80    4.40 
   7  -1   0   52.45    2.55 
   7  -1   0   53.75    2.48 
   7  -1   0   51.09    2.21 
  -7  -1   0   55.50    2.30 
  -7  -1   0   54.53    2.21 
  -7   1   0   56.62    2.56 
   7   1   0   56.53    2.25 
  -7   1   0   51.82    2.24 
   7   1   0   53.17    2.18 
   7   1   0   54.28    2.24 
   7   1   0   55.60    2.28 
  -8  -1   0  139.67    5.18 
   8  -1   0  138.25    5.31 
   8  -1   0  135.41    5.35 
  -8  -1   0  142.12    5.27 
   8  -1   0  133.36    5.27 
   8   1   0  139.73    5.21 
  -8   1   0  139.30    5.33 
  -8   1   0  131.52    5.25 
   8   1   0  140.64    5.21 
   8   1   0  138.29    5.23 
   9  -1   0  136.21    5.13 
  -9  -1   0  140.12    5.09 
   9  -1   0  138.00    5.25 
   9  -1   0  133.92    5.05 
  -9  -1   0  137.96    5.04 
   9   1   0  141.43    5.08 
  -9   1   0  141.21    5.16 
   9   1   0  137.80    5.05 
   9   1   0  140.78    5.04 
  -9   1   0  137.76    5.11 
 -10  -1   0   51.42    2.52 
  10  -1   0   46.55    2.51 
 -10  -1   0   48.23    2.35 
  10  -1   0   47.40    2.44 
  10  -1   0   50.52    2.66 
  10   1   0   50.10    2.40 
  10   1   0   46.20    2.42 
 -10   1   0   46.42    2.55 
  10   1   0   48.28    2.40 
 -10   1   0   50.46    2.77 
  11  -1   0   14.01    1.74 
  11  -1   0   13.71    1.61 
 -11  -1   0   12.13    1.32 
 -11  -1   0   13.90    1.29 
  11   1   0   14.63    1.49 
  11   1   0   12.70    1.41 
 -11   1   0   13.62    1.61 
 -11   1   0   14.56    1.72 
  12  -1   0   86.74    3.46 
 -12  -1   0   87.95    3.28 
 -12  -1   0   84.51    3.21 
  12  -1   0   84.07    3.15 
 -12   1   0   87.99    3.28 
  12   1   0   87.11    3.24 
 -12   1   0   83.43    3.14 
 -13  -1   0   52.50    2.61 
  13  -1   0   52.68    2.79 
 -13  -1   0   49.52    2.38 
  13  -1   0   50.21    2.65 
 -13   1   0   52.52    2.67 
  13   1   0   50.87    2.49 
 -13   1   0   54.77    2.85 
 -14  -1   0   23.87    1.91 
 -14  -1   0   22.75    1.76 
  14  -1   0   23.44    2.14 
 -14   1   0   22.41    1.93 
 -14   1   0   22.14    1.87 
  14   1   0   22.43    1.87 
  15  -1   0    2.25    1.29 
 -15  -1   0    2.70    1.28 
 -15  -1   0    2.42    1.44 
 -15   1   0    1.51    1.79 
  15   1   0    0.88    1.22 
  16  -1   0   44.38    2.84 
  16  -1   0   41.59    2.57 
 -16  -1   0   44.58    2.66 
  16   1   0   44.39    2.41 
 -16   1   0   43.29    2.61 
  16   1   0   42.88    2.57 
  17  -1   0   13.39    1.73 
  17  -1   0   13.46    2.02 
 -17  -1   0   12.58    1.53 
  17   1   0   13.13    1.82 
  17   1   0   14.52    1.59 
 -17   1   0   11.27    2.09 
  17   1   0   13.29    1.75 
  18  -1   0    9.45    1.91 
  18  -1   0    7.33    2.04 
 -18  -1   0    6.47    1.83 
 -18   1   0    6.27    1.64 
  18   1   0    5.51    1.42 
  18   1   0    6.64    1.74 
  19  -1   0    1.94    1.88 
 -19  -1   0    3.37    1.89 
 -19   1   0    2.48    2.14 
  19   1   0    2.70    1.75 
  19   1   0    2.53    1.37 
 -20  -1   0   19.37    2.27 
  20  -1   0   19.99    2.26 
 -20   1   0   20.75    2.54 
  20   1   0   18.39    1.93 
  20   1   0   21.48    2.24 
 -21  -1   0    3.49    2.05 
  21  -1   0    1.32    1.96 
 -21   1   0    1.33    2.24 
  21   1   0   -0.25    1.43 
  21   1   0    1.16    1.76 
  22  -1   0    2.93    2.02 
 -22  -1   0    0.37    1.44 
 -22   1   0   -0.07    2.20 
  22   1   0    0.28    1.79 
  22   1   0    0.15    1.56 
  23  -1   0    3.34    2.11 
 -23  -1   0    1.06    2.04 
 -23   1   0    1.85    2.37 
  23   1   0   -0.76    1.54 
 -24  -1   0    0.61    2.06 
  24  -1   0    1.61    2.09 
 -24   1   0   -0.07    1.79 
  24   1   0   -0.83    1.49 
 -25  -1   0    7.79    2.28 
  25  -1   0   12.11    2.42 
 -25   1   0    8.33    2.64 
  25   1   0    4.57    1.71 
   0  -2   0  196.30    5.76 
   0  -2   0  207.52    5.78 
   0  -2   0  211.38    5.79 
   0   2   0  198.03    6.01 
   0   2   0  191.54    5.87 
   1  -2   0  141.79    5.06 
  -1  -2   0  138.95    5.09 
   1  -2   0  140.86    5.07 
  -1  -2   0  136.82    5.26 
   1  -2   0  136.08    5.08 
   1  -2   0  126.65    5.03 
  -1   2   0  134.15    5.00 
  -1   2   0  140.93    5.06 
  -2  -2   0   10.91    1.24 
   2  -2   0   10.93    0.85 
  -2  -2   0   11.04    0.45 
   2  -2   0   12.27    1.06 
  -2  -2   0   11.26    0.78 
  -2  -2   0   11.00    0.46 
   2  -2   0    9.83    0.95 
   2  -2   0   10.50    0.81 
  -2  -2   0   10.19    0.98 
  -2   2   0   12.71    0.87 
   2   2   0   11.01    0.80 
   2   2   0   10.11    0.84 
  -2   2   0   10.23    0.97 
   2   2   0    9.71    1.43 
   3  -2   0   44.82    1.90 
   3  -2   0   46.22    1.76 
  -3  -2   0   45.91    1.45 
  -3  -2   0   47.44    1.98 
  -3  -2   0   46.41    1.76 
   3  -2   0   46.42    1.67 
  -3  -2   0   46.65    1.47 
  -3   2   0   46.93    1.81 
   3   2   0   46.57    1.96 
   3   2   0   47.30    1.56 
   3   2   0   45.18    1.44 
  -4  -2   0   46.08    1.57 
  -4  -2   0   43.12    1.43 
   4  -2   0   45.97    1.93 
   4  -2   0   43.28    1.81 
  -4  -2   0   42.90    2.16 
  -4  -2   0   44.33    1.46 
   4  -2   0   44.00    1.75 
  -4   2   0   43.33    1.79 
   4   2   0   44.67    1.42 
  -4   2   0   48.41    1.82 
   4   2   0   45.01    1.58 
   4   2   0   43.57    1.39 
   4   2   0   43.92    1.41 
  -5  -2   0   40.05    1.59 
  -5  -2   0   40.63    1.62 
   5  -2   0   40.69    2.09 
   5  -2   0   38.64    1.90 
  -5  -2   0   41.44    1.65 
   5  -2   0   38.54    1.78 
   5   2   0   40.06    1.59 
  -5   2   0   39.97    2.02 
  -5   2   0   42.33    2.00 
  -5   2   0   42.88    1.92 
   5   2   0   41.86    1.69 
   5   2   0   38.54    1.55 
   5   2   0   40.78    1.59 
   6  -2   0  287.28    9.59 
   6  -2   0  286.32    9.61 
  -6  -2   0  302.62    9.50 
  -6  -2   0  294.91    9.48 
  -6  -2   0  295.91    9.46 
   6  -2   0  288.04    9.60 
   6   2   0  303.55    9.47 
   6   2   0  298.89    9.51 
  -6   2   0  301.00    9.65 
   6   2   0  294.72    9.45 
  -6   2   0  287.74    9.65 
  -6   2   0  300.23    9.59 
   6   2   0  302.06    9.47 
   7  -2   0    0.06    0.99 
  -7  -2   0    0.75    0.72 
   7  -2   0   -0.71    0.84 
  -7  -2   0    0.52    0.70 
   7  -2   0    1.19    1.09 
  -7   2   0    0.82    0.96 
   7   2   0   -0.47    0.63 
   7   2   0    0.17    0.68 
   7   2   0    0.07    0.79 
  -7   2   0    0.51    1.20 
   7   2   0    1.15    0.75 
  -8  -2   0   26.63    1.87 
   8  -2   0   26.32    2.13 
   8  -2   0   27.67    2.10 
   8  -2   0   25.22    2.21 
  -8  -2   0   25.66    1.75 
  -8   2   0   26.17    1.97 
   8   2   0   26.10    1.72 
   8   2   0   25.34    1.80 
   8   2   0   25.77    1.77 
  -8   2   0   28.34    2.19 
   8   2   0   23.06    1.70 
  -9  -2   0   76.25    3.17 
   9  -2   0   76.77    3.43 
   9  -2   0   73.31    3.35 
  -9  -2   0   79.17    3.28 
   9  -2   0   77.75    3.52 
  -9   2   0   75.96    3.37 
   9   2   0   79.03    3.16 
  -9   2   0   74.81    3.29 
   9   2   0   77.32    3.19 
   9   2   0   77.89    3.11 
   9   2   0   75.90    3.15 
  10  -2   0   20.83    2.29 
  10  -2   0   19.93    2.37 
  10  -2   0   19.04    2.50 
 -10   2   0   24.99    2.50 
 -10   2   0   24.63    2.31 
  10   2   0   19.25    2.13 
 -11  -2   0    3.61    1.28 
  11  -2   0   -0.70    1.12 
 -11  -2   0   -0.54    0.89 
  11  -2   0   -0.11    1.03 
 -11   2   0    7.16    1.89 
 -11   2   0    4.44    1.61 
  11   2   0    0.01    1.02 
  11   2   0    0.25    0.90 
 -12  -2   0   38.72    2.19 
  12  -2   0   42.53    2.73 
 -12  -2   0   40.78    2.22 
  12  -2   0   40.18    2.57 
 -12   2   0   41.37    2.57 
  12   2   0   40.37    2.20 
 -12   2   0   45.94    2.85 
  12   2   0   38.88    2.14 
 -13  -2   0    1.11    1.13 
 -13  -2   0    1.61    1.04 
  13  -2   0    2.62    1.49 
  13  -2   0    1.85    1.23 
  13   2   0    0.68    1.00 
 -13   2   0    1.57    1.29 
  13   2   0    3.37    1.15 
  14  -2   0    8.59    1.73 
 -14  -2   0    9.85    1.27 
  14  -2   0    8.58    1.28 
 -14  -2   0    8.34    1.36 
  14   2   0   10.13    1.36 
 -14   2   0   10.18    1.92 
  14   2   0    9.11    1.25 
  15  -2   0    5.46    1.44 
 -15  -2   0    6.35    1.47 
  15  -2   0    5.08    1.56 
 -15   2   0    7.24    2.00 
  15   2   0    5.05    1.31 
  15   2   0    4.66    1.20 
  16  -2   0    2.54    1.94 
 -16  -2   0    1.63    1.38 
  16  -2   0    1.90    1.75 
  16   2   0    0.32    1.30 
  16   2   0    0.95    1.33 
 -16   2   0    1.31    1.47 
  16   2   0    0.74    1.25 
  17  -2   0   27.05    2.12 
  17  -2   0   27.27    2.08 
 -17  -2   0   27.00    2.07 
  17   2   0   28.07    1.91 
  17   2   0   28.12    2.03 
  17   2   0   28.27    2.09 
 -17   2   0   28.47    2.68 
  18  -2   0    4.23    1.93 
 -18  -2   0    2.06    1.61 
  18  -2   0    4.25    2.12 
  18   2   0    3.90    1.59 
 -18   2   0    3.28    2.23 
  18   2   0    2.29    1.36 
 -19  -2   0    2.08    1.57 
  19  -2   0    3.60    1.52 
  19  -2   0    3.58    1.63 
  19   2   0    2.26    1.38 
 -19   2   0    2.63    1.72 
  19   2   0    3.45    1.69 
 -20  -2   0   24.38    2.17 
  20  -2   0   25.39    2.47 
  20   2   0   23.85    1.93 
  20   2   0   26.04    2.17 
 -20   2   0   24.92    2.76 
  21  -2   0    3.62    1.56 
 -21  -2   0    3.14    1.80 
  21   2   0    4.47    1.61 
 -21   2   0    3.34    1.80 
 -22  -2   0   10.56    1.92 
  22  -2   0   12.29    2.18 
  22   2   0   10.36    1.69 
 -22   2   0   12.37    2.68 
  23  -2   0    3.47    1.63 
 -23  -2   0    2.61    1.93 
 -23   2   0    1.10    1.78 
  23   2   0    3.22    1.82 
 -24  -2   0    2.14    2.03 
  24  -2   0    3.06    2.28 
 -24   2   0   -1.71    2.41 
  24   2   0   -0.20    1.60 
 -25  -2   0   12.55    2.19 
  25  -2   0   15.77    2.35 
 -25   2   0   10.31    2.03 
  25   2   0   13.42    1.98 
   0  -3   0    0.77    1.08 
   0  -3   0   -0.27    0.40 
   0  -3   0    0.04    0.49 
   0  -3   0    0.66    1.07 
   0  -3   0    0.07    0.51 
   0  -3   0   -0.52    0.57 
   0  -3   0   -0.77    0.46 
   0   3   0   -1.30    0.99 
   0   3   0   -1.09    1.43 
   1  -3   0   52.04    2.33 
  -1  -3   0   51.22    2.76 
   1  -3   0   53.83    2.23 
  -1  -3   0   50.11    1.99 
   1  -3   0   51.22    2.19 
   1  -3   0   51.06    2.18 
  -1  -3   0   52.90    2.48 
  -1  -3   0   50.16    1.99 
   1  -3   0   53.56    2.27 
  -1  -3   0   51.64    2.32 
   1  -3   0   51.62    2.48 
   1   3   0   49.57    2.54 
  -1   3   0   53.44    2.12 
   1   3   0   50.37    2.49 
  -1   3   0   51.58    2.09 
  -1   3   0   52.34    2.84 
  -1   3   0   49.69    2.32 
  -2  -3   0  243.78    8.19 
   2  -3   0  249.84    8.20 
   2  -3   0  240.77    8.08 
  -2  -3   0  247.86    8.09 
   2  -3   0  227.72    8.07 
   2  -3   0  248.80    8.08 
  -2  -3   0  231.43    7.92 
   2  -3   0  245.02    8.08 
  -2  -3   0  232.53    8.30 
  -2   3   0  248.37    8.07 
  -2   3   0  245.57    8.20 
  -2   3   0  238.35    8.32 
  -2   3   0  232.08    8.02 
   2   3   0  240.22    8.42 
   3  -3   0   25.61    1.37 
  -3  -3   0   25.66    1.33 
   3  -3   0   26.66    1.20 
  -3  -3   0   25.10    0.75 
  -3  -3   0   24.59    1.09 
   3  -3   0   23.86    1.18 
   3  -3   0   25.01    1.21 
  -3  -3   0   25.52    0.79 
  -3  -3   0   26.33    1.70 
   3  -3   0   24.89    1.32 
  -3   3   0   27.20    1.53 
   3   3   0   25.99    1.68 
   3   3   0   26.36    1.17 
  -3   3   0   27.35    1.44 
  -3   3   0   25.34    1.18 
   3   3   0   24.69    1.40 
   4  -3   0  112.87    3.95 
  -4  -3   0  115.24    3.80 
  -4  -3   0  109.61    3.87 
  -4  -3   0  108.51    3.62 
   4  -3   0  109.35    3.96 
  -4  -3   0  111.14    4.27 
   4  -3   0  105.75    3.88 
   4  -3   0  111.10    3.91 
  -4  -3   0  108.49    3.60 
  -4   3   0  112.85    3.97 
  -4   3   0  107.82    3.84 
   4   3   0  114.24    4.33 
   4   3   0  107.00    3.58 
   4   3   0  107.74    3.79 
  -5  -3   0    4.51    0.53 
  -5  -3   0    6.79    0.85 
  -5  -3   0    6.24    1.42 
   5  -3   0    3.77    0.89 
  -5  -3   0    4.66    0.59 
   5  -3   0    3.40    1.21 
   5  -3   0    5.08    1.09 
  -5  -3   0    4.13    0.91 
  -5   3   0    5.31    0.97 
   5   3   0    4.22    0.48 
   5   3   0    6.88    0.88 
   6  -3   0   -0.42    1.25 
  -6  -3   0   -0.11    1.14 
  -6  -3   0    0.21    0.57 
   6  -3   0    0.85    0.86 
  -6  -3   0   -0.22    0.47 
  -6  -3   0    0.13    0.79 
   6  -3   0    0.22    1.03 
  -6  -3   0    0.67    0.68 
   6   3   0   -0.39    0.34 
   6   3   0    0.13    0.73 
   6   3   0   -0.35    0.44 
  -6   3   0    0.94    1.08 
  -6   3   0    0.50    0.76 
   6   3   0   -0.05    0.43 
   7  -3   0   70.92    2.72 
  -7  -3   0   76.87    2.60 
  -7  -3   0   76.32    2.64 
  -7  -3   0   73.84    2.52 
   7  -3   0   71.20    2.82 
   7  -3   0   73.25    2.79 
  -7  -3   0   73.48    3.05 
   7   3   0   72.80    2.48 
   7   3   0   75.03    2.51 
   7   3   0   74.03    2.51 
  -7   3   0   74.23    2.88 
  -7   3   0   74.12    2.99 
   7   3   0   76.55    2.69 
  -8  -3   0   87.59    3.05 
  -8  -3   0   88.17    3.13 
  -8  -3   0   88.22    3.81 
   8  -3   0   84.84    3.56 
   8  -3   0   88.73    3.42 
   8  -3   0   85.58    3.31 
  -8  -3   0   86.70    3.09 
  -8   3   0   86.66    3.50 
   8   3   0   87.04    3.02 
   8   3   0   86.43    3.03 
  -8   3   0   85.58    3.35 
   8   3   0   85.24    3.00 
   8   3   0   85.06    3.16 
   9  -3   0   39.24    2.30 
   9  -3   0   41.24    2.27 
  -9  -3   0   37.76    1.69 
  -9  -3   0   37.60    1.78 
   9  -3   0   37.07    2.36 
  -9  -3   0   37.12    1.77 
  -9   3   0   38.54    2.09 
   9   3   0   39.08    1.87 
   9   3   0   36.76    1.66 
   9   3   0   36.62    1.65 
  -9   3   0   37.97    2.03 
  10  -3   0    3.19    1.42 
 -10  -3   0    3.84    0.82 
 -10  -3   0    3.35    0.94 
  10  -3   0    1.71    1.08 
  10  -3   0    3.65    1.30 
  10   3   0    4.48    0.91 
  10   3   0    3.85    0.96 
 -10   3   0    4.02    1.17 
  10   3   0    3.40    0.80 
 -10   3   0    3.91    1.20 
 -11  -3   0    3.25    0.93 
  11  -3   0    3.15    1.61 
  11  -3   0    2.37    1.39 
 -11  -3   0    2.34    0.85 
 -11   3   0    3.26    1.19 
  11   3   0    3.94    0.97 
  11   3   0    3.40    0.93 
 -11   3   0    3.01    1.33 
 -13  -3   0   11.29    1.31 
  13  -3   0   12.68    1.65 
  13  -3   0   13.18    1.74 
  13  -3   0   13.39    1.90 
 -13  -3   0   12.73    1.29 
  13   3   0   11.67    1.22 
 -13   3   0   13.96    2.08 
 -13   3   0   12.36    1.52 
  13   3   0   12.38    1.33 
  14  -3   0    2.04    1.81 
 -14  -3   0    0.17    1.07 
  14  -3   0    3.03    1.71 
  14  -3   0    1.69    1.65 
 -14   3   0    2.38    1.88 
  14   3   0    0.90    1.06 
  14   3   0    1.47    1.14 
  15  -3   0    3.81    1.57 
 -15  -3   0    5.35    1.44 
  15  -3   0    7.06    1.62 
  15  -3   0    7.05    1.82 
  15   3   0    7.34    1.35 
 -15   3   0    4.49    1.49 
  15   3   0    5.54    1.22 
  15   3   0    6.70    1.28 
  16  -3   0    0.58    1.93 
 -16  -3   0    2.69    1.35 
  16  -3   0    0.47    1.66 
  16   3   0    0.95    1.16 
  16   3   0    1.15    1.16 
  16   3   0    1.88    1.31 
 -16   3   0    0.42    1.49 
  17  -3   0    2.38    1.96 
  17  -3   0    2.06    1.61 
 -17  -3   0   -0.65    1.40 
  17   3   0    0.42    1.28 
  17   3   0    1.23    1.37 
 -17   3   0    3.78    2.35 
  18  -3   0    2.14    1.58 
  18  -3   0    1.77    2.16 
 -18  -3   0    0.22    1.46 
 -18   3   0    0.61    2.24 
  18   3   0    0.96    1.31 
  18   3   0    1.11    1.35 
  19  -3   0    7.74    1.86 
  19  -3   0    7.53    2.11 
 -19  -3   0    8.16    1.91 
  19   3   0    6.99    1.55 
 -19   3   0    5.78    1.87 
 -20  -3   0    2.32    1.64 
  20  -3   0    1.32    1.54 
  20   3   0    2.21    1.51 
 -20   3   0    2.04    2.51 
  21  -3   0    7.04    2.14 
 -21  -3   0    4.58    1.63 
  21   3   0    5.73    1.65 
 -21   3   0    4.13    1.61 
 -21   3   0    5.50    1.87 
  22  -3   0    9.08    2.20 
 -22  -3   0    5.65    2.01 
  22   3   0    7.59    1.63 
 -22   3   0    6.78    2.66 
 -22   3   0    2.42    1.82 
 -23  -3   0   11.11    1.98 
  23  -3   0   12.25    2.31 
 -23   3   0    6.27    1.95 
 -23   3   0   15.16    3.23 
  23   3   0   12.38    1.78 
 -24  -3   0    2.69    2.04 
  24  -3   0    3.19    2.19 
  24   3   0    1.26    1.71 
 -25  -3   0    4.62    2.21 
  25  -3   0    9.24    2.44 
  25   3   0    6.65    1.81 
   0  -4   0   16.07    0.87 
   0  -4   0   16.39    0.89 
   0  -4   0   16.02    0.93 
   0  -4   0   15.80    0.89 
   0  -4   0   17.10    1.87 
   0  -4   0   17.77    1.48 
   0   4   0   15.16    1.86 
   0   4   0   16.69    1.43 
  -1  -4   0   31.68    1.38 
  -1  -4   0   33.51    1.93 
  -1  -4   0   33.99    2.27 
   1  -4   0   34.60    1.50 
  -1  -4   0   31.16    1.41 
  -1  -4   0   34.24    1.72 
  -1  -4   0   31.50    1.36 
   1  -4   0   33.71    1.92 
   1  -4   0   34.73    1.60 
   1  -4   0   34.93    1.50 
  -1  -4   0   30.56    1.34 
  -1  -4   0   34.11    1.33 
   1  -4   0   34.19    1.90 
   1  -4   0   33.49    1.49 
  -1   4   0   36.71    2.56 
  -1   4   0   34.69    1.76 
  -1   4   0   32.67    1.28 
   1   4   0   35.22    1.99 
  -1   4   0   35.02    1.30 
   1   4   0   33.36    2.01 
  -2  -4   0   14.80    0.77 
  -2  -4   0   17.06    1.43 
  -2  -4   0   15.71    0.74 
  -2  -4   0   16.60    1.94 
   2  -4   0   17.53    1.45 
   2  -4   0   18.89    1.10 
  -2  -4   0   14.64    0.74 
   2  -4   0   17.51    1.20 
  -2  -4   0   16.35    1.12 
   2  -4   0   16.18    1.04 
   2  -4   0   16.55    1.11 
  -2   4   0   15.92    0.84 
  -2   4   0   18.07    2.11 
   2   4   0   16.21    1.94 
  -2   4   0   17.49    1.48 
   2   4   0   16.24    1.46 
  -2   4   0   16.94    0.90 
  -3  -4   0    2.38    0.36 
   3  -4   0    1.99    0.90 
  -3  -4   0    2.67    0.83 
  -3  -4   0    2.63    0.88 
   3  -4   0    1.95    0.90 
  -3  -4   0    1.98    1.30 
   3  -4   0    1.04    0.81 
  -3  -4   0    2.47    0.27 
   3  -4   0    1.66    0.87 
   3  -4   0    1.21    0.90 
   3   4   0    1.34    1.18 
  -3   4   0    1.99    1.20 
   3   4   0    2.33    1.29 
  -3   4   0    1.06    0.64 
  -3   4   0    2.63    1.36 
  -3   4   0    2.64    0.80 
   4  -4   0    0.79    1.09 
   4  -4   0   -0.21    0.91 
   4  -4   0    1.64    0.90 
  -4  -4   0    0.64    0.74 
  -4  -4   0    0.26    1.62 
  -4  -4   0    1.38    0.32 
  -4  -4   0    1.49    0.79 
   4  -4   0    0.06    0.85 
   4  -4   0    0.43    0.96 
  -4   4   0    0.25    1.10 
  -4   4   0    0.12    0.79 
   4   4   0    1.05    1.21 
  -4   4   0    0.26    0.69 
  -4   4   0    1.87    1.24 
   4   4   0    1.19    0.85 
   5  -4   0    1.53    0.95 
  -5  -4   0    1.05    0.24 
  -5  -4   0    0.00    1.66 
  -5  -4   0    1.36    1.00 
  -5  -4   0    1.87    0.40 
   5  -4   0    0.16    0.99 
   5  -4   0    1.06    0.86 
   5  -4   0    1.80    0.89 
   5  -4   0    0.78    0.96 
  -5  -4   0    1.90    0.81 
  -5   4   0    0.50    0.69 
   5   4   0    0.58    0.84 
   5   4   0    0.07    1.26 
  -5   4   0    1.37    0.96 
  -5   4   0    1.26    0.90 
  -6  -4   0   50.38    1.93 
  -6  -4   0   53.41    2.70 
   6  -4   0   49.74    1.96 
   6  -4   0   50.81    1.93 
   6  -4   0   51.87    2.11 
  -6  -4   0   50.39    1.45 
  -6  -4   0   54.00    1.83 
  -6  -4   0   51.25    1.54 
   6  -4   0   54.74    2.05 
   6   4   0   50.50    1.43 
  -6   4   0   51.27    2.15 
   6   4   0   50.79    1.85 
   7  -4   0   80.17    2.94 
  -7  -4   0   82.67    3.53 
   7  -4   0   78.35    2.83 
   7  -4   0   77.34    2.84 
  -7  -4   0   80.26    2.61 
   7  -4   0   77.67    2.78 
  -7  -4   0   77.80    2.36 
  -7  -4   0   79.06    2.72 
  -7  -4   0   79.76    2.44 
   7   4   0   80.27    2.67 
   7   4   0   77.56    2.34 
  -7   4   0   78.54    2.73 
  -8  -4   0   21.89    0.87 
   8  -4   0   20.45    1.72 
   8  -4   0   21.80    1.50 
  -8  -4   0   21.85    1.16 
  -8  -4   0   22.30    1.34 
  -8  -4   0   21.10    0.97 
   8  -4   0   20.77    1.62 
   8  -4   0   20.41    1.56 
  -8   4   0   22.51    1.63 
   8   4   0   20.23    0.70 
   8   4   0   20.60    0.83 
  -8   4   0   22.24    1.57 
   8   4   0   20.21    0.73 
   8   4   0   22.77    1.27 
   9  -4   0    7.74    1.73 
  -9  -4   0    5.72    0.91 
   9  -4   0    6.65    1.52 
   9  -4   0   10.81    1.61 
  -9  -4   0    6.37    0.78 
  -9  -4   0    6.35    1.00 
  -9  -4   0    8.26    1.24 
   9  -4   0    6.35    1.49 
   9   4   0    5.80    0.68 
   9   4   0    6.24    0.74 
   9   4   0    7.25    1.08 
  -9   4   0    8.28    1.50 
  -9   4   0   10.90    1.67 
 -10  -4   0    6.49    0.95 
  10  -4   0    8.76    1.68 
  10  -4   0    6.51    1.44 
  10  -4   0    7.09    1.19 
 -10  -4   0    8.02    0.95 
 -10  -4   0    7.95    0.82 
  10  -4   0    8.68    1.25 
 -10   4   0    9.31    1.58 
 -10   4   0    8.66    1.31 
  10   4   0    8.08    0.72 
  10   4   0    8.37    1.10 
  10   4   0    7.55    0.74 
  11  -4   0   56.40    2.46 
  11  -4   0   57.45    2.66 
  11  -4   0   56.58    2.53 
 -11  -4   0   56.31    2.17 
 -11   4   0   55.94    2.45 
  11   4   0   56.18    2.03 
  11   4   0   53.80    2.08 
  11   4   0   55.40    2.29 
 -11   4   0   54.17    2.46 
  12  -4   0    3.67    1.69 
 -12  -4   0    3.71    0.96 
  12  -4   0    4.02    1.21 
  12  -4   0    2.98    1.53 
  12   4   0    3.16    1.03 
 -12   4   0    3.28    1.31 
  12   4   0    3.93    0.83 
 -12   4   0    3.20    1.23 
  13  -4   0   14.55    1.82 
  13  -4   0   15.10    2.00 
 -13  -4   0   13.47    1.21 
  13  -4   0   13.15    1.69 
  13   4   0   12.85    1.40 
 -13   4   0   13.28    1.50 
 -13   4   0   14.54    1.63 
  13   4   0   13.75    1.12 
  13   4   0   14.51    1.13 
  14  -4   0    4.53    1.80 
  14  -4   0    1.42    1.46 
 -14  -4   0    0.93    1.11 
  14  -4   0    0.69    1.25 
  14   4   0    1.26    1.01 
  14   4   0    1.35    1.12 
 -14   4   0    0.21    1.31 
  14   4   0    1.47    0.98 
 -14   4   0    0.12    1.31 
  15  -4   0    3.86    2.05 
  15  -4   0    1.14    1.76 
 -15  -4   0    1.48    1.24 
  15  -4   0    2.38    1.77 
  15   4   0    0.99    1.16 
 -15   4   0    1.11    1.90 
  15   4   0    0.80    1.10 
 -15   4   0    1.63    1.44 
  15   4   0    2.03    1.10 
  16  -4   0   11.69    1.84 
  16  -4   0   11.97    1.77 
 -16  -4   0   11.32    1.55 
 -16   4   0   11.61    1.67 
 -16   4   0   14.03    2.40 
  16   4   0   13.62    1.30 
  16   4   0   13.54    1.39 
  16   4   0   13.37    1.50 
 -17  -4   0    1.56    1.50 
  17  -4   0    0.90    2.14 
  17  -4   0   -0.02    1.85 
 -17   4   0    1.19    1.52 
 -17   4   0    0.72    2.22 
  17   4   0   -0.42    1.43 
  17   4   0    0.57    2.13 
  18  -4   0   10.75    2.10 
  18  -4   0   14.17    2.06 
 -18  -4   0   11.43    1.57 
 -18   4   0   12.44    2.01 
  18   4   0    9.16    1.46 
 -18   4   0    9.84    1.65 
  19  -4   0    2.73    2.26 
 -19  -4   0    0.26    1.46 
  19  -4   0    2.82    1.97 
 -19   4   0    0.51    1.55 
  19   4   0    0.29    1.37 
 -19   4   0   -1.12    2.24 
  20  -4   0    9.43    2.19 
 -20  -4   0    9.86    1.89 
 -20   4   0    9.37    1.78 
 -20   4   0    7.93    2.70 
  20   4   0   10.12    1.66 
 -21  -4   0    6.05    1.70 
  21  -4   0    5.30    1.66 
  21   4   0    5.95    1.61 
 -21   4   0    3.28    1.63 
 -22  -4   0    0.80    1.65 
  22  -4   0    3.58    2.27 
 -22   4   0   -0.11    1.93 
  22   4   0   -0.68    1.48 
 -23  -4   0    8.22    2.02 
  23  -4   0   10.70    2.27 
 -23   4   0    6.42    2.21 
  23   4   0    9.48    1.76 
 -24  -4   0    7.67    1.92 
  24  -4   0   11.25    2.54 
  24   4   0    7.58    1.77 
   0  -5   0    0.92    1.77 
   0  -5   0   -0.31    0.58 
   0  -5   0    0.01    0.65 
   0  -5   0   -0.75    1.22 
   0  -5   0   -0.49    0.64 
   0  -5   0   -0.85    0.58 
   0   5   0   -0.85    1.80 
   0   5   0   -0.52    1.25 
   1  -5   0   28.60    1.39 
  -1  -5   0   28.32    1.23 
   1  -5   0   32.62    2.37 
  -1  -5   0   28.54    1.27 
   1  -5   0   29.35    1.45 
   1  -5   0   30.71    1.43 
   1  -5   0   33.30    2.09 
  -1  -5   0   31.82    1.69 
  -1  -5   0   29.27    1.72 
  -1  -5   0   29.63    1.22 
  -1  -5   0   30.69    2.54 
  -1  -5   0   28.38    1.23 
  -1  -5   0   26.91    1.27 
   1  -5   0   29.31    1.41 
  -1   5   0   31.28    1.98 
   1   5   0   28.70    2.47 
  -1   5   0   32.57    2.69 
   1   5   0   30.89    1.96 
  -2  -5   0   17.60    0.98 
  -2  -5   0   17.75    0.95 
  -2  -5   0   19.56    2.41 
  -2  -5   0   19.60    1.46 
  -2  -5   0   18.77    0.93 
   2  -5   0   19.26    1.30 
   2  -5   0   19.14    1.36 
   2  -5   0   19.42    1.32 
  -2  -5   0   16.15    0.94 
   2  -5   0   21.26    2.14 
  -2  -5   0   18.09    1.55 
   2  -5   0   18.58    1.26 
  -2  -5   0   16.73    1.01 
   2   5   0   17.73    1.76 
  -2   5   0   18.35    1.04 
  -2   5   0   21.17    2.54 
  -2   5   0   19.08    1.01 
  -2   5   0   17.97    1.79 
   2   5   0   16.58    2.25 
   3  -5   0    0.14    0.91 
   3  -5   0    0.20    0.84 
  -3  -5   0    0.38    0.89 
   3  -5   0    0.91    0.85 
  -3  -5   0    0.83    0.42 
  -3  -5   0   -0.67    1.30 
   3  -5   0   -0.06    0.77 
  -3  -5   0   -0.05    1.46 
  -3  -5   0    0.80    0.31 
  -3  -5   0    0.53    0.30 
   3   5   0    0.33    1.41 
   3   5   0    1.36    1.35 
  -3   5   0    1.25    1.53 
  -3   5   0    0.41    0.62 
  -3   5   0    0.84    0.61 
  -3   5   0    1.15    1.04 
   4  -5   0   25.05    1.31 
   4  -5   0   27.00    1.39 
  -4  -5   0   26.06    1.38 
   4  -5   0   25.91    1.44 
  -4  -5   0   25.65    0.89 
   4  -5   0   26.37    1.42 
   4   5   0   25.54    2.34 
  -4   5   0   29.84    2.62 
  -4   5   0   28.05    1.82 
   4   5   0   23.51    1.68 
  -4   5   0   27.67    1.40 
  -4   5   0   27.33    1.19 
  -4   5   0   28.91    1.37 
   5  -5   0   -0.35    0.99 
   5  -5   0   -1.23    0.94 
   5  -5   0   -1.17    1.07 
  -5  -5   0    1.12    0.90 
   5  -5   0    2.23    1.08 
  -5  -5   0    0.31    0.37 
  -5   5   0    1.17    0.94 
  -5   5   0    1.01    1.92 
  -5   5   0    0.26    1.27 
   5   5   0    1.54    1.91 
  -5   5   0    1.84    0.82 
   5   5   0    2.57    1.07 
   6  -5   0   53.32    2.44 
  -6  -5   0   52.61    2.25 
   6  -5   0   48.04    2.40 
   6  -5   0   49.76    2.32 
   6  -5   0   48.78    2.45 
  -6  -5   0   50.03    1.84 
   6   5   0   51.68    3.15 
  -6   5   0   52.22    2.62 
  -6   5   0   51.92    2.35 
   6   5   0   52.78    2.32 
  -6   5   0   50.24    2.18 
  -6   5   0   47.88    3.01 
   7  -5   0    1.38    1.10 
   7  -5   0    2.96    1.13 
  -7  -5   0    2.61    0.47 
  -7  -5   0    2.34    0.87 
   7  -5   0    1.12    1.20 
   7  -5   0    2.35    0.90 
  -7   5   0    3.81    1.37 
  -7   5   0    2.35    0.97 
   7   5   0    2.79    0.95 
  -7   5   0    2.33    0.77 
   8  -5   0   44.56    2.14 
   8  -5   0   44.85    2.29 
  -8  -5   0   42.67    1.53 
   8  -5   0   46.38    2.28 
   8  -5   0   45.47    2.18 
   8   5   0   42.41    1.35 
   8   5   0   43.54    1.37 
  -8   5   0   44.13    1.90 
   8   5   0   43.64    1.89 
  -8   5   0   44.44    2.25 
   9  -5   0   30.60    2.02 
  -9  -5   0   25.63    1.23 
   9  -5   0   26.85    2.02 
   9  -5   0   27.19    1.81 
   9  -5   0   30.28    1.90 
  -9   5   0   26.81    1.87 
   9   5   0   27.18    1.54 
  -9   5   0   26.70    1.75 
   9   5   0   25.78    1.05 
   9   5   0   26.46    1.08 
  10  -5   0   21.77    1.83 
  10  -5   0   20.26    1.97 
 -10  -5   0   20.93    1.25 
  10  -5   0   22.12    1.75 
 -10   5   0   20.89    1.63 
  10   5   0   20.45    1.05 
  10   5   0   20.17    1.08 
  10   5   0   19.60    1.49 
 -10   5   0   19.76    1.83 
  11  -5   0   15.15    1.66 
  11  -5   0   14.68    1.69 
 -11  -5   0   12.54    1.08 
  11  -5   0   15.64    1.82 
  11   5   0   14.07    1.35 
  11   5   0   13.43    0.89 
 -11   5   0   14.89    1.76 
 -11   5   0   13.06    1.61 
  11   5   0   13.19    0.85 
 -12  -5   0    2.04    0.84 
  12  -5   0    2.34    1.54 
  12  -5   0    1.09    1.43 
  12  -5   0    3.87    1.77 
 -12   5   0    3.28    1.43 
 -12   5   0    3.51    1.61 
  12   5   0    2.95    0.72 
  12   5   0    1.29    1.01 
  13  -5   0    2.79    1.93 
  13  -5   0    0.66    1.21 
 -13  -5   0    0.14    0.93 
  13  -5   0    2.46    1.72 
 -13   5   0    3.18    1.84 
 -13   5   0    0.18    1.40 
  13   5   0   -0.53    1.09 
  13   5   0    0.78    0.66 
 -14  -5   0    6.08    1.11 
  14  -5   0    6.46    1.84 
  14  -5   0    6.11    1.81 
  14  -5   0    5.48    1.50 
  14   5   0    6.80    0.42 
 -14   5   0    5.85    1.58 
 -14   5   0    7.03    1.97 
  14   5   0    6.83    1.31 
  15  -5   0   -0.56    1.67 
  15  -5   0    1.07    2.05 
 -15  -5   0   -0.47    1.09 
  15   5   0   -0.94    1.33 
 -15   5   0    0.16    1.95 
 -15   5   0    1.40    1.80 
  16  -5   0    0.59    1.61 
  16  -5   0    2.36    2.12 
 -16  -5   0    1.47    1.24 
 -16   5   0    0.90    1.52 
  16   5   0    1.66    1.32 
 -16   5   0    3.15    1.65 
  17  -5   0    3.37    1.70 
  17  -5   0    5.27    2.04 
 -17  -5   0    2.78    1.32 
 -17   5   0    3.54    1.73 
  17   5   0    3.01    1.53 
 -17   5   0    3.76    1.68 
  18  -5   0   13.25    2.57 
  18  -5   0   13.19    2.21 
 -18  -5   0   11.58    1.61 
 -18   5   0   12.65    1.91 
  18   5   0   10.54    1.57 
  19  -5   0    0.98    1.71 
  19  -5   0    1.19    1.59 
 -19  -5   0    1.00    1.52 
  19   5   0    1.57    1.50 
 -19   5   0   -0.68    1.59 
  20  -5   0    4.93    2.24 
 -20  -5   0    1.47    1.59 
  20   5   0    1.34    1.42 
 -20   5   0    0.85    1.71 
 -21  -5   0    7.37    1.55 
  21  -5   0    8.54    2.20 
  21   5   0    7.80    1.55 
 -21   5   0    6.84    1.75 
 -22  -5   0    1.97    1.79 
  22  -5   0    2.85    2.09 
 -22   5   0    1.17    1.74 
  22   5   0    1.85    1.74 
  23  -5   0    3.16    2.35 
 -23  -5   0   -0.36    1.86 
  23   5   0    0.19    1.79 
   0  -6   0    6.54    0.77 
   0  -6   0    6.26    0.71 
   0  -6   0    6.82    0.73 
   0  -6   0    5.89    0.77 
   0   6   0    6.76    1.45 
   0   6   0    5.34    2.02 
  -1  -6   0   69.71    2.50 
   1  -6   0   71.42    2.65 
  -1  -6   0   67.18    2.53 
   1  -6   0   74.14    2.64 
   1  -6   0   72.07    2.66 
  -1  -6   0   71.53    2.52 
   1  -6   0   70.59    2.59 
  -1  -6   0   68.53    2.54 
   1   6   0   67.47    2.88 
  -1   6   0   71.07    3.67 
  -1   6   0   73.27    3.16 
   1   6   0   68.62    3.26 
  -2  -6   0   -0.16    0.53 
   2  -6   0    0.55    0.76 
  -2  -6   0   -0.31    0.54 
   2  -6   0    0.40    0.77 
   2  -6   0   -0.54    0.78 
  -2  -6   0   -0.02    0.47 
  -2  -6   0    0.01    0.48 
  -2  -6   0   -0.60    0.43 
   2  -6   0    0.86    0.87 
   2   6   0    1.12    1.91 
  -2   6   0   -0.08    1.29 
   2   6   0    1.66    1.42 
  -2   6   0    0.30    1.98 
   3  -6   0   10.43    1.01 
   3  -6   0   10.25    0.99 
   3  -6   0   10.21    0.99 
  -3  -6   0   10.08    0.52 
  -3  -6   0   10.85    0.54 
   3  -6   0   10.47    1.03 
  -3  -6   0    9.32    0.62 
  -3  -6   0   10.21    0.49 
  -3  -6   0    9.92    0.63 
  -3   6   0   10.92    2.26 
  -3   6   0   10.02    1.50 
   3   6   0   11.91    1.53 
  -3   6   0   10.08    0.64 
  -3   6   0   10.21    0.66 
   3   6   0   12.10    2.16 
   4  -6   0    1.25    0.98 
  -4  -6   0    0.50    0.25 
  -4  -6   0    0.04    0.38 
   4   6   0    1.94    1.52 
  -4   6   0    4.41    2.22 
   4   6   0    1.39    1.33 
  -4   6   0    6.85    1.64 
   5  -6   0   79.30    2.78 
   5  -6   0   76.30    2.87 
   5  -6   0   79.12    2.80 
   5  -6   0   81.88    3.00 
  -5  -6   0   75.85    2.40 
  -5   6   0   77.50    3.78 
  -5   6   0   79.81    2.72 
  -5   6   0   78.54    3.18 
  -5   6   0   79.94    2.68 
   5   6   0   78.66    3.65 
   6  -6   0   15.79    1.38 
  -6  -6   0   14.00    0.67 
   6  -6   0   16.44    1.45 
   6  -6   0   14.83    1.41 
   6  -6   0   14.56    1.35 
  -6   6   0   15.19    1.04 
   6   6   0   16.68    2.45 
  -6   6   0   14.20    1.43 
  -6   6   0   16.01    1.38 
  -6   6   0   14.27    2.43 
   7  -6   0    2.34    1.19 
  -7  -6   0    3.42    0.39 
   7  -6   0    2.23    1.06 
   7  -6   0    3.95    1.19 
   7  -6   0    2.57    1.17 
  -7   6   0    3.57    0.77 
  -7   6   0    1.86    2.00 
   7   6   0    2.26    0.99 
  -7   6   0    2.15    1.03 
  -7   6   0    1.88    1.02 
   8  -6   0    7.86    1.54 
   8  -6   0    7.61    1.62 
   8  -6   0    8.26    1.58 
   8  -6   0    6.31    1.65 
   8   6   0    3.79    1.29 
  -8   6   0    5.20    2.36 
  -8   6   0    7.29    1.19 
  -8   6   0    8.61    1.57 
  -8   6   0    4.91    1.48 
   9  -6   0   24.86    1.76 
  -9  -6   0   24.88    0.99 
   9  -6   0   27.64    1.76 
   9  -6   0   27.21    1.92 
   9  -6   0   25.80    1.63 
   9   6   0   25.88    1.51 
  -9   6   0   23.17    1.33 
  -9   6   0   25.37    1.91 
  10  -6   0   13.38    1.55 
 -10  -6   0   13.16    0.90 
  10  -6   0   12.58    1.45 
  10  -6   0   13.09    1.70 
  10   6   0   11.85    1.28 
 -10   6   0   13.36    1.78 
 -11  -6   0    3.59    0.79 
  11  -6   0    5.13    1.31 
  11  -6   0    7.49    1.65 
  11  -6   0    5.49    1.44 
  11   6   0    2.91    1.12 
 -11   6   0    6.32    1.54 
 -11   6   0    6.86    1.77 
  12  -6   0   35.94    2.56 
  12  -6   0   33.28    2.61 
  12  -6   0   32.96    2.16 
 -12  -6   0   31.08    1.43 
  12   6   0   31.47    1.56 
 -12   6   0   31.74    2.17 
  12   6   0   33.65    1.83 
  12   6   0   32.28    1.21 
 -12   6   0   31.46    2.19 
  13  -6   0    2.17    1.99 
  13  -6   0    1.89    1.66 
 -13  -6   0    1.83    0.94 
 -13   6   0    1.36    1.65 
 -13   6   0    1.70    1.75 
  13   6   0    1.00    1.25 
  14  -6   0    8.09    1.74 
  14  -6   0    8.94    2.11 
 -14  -6   0    9.71    1.16 
 -14   6   0    7.45    1.72 
  14   6   0    9.92    1.46 
 -14   6   0    8.55    2.28 
 -15  -6   0   10.86    1.29 
  15  -6   0   10.27    1.58 
  15  -6   0   11.09    1.86 
  15   6   0    9.18    1.61 
 -15   6   0   10.32    1.86 
 -16  -6   0    7.97    1.24 
  16  -6   0   10.88    2.00 
  16  -6   0   10.01    2.41 
 -16   6   0    8.67    1.81 
  16   6   0    6.75    1.43 
 -17  -6   0    7.55    1.35 
  17  -6   0   13.71    2.55 
  17  -6   0   10.15    2.14 
 -17   6   0    8.56    1.91 
  17   6   0    7.09    1.51 
  18  -6   0    7.15    2.13 
 -18  -6   0    6.48    1.50 
  18  -6   0    6.09    1.82 
 -18   6   0    5.93    1.77 
  18   6   0    4.70    1.43 
  19  -6   0    3.01    2.33 
  19  -6   0    3.86    1.72 
 -19  -6   0    2.01    1.35 
 -19   6   0    3.84    1.79 
  19   6   0    1.82    1.57 
  20  -6   0    3.66    2.21 
 -20  -6   0   -0.18    1.43 
  20   6   0    1.04    1.43 
 -20   6   0    1.43    2.06 
  21  -6   0    2.95    2.21 
 -21  -6   0    1.47    1.51 
 -21   6   0    1.31    1.67 
  21   6   0    3.19    1.59 
 -22  -6   0    0.94    1.69 
  22  -6   0    2.19    1.85 
 -22   6   0    0.32    1.83 
  22   6   0    0.47    1.52 
   0  -7   0    0.68    0.74 
   0  -7   0    0.89    0.75 
   0  -7   0    1.23    0.78 
   0  -7   0    0.33    0.70 
   0   7   0    2.29    2.18 
   0   7   0    1.95    1.50 
  -1  -7   0  133.49    4.94 
   1  -7   0  136.78    5.02 
   1  -7   0  139.30    5.04 
   1  -7   0  139.53    5.00 
  -1  -7   0  139.34    4.96 
  -1  -7   0  142.55    4.93 
   1  -7   0  136.64    4.98 
  -1  -7   0  134.95    4.91 
  -1   7   0  138.09    5.35 
   1   7   0  141.49    5.49 
   1   7   0  135.75    5.92 
  -1   7   0  141.00    6.06 
   2  -7   0    2.12    0.86 
  -2  -7   0    0.31    0.62 
  -2  -7   0    1.64    0.59 
   2  -7   0    1.46    0.88 
   2  -7   0    1.60    0.87 
   2  -7   0    2.31    0.95 
  -2  -7   0    1.61    0.60 
  -2  -7   0    1.37    0.68 
   2   7   0    1.31    1.45 
  -2   7   0    1.26    2.15 
   2   7   0    1.69    2.05 
  -2   7   0    1.88    1.50 
  -3  -7   0   15.04    0.78 
   3  -7   0   17.04    1.28 
  -3  -7   0   15.03    0.88 
  -3  -7   0   15.47    0.79 
  -3  -7   0   15.90    0.86 
   3  -7   0   16.96    1.37 
   3  -7   0   18.95    1.33 
   3  -7   0   16.84    1.27 
  -3  -7   0   16.13    0.94 
  -3   7   0   18.86    1.93 
  -3   7   0   18.35    2.75 
   3   7   0   16.16    1.81 
   3   7   0   16.85    2.16 
   4  -7   0    8.13    1.12 
   4  -7   0    8.58    1.15 
   4  -7   0    7.97    1.09 
  -4  -7   0    8.12    0.57 
   4  -7   0    7.41    1.11 
  -4  -7   0    9.05    0.66 
  -4  -7   0    7.91    0.60 
   4   7   0    8.73    1.65 
  -4   7   0    7.82    1.65 
   4   7   0    9.12    1.86 
  -4   7   0    7.92    2.45 
  -4   7   0    7.25    0.65 
  -4   7   0    7.49    0.70 
  -5  -7   0    0.93    0.41 
   5  -7   0    0.14    1.15 
   5  -7   0    1.78    1.08 
   5  -7   0    1.49    1.03 
  -5  -7   0    0.08    0.35 
   5  -7   0    0.29    1.04 
  -5   7   0    0.78    0.74 
  -5   7   0    0.82    0.66 
  -5   7   0    1.81    1.87 
  -5   7   0    2.83    1.64 
   5   7   0    0.65    1.50 
  -6  -7   0   23.71    0.86 
   6  -7   0   27.11    1.73 
  -6  -7   0   23.84    0.85 
  -6   7   0   29.23    3.14 
  -6   7   0   29.82    2.24 
   6   7   0   30.28    3.07 
   7  -7   0    0.57    1.19 
   7  -7   0    0.48    1.24 
  -7  -7   0    0.55    0.25 
   7  -7   0    0.53    1.12 
   7  -7   0    0.73    1.19 
  -7   7   0    0.97    2.41 
   7   7   0    0.47    2.19 
  -7   7   0    1.22    1.60 
  -7   7   0    0.42    1.01 
  -7   7   0    0.82    0.77 
   8  -7   0   27.20    1.83 
   8  -7   0   23.30    1.78 
   8  -7   0   25.08    1.89 
   8  -7   0   28.15    1.87 
  -8   7   0   25.06    2.96 
  -8   7   0   25.51    2.17 
  -8   7   0   25.18    1.35 
   9  -7   0    3.86    1.39 
   9  -7   0    2.64    1.49 
   9  -7   0    4.71    1.63 
   9  -7   0    4.18    1.44 
   9   7   0    2.68    1.23 
  -9   7   0    4.83    1.84 
  -9   7   0    4.40    2.02 
  -9   7   0    2.63    1.40 
  10  -7   0    6.17    1.48 
 -10  -7   0    6.34    0.60 
  10  -7   0    6.59    1.75 
 -10   7   0    7.25    2.59 
 -10   7   0    5.66    1.52 
  10   7   0    6.35    1.30 
 -10   7   0    7.36    1.86 
  11  -7   0   30.07    2.30 
 -11  -7   0   26.89    1.11 
  11  -7   0   26.87    1.91 
  11   7   0   25.64    1.64 
 -11   7   0   27.35    2.25 
  12  -7   0    4.49    1.56 
  12  -7   0    4.89    1.92 
 -12  -7   0    3.27    0.75 
  12   7   0    2.64    1.23 
 -12   7   0    4.22    1.88 
 -13  -7   0    0.55    0.78 
  13  -7   0    0.13    1.48 
  13  -7   0    1.77    1.90 
  13   7   0    1.06    1.27 
 -13   7   0    1.35    1.75 
 -14  -7   0    4.85    0.94 
  14  -7   0    5.01    1.55 
  14  -7   0    6.73    1.75 
  14   7   0    4.31    1.32 
 -14   7   0    6.40    1.87 
  15  -7   0   44.20    2.51 
  15  -7   0   44.06    2.50 
 -15  -7   0   41.81    1.77 
 -15   7   0   41.72    2.52 
  15   7   0   40.13    2.00 
  16  -7   0    2.67    2.20 
  16  -7   0    2.25    1.88 
 -16  -7   0    0.61    1.04 
 -16   7   0    1.19    1.79 
  16   7   0    0.71    1.54 
  17  -7   0    3.14    2.29 
 -17  -7   0   -0.32    1.28 
  17  -7   0    2.74    1.97 
 -17   7   0    0.31    2.04 
  17   7   0    0.74    1.34 
 -18  -7   0    1.71    1.26 
  18  -7   0    2.57    2.05 
  18  -7   0    1.25    1.72 
 -18   7   0    2.32    1.88 
  18   7   0   -0.02    1.62 
 -19  -7   0    2.11    1.53 
  19  -7   0    2.88    1.84 
  19  -7   0    7.03    2.57 
 -19   7   0    3.61    1.86 
  19   7   0    1.74    1.48 
  20  -7   0    5.84    3.44 
 -20  -7   0    0.36    1.37 
  20  -7   0    4.63    2.27 
  20   7   0    0.86    1.47 
 -20   7   0    1.47    1.86 
  21  -7   0    6.23    2.41 
  21   7   0    1.70    1.76 
 -21   7   0    0.45    1.82 
   0  -8   0    0.98    0.90 
   0  -8   0    0.21    0.80 
   0  -8   0    0.29    0.82 
   0  -8   0    0.52    0.90 
   0   8   0    0.23    1.61 
   0   8   0    1.25    2.35 
  -1  -8   0   30.72    1.49 
   1  -8   0   30.86    1.56 
  -1  -8   0   30.86    1.46 
  -1  -8   0   31.17    1.44 
   1  -8   0   32.92    1.61 
   1  -8   0   32.40    1.62 
   1  -8   0   33.31    1.61 
  -1  -8   0   30.67    1.39 
  -1   8   0   29.33    2.20 
  -1   8   0   33.99    2.94 
   1   8   0   30.87    2.26 
   1   8   0   32.57    3.19 
   2  -8   0    1.05    1.04 
   2  -8   0   -0.02    0.89 
  -2  -8   0   -0.39    0.73 
   2  -8   0    0.96    1.01 
  -2  -8   0    0.12    0.72 
  -2  -8   0   -0.22    0.64 
  -2  -8   0    0.28    0.59 
   2  -8   0    1.30    0.98 
  -2   8   0    0.45    2.30 
  -2   8   0    0.48    1.23 
   2   8   0   -0.51    2.19 
   2   8   0    0.74    1.19 
   3  -8   0    2.56    0.99 
   3  -8   0    2.91    1.02 
  -3  -8   0    2.05    0.73 
  -3  -8   0    2.58    0.46 
   3  -8   0    3.14    0.99 
   3  -8   0    3.39    1.09 
  -3  -8   0    2.03    0.66 
  -3  -8   0    1.72    0.37 
   3   8   0    2.29    1.62 
  -3   8   0    2.05    1.25 
   3   8   0    2.95    2.31 
  -3   8   0    4.88    2.57 
  -4  -8   0   21.68    0.86 
   4  -8   0   21.83    1.34 
   4  -8   0   22.96    1.52 
   4  -8   0   24.27    1.56 
  -4  -8   0   21.00    0.86 
   4  -8   0   23.20    1.42 
  -4  -8   0   22.12    0.90 
  -4   8   0   25.66    2.66 
   4   8   0   22.25    1.96 
  -4   8   0   22.80    1.73 
   4   8   0   22.28    2.25 
   5  -8   0   27.90    1.50 
   5  -8   0   31.69    1.80 
  -5  -8   0   28.18    0.91 
   5  -8   0   28.16    1.54 
  -5  -8   0   27.22    0.85 
  -5   8   0   32.32    3.33 
  -5   8   0   27.52    0.93 
  -5   8   0   27.46    0.96 
   5   8   0   28.96    2.80 
  -5   8   0   31.61    2.01 
   6  -8   0    8.43    1.45 
   6  -8   0    9.75    1.38 
  -6  -8   0    9.47    0.50 
  -6  -8   0    8.57    0.47 
   6  -8   0    9.74    1.52 
  -6   8   0    7.64    1.11 
  -6   8   0    7.67    2.83 
  -6   8   0    8.39    1.62 
  -6   8   0    7.76    0.99 
   6   8   0   10.53    2.79 
   7  -8   0    6.42    1.29 
   7  -8   0    5.75    1.40 
  -7   8   0    4.07    2.66 
  -7   8   0    6.50    1.85 
   7   8   0    4.69    2.41 
  -7   8   0    5.33    1.07 
   8  -8   0   17.13    1.72 
   8  -8   0   19.55    2.02 
  -8   8   0   16.42    1.44 
  -8   8   0   18.54    2.29 
  -8   8   0   15.04    2.49 
   9  -8   0    2.39    1.30 
   9  -8   0    3.14    1.52 
  -9   8   0    4.26    2.84 
  -9   8   0    1.35    1.28 
  -9   8   0    4.90    1.99 
  10  -8   0   14.89    1.70 
  10  -8   0   15.92    1.96 
 -10   8   0   13.83    3.01 
 -10   8   0   14.50    1.64 
 -10   8   0   12.75    2.02 
  11  -8   0    6.15    1.78 
  11  -8   0    6.41    1.64 
 -11   8   0    3.25    2.71 
 -11   8   0    5.56    2.01 
  12  -8   0    5.16    1.68 
  12  -8   0    5.55    1.93 
 -12   8   0    4.96    2.95 
 -12   8   0    6.08    1.75 
  12   8   0    1.30    1.33 
  13  -8   0   34.88    2.52 
 -13  -8   0   31.91    1.24 
  13  -8   0   32.54    2.23 
  13   8   0   33.47    2.05 
 -13   8   0   33.57    2.60 
 -13   8   0   31.31    3.50 
 -14  -8   0    0.69    0.74 
  14  -8   0    1.75    1.51 
  14  -8   0    1.32    1.66 
  14   8   0    0.74    1.40 
 -14   8   0   -0.61    2.11 
 -14   8   0    2.23    2.07 
  15  -8   0    3.57    2.15 
  15  -8   0    1.96    1.79 
 -15  -8   0   -0.97    0.82 
  15   8   0    1.74    1.65 
 -15   8   0    0.38    1.96 
 -16  -8   0   -0.52    0.86 
  16  -8   0    2.42    2.18 
  16  -8   0    1.73    1.85 
 -16   8   0    1.16    2.04 
  16   8   0    0.85    1.47 
  17  -8   0   10.21    2.10 
  17  -8   0   12.99    2.46 
 -17  -8   0    8.43    1.35 
  17   8   0    8.03    1.54 
 -17   8   0   10.23    2.17 
  18  -8   0    3.05    1.77 
 -18  -8   0    2.00    1.16 
  18  -8   0    3.96    1.90 
 -18   8   0    0.61    1.90 
  18   8   0    1.85    1.51 
  19  -8   0    6.67    2.11 
  19  -8   0    8.75    2.62 
 -19  -8   0    2.01    1.15 
 -19   8   0    3.89    2.49 
  19   8   0    1.92    1.73 
   0  -9   0    0.52    0.93 
   0  -9   0   -0.13    0.99 
   0  -9   0   -0.08    0.91 
   0   9   0   -0.48    1.70 
   0   9   0    1.11    1.99 
   1  -9   0   17.72    1.40 
  -1  -9   0   17.35    1.14 
   1  -9   0   17.74    1.37 
   1  -9   0   18.46    1.47 
  -1  -9   0   17.70    1.30 
  -1  -9   0   18.94    1.35 
  -1   9   0   17.99    3.09 
   1   9   0   18.13    3.09 
  -1   9   0   15.90    2.03 
   1   9   0   16.49    2.07 
  -2  -9   0    6.93    0.73 
  -2  -9   0    6.40    0.91 
   2  -9   0    7.84    1.23 
  -2  -9   0    6.39    0.96 
   2  -9   0    6.67    1.14 
   2  -9   0    6.54    1.15 
   2   9   0    6.04    1.73 
  -2   9   0    6.70    1.77 
  -2   9   0    6.80    2.76 
   2   9   0    7.67    2.57 
   3  -9   0    2.77    1.20 
   3  -9   0    5.43    1.33 
  -3  -9   0    2.71    0.85 
   3  -9   0    4.31    1.26 
  -3  -9   0    3.09    0.82 
  -3   9   0    1.09    1.72 
  -3   9   0    3.39    2.73 
   3   9   0    3.58    1.78 
   3   9   0    3.93    2.56 
   4  -9   0    6.47    1.42 
   4  -9   0    5.96    1.34 
  -4  -9   0    5.16    0.74 
   4  -9   0    7.79    1.54 
  -4  -9   0    4.31    0.78 
  -4   9   0    4.88    1.89 
   4   9   0    6.11    1.57 
   4   9   0    7.46    2.73 
  -4   9   0    6.05    2.92 
   5  -9   0    1.98    1.36 
   5  -9   0    2.49    1.22 
  -5  -9   0    2.53    0.50 
  -5  -9   0    2.16    0.52 
   5   9   0    1.80    1.71 
  -5   9   0    2.52    1.87 
  -5   9   0    2.57    2.80 
   6  -9   0    0.55    1.27 
   6  -9   0   -0.23    1.27 
  -6   9   0    1.13    2.12 
   6   9   0    0.66    2.51 
  -6   9   0   -0.77    1.77 
   7  -9   0    2.24    1.40 
   7  -9   0    1.57    1.51 
   7   9   0    1.23    1.96 
  -7   9   0   -0.03    1.40 
  -7   9   0    1.95    2.89 
   8  -9   0    2.92    1.48 
   8  -9   0    3.13    1.46 
  -8   9   0    0.47    1.92 
  -8   9   0    1.02    2.76 
  -8   9   0    1.54    0.96 
   9  -9   0   15.31    1.57 
   9  -9   0   15.54    1.77 
  -9   9   0   13.86    2.15 
  -9   9   0   16.03    3.24 
  -9   9   0   14.04    1.38 
  10  -9   0    7.03    1.84 
  10  -9   0    6.04    1.50 
 -10   9   0    6.55    2.25 
 -10   9   0    5.34    2.99 
 -10   9   0    4.55    1.40 
  11  -9   0   17.46    1.95 
  11  -9   0   13.17    1.63 
 -11   9   0   15.22    2.24 
 -11   9   0   13.94    1.62 
 -11   9   0   13.85    3.22 
  12  -9   0    0.82    1.51 
  12  -9   0    3.07    1.83 
 -12   9   0    1.94    3.15 
 -12   9   0    1.91    2.09 
 -12   9   0    1.12    1.48 
  13  -9   0    4.81    1.64 
  13  -9   0    5.25    1.92 
 -13   9   0    1.72    1.53 
 -13   9   0    4.98    2.21 
 -13   9   0    1.29    2.87 
  14  -9   0   17.83    2.16 
  14  -9   0   17.04    1.84 
 -14   9   0   16.89    2.34 
 -14   9   0   13.69    3.20 
  15  -9   0   19.33    2.36 
  15  -9   0   18.66    2.01 
 -15   9   0   20.40    2.50 
 -15   9   0   14.55    2.64 
  16  -9   0    3.33    2.23 
  16  -9   0    3.26    1.77 
 -16   9   0   -2.01    3.15 
 -16   9   0    3.32    2.21 
  16   9   0    0.23    1.49 
  17  -9   0    3.92    1.96 
  17  -9   0    5.66    2.35 
 -17   9   0    1.42    2.15 
  17   9   0   -0.22    1.72 
 -17   9   0   -4.50    2.90 
   0 -10   0    7.33    1.14 
   0 -10   0    8.09    1.31 
   0 -10   0    8.39    1.37 
   0  10   0    6.51    2.31 
   0  10   0    6.29    1.96 
  -1 -10   0   36.67    1.93 
   1 -10   0   34.79    1.90 
  -1 -10   0   34.71    1.63 
   1 -10   0   35.96    2.06 
   1 -10   0   34.12    2.01 
  -1 -10   0   34.79    1.89 
  -1  10   0   36.32    2.75 
  -1  10   0   39.62    4.03 
   1  10   0   32.94    3.52 
   1  10   0   37.54    2.78 
  -2 -10   0    0.67    0.98 
   2 -10   0    1.13    1.20 
  -2 -10   0    1.15    1.11 
   2 -10   0    0.98    1.32 
  -2  10   0   -0.08    1.84 
  -2  10   0    3.86    2.91 
   2  10   0    2.97    1.99 
   2  10   0    0.83    1.93 
  -3 -10   0    1.82    1.06 
   3 -10   0    1.98    1.32 
   3 -10   0    2.83    1.34 
  -3 -10   0    1.05    0.90 
   3  10   0    2.50    1.88 
  -3  10   0    1.73    2.75 
   3  10   0    2.77    2.60 
  -3  10   0    1.59    1.88 
   4 -10   0    4.91    1.38 
   4 -10   0    4.29    1.35 
  -4 -10   0    3.76    0.81 
  -4 -10   0    4.32    0.79 
   4  10   0    4.99    2.05 
  -4  10   0    6.15    3.04 
  -4  10   0    4.26    1.47 
   5 -10   0    5.23    1.48 
  -5 -10   0    4.93    0.54 
   5 -10   0    5.32    1.42 
  -5 -10   0    4.33    0.45 
  -5  10   0    5.40    2.02 
  -5  10   0    4.20    2.96 
   5  10   0    4.86    2.65 
   6 -10   0    2.89    1.38 
   6 -10   0    2.73    1.45 
  -6  10   0    2.34    1.93 
   6  10   0    3.26    2.78 
  -6  10   0    1.26    2.20 
   7 -10   0    5.08    1.69 
   7 -10   0    4.32    1.52 
   7  10   0    5.24    2.79 
  -7  10   0    5.87    3.19 
  -7  10   0    5.09    2.16 
   8 -10   0    6.30    1.64 
   8 -10   0    5.29    1.61 
  -8  10   0    4.32    3.07 
  -8  10   0    5.80    1.79 
   9 -10   0    0.68    1.47 
   9 -10   0    1.55    1.55 
  -9  10   0    1.59    2.05 
  -9  10   0   -0.03    3.02 
  10 -10   0    2.94    1.73 
  10 -10   0    6.44    1.96 
 -10  10   0    5.25    2.27 
 -10  10   0    2.53    3.06 
  11 -10   0    3.25    1.68 
  11 -10   0    3.16    1.66 
 -11  10   0    1.27    3.14 
 -11  10   0    3.17    2.14 
  12 -10   0   15.06    2.01 
  12 -10   0   13.13    1.78 
 -12  10   0   10.23    3.34 
 -12  10   0   12.53    2.24 
  13 -10   0    9.46    2.06 
  13 -10   0    8.90    1.74 
 -13  10   0    5.23    2.58 
 -13  10   0    8.00    2.31 
  14 -10   0    9.38    2.20 
  14 -10   0   10.76    2.18 
 -14  10   0    4.40    3.09 
 -14  10   0    8.12    2.32 
  15 -10   0    3.60    2.03 
 -15  10   0    2.09    2.20 
 -15  10   0   -2.93    3.12 
   0 -11   0    1.89    1.49 
   0  11   0    3.34    3.06 
   0  11   0    1.51    1.95 
   1 -11   0    1.09    1.15 
  -1 -11   0    1.03    1.24 
   1 -11   0    0.25    1.34 
  -1  11   0    2.00    1.93 
   1  11   0    2.35    2.99 
  -1  11   0    0.45    2.07 
   1  11   0    2.81    2.00 
  -2 -11   0    2.29    1.15 
   2 -11   0    3.67    1.37 
   2 -11   0    3.52    1.33 
  -2 -11   0    2.70    1.07 
  -2  11   0    6.58    3.26 
  -2  11   0    3.74    1.89 
   2  11   0    6.16    2.17 
   2  11   0    6.24    3.01 
   3 -11   0    8.26    1.63 
   3 -11   0    7.08    1.45 
  -3 -11   0    6.85    1.23 
  -3 -11   0    6.78    1.34 
  -3  11   0   10.81    3.42 
   3  11   0    8.30    2.85 
  -3  11   0    6.78    1.69 
   4 -11   0    1.74    1.40 
   4 -11   0    0.89    1.44 
  -4 -11   0    0.19    0.62 
  -4 -11   0    1.14    0.78 
  -4  11   0    3.57    3.06 
  -4  11   0    3.32    2.10 
   4  11   0    4.95    3.05 
   5 -11   0   15.69    1.63 
   5 -11   0   16.73    1.77 
   5  11   0   19.19    3.42 
  -5  11   0   15.41    2.73 
  -5  11   0   17.39    2.36 
   6 -11   0   15.62    1.95 
   6 -11   0   15.82    1.78 
   6  11   0   18.38    3.38 
  -6  11   0   16.05    2.02 
  -6  11   0   16.81    3.53 
   7 -11   0    4.53    1.66 
   7 -11   0    3.97    1.74 
   7  11   0    5.04    3.10 
  -7  11   0    4.40    3.22 
  -7  11   0    3.11    2.09 
   8 -11   0    8.71    1.62 
   8 -11   0   10.00    1.77 
  -8  11   0   10.86    3.59 
  -8  11   0    9.77    2.24 
   9 -11   0   10.61    2.08 
   9 -11   0    8.08    1.79 
  -9  11   0    6.77    3.29 
  -9  11   0    8.82    2.29 
  10 -11   0    7.86    1.88 
  10 -11   0    8.91    1.77 
 -10  11   0    6.89    3.22 
 -10  11   0   10.30    2.45 
  11 -11   0    5.78    1.83 
  11 -11   0    6.43    1.91 
 -11  11   0    4.68    2.26 
 -11  11   0    4.91    3.12 
  12 -11   0    6.06    1.97 
  12 -11   0    5.58    1.80 
 -12  11   0    3.34    3.29 
 -12  11   0    5.37    2.38 
   0 -12   0    0.17    1.48 
   0  12   0    3.96    3.20 
   0  12   0    2.11    2.13 
  -1 -12   0    0.63    1.28 
   1 -12   0    1.26    1.53 
   1  12   0    1.36    2.18 
  -1  12   0    1.94    2.15 
  -1  12   0    4.32    3.18 
   1  12   0    2.82    3.01 
  -2 -12   0    2.15    1.42 
   2 -12   0    2.93    1.64 
  -2  12   0    6.50    3.14 
  -2  12   0    1.78    1.61 
   2  12   0    5.19    3.05 
  -3 -12   0    4.25    0.89 
   3 -12   0    7.71    1.67 
  -3 -12   0    5.24    1.07 
   3  12   0   11.67    3.21 
  -3  12   0    7.66    2.26 
  -3  12   0    7.73    2.57 
   4 -12   0    1.98    1.60 
   4 -12   0    0.75    1.79 
  -4 -12   0   -0.21    0.62 
  -4  12   0    4.34    3.21 
  -4  12   0    3.03    2.24 
   4  12   0    5.15    3.00 
   5 -12   0    0.61    1.69 
   5  12   0    4.57    3.12 
  -5  12   0   -0.28    1.63 
  -5  12   0    2.25    3.12 
   6 -12   0    2.37    1.98 
  -6  12   0    1.26    3.26 
   6  12   0    5.53    3.34 
  26   0  -1    0.55    1.77 
 -26   0   1   -0.75    2.35 
 -25   0   1    8.47    2.38 
  25   0  -1    7.82    1.83 
 -24   0   1   -1.06    2.16 
  24   0  -1   -0.80    1.48 
  24   0  -1    4.25    2.61 
  23   0  -1    7.12    2.11 
 -23   0   1    2.33    2.12 
  22   0  -1    2.62    1.93 
 -22   0   1    0.04    1.54 
 -21   0   1    2.67    2.20 
  21   0  -1    3.50    1.96 
  20   0  -1    2.23    1.93 
 -20   0   1    1.52    2.09 
 -19   0   1    2.31    1.99 
 -18   0   1   -0.31    1.61 
 -18   0   1   -1.18    1.80 
  18   0  -1   -1.18    1.56 
 -17   0   1    2.79    1.56 
  17   0  -1    5.00    1.78 
 -17   0   1    3.60    1.40 
 -16   0   1    0.73    1.64 
  16   0  -1    0.70    1.48 
 -16   0   1    0.67    1.52 
 -15   0   1   65.52    3.07 
 -15   0   1   61.99    2.81 
  15   0  -1   63.81    2.95 
 -14   0   1   -0.12    1.06 
 -14   0   1    0.03    1.27 
  14   0  -1    1.11    1.38 
 -13   0   1   47.04    2.39 
  13   0  -1   46.58    2.43 
 -13   0   1   52.28    2.65 
 -12   0   1   -0.66    1.19 
  12   0  -1   -0.84    0.89 
 -12   0   1    1.27    1.46 
  12   0  -1   -0.42    1.14 
 -11   0   1   70.44    2.87 
 -11   0   1   71.45    3.04 
  11   0  -1   68.88    2.91 
  11   0  -1   65.00    2.86 
 -10   0   1    8.71    1.54 
  10   0  -1    6.88    1.59 
 -10   0   1    6.64    1.57 
  10   0  -1    3.93    1.48 
  10   0  -1    8.13    1.44 
  -9   0   1  237.40    8.76 
   9   0  -1  239.90    8.79 
   9   0  -1  237.07    8.77 
  -9   0   1  235.43    8.76 
  -8   0   1    6.88    1.50 
  -8   0   1    6.76    1.38 
   8   0  -1    5.37    1.35 
   8   0  -1    4.49    1.15 
  -7   0   1   67.43    2.96 
  -7   0   1   64.52    2.85 
   7   0  -1   64.80    2.75 
   7   0  -1   65.61    2.87 
  -6   0   1   -0.18    0.80 
   6   0  -1   -0.89    1.00 
  -6   0   1   -0.60    0.96 
   6   0  -1   -0.35    0.97 
   5   0  -1  647.65   23.82 
   5   0  -1  657.12   23.82 
  -5   0   1  637.83   23.82 
  -5   0   1  631.19   23.78 
  -4   0   1   -0.56    0.70 
   4   0  -1   -0.28    0.84 
   4   0  -1    0.08    0.63 
  -4   0   1   -0.68    0.59 
   3   0  -1    8.32    0.64 
   3   0  -1    8.27    0.54 
  -3   0   1    5.49    0.48 
  -2   0   1   -0.20    0.15 
  -2   0   1    0.25    0.25 
   2   0  -1   -0.33    0.27 
  -2   0   1   -0.19    0.17 
   2   0  -1   -0.32    0.28 
   1   0  -1    4.16    0.03 
   1   0  -1    4.12    0.05 
   1   0  -1    4.20    0.08 
  -1   0   1    4.08    0.10 
  -1   0   1    4.12    0.03 
  -1   0   1    4.11    0.03 
   0   0  -1    0.00    0.02 
   0   0  -1   -0.01    0.02 
   0   0   1   -0.03    0.02 
   0   0   1   -0.01    0.01 
   0   0  -1   -0.01    0.02 
   0   0   1   -0.02    0.03 
  -1   0  -1    0.12    0.03 
  -1   0  -1   -0.08    0.06 
   1   0   1    0.04    0.02 
   1   0   1    0.21    0.03 
   2   0   1    0.11    0.27 
  -2   0  -1    0.12    0.21 
   2   0   1   -0.04    0.16 
  -2   0  -1   -0.28    0.19 
  -2   0  -1    0.12    0.24 
   2   0   1   -0.01    0.06 
  -4   0  -1   -0.76    0.77 
  -4   0  -1   -0.25    0.57 
   4   0   1   -0.77    0.73 
   4   0   1   -0.67    0.54 
   4   0   1    0.28    0.14 
   5   0   1   89.72    3.40 
  -5   0  -1   90.88    3.44 
  -5   0  -1   87.94    3.32 
   5   0   1   90.23    3.38 
   6   0   1   -0.77    0.93 
   6   0   1    0.38    0.23 
  -6   0  -1   -0.42    0.67 
  -6   0  -1   -1.83    0.97 
  -6   0  -1    0.67    1.06 
   6   0   1   -0.10    0.93 
  -7   0  -1   65.29    2.35 
  -7   0  -1   67.18    2.25 
   7   0   1   65.93    2.29 
   7   0   1   65.60    2.25 
  -8   0  -1    0.32    0.97 
   8   0   1    0.14    1.05 
   8   0   1    0.51    1.00 
  -8   0  -1    0.90    1.15 
   8   0   1    0.33    0.40 
  -9   0  -1    1.77    0.83 
  -9   0  -1    1.28    1.22 
   9   0   1    0.08    1.07 
   9   0   1    1.11    0.70 
   9   0   1    0.68    1.09 
  10   0   1    0.97    1.16 
 -10   0  -1    0.78    1.34 
  10   0   1    1.23    1.17 
  10   0   1   -0.04    0.91 
  11   0   1   36.96    1.82 
 -11   0  -1   39.66    2.05 
  12   0   1   -0.51    0.76 
 -12   0  -1   -0.05    1.39 
  12   0   1   -0.86    1.25 
  12   0   1   -0.10    1.29 
  13   0   1    9.99    1.36 
  13   0   1   10.05    1.57 
 -13   0  -1   12.16    1.69 
  14   0   1    1.22    1.27 
  14   0   1    0.20    1.36 
 -14   0  -1   -0.04    1.11 
  15   0   1    0.86    1.28 
 -15   0  -1    2.62    1.64 
  15   0   1    0.40    1.39 
  16   0   1    0.97    1.41 
  16   0   1    1.67    1.58 
 -16   0  -1   -1.17    1.49 
 -17   0  -1    0.21    1.74 
  17   0   1    1.02    1.62 
  17   0   1    0.50    1.43 
  18   0   1    0.70    1.76 
  18   0   1   -0.02    1.60 
 -18   0  -1    0.16    1.93 
  19   0   1    8.18    1.84 
 -19   0  -1    5.81    1.96 
 -20   0  -1   -0.58    1.98 
  20   0   1    2.02    1.87 
 -21   0  -1   42.02    2.77 
  21   0   1   44.04    2.70 
 -22   0  -1   -0.38    2.10 
  22   0   1    2.51    2.02 
  23   0   1   -1.20    1.50 
 -23   0  -1   -0.33    2.04 
  23   0   1   -0.04    1.81 
  24   0   1    0.92    1.74 
 -24   0  -1   -1.31    2.13 
 -25   0  -1   13.32    2.47 
  25   0   1   13.46    1.96 
 -26  -1   1    3.12    2.30 
 -26   1   1    0.44    2.41 
  25  -1  -1   14.37    2.39 
 -25  -1   1   10.93    2.33 
  25   1  -1   13.11    2.01 
 -25   1   1    8.21    2.46 
 -24  -1   1   -1.80    1.90 
  24  -1  -1    2.80    2.09 
  24   1  -1    1.34    1.56 
 -24   1   1   -2.54    2.30 
 -23  -1   1    2.15    2.07 
  23  -1  -1    1.71    2.00 
  23   1  -1   -0.12    1.59 
 -23   1   1   -0.86    2.16 
  22  -1  -1    6.76    1.97 
 -22  -1   1    4.68    2.02 
  22   1  -1    6.16    2.02 
  22   1  -1    3.47    1.44 
 -22   1   1    5.09    2.32 
  21  -1  -1    5.84    2.07 
 -21  -1   1    2.83    1.49 
  21   1  -1    2.66    1.47 
  21   1  -1    4.93    1.88 
 -21   1   1    3.77    1.74 
  20  -1  -1    1.89    1.93 
 -20  -1   1    2.57    1.93 
  20   1  -1    2.33    1.85 
 -20   1   1    3.40    2.31 
  20   1  -1    1.08    1.43 
  19  -1  -1    0.87    1.72 
 -19  -1   1    1.81    1.83 
  19   1  -1    0.89    1.40 
 -19   1   1    1.07    1.59 
  18  -1  -1    3.14    1.55 
 -18  -1   1    4.80    1.71 
 -18  -1   1    4.14    1.85 
 -18   1   1    3.27    2.15 
  18   1  -1    3.32    1.47 
  17  -1  -1    4.96    1.93 
 -17  -1   1    3.09    1.67 
 -17  -1   1    3.87    1.47 
 -17   1   1    5.12    2.04 
 -17   1   1    1.51    1.68 
  17   1  -1    5.73    1.71 
 -16  -1   1   15.93    1.95 
  16  -1  -1   14.03    2.02 
 -16  -1   1   14.67    1.68 
  16   1  -1   14.00    1.77 
 -16   1   1   18.30    2.29 
 -16   1   1   15.25    1.88 
 -15  -1   1    2.23    1.29 
  15  -1  -1    2.03    1.26 
 -15  -1   1    3.35    1.55 
  15   1  -1    1.57    1.35 
 -15   1   1    1.91    1.56 
 -15   1   1    2.72    1.78 
 -14  -1   1    1.35    1.12 
 -14  -1   1    4.21    1.38 
  14  -1  -1    4.75    1.65 
  14   1  -1    3.53    1.26 
 -14   1   1    1.29    1.12 
 -14   1   1    2.41    1.11 
  13  -1  -1   10.41    1.88 
 -13  -1   1   14.22    1.59 
 -13  -1   1    9.02    1.32 
  13  -1  -1   11.69    1.77 
 -13   1   1   11.72    1.77 
 -13   1   1   13.81    2.00 
  13   1  -1   12.32    1.66 
  12  -1  -1    6.87    1.26 
 -12  -1   1    7.92    1.26 
 -12  -1   1    8.02    1.43 
  12  -1  -1    7.77    1.18 
 -12   1   1    7.60    1.33 
  12   1  -1    8.22    1.40 
 -12   1   1   13.10    1.71 
 -11  -1   1   63.93    2.80 
  11  -1  -1   62.45    3.02 
  11  -1  -1   65.79    2.97 
 -11  -1   1   63.02    2.68 
 -11   1   1   60.76    2.83 
 -11   1   1   67.25    3.10 
  11   1  -1   62.30    2.76 
  11   1  -1   64.99    2.71 
  10  -1  -1   18.32    1.65 
 -10  -1   1   23.00    1.83 
 -10  -1   1   20.46    1.67 
  10  -1  -1   20.68    2.06 
  10  -1  -1   21.32    1.93 
 -10   1   1   21.39    1.94 
  10   1  -1   21.31    1.68 
 -10   1   1   23.37    1.87 
  10   1  -1   20.33    1.70 
  10   1  -1   22.12    1.82 
   9  -1  -1   45.25    3.34 
  -9  -1   1   44.88    3.11 
   9  -1  -1   44.36    3.41 
  -9  -1   1   46.68    3.19 
   9  -1  -1   43.17    3.12 
  -9   1   1   47.46    3.42 
   9   1  -1   43.31    3.12 
   9   1  -1   44.89    3.17 
  -9   1   1   45.94    3.28 
   9   1  -1   42.02    3.09 
  -8  -1   1  319.04   12.68 
   8  -1  -1  312.92   12.76 
   8  -1  -1  302.74   12.74 
   8  -1  -1  324.77   12.81 
  -8  -1   1  319.19   12.71 
   8   1  -1  323.57   12.70 
   8   1  -1  319.77   12.68 
  -8   1   1  313.10   12.76 
  -8   1   1  329.10   12.84 
  -7  -1   1   96.88    4.23 
   7  -1  -1   95.61    4.32 
  -7  -1   1   94.17    4.21 
   7   1  -1   98.69    4.24 
  -7   1   1   96.66    4.34 
   7   1  -1   95.58    4.18 
  -6  -1   1    0.06    0.80 
  -6  -1   1   -0.43    0.85 
   6  -1  -1   -0.63    1.13 
   6  -1  -1   -1.38    1.08 
   6   1  -1   -0.90    0.79 
   6   1  -1    0.04    0.79 
  -6   1   1    0.47    1.28 
  -6   1   1   -0.79    1.07 
  -5  -1   1  114.07    4.37 
   5  -1  -1  115.68    4.50 
  -5  -1   1  114.02    4.37 
   5  -1  -1  113.92    4.54 
  -5   1   1  106.47    4.42 
   5   1  -1  111.35    4.29 
  -5   1   1  111.60    4.49 
   5   1  -1  116.39    4.39 
   5   1  -1  110.36    4.34 
  -4  -1   1  285.43    9.78 
  -4  -1   1  286.32    9.78 
   4  -1  -1  272.44    9.83 
   4  -1  -1  278.70    9.85 
   4   1  -1  291.51    9.78 
   4   1  -1  282.68    9.76 
  -4   1   1  272.46    9.82 
   4   1  -1  286.74    9.74 
  -4   1   1  289.99    9.87 
   3  -1  -1  226.04    8.43 
  -3  -1   1  242.60    8.36 
   3  -1  -1  227.74    8.42 
   3   1  -1  238.24    8.38 
   3   1  -1  236.05    8.37 
  -1  -1   1   12.34    0.24 
   1  -1  -1   11.46    0.28 
   1   1  -1   12.23    0.23 
  -1   1   1   12.69    0.32 
   1   1  -1   12.82    0.25 
  -1   1   1   11.44    0.29 
   2  -1   1    2.10    0.40 
   2  -1   1    1.81    0.27 
   2  -1   1    2.31    0.49 
   2  -1   1    1.77    0.31 
  -2  -1  -1    2.53    0.44 
  -2  -1  -1    2.38    0.40 
  -2  -1  -1    1.74    0.17 
  -2  -1  -1    1.63    0.18 
  -2  -1  -1    1.68    0.16 
  -2   1  -1    2.72    0.44 
   2   1   1    2.64    0.29 
   2   1   1    1.34    0.31 
   2   1   1    1.82    0.28 
  -2   1  -1    1.97    0.38 
  -2   1  -1    1.71    0.29 
  -2   1  -1    1.67    0.08 
   2   1   1    1.83    0.13 
   2   1   1    2.51    0.24 
   3  -1   1   88.92    1.81 
  -3  -1  -1   86.83    1.67 
  -3  -1  -1   88.02    1.65 
   3   1   1   84.02    1.67 
  -4  -1  -1    3.20    0.63 
   4  -1   1    2.75    0.80 
  -4  -1  -1    2.54    0.58 
   4  -1   1    2.71    0.69 
  -4  -1  -1    3.25    0.50 
   4  -1   1    2.97    0.89 
   4  -1   1    2.86    0.77 
   4   1   1    3.03    0.69 
  -4   1  -1    2.33    0.96 
   4   1   1    3.94    0.67 
   4   1   1    2.95    0.30 
   4   1   1    2.77    0.70 
   4   1   1    2.96    0.65 
  -4   1  -1    2.22    1.00 
  -5  -1  -1   39.24    1.69 
   5  -1   1   37.17    1.63 
   5  -1   1   38.33    1.63 
   5  -1   1   38.86    1.91 
   5  -1   1   38.74    1.84 
  -5  -1  -1   39.85    1.63 
  -5   1  -1   38.36    1.86 
   5   1   1   39.90    1.67 
  -5   1  -1   39.02    1.71 
   5   1   1   38.58    1.70 
   5   1   1   41.41    1.64 
   5   1   1   39.69    1.62 
  -6  -1  -1   24.93    1.51 
   6  -1   1   25.02    1.76 
  -6  -1  -1   25.25    1.51 
  -6  -1  -1   24.94    1.40 
   6  -1   1   25.85    1.68 
   6  -1   1   25.18    1.58 
   6  -1   1   24.80    1.63 
  -6   1  -1   24.46    1.56 
  -6   1  -1   27.03    1.78 
   6   1   1   23.91    1.32 
   6   1   1   25.56    1.47 
   6   1   1   25.45    1.56 
   6   1   1   25.15    1.47 
  -7  -1  -1    7.48    0.94 
   7  -1   1    8.43    1.03 
   7  -1   1    8.62    1.41 
   7  -1   1    8.68    1.22 
  -7  -1  -1    7.97    1.05 
  -7   1  -1    8.43    1.12 
   7   1   1    8.17    1.06 
   7   1   1    7.25    0.96 
   7   1   1    9.62    1.08 
   7   1   1    7.65    0.92 
   8  -1   1    3.54    1.23 
  -8  -1  -1    3.40    1.07 
   8  -1   1    5.13    1.33 
   8  -1   1    5.62    1.44 
   8   1   1    4.40    0.98 
   8   1   1    4.96    1.11 
   8   1   1    4.31    1.00 
   9  -1   1   48.87    3.80 
   9  -1   1   48.32    3.91 
  10  -1   1    1.99    1.32 
  10  -1   1    1.39    1.12 
  10  -1   1    2.94    1.34 
 -10  -1  -1    2.98    1.23 
  10   1   1    0.86    0.98 
 -10   1  -1    3.38    1.18 
  10   1   1    2.45    1.19 
  10   1   1    0.86    1.04 
  11  -1   1    1.17    0.99 
  11  -1   1    2.11    1.51 
  11  -1   1    2.34    1.40 
 -11  -1  -1    2.44    0.96 
 -11   1  -1    4.30    1.23 
  11   1   1    2.85    1.26 
  12  -1   1   10.32    1.74 
  12  -1   1   10.96    1.28 
  12  -1   1    9.69    1.62 
 -12  -1  -1   10.21    1.48 
 -12   1  -1   11.18    1.78 
  12   1   1    9.67    1.35 
  12   1   1   10.88    1.37 
  13  -1   1   48.26    2.36 
  13  -1   1   48.98    2.74 
  13  -1   1   48.13    2.49 
 -13  -1  -1   49.67    2.32 
 -13   1  -1   49.71    2.60 
  13   1   1   50.52    2.37 
  13   1   1   50.57    2.36 
 -14  -1  -1    7.04    1.53 
  14  -1   1    4.80    1.25 
  14  -1   1    5.48    1.63 
  14   1   1    5.78    1.43 
 -14   1  -1    5.84    1.38 
  14   1   1    6.81    1.43 
  14   1   1    6.16    1.21 
  15  -1   1    7.33    1.73 
  15  -1   1    8.52    1.74 
 -15  -1  -1    7.99    1.55 
 -15   1  -1    4.97    1.75 
  15   1   1    7.90    1.47 
  15   1   1    7.83    1.32 
  15   1   1    7.38    1.48 
  16  -1   1    5.97    1.77 
  16  -1   1    8.45    1.99 
 -16  -1  -1    6.43    1.77 
  16   1   1    6.29    1.67 
 -16   1  -1    7.49    2.08 
  16   1   1    6.60    1.51 
  16   1   1    7.10    1.74 
  17  -1   1    4.46    1.85 
 -17  -1  -1    3.07    1.69 
  17  -1   1    2.88    1.93 
 -17   1  -1    2.37    1.49 
  17   1   1    3.87    1.61 
  17   1   1    2.16    1.42 
  17   1   1    3.30    1.54 
  18  -1   1   12.37    1.99 
  18  -1   1   14.81    2.16 
 -18  -1  -1   11.40    1.90 
 -18   1  -1   13.46    2.35 
  18   1   1   14.05    1.68 
  18   1   1   14.19    1.91 
 -19  -1  -1    3.26    1.74 
  19  -1   1    6.14    1.92 
  19   1   1    5.93    1.78 
  19   1   1    6.18    1.51 
 -19   1  -1    4.34    2.12 
  20  -1   1    4.12    1.98 
 -20  -1  -1    2.84    1.90 
 -20   1  -1    4.81    2.28 
  20   1   1    3.26    1.55 
  20   1   1    5.29    1.85 
  21  -1   1    2.97    1.95 
 -21  -1  -1    2.19    1.96 
 -21   1  -1   -0.54    2.18 
  21   1   1    1.80    1.84 
  21   1   1    0.51    1.51 
 -22  -1  -1    5.37    2.10 
  22  -1   1    8.24    2.22 
  22   1   1    5.40    2.29 
 -22   1  -1    4.31    1.77 
  22   1   1    4.55    1.63 
 -23  -1  -1    6.34    1.97 
  23  -1   1   10.96    2.18 
 -23   1  -1   10.39    2.57 
  23   1   1    8.80    1.77 
 -24  -1  -1    2.52    2.16 
  24  -1   1    4.38    2.25 
 -24   1  -1    0.67    1.71 
  24   1   1    1.51    1.74 
 -25  -1  -1    0.91    2.11 
  25  -1   1    1.58    2.64 
 -25   1  -1    2.19    2.58 
  25   1   1   -0.23    1.61 
 -25  -2   1    2.21    2.13 
  25  -2  -1    4.20    2.16 
 -25   2   1    2.17    2.05 
  25   2  -1    1.31    1.72 
  24  -2  -1    1.91    2.13 
 -24  -2   1   -0.38    1.93 
  24   2  -1   -0.19    1.52 
 -24   2   1   -1.02    2.47 
  23  -2  -1   16.16    2.32 
 -23  -2   1   14.64    2.12 
 -23   2   1   15.43    2.67 
  23   2  -1   16.25    1.92 
  22  -2  -1    3.25    1.95 
 -22  -2   1    2.08    1.91 
  22   2  -1    2.37    1.56 
 -22   2   1    3.81    2.47 
  21  -2  -1    4.76    2.05 
 -21  -2   1    3.83    1.86 
 -21   2   1    2.39    2.28 
  21   2  -1    4.66    1.52 
  20  -2  -1    4.27    1.88 
 -20  -2   1    2.89    1.69 
 -20   2   1    4.13    2.39 
  20   2  -1    4.32    1.82 
  20   2  -1   -0.55    1.30 
  19  -2  -1    6.26    2.07 
  19  -2  -1    6.19    2.30 
 -19  -2   1    3.32    1.66 
 -19   2   1    4.43    2.26 
  19   2  -1    4.18    1.56 
  19   2  -1    4.19    1.44 
 -18  -2   1    0.60    1.66 
  18  -2  -1    1.18    1.54 
  18  -2  -1   -0.35    1.40 
  18   2  -1    0.33    1.28 
 -18   2   1    0.21    2.17 
  17  -2  -1   74.82    3.52 
 -17  -2   1   72.78    3.08 
 -17  -2   1   71.79    2.95 
  17   2  -1   75.27    3.06 
 -17   2   1   72.18    3.36 
  17   2  -1   74.05    2.95 
  16  -2  -1    0.96    1.82 
 -16  -2   1    1.05    1.26 
 -16  -2   1   -0.19    1.36 
  16   2  -1   -0.23    1.08 
 -16   2   1   -0.38    1.63 
 -16   2   1   -0.43    1.83 
  16   2  -1   -0.21    1.31 
 -15  -2   1   11.23    1.31 
  15  -2  -1   10.89    1.44 
 -15  -2   1   10.98    1.36 
  15   2  -1   12.42    1.47 
  15   2  -1   10.88    1.18 
 -15   2   1   13.13    1.80 
 -15   2   1   10.57    1.47 
 -14  -2   1    7.46    1.32 
  14  -2  -1    9.54    1.84 
 -14  -2   1    7.97    1.28 
  14  -2  -1    7.44    1.28 
  14   2  -1   10.06    1.40 
 -14   2   1    8.12    1.70 
 -14   2   1   11.93    2.04 
  14   2  -1    7.61    1.13 
  13  -2  -1   11.63    1.66 
 -13  -2   1   13.95    1.41 
  13  -2  -1   14.09    1.58 
 -13  -2   1   14.67    1.46 
 -13   2   1   14.04    1.57 
 -13   2   1   12.30    1.67 
  13   2  -1   12.83    1.25 
  13   2  -1   12.58    1.34 
  12  -2  -1  121.93    4.97 
 -12  -2   1  130.74    4.89 
  12  -2  -1  135.54    5.18 
 -12  -2   1  129.40    4.91 
  12   2  -1  129.74    4.84 
 -12   2   1  138.31    5.19 
 -12   2   1  137.23    5.29 
  12   2  -1  132.96    4.90 
 -11  -2   1    7.71    1.16 
 -11  -2   1    8.41    1.32 
  11  -2  -1    7.73    1.20 
  11  -2  -1    7.78    1.70 
  11   2  -1    8.41    1.16 
 -11   2   1    7.44    1.54 
 -11   2   1    8.33    1.35 
  11   2  -1    7.96    1.31 
  10  -2  -1   50.14    2.68 
 -10  -2   1   44.85    2.31 
  10  -2  -1   42.30    2.44 
  10  -2  -1   44.52    2.68 
 -10  -2   1   45.88    2.33 
  10   2  -1   45.27    2.24 
 -10   2   1   47.14    2.69 
  10   2  -1   43.84    2.22 
  10   2  -1   45.07    2.42 
  10   2  -1   48.85    2.35 
 -10   2   1   44.05    2.46 
   9  -2  -1   76.81    3.38 
  -9  -2   1   78.09    3.30 
   9  -2  -1   73.93    3.40 
   9  -2  -1   74.06    3.66 
  -9  -2   1   76.37    3.29 
  -9   2   1   78.92    3.69 
   9   2  -1   76.26    3.25 
  -9   2   1   77.50    3.58 
   9   2  -1   77.56    3.36 
   9   2  -1   77.84    3.29 
   9   2  -1   74.82    3.23 
  -8  -2   1   18.35    1.19 
   8  -2  -1   18.03    1.61 
  -8  -2   1   19.32    1.15 
   8  -2  -1   16.35    1.66 
   8  -2  -1   19.37    1.56 
  -8   2   1   18.52    1.55 
  -8   2   1   17.99    1.40 
   8   2  -1   18.25    1.28 
   8   2  -1   19.12    1.20 
   8   2  -1   18.54    1.12 
   8   2  -1   18.84    1.12 
   7  -2  -1  114.68    3.93 
   7  -2  -1  110.56    3.84 
   7  -2  -1  108.64    3.85 
  -7  -2   1  113.99    3.69 
  -7  -2   1  114.84    3.70 
   7   2  -1  113.68    3.68 
   7   2  -1  113.76    3.69 
   7   2  -1  116.17    3.70 
  -7   2   1  109.99    3.94 
  -7   2   1  111.45    3.85 
  -6  -2   1    1.59    0.67 
  -6  -2   1    1.74    0.68 
   6  -2  -1    0.63    1.01 
   6  -2  -1    0.21    1.16 
  -6   2   1    1.27    0.87 
  -6   2   1    1.09    1.19 
   6   2  -1    0.88    0.58 
   5  -2  -1   76.27    3.12 
  -5  -2   1   78.40    3.50 
  -5  -2   1   78.52    2.95 
  -5  -2   1   77.09    2.97 
   5  -2  -1   74.35    3.16 
  -5  -2   1   84.13    2.98 
  -5   2   1   77.82    3.25 
   5   2  -1   81.70    2.99 
   5   2  -1   78.53    2.93 
   5   2  -1   81.18    2.96 
  -5   2   1   75.88    3.22 
  -4  -2   1   22.24    1.68 
  -4  -2   1   20.54    1.02 
  -4  -2   1   20.53    1.03 
   4  -2  -1   20.49    1.44 
   4  -2  -1   21.32    1.40 
  -4  -2   1   22.58    1.07 
   4   2  -1   20.45    1.01 
   4   2  -1   21.42    0.99 
  -4   2   1   21.22    1.41 
   4   2  -1   20.67    0.98 
  -4   2   1   19.87    1.20 
  -4   2   1   22.34    1.42 
   3  -2  -1   33.26    1.63 
   3  -2  -1   31.87    1.59 
  -3  -2   1   32.51    1.30 
  -3  -2   1   31.73    1.82 
  -3  -2   1   31.31    1.27 
  -3   2   1   37.26    1.77 
   3   2  -1   33.72    1.27 
   3   2  -1   30.99    1.77 
  -3   2   1   29.47    1.41 
   3   2  -1   32.57    1.37 
  -3   2   1   32.93    1.74 
  -3   2   1   31.04    1.55 
  -2  -2   1    4.30    0.44 
   2  -2  -1    4.75    0.81 
   2  -2  -1    5.17    0.97 
  -2  -2   1    4.12    0.74 
   2  -2  -1    4.12    0.76 
  -2  -2   1    4.08    0.63 
  -2  -2   1    3.73    1.53 
  -2  -2   1    4.34    0.46 
   2   2  -1    4.11    0.44 
  -2   2   1    4.09    0.82 
   2   2  -1    2.98    1.09 
  -2   2   1    4.50    0.79 
  -2   2   1    3.23    0.65 
   2   2  -1    3.86    0.42 
   2   2  -1    4.27    0.64 
  -2   2   1    5.60    1.00 
  -1  -2   1   42.37    1.30 
  -1  -2   1   40.37    1.33 
  -1  -2   1   38.82    1.34 
   1  -2  -1   37.18    1.40 
   1  -2  -1   38.59    1.57 
  -1  -2   1   40.88    1.53 
  -1  -2   1   41.97    2.09 
   1  -2  -1   43.58    1.49 
   1  -2  -1   41.82    1.45 
  -1   2   1   43.22    1.51 
   1   2  -1   37.25    1.46 
  -1   2   1   39.01    1.61 
   1   2  -1   38.25    1.34 
   1   2  -1   41.24    1.35 
   1   2  -1   38.30    1.98 
  -1   2   1   39.81    1.40 
  -1   2   1   37.28    1.60 
   0  -2   1   39.03    1.71 
   0  -2   1   33.68    1.27 
   0  -2  -1   34.21    1.41 
   0  -2   1   35.55    1.32 
   0  -2   1   38.06    1.62 
   0  -2  -1   36.24    1.28 
   0  -2  -1   37.26    1.20 
   0  -2  -1   35.08    1.52 
   0   2  -1   32.70    1.54 
   0   2   1   32.49    1.65 
   0   2   1   32.96    1.50 
   0   2   1   36.12    1.25 
   0   2  -1   38.08    1.33 
   0   2  -1   38.17    1.34 
   0   2  -1   33.49    1.49 
   1  -2   1   82.20    3.49 
   1  -2   1   93.02    3.67 
  -1  -2  -1   82.90    3.40 
   1  -2   1   91.03    3.55 
  -1  -2  -1   90.09    3.59 
  -1  -2  -1   88.95    3.82 
  -1  -2  -1   83.77    3.62 
   1  -2   1   92.25    3.53 
   1  -2   1   90.72    3.74 
   1   2   1   83.82    3.77 
  -1   2  -1   87.59    3.53 
  -1   2  -1   88.23    3.50 
  -1   2  -1   84.14    3.82 
  -1   2  -1   90.98    3.55 
   1   2   1   79.99    3.50 
   2  -2   1  330.54   10.22 
   2  -2   1  314.17   10.21 
  -2  -2  -1  340.01   10.22 
  -2  -2  -1  319.78   10.24 
  -2  -2  -1  330.95   10.42 
   2  -2   1  319.96   10.24 
   2   2   1  323.71   10.25 
  -2   2  -1  310.73   10.18 
   2   2   1  330.67   10.38 
   2   2   1  336.70   10.22 
  -2   2  -1  326.56   10.24 
  -2   2  -1  314.43   10.21 
  -2   2  -1  318.11   10.25 
  -3  -2  -1  611.40   18.89 
  -3  -2  -1  609.90   19.00 
  -3  -2  -1  607.56   19.18 
  -3  -2  -1  601.77   18.88 
   3  -2   1  588.24   19.00 
   3  -2   1  590.61   19.00 
   3  -2   1  598.29   19.02 
   3  -2   1  592.35   18.99 
  -3  -2  -1  585.04   18.95 
   3   2   1  620.56   18.99 
  -3   2  -1  615.69   19.02 
   3   2   1  613.21   19.02 
   3   2   1  612.49   18.88 
   3   2   1  603.80   18.87 
  -3   2  -1  600.91   19.03 
  -4  -2  -1    0.00    0.64 
   4  -2   1   -0.27    0.80 
  -4  -2  -1   -0.17    1.29 
   4  -2   1    0.55    0.85 
  -4  -2  -1   -0.04    0.49 
   4  -2   1    0.16    0.68 
  -4  -2  -1   -0.31    0.71 
   4  -2   1   -0.66    0.90 
  -4  -2  -1   -0.86    0.44 
   4  -2   1   -1.33    0.93 
  -4   2  -1    0.30    0.80 
  -4   2  -1   -0.45    0.80 
   4   2   1   -0.12    0.36 
   4   2   1   -0.17    0.44 
  -4   2  -1    0.15    0.48 
   4   2   1   -0.26    0.36 
   4   2   1   -0.46    0.45 
   4   2   1    0.10    0.70 
  -5  -2  -1    6.82    0.73 
   5  -2   1    5.80    0.80 
  -5  -2  -1    7.14    0.68 
   5  -2   1    5.67    1.12 
   5  -2   1    6.75    1.03 
   5  -2   1    5.07    1.20 
  -5  -2  -1    8.11    0.79 
   5   2   1    6.78    0.63 
  -5   2  -1    6.53    0.91 
   5   2   1    6.32    0.56 
  -5   2  -1    7.30    0.93 
   5   2   1    5.75    0.33 
  -5   2  -1    6.32    1.12 
   6  -2   1    0.95    1.22 
   6  -2   1    1.09    1.06 
   6  -2   1    0.46    0.80 
   6  -2   1    2.15    0.82 
  -6  -2  -1    1.30    0.48 
  -6  -2  -1    0.24    0.66 
   6   2   1    1.21    0.58 
   6   2   1    1.32    0.71 
  -6   2  -1    1.23    1.12 
   6   2   1    1.37    0.62 
   6   2   1    1.71    0.66 
  -6   2  -1    2.01    1.01 
   7  -2   1    3.35    0.96 
  -7  -2  -1    5.66    0.88 
  -7   2  -1    2.15    0.94 
   8  -2   1   54.26    2.54 
   8  -2   1   52.53    2.65 
   8  -2   1   52.88    2.28 
  -8  -2  -1   53.81    2.15 
   8  -2   1   53.10    2.24 
   8   2   1   55.74    2.16 
  -8   2  -1   54.29    2.34 
   8   2   1   55.34    2.14 
   8   2   1   52.14    2.16 
   8   2   1   51.42    2.08 
   9  -2   1   39.40    2.06 
   9  -2   1   38.64    1.99 
   9  -2   1   39.45    2.41 
   9  -2   1   35.04    2.23 
  -9  -2  -1   38.86    2.01 
  -9   2  -1   42.94    2.47 
   9   2   1   37.87    1.91 
   9   2   1   33.96    1.76 
   9   2   1   38.72    1.96 
   9   2   1   39.11    1.90 
  10  -2   1  119.88    4.42 
  10  -2   1  126.92    4.56 
  10  -2   1  119.67    4.49 
 -10  -2  -1  126.16    4.35 
  10  -2   1  126.63    4.65 
 -10   2  -1  131.68    4.75 
  10   2   1  121.79    4.35 
  10   2   1  126.87    4.35 
  10   2   1  122.75    4.30 
  11  -2   1   44.53    2.45 
  11  -2   1   45.29    2.25 
  11  -2   1   45.20    2.33 
 -11  -2  -1   43.40    2.02 
  11   2   1   42.71    1.96 
 -11   2  -1   46.76    2.58 
  11   2   1   44.19    2.05 
  11   2   1   42.93    2.01 
  12  -2   1    5.82    1.16 
  12  -2   1    7.66    1.76 
 -12  -2  -1    7.60    1.23 
  12  -2   1    7.03    1.29 
  12   2   1    8.21    1.27 
  12   2   1    7.63    1.22 
 -12   2  -1    6.35    1.71 
  12   2   1    6.19    1.10 
 -13  -2  -1    2.32    1.17 
  13  -2   1    2.77    1.50 
  13  -2   1    5.66    1.61 
  13  -2   1    2.94    1.31 
  13   2   1    3.34    1.27 
  13   2   1    2.50    0.86 
  13   2   1    4.35    1.25 
 -13   2  -1    0.88    1.21 
  14  -2   1   17.22    1.90 
 -14  -2  -1   18.46    1.66 
  14  -2   1   17.65    2.04 
  14   2   1   20.06    1.67 
 -14   2  -1   15.99    1.68 
  14   2   1   17.75    1.58 
  14   2   1   17.53    1.54 
  15  -2   1    1.50    1.82 
 -15  -2  -1    0.00    1.32 
  15  -2   1    1.91    1.55 
  15   2   1    0.91    1.24 
 -15   2  -1    0.15    1.82 
  15   2   1    0.52    1.29 
  15   2   1    0.53    1.17 
 -16  -2  -1    1.88    1.31 
  16  -2   1    3.38    1.44 
  16  -2   1    3.51    1.71 
  16   2   1    3.43    1.30 
 -16   2  -1    3.00    2.01 
  16   2   1    1.51    1.25 
  16   2   1    6.84    1.66 
  17  -2   1    6.98    1.93 
  17  -2   1    9.12    2.15 
 -17  -2  -1    6.61    1.60 
  17   2   1    8.39    1.62 
 -17   2  -1    6.98    1.70 
  17   2   1    7.36    1.46 
  17   2   1    9.22    1.71 
  18  -2   1    4.06    1.56 
  18  -2   1    4.13    1.64 
 -18  -2  -1    1.54    1.50 
 -18   2  -1    4.16    2.25 
  18   2   1    0.93    1.26 
  18   2   1    5.10    1.60 
 -19  -2  -1    7.98    1.83 
  19  -2   1    8.04    2.14 
 -19   2  -1    7.98    2.50 
  19   2   1    7.71    1.88 
  19   2   1    4.78    1.50 
 -20  -2  -1    0.75    1.67 
  20  -2   1    2.00    2.00 
 -20   2  -1   -1.71    1.60 
  20   2   1    0.43    1.43 
  20   2   1    0.71    1.65 
 -21  -2  -1    1.86    1.80 
  21  -2   1    5.12    2.09 
 -21   2  -1    2.55    2.42 
  21   2   1    1.95    1.58 
  22  -2   1    9.01    2.16 
 -22  -2  -1    7.20    1.94 
  22   2   1    7.15    1.65 
 -22   2  -1    8.05    2.50 
 -23  -2  -1   -0.55    1.83 
  23  -2   1    2.57    2.11 
 -23   2  -1   -2.05    2.35 
  23   2   1   -0.40    1.54 
  24  -2   1    1.97    2.14 
 -24  -2  -1    0.80    1.98 
 -24   2  -1    0.42    2.51 
  24   2   1    2.42    1.77 
 -25  -2  -1    7.62    2.01 
  25  -2   1   10.99    2.39 
  25   2   1    8.68    1.85 
 -25   2  -1    6.17    1.90 
  25  -3  -1    4.60    2.36 
 -25  -3   1    0.78    2.03 
  25   3  -1    0.66    1.65 
 -24  -3   1    4.38    1.90 
  24  -3  -1    8.00    2.32 
  24   3  -1    4.89    1.63 
  23  -3  -1    1.39    2.00 
 -23  -3   1    1.63    1.89 
 -23   3   1    2.72    3.57 
  23   3  -1    0.82    1.52 
  22  -3  -1    4.47    2.01 
 -22  -3   1    4.78    1.85 
 -22   3   1    4.84    2.55 
  22   3  -1    5.83    1.78 
  21  -3  -1    1.34    1.89 
 -21  -3   1    1.00    1.68 
  21   3  -1    0.62    1.42 
 -21   3   1    1.64    2.51 
 -20  -3   1    0.71    1.82 
  20  -3  -1    1.20    1.97 
 -20   3   1    1.23    2.43 
  20   3  -1    1.24    1.42 
 -19  -3   1    5.69    1.61 
  19  -3  -1    5.97    2.15 
  19  -3  -1    7.50    1.91 
 -19   3   1    7.49    1.87 
  19   3  -1    7.24    1.48 
  19   3  -1    7.87    1.91 
  18  -3  -1    9.69    2.02 
  18  -3  -1   10.02    1.78 
 -18  -3   1   10.01    1.68 
 -18   3   1   10.94    2.44 
  18   3  -1   10.42    1.49 
  17  -3  -1   21.28    2.42 
  17  -3  -1   20.61    2.65 
 -17  -3   1   20.09    2.04 
 -17   3   1   24.02    2.50 
  17   3  -1   21.19    1.94 
  16  -3  -1    2.31    1.45 
 -16  -3   1    3.28    1.38 
 -16  -3   1    2.70    1.35 
  16   3  -1    2.04    1.16 
 -16   3   1    2.86    2.04 
  16   3  -1    3.00    1.33 
 -15  -3   1   11.75    1.41 
  15  -3  -1   12.06    2.05 
  15  -3  -1   13.08    1.97 
 -15  -3   1   11.99    1.44 
  15   3  -1   10.97    1.28 
 -15   3   1   12.08    2.06 
  15   3  -1   13.75    1.39 
 -14  -3   1   63.85    2.72 
  14  -3  -1   62.17    3.07 
  14  -3  -1   60.18    2.88 
 -14  -3   1   63.34    2.68 
 -14   3   1   61.01    2.93 
  14   3  -1   64.24    2.72 
  14   3  -1   63.06    2.67 
 -14   3   1   64.77    3.19 
 -13  -3   1   12.57    1.35 
  13  -3  -1   15.57    2.01 
  13  -3  -1   13.20    1.84 
 -13  -3   1   12.54    1.25 
  13   3  -1   13.18    1.38 
 -13   3   1   15.25    1.94 
 -13   3   1   14.60    2.04 
  13   3  -1   14.29    1.39 
  12  -3  -1    7.72    1.30 
 -12  -3   1    9.05    1.11 
  12  -3  -1    9.11    1.79 
 -12  -3   1    8.94    1.17 
 -12   3   1    8.07    1.37 
 -12   3   1   10.32    1.86 
 -11  -3   1  134.78    4.50 
 -11  -3   1  130.36    4.40 
  11  -3  -1  137.43    4.84 
  11  -3  -1  130.03    4.66 
  11   3  -1  134.36    4.43 
  11   3  -1  135.49    4.48 
 -11   3   1  128.68    4.65 
 -11   3   1  136.18    4.83 
  10  -3  -1    2.21    1.50 
  10  -3  -1   -0.01    1.54 
 -10  -3   1    0.02    0.83 
  10  -3  -1    1.05    1.08 
 -10  -3   1    0.65    0.84 
  10   3  -1    0.32    0.76 
 -10   3   1    2.40    1.49 
  10   3  -1    1.04    0.85 
 -10   3   1    2.02    1.20 
 -10   3   1    2.30    1.26 
  10   3  -1    2.19    0.91 
   9  -3  -1   29.50    2.02 
   9  -3  -1   31.16    2.09 
   9  -3  -1   29.08    1.94 
  -9  -3   1   30.48    1.70 
  -9  -3   1   29.79    1.61 
   9   3  -1   27.97    1.57 
   9   3  -1   28.03    1.60 
   9   3  -1   30.14    1.67 
  -9   3   1   34.39    2.35 
  -9   3   1   31.88    2.03 
  -9   3   1   32.42    2.08 
  -8  -3   1   15.77    2.62 
   8  -3  -1   14.10    2.15 
  -8  -3   1   16.21    1.65 
   8  -3  -1   17.05    2.06 
   8  -3  -1   14.01    2.12 
  -8  -3   1   14.93    1.58 
  -8  -3   1   14.15    1.61 
   8   3  -1   14.79    1.56 
   8   3  -1   14.57    1.67 
  -8   3   1   17.97    2.24 
   8   3  -1   12.96    1.53 
  -8   3   1   16.15    2.06 
  -8   3   1   18.39    2.17 
   8   3  -1   16.73    1.59 
   7  -3  -1  263.80    9.48 
   7  -3  -1  262.19    9.41 
  -7  -3   1  284.40    9.32 
  -7  -3   1  272.69    9.28 
   7  -3  -1  263.95    9.46 
  -7  -3   1  272.88    9.73 
  -7  -3   1  279.54    9.34 
   7   3  -1  274.26    9.27 
   7   3  -1  283.59    9.37 
  -7   3   1  266.87    9.49 
   7   3  -1  282.80    9.29 
   7   3  -1  267.97    9.24 
  -7   3   1  271.24    9.53 
  -7   3   1  275.32    9.54 
   6  -3  -1    0.04    1.12 
  -6  -3   1    0.00    0.54 
   6  -3  -1    0.35    1.05 
  -6  -3   1    0.98    0.62 
  -6  -3   1    0.91    0.64 
   6  -3  -1   -1.04    1.19 
  -6  -3   1    1.00    1.21 
   6   3  -1    0.45    0.47 
  -6   3   1    1.34    1.13 
  -6   3   1    1.04    1.10 
   6   3  -1    0.90    0.44 
  -6   3   1    0.13    0.67 
   6   3  -1    0.55    0.66 
   6   3  -1    0.21    0.53 
  -5  -3   1   31.82    1.29 
  -5  -3   1   33.90    2.25 
  -5  -3   1   34.84    1.45 
  -5  -3   1   32.93    1.35 
   5  -3  -1   35.19    1.78 
   5  -3  -1   31.70    1.60 
   5  -3  -1   32.07    1.79 
  -5  -3   1   31.14    1.45 
  -5   3   1   33.02    1.76 
  -5   3   1   32.22    1.64 
   5   3  -1   32.94    1.26 
   5   3  -1   33.76    1.22 
   5   3  -1   32.24    1.44 
  -5   3   1   34.77    1.86 
  -4  -3   1   19.88    1.64 
  -4  -3   1   18.90    1.09 
  -4  -3   1   19.26    0.86 
  -4  -3   1   19.01    0.78 
   4  -3  -1   19.19    1.11 
   4  -3  -1   20.69    1.36 
  -4  -3   1   20.18    1.00 
   4  -3  -1   19.33    1.22 
  -4   3   1   19.34    1.25 
   4   3  -1   20.71    1.10 
  -4   3   1   18.73    1.12 
  -4   3   1   19.49    1.38 
  -4   3   1   19.84    1.21 
   4   3  -1   21.02    0.80 
   4   3  -1   20.52    1.91 
   4   3  -1   19.03    0.67 
  -3  -3   1  148.81    5.26 
  -3  -3   1  154.44    4.80 
  -3  -3   1  149.89    4.92 
  -3  -3   1  146.48    4.66 
   3  -3  -1  153.79    4.96 
   3  -3  -1  158.33    4.91 
  -3  -3   1  151.60    4.67 
   3  -3  -1  154.22    4.88 
   3   3  -1  147.85    4.65 
   3   3  -1  154.39    5.30 
   3   3  -1  144.08    4.62 
  -3   3   1  154.89    5.16 
  -3   3   1  154.17    4.92 
  -3   3   1  147.17    4.81 
   3   3  -1  149.10    4.80 
   2  -3  -1   14.62    1.00 
  -2  -3   1   13.72    0.93 
   2  -3  -1   15.16    1.00 
  -2  -3   1   14.03    0.59 
  -2  -3   1   14.98    0.74 
   2  -3  -1   14.64    1.24 
  -2  -3   1   14.38    1.07 
  -2  -3   1   15.33    1.56 
  -2  -3   1   13.70    0.69 
   2   3  -1   13.64    0.62 
  -2   3   1   15.15    0.95 
  -2   3   1   14.54    0.94 
   2   3  -1   14.06    0.68 
  -2   3   1   15.01    1.32 
   2   3  -1   14.53    1.83 
  -2   3   1   16.22    1.75 
  -2   3   1   14.01    0.85 
   2   3  -1   13.65    1.28 
  -1  -3   1    8.77    0.55 
   1  -3  -1    7.77    0.60 
   1  -3  -1    8.18    0.71 
   1  -3  -1    9.58    1.38 
  -1  -3   1    8.78    0.47 
  -1  -3   1    9.42    1.68 
   1  -3  -1    7.97    0.73 
   1  -3  -1    8.81    1.13 
  -1  -3   1    9.24    0.96 
  -1  -3   1    8.97    0.62 
  -1   3   1    8.37    0.65 
   1   3  -1    8.50    0.56 
  -1   3   1    8.41    0.47 
   1   3  -1    8.65    1.29 
  -1   3   1    9.55    1.18 
   1   3  -1    8.42    1.14 
  -1   3   1    9.87    1.57 
   1   3  -1    8.07    0.58 
  -1   3   1    8.10    0.45 
   0  -3  -1   -0.17    0.37 
   0  -3   1   -0.35    0.60 
   0  -3  -1   -0.14    1.29 
   0  -3  -1   -0.24    1.03 
   0  -3   1    0.36    0.80 
   0  -3  -1   -0.60    0.49 
   0  -3   1   -0.76    0.53 
   0  -3   1    0.03    1.13 
   0  -3  -1    0.23    0.53 
   0  -3   1    0.03    0.48 
   0   3  -1   -0.49    0.61 
   0   3  -1    0.24    1.55 
   0   3  -1   -0.27    0.24 
   0   3   1   -0.47    1.05 
   0   3  -1    0.01    0.24 
   0   3  -1   -0.61    0.79 
   0   3  -1   -0.52    0.57 
   0   3   1   -0.33    1.35 
   1  -3   1    5.16    0.77 
   1  -3   1    5.47    1.15 
  -1  -3  -1    4.52    0.45 
  -1  -3  -1    5.22    0.49 
  -1  -3  -1    4.97    1.11 
  -1  -3  -1    5.06    0.90 
  -1  -3  -1    5.14    1.49 
  -1  -3  -1    4.87    0.51 
   1  -3   1    6.01    0.76 
   1  -3   1    5.42    0.80 
   1  -3   1    8.61    1.71 
   1   3   1    5.46    1.55 
   1   3   1    4.60    0.90 
  -1   3  -1    6.69    0.99 
  -1   3  -1    6.41    0.61 
  -1   3  -1    5.97    1.39 
  -1   3  -1    6.40    0.79 
   2  -3   1   84.89    3.00 
   2  -3   1   85.57    3.03 
  -2  -3  -1   76.70    3.16 
  -2  -3  -1   82.18    2.92 
   2  -3   1   88.12    3.15 
   2  -3   1   82.94    2.98 
  -2  -3  -1   77.56    3.07 
   2   3   1   76.66    3.10 
  -2   3  -1   84.24    3.01 
  -2   3  -1   86.65    3.54 
   2   3   1   81.21    2.94 
   2   3   1   83.91    3.44 
  -2   3  -1   81.68    3.03 
   3  -3   1   -0.11    0.76 
   3  -3   1   -0.63    0.75 
  -3  -3  -1    0.25    0.71 
   3  -3   1    0.12    0.94 
   3  -3   1    0.09    0.76 
  -3  -3  -1   -0.23    0.88 
  -3  -3  -1    0.06    1.01 
   3  -3   1    0.08    0.74 
   3   3   1    0.66    0.80 
  -3   3  -1    1.94    1.16 
   3   3   1   -0.29    0.97 
   3   3   1   -0.71    1.41 
  -3   3  -1    0.82    0.82 
  -3   3  -1    0.05    0.98 
   4  -3   1   34.23    1.60 
   4  -3   1   34.49    1.72 
  -4  -3  -1   35.73    2.19 
  -4  -3  -1   32.76    1.11 
   4  -3   1   36.38    1.69 
  -4  -3  -1   33.51    1.44 
  -4  -3  -1   34.03    1.56 
   4  -3   1   31.72    1.42 
   4  -3   1   35.30    1.61 
   4   3   1   32.50    1.76 
  -4   3  -1   36.76    1.72 
   4   3   1   35.08    1.50 
   5  -3   1   50.26    2.04 
  -5  -3  -1   52.64    1.67 
   5  -3   1   50.79    2.22 
   5  -3   1   52.09    2.04 
  -5  -3  -1   51.62    2.21 
  -5  -3  -1   51.28    1.93 
   5  -3   1   51.36    2.09 
  -5  -3  -1   50.45    1.77 
   5  -3   1   52.25    2.08 
   5   3   1   52.42    1.62 
   5   3   1   50.49    1.61 
  -5   3  -1   51.52    2.07 
   5   3   1   50.22    1.80 
   6  -3   1    0.17    0.91 
   6  -3   1    2.35    1.02 
   6  -3   1    0.22    0.74 
  -6   3  -1    2.48    1.00 
  -6   3  -1    1.05    0.77 
   6   3   1    0.88    0.35 
   7  -3   1   18.44    1.58 
   7  -3   1   19.86    1.66 
  -7  -3  -1   18.48    1.82 
   7   3   1   19.53    1.10 
   7   3   1   22.47    1.51 
   7   3   1   18.48    1.11 
   8  -3   1    4.04    1.31 
  -8  -3  -1    2.56    0.75 
  -8  -3  -1    4.70    0.91 
  -8  -3  -1    2.66    0.75 
   8  -3   1    4.36    1.16 
   8  -3   1    2.62    1.12 
   8  -3   1    2.75    1.29 
  -8   3  -1    4.70    1.37 
   8   3   1    3.95    0.66 
   8   3   1    4.46    0.96 
   8   3   1    4.30    0.70 
  -8   3  -1    4.59    1.12 
   8   3   1    3.41    0.61 
   8   3   1    3.70    0.23 
  -9  -3  -1    3.00    0.80 
   9  -3   1    3.01    1.35 
   9  -3   1    2.55    1.39 
  -9  -3  -1    3.28    0.82 
   9  -3   1    5.43    1.28 
   9  -3   1    4.77    1.07 
  -9   3  -1    6.44    1.56 
   9   3   1    4.16    0.77 
  -9   3  -1    4.36    1.13 
   9   3   1    2.27    0.51 
   9   3   1    4.01    0.97 
   9   3   1    3.37    0.79 
  10  -3   1    3.02    1.43 
  10  -3   1    2.58    1.58 
 -10  -3  -1    1.74    0.88 
  10  -3   1    2.78    1.38 
  10  -3   1    0.96    1.37 
  10   3   1    1.41    0.91 
  10   3   1    1.52    0.84 
 -10   3  -1    4.14    1.17 
  10   3   1    1.30    0.77 
  10   3   1    1.66    0.78 
 -10   3  -1    3.49    1.19 
  11  -3   1    0.82    1.63 
  11  -3   1   -0.06    1.35 
 -11  -3  -1   -0.48    0.96 
  11  -3   1   -0.89    1.38 
 -11   3  -1    0.37    1.08 
  11   3   1   -0.52    0.92 
  11   3   1   -0.24    0.83 
 -11   3  -1    0.61    1.14 
  11   3   1   -0.04    0.85 
  12  -3   1  210.77    7.20 
  12  -3   1  207.60    7.06 
  12  -3   1  201.26    6.95 
 -12  -3  -1  206.70    6.78 
 -12   3  -1  202.26    6.99 
  12   3   1  206.26    6.76 
  12   3   1  203.66    6.72 
 -12   3  -1  203.10    6.88 
  12   3   1  211.86    6.87 
  13  -3   1   19.13    1.77 
 -13  -3  -1   18.59    1.40 
  13  -3   1   19.55    1.68 
  13  -3   1   18.28    1.62 
 -13   3  -1   18.37    1.53 
  13   3   1   17.70    1.33 
  13   3   1   19.22    1.40 
  13   3   1   16.33    1.18 
 -13   3  -1   17.69    1.72 
  14  -3   1   11.92    1.93 
 -14  -3  -1   11.31    1.42 
  14  -3   1   11.98    1.77 
  14  -3   1   12.05    1.77 
  14   3   1   11.31    1.25 
 -14   3  -1   10.74    1.35 
 -14   3  -1   12.90    2.02 
  14   3   1   12.45    1.26 
  14   3   1   11.33    1.29 
  15  -3   1   10.39    1.86 
 -15  -3  -1    8.37    1.25 
  15  -3   1    9.95    1.96 
 -15   3  -1    9.30    1.50 
  15   3   1    9.69    1.30 
  15   3   1    9.72    1.32 
  15   3   1   10.11    1.33 
 -15   3  -1   10.23    2.09 
  16  -3   1    7.22    1.85 
 -16  -3  -1    9.11    1.60 
  16  -3   1    8.27    1.60 
  16   3   1   10.17    1.47 
 -16   3  -1    8.19    2.18 
 -16   3  -1    8.87    1.65 
  16   3   1    9.20    1.33 
  16   3   1    8.60    1.35 
  17  -3   1   26.56    2.28 
  17  -3   1   25.83    2.54 
 -17  -3  -1   27.35    1.89 
  17   3   1   28.33    1.93 
 -17   3  -1   25.26    2.15 
 -17   3  -1   26.38    2.01 
  17   3   1   29.70    1.96 
  18  -3   1    4.68    2.05 
 -18  -3  -1    2.53    1.44 
  18  -3   1    3.40    1.64 
 -18   3  -1    1.88    1.58 
  18   3   1    1.72    1.36 
 -18   3  -1    1.58    1.64 
  18   3   1    2.88    1.35 
 -19  -3  -1    1.58    1.49 
  19  -3   1    2.45    1.91 
  19  -3   1    1.57    2.17 
 -19   3  -1    0.53    2.30 
  19   3   1    1.89    1.42 
 -19   3  -1    1.20    1.59 
  20  -3   1   11.30    2.19 
 -20  -3  -1    9.32    1.72 
 -20   3  -1    6.80    2.42 
 -20   3  -1    9.11    1.62 
  20   3   1    8.53    1.56 
 -21  -3  -1    3.17    1.97 
  21  -3   1    2.39    2.12 
  21   3   1    0.09    1.44 
 -21   3  -1   -0.27    1.47 
 -21   3  -1    1.29    1.90 
 -22  -3  -1    0.49    1.76 
  22  -3   1    1.22    1.93 
 -22   3  -1   -2.44    1.74 
  22   3   1    0.84    1.56 
 -22   3  -1   -0.43    2.54 
 -23  -3  -1    2.39    1.86 
  23  -3   1    5.58    2.41 
 -23   3  -1    3.75    2.37 
  23   3   1    1.05    1.60 
  24  -3   1    3.11    1.83 
 -24  -3  -1    2.08    1.93 
  24   3   1    1.17    1.65 
  25  -3   1    3.43    2.35 
 -25  -3  -1    0.89    1.98 
  25   3   1    0.11    1.95 
 -24  -4   1   -0.23    1.78 
  24  -4  -1    3.58    2.29 
  24   4  -1    2.75    1.93 
  23  -4  -1    3.49    2.24 
 -23  -4   1    2.00    1.79 
  23   4  -1    0.81    1.58 
 -23   4   1   -1.41    2.02 
 -22  -4   1   12.74    1.80 
  22  -4  -1   14.83    2.34 
 -22   4   1   10.78    1.85 
  22   4  -1   12.45    1.65 
  21  -4  -1    2.48    2.09 
 -21  -4   1    1.83    1.85 
  21   4  -1    0.99    1.43 
 -21   4   1   -0.91    1.67 
  20  -4  -1   11.74    2.24 
 -20  -4   1    9.66    1.87 
 -20   4   1    8.49    2.63 
  20   4  -1    9.37    1.50 
 -20   4   1    8.27    1.76 
  19  -4  -1    1.63    1.73 
 -19  -4   1    0.84    1.52 
  19  -4  -1    0.68    1.80 
 -19   4   1    0.27    1.71 
 -19   4   1    0.14    1.62 
  19   4  -1    0.72    1.40 
 -18  -4   1    2.49    1.46 
  18  -4  -1    1.21    1.91 
  18  -4  -1    3.33    2.23 
  18   4  -1    3.41    1.58 
 -18   4   1    2.90    2.36 
 -18   4   1    0.72    1.55 
  17  -4  -1    7.59    1.66 
  17  -4  -1    9.39    1.89 
 -17  -4   1    6.12    1.38 
  17   4  -1    7.56    1.41 
 -17   4   1    8.56    2.35 
 -17   4   1    5.60    1.61 
  17   4  -1    7.83    1.62 
  16  -4  -1    5.75    1.94 
  16  -4  -1    6.43    2.13 
  16  -4  -1    6.56    2.03 
 -16  -4   1    5.33    1.31 
 -16   4   1    4.07    1.55 
  16   4  -1    6.39    1.35 
  16   4  -1    8.05    1.32 
 -16   4   1    6.04    1.70 
 -15  -4   1    1.34    1.16 
  15  -4  -1    0.03    1.37 
  15  -4  -1    0.75    1.38 
 -15  -4   1    0.58    1.12 
  15  -4  -1    2.67    1.75 
  15   4  -1    1.27    1.11 
  15   4  -1    1.69    1.34 
 -15   4   1    1.55    1.57 
 -15   4   1    1.67    1.97 
 -14  -4   1   20.72    1.43 
 -14  -4   1   21.20    1.52 
  14  -4  -1   21.38    2.12 
  14  -4  -1   23.40    2.35 
 -14   4   1   19.26    1.84 
  14   4  -1   21.96    1.57 
 -14   4   1   26.82    2.53 
  14   4  -1   23.13    1.47 
  13  -4  -1   27.98    2.02 
 -13  -4   1   26.76    1.53 
  13  -4  -1   27.82    1.98 
 -13  -4   1   26.57    1.62 
  13   4  -1   28.23    1.52 
 -13   4   1   25.93    1.97 
 -13   4   1   29.57    2.35 
  13   4  -1   28.12    1.66 
  12  -4  -1   23.14    2.03 
 -12  -4   1   23.30    1.31 
  12  -4  -1   22.39    2.06 
 -12  -4   1   22.39    1.43 
 -12   4   1   22.26    1.70 
 -12   4   1   21.59    1.74 
  12   4  -1   21.84    1.38 
  12   4  -1   22.77    1.26 
 -11  -4   1    4.56    1.02 
 -11  -4   1    5.08    0.97 
  11  -4  -1   10.13    1.83 
  11  -4  -1    7.16    1.50 
  11   4  -1    3.53    1.03 
  11   4  -1    4.80    0.96 
 -11   4   1    8.80    1.52 
 -11   4   1    7.83    1.57 
  10  -4  -1   54.30    2.23 
 -10  -4   1   57.08    2.10 
 -10  -4   1   56.72    1.99 
  10  -4  -1   59.48    2.81 
  10  -4  -1   57.33    2.53 
 -10  -4   1   57.42    2.09 
  10   4  -1   55.57    1.92 
 -10   4   1   55.81    2.48 
 -10   4   1   55.78    2.32 
  10   4  -1   55.93    2.15 
  10   4  -1   56.91    1.93 
 -10   4   1   56.98    2.36 
   9  -4  -1    6.95    1.38 
   9  -4  -1    7.67    1.60 
  -9  -4   1    7.40    0.80 
   9  -4  -1    8.62    1.56 
  -9  -4   1    7.08    0.90 
  -9  -4   1    6.99    0.92 
   9   4  -1    6.57    0.69 
  -9   4   1    7.77    1.36 
  -9   4   1    7.59    1.48 
  -9   4   1    8.53    1.54 
   9   4  -1    7.17    0.74 
  -9   4   1    7.60    1.21 
   9   4  -1    8.22    1.11 
  -8  -4   1    7.26    0.91 
  -8  -4   1    6.95    0.80 
  -8  -4   1    7.19    1.09 
   8  -4  -1    7.17    1.61 
  -8  -4   1    7.67    1.27 
   8  -4  -1    7.69    1.42 
   8  -4  -1    7.44    1.28 
   8   4  -1    7.28    1.07 
   8   4  -1    7.22    0.76 
   8   4  -1    6.92    0.71 
  -8   4   1    8.79    1.18 
  -8   4   1    7.80    1.54 
  -8   4   1    7.65    1.44 
  -8   4   1    7.72    1.52 
  -7  -4   1   13.22    1.22 
   7  -4  -1   12.49    1.85 
  -7  -4   1   14.15    1.44 
  -7  -4   1   13.25    1.14 
   7  -4  -1   11.39    1.76 
   7   4  -1   10.50    0.96 
   7   4  -1   12.51    0.97 
  -7   4   1   12.83    1.44 
   7   4  -1   13.74    1.41 
  -7   4   1   10.56    1.77 
   7   4  -1   12.32    1.09 
  -7   4   1    9.15    1.65 
  -6  -4   1   19.11    1.37 
  -6  -4   1   20.78    1.22 
   6  -4  -1   21.47    1.50 
  -6  -4   1   23.84    2.46 
  -6  -4   1   21.05    1.03 
   6  -4  -1   21.03    1.59 
   6  -4  -1   16.89    1.28 
  -6  -4   1   18.95    0.92 
  -6   4   1   18.15    1.44 
   6   4  -1   20.67    0.89 
  -6   4   1   18.29    1.59 
  -6   4   1   17.27    1.18 
   6   4  -1   17.47    1.16 
   5  -4  -1    2.95    1.05 
   5  -4  -1    0.72    1.13 
  -5  -4   1    2.11    0.52 
   5  -4  -1    0.28    1.03 
  -5  -4   1    0.69    1.80 
   5  -4  -1    2.13    1.26 
  -5  -4   1    1.59    0.41 
  -5  -4   1    0.68    0.74 
  -5  -4   1    0.91    1.03 
  -5   4   1    1.12    0.81 
   5   4  -1    0.35    1.28 
   5   4  -1    1.47    0.37 
  -5   4   1    0.63    0.97 
  -5   4   1    1.42    0.96 
   5   4  -1    2.41    0.98 
  -4  -4   1    9.28    0.53 
  -4  -4   1    9.30    1.45 
   4  -4  -1    7.74    1.06 
   4  -4  -1    8.02    0.93 
   4  -4  -1    7.92    1.01 
   4  -4  -1    9.74    1.23 
  -4  -4   1    9.22    0.43 
  -4  -4   1    9.02    1.12 
  -4  -4   1    8.62    0.84 
   4   4  -1    8.88    1.42 
  -4   4   1    8.84    1.24 
   4   4  -1    9.28    0.40 
   4   4  -1    8.14    0.86 
  -4   4   1    8.76    0.80 
  -4   4   1    7.84    0.92 
  -4   4   1   10.16    1.75 
  -3  -4   1   18.53    1.20 
  -3  -4   1   17.58    0.74 
  -3  -4   1   17.69    0.78 
   3  -4  -1   17.05    1.12 
  -3  -4   1   17.41    1.06 
   3  -4  -1   17.73    1.07 
  -3  -4   1   18.11    1.72 
   3  -4  -1   17.79    1.18 
   3  -4  -1   16.75    1.14 
   3   4  -1   17.15    1.44 
   3   4  -1   17.38    1.67 
  -3   4   1   17.12    0.92 
  -3   4   1   18.64    1.99 
  -3   4   1   18.05    1.45 
   3   4  -1   17.28    0.67 
  -3   4   1   16.40    1.09 
  -2  -4   1  112.69    4.21 
  -2  -4   1  109.30    3.90 
  -2  -4   1  111.57    3.66 
  -2  -4   1  113.09    3.63 
   2  -4  -1  118.78    3.80 
   2  -4  -1  118.95    3.88 
  -2  -4   1  117.44    3.88 
   2  -4  -1  115.39    3.85 
  -2  -4   1  109.91    3.67 
   2  -4  -1  116.47    4.04 
   2   4  -1  112.72    4.40 
  -2   4   1  117.42    3.81 
   2   4  -1  114.28    4.07 
  -2   4   1  115.91    4.09 
  -2   4   1  114.03    3.69 
  -2   4   1  115.92    3.72 
   2   4  -1  107.53    3.65 
  -2   4   1  108.98    4.30 
  -1  -4   1    5.41    1.74 
  -1  -4   1    5.62    1.21 
   1  -4  -1    3.99    0.75 
   1  -4  -1    5.08    1.46 
   1  -4  -1    4.85    0.71 
   1  -4  -1    5.08    0.79 
   1  -4  -1    4.43    0.67 
  -1  -4   1    4.26    0.56 
   1  -4  -1    4.35    1.16 
  -1  -4   1    5.04    0.51 
  -1  -4   1    4.49    0.62 
  -1   4   1    4.38    1.66 
   1   4  -1    4.36    1.34 
  -1   4   1    5.23    0.98 
   1   4  -1    3.86    1.16 
   0  -4   1   13.52    0.84 
   0  -4   1   12.89    0.73 
   0  -4  -1   12.13    0.71 
   0  -4  -1   13.22    1.62 
   0  -4   1   14.16    1.89 
   0  -4   1   13.18    0.81 
   0  -4  -1   12.53    0.80 
   0  -4  -1   12.34    0.67 
   0  -4  -1   12.73    0.79 
   0  -4   1   13.87    1.35 
   0  -4  -1   12.81    1.09 
   0  -4  -1   12.41    0.77 
   0  -4   1   13.40    0.88 
   0   4  -1   13.48    1.39 
   0   4  -1   13.20    1.89 
   0   4   1   12.73    1.76 
   0   4   1   12.53    1.34 
   1  -4   1    0.42    1.54 
   1  -4   1    0.31    1.09 
   1  -4   1    0.34    0.62 
   1  -4   1   -0.82    0.62 
  -1  -4  -1   -0.41    1.07 
  -1  -4  -1   -0.20    1.01 
  -1  -4  -1   -0.60    0.48 
   1  -4   1   -0.72    0.62 
  -1  -4  -1   -0.25    0.26 
  -1  -4  -1   -0.47    0.41 
  -1  -4  -1   -0.42    0.38 
  -1  -4  -1   -0.51    0.62 
  -1  -4  -1    0.14    0.28 
  -1  -4  -1   -0.40    0.46 
  -1   4  -1   -0.48    0.42 
  -1   4  -1    0.18    0.39 
   1   4   1   -0.05    1.10 
   1   4   1   -0.37    1.10 
  -1   4  -1   -0.54    0.81 
  -1   4  -1   -0.54    1.60 
   2  -4   1   20.40    1.53 
  -2  -4  -1   15.80    0.75 
  -2  -4  -1   16.85    0.69 
   2  -4   1   18.72    1.16 
   2  -4   1   18.45    1.11 
  -2  -4  -1   16.14    0.66 
  -2  -4  -1   17.00    1.17 
  -2  -4  -1   17.75    1.90 
  -2  -4  -1   17.83    1.43 
   2  -4   1   19.44    1.20 
  -2  -4  -1   15.92    0.75 
   2   4   1   16.47    1.44 
  -2   4  -1   18.66    1.03 
  -2   4  -1   19.09    1.06 
  -2   4  -1   21.64    1.96 
   2   4   1   18.24    1.95 
  -2   4  -1   19.23    1.50 
  -3  -4  -1   37.93    1.62 
   3  -4   1   39.62    1.71 
  -3  -4  -1   35.66    1.15 
   3  -4   1   38.41    1.74 
  -3  -4  -1   34.89    1.15 
   3  -4   1   35.64    1.60 
  -3  -4  -1   38.95    1.90 
   3  -4   1   39.36    1.68 
  -3  -4  -1   37.31    2.24 
   3  -4   1   41.11    1.92 
   3   4   1   37.61    1.74 
  -3   4  -1   40.29    1.94 
   3   4   1   36.63    1.68 
   3   4   1   36.60    1.95 
  -3   4  -1   40.13    2.45 
   4  -4   1   14.92    1.40 
   4  -4   1   14.16    1.19 
   4  -4   1   16.91    1.28 
   4  -4   1   13.33    1.30 
   4  -4   1   14.88    1.21 
  -4  -4  -1   15.36    1.12 
  -4  -4  -1   13.99    1.28 
  -4  -4  -1   14.83    1.94 
   4   4   1   14.60    1.93 
   4   4   1   14.95    1.06 
  -4   4  -1   15.52    1.18 
  -4   4  -1   14.96    1.41 
   4   4   1   14.07    1.41 
  -4   4  -1   16.37    1.73 
  -5  -4  -1    7.39    0.92 
  -5  -4  -1    7.34    1.08 
  -5  -4  -1    7.40    1.42 
   5  -4   1    7.27    1.06 
   5  -4   1    7.67    1.26 
   5  -4   1    7.92    1.03 
   5  -4   1    6.29    1.10 
   5  -4   1    7.38    1.24 
  -5  -4  -1    7.46    0.41 
  -5   4  -1    7.85    1.03 
   5   4   1    7.86    1.00 
   5   4   1    7.60    1.54 
  -5   4  -1    9.17    1.07 
   6  -4   1   12.87    1.36 
  -6  -4  -1   14.87    1.81 
  -6  -4  -1   14.49    1.13 
   6  -4   1   12.80    1.27 
   6  -4   1   12.97    1.33 
  -6  -4  -1   14.39    0.74 
   6  -4   1   14.43    1.45 
   6  -4   1   15.31    1.36 
  -6  -4  -1   14.36    1.26 
  -6   4  -1   13.54    1.43 
   6   4   1   13.02    0.59 
   6   4   1   12.89    0.56 
   6   4   1   13.55    1.16 
   7  -4   1    4.26    1.23 
   7  -4   1    6.80    1.32 
  -7  -4  -1    6.65    0.96 
   7  -4   1    6.11    1.51 
  -7  -4  -1    3.07    0.59 
  -7  -4  -1    4.13    0.96 
  -7  -4  -1    4.40    1.47 
   7  -4   1    5.89    1.23 
   7   4   1    3.44    0.46 
  -7   4  -1    3.52    1.16 
   7   4   1    2.96    0.40 
   7   4   1    4.05    0.95 
  -7   4  -1    6.81    1.17 
   8  -4   1    9.15    1.75 
  -8  -4  -1    5.47    1.02 
   8  -4   1    8.96    1.36 
   8  -4   1    8.86    1.56 
   8  -4   1   10.50    1.54 
  -8   4  -1    9.03    1.46 
   8   4   1    7.33    1.19 
  -8   4  -1   11.64    1.62 
  -9  -4  -1   32.43    1.72 
   9   4   1   25.62    1.23 
   9   4   1   26.09    1.31 
   9   4   1   29.53    1.41 
   9   4   1   31.79    1.81 
 -10  -4  -1    4.28    0.86 
 -10  -4  -1    5.53    1.15 
  10  -4   1    4.40    1.25 
  10  -4   1    3.90    1.30 
  10  -4   1    5.42    1.50 
  10  -4   1    5.81    1.23 
 -10   4  -1    4.09    1.24 
  10   4   1    4.32    0.63 
 -10   4  -1    4.98    1.19 
  10   4   1    4.84    0.64 
  10   4   1    4.73    1.09 
  10   4   1    4.39    0.67 
  11  -4   1   24.29    1.64 
 -11  -4  -1   22.86    1.24 
  11  -4   1   24.13    1.82 
  11  -4   1   25.54    1.79 
 -11   4  -1   25.24    1.93 
  11   4   1   24.63    1.21 
  11   4   1   22.94    1.41 
  11   4   1   23.96    1.07 
 -11   4  -1   22.82    1.59 
  12  -4   1    4.75    1.78 
  12  -4   1    4.16    1.49 
  12  -4   1    2.83    1.14 
 -12  -4  -1    2.39    0.92 
  12   4   1    3.08    0.76 
  12   4   1    2.85    0.60 
 -12   4  -1    2.52    1.24 
 -12   4  -1    3.05    1.61 
  12   4   1    1.98    1.04 
  13  -4   1   22.67    2.23 
  13  -4   1   21.00    1.70 
  13  -4   1   22.16    2.03 
 -13  -4  -1   21.89    1.44 
 -13   4  -1   20.26    1.62 
  13   4   1   22.98    1.34 
 -13   4  -1   24.39    2.23 
  13   4   1   22.81    1.25 
  13   4   1   23.86    1.64 
  14  -4   1   54.33    2.64 
  14  -4   1   57.68    2.85 
  14  -4   1   56.52    2.72 
 -14  -4  -1   54.39    2.14 
 -14   4  -1   58.37    3.01 
  14   4   1   55.30    2.30 
  14   4   1   53.67    2.05 
  14   4   1   53.82    1.98 
 -14   4  -1   53.46    2.34 
  15  -4   1    9.94    1.62 
 -15  -4  -1    8.95    1.42 
  15  -4   1   10.87    1.85 
  15  -4   1    9.39    1.96 
  15   4   1   10.15    1.20 
 -15   4  -1   10.14    1.80 
  15   4   1    9.81    1.49 
 -15   4  -1   10.91    2.23 
  15   4   1    9.97    1.30 
  16  -4   1    1.81    1.94 
 -16  -4  -1    1.62    1.21 
  16  -4   1    2.07    2.11 
 -16   4  -1    0.31    1.41 
  16   4   1    0.67    1.33 
  16   4   1    1.47    1.17 
  16   4   1    2.62    1.12 
 -16   4  -1    1.62    1.62 
  17  -4   1    8.74    2.03 
 -17  -4  -1    8.55    1.55 
  17  -4   1   10.70    1.89 
 -17   4  -1    8.75    1.76 
  17   4   1   10.71    1.57 
 -17   4  -1    7.53    1.53 
 -18  -4  -1    8.16    1.46 
  18  -4   1    8.95    2.31 
  18  -4   1    9.30    2.08 
 -18   4  -1    6.78    1.49 
  18   4   1    8.31    1.54 
 -18   4  -1   10.15    2.49 
  19  -4   1   12.10    2.40 
 -19  -4  -1    9.48    1.51 
  19  -4   1   11.13    2.19 
 -19   4  -1    9.04    1.56 
 -19   4  -1    8.61    2.47 
  19   4   1   11.12    1.63 
  20  -4   1    2.36    2.06 
 -20  -4  -1    0.42    1.68 
 -20   4  -1   -1.02    1.46 
 -20   4  -1    2.39    2.55 
  20   4   1   -0.98    1.40 
 -21  -4  -1    2.00    1.54 
  21  -4   1    5.30    2.12 
  21   4   1    4.57    1.64 
 -21   4  -1    0.56    1.77 
 -22  -4  -1    1.06    1.83 
  22  -4   1    2.27    2.16 
  22   4   1    2.65    1.72 
 -22   4  -1    0.14    1.83 
  23  -4   1    0.59    1.65 
 -23  -4  -1   -0.05    1.68 
  23   4   1    1.09    1.66 
 -24  -4  -1   -1.21    1.69 
  24  -4   1    4.87    2.44 
  24   4   1   -0.52    1.66 
  23  -5  -1    4.82    2.33 
 -23  -5   1    1.51    1.84 
  23   5  -1    1.30    1.48 
 -23   5   1    3.44    2.26 
 -22  -5   1   -0.89    1.46 
  22  -5  -1    1.69    1.97 
 -22   5   1    0.07    1.77 
  22   5  -1   -0.02    1.38 
 -21  -5   1   -0.69    1.43 
  21  -5  -1    1.91    2.16 
 -21   5   1    0.90    1.81 
  21   5  -1   -0.62    1.35 
 -20  -5   1    9.72    1.77 
  20  -5  -1   11.15    2.25 
  20   5  -1    9.77    1.60 
 -20   5   1   10.54    1.93 
  19  -5  -1    1.68    1.96 
  19  -5  -1    2.17    2.27 
 -19  -5   1    2.04    1.59 
  19   5  -1    1.15    1.38 
 -19   5   1   -0.17    1.62 
  18  -5  -1    4.35    1.72 
 -18  -5   1    4.01    1.53 
  18  -5  -1    6.92    2.10 
 -18   5   1    3.56    1.72 
  18   5  -1    4.80    1.62 
 -17  -5   1    8.17    1.48 
  17  -5  -1   11.73    2.45 
  17  -5  -1   10.06    1.68 
 -17   5   1    8.61    1.82 
  17   5  -1    7.61    1.36 
 -17   5   1    8.47    2.28 
 -16  -5   1   12.24    1.46 
  16  -5  -1   11.56    1.95 
  16  -5  -1   13.15    2.24 
 -16   5   1   10.90    2.19 
 -16   5   1    9.78    1.72 
  16   5  -1   11.61    1.43 
 -15  -5   1   12.17    1.40 
  15  -5  -1   10.54    1.90 
  15  -5  -1    9.86    2.14 
 -15   5   1   10.32    1.73 
  15   5  -1   11.47    1.40 
 -15   5   1   11.89    2.11 
  14  -5  -1    5.99    1.99 
  14  -5  -1    4.43    1.61 
  14  -5  -1    3.89    1.80 
 -14  -5   1    3.65    1.15 
 -14   5   1    4.83    1.64 
 -14   5   1    4.97    1.92 
  14   5  -1    3.51    1.13 
  13  -5  -1    7.57    1.77 
 -13  -5   1    8.89    1.18 
  13  -5  -1    5.95    1.63 
  13  -5  -1    7.46    1.50 
  13   5  -1    7.53    1.33 
 -13   5   1    8.47    1.67 
 -13   5   1    6.99    1.41 
  12  -5  -1    2.66    1.72 
 -12  -5   1    1.57    0.78 
  12  -5  -1    0.23    1.42 
  12  -5  -1    1.05    1.13 
 -12  -5   1    1.52    0.91 
 -12   5   1    1.68    1.44 
 -12   5   1    1.36    1.16 
  12   5  -1    0.95    1.11 
 -11  -5   1   26.84    1.31 
  11  -5  -1   28.80    2.00 
  11  -5  -1   28.63    2.14 
  11  -5  -1   28.40    2.16 
 -11  -5   1   28.14    1.47 
  11   5  -1   27.31    1.59 
  11   5  -1   25.41    1.60 
 -11   5   1   28.75    1.88 
 -11   5   1   28.13    2.07 
  10  -5  -1    7.08    1.22 
  10  -5  -1    8.41    1.46 
 -10  -5   1    6.00    0.70 
  10  -5  -1    7.66    1.43 
 -10  -5   1    5.55    0.80 
  10  -5  -1    7.33    1.56 
  10   5  -1    4.99    0.97 
 -10   5   1    8.04    1.57 
 -10   5   1    8.51    1.46 
  10   5  -1    5.08    0.58 
   9  -5  -1    2.27    1.47 
  -9  -5   1    1.50    0.58 
  -9  -5   1    1.86    1.01 
   9  -5  -1    3.05    1.28 
  -9  -5   1    1.80    0.71 
   9  -5  -1    3.18    1.19 
   9  -5  -1    5.15    1.53 
   9   5  -1    1.47    0.51 
  -9   5   1    1.75    1.06 
  -9   5   1    4.67    1.58 
   9   5  -1    2.18    1.06 
   8  -5  -1    7.84    1.28 
   8  -5  -1   10.71    1.60 
   8  -5  -1   10.43    1.49 
  -8  -5   1    9.86    0.85 
  -8  -5   1    8.01    0.89 
  -8  -5   1   10.13    1.19 
   8  -5  -1   10.28    1.45 
   8   5  -1    9.42    1.23 
  -8   5   1   11.50    1.78 
  -8   5   1   10.40    1.20 
   8   5  -1    9.16    0.79 
  -7  -5   1   22.10    0.76 
   7  -5  -1   21.21    1.32 
   7  -5  -1   22.18    1.44 
  -7  -5   1   23.63    1.31 
   7  -5  -1   23.99    1.51 
   7  -5  -1   22.61    1.57 
  -7  -5   1   22.04    0.87 
  -7   5   1   21.38    1.63 
  -7   5   1   21.20    1.08 
  -7   5   1   22.86    1.44 
   7   5  -1   20.70    0.69 
   7   5  -1   22.63    1.26 
  -6  -5   1   52.65    2.04 
   6  -5  -1   50.81    2.52 
   6  -5  -1   53.39    2.43 
  -6  -5   1   57.47    2.35 
   6  -5  -1   60.24    2.64 
  -6  -5   1   55.13    1.97 
   6  -5  -1   51.09    2.39 
   6   5  -1   59.23    2.42 
   6   5  -1   56.79    3.28 
   6   5  -1   55.88    1.93 
  -6   5   1   53.88    3.13 
  -6   5   1   51.96    2.47 
  -6   5   1   55.32    2.31 
  -6   5   1   52.37    2.44 
  -5  -5   1   15.92    1.08 
   5  -5  -1   16.19    1.33 
   5  -5  -1   15.70    1.33 
  -5  -5   1   15.31    0.60 
   5  -5  -1   15.25    1.27 
  -5  -5   1   15.05    0.69 
   5  -5  -1   14.81    1.17 
   5   5  -1   14.89    2.15 
  -5   5   1   15.72    1.58 
  -5   5   1   15.40    0.98 
  -5   5   1   16.67    1.20 
   5   5  -1   14.43    0.51 
  -5   5   1   16.73    2.22 
   4  -5  -1    1.86    1.00 
   4  -5  -1    2.51    0.98 
  -4  -5   1    2.75    0.30 
  -4  -5   1    2.97    0.52 
  -4  -5   1    2.58    0.90 
   4  -5  -1    2.15    0.87 
   4  -5  -1    1.97    0.96 
  -4  -5   1    2.91    0.38 
  -4   5   1    2.19    1.34 
  -4   5   1    3.37    0.96 
  -4   5   1    3.11    1.50 
  -4   5   1    1.93    0.68 
   4   5  -1    3.25    1.51 
  -3  -5   1   16.71    1.27 
   3  -5  -1   15.45    1.16 
  -3  -5   1   16.71    0.83 
   3  -5  -1   17.84    1.26 
   3  -5  -1   17.14    1.36 
  -3  -5   1   17.41    2.83 
  -3  -5   1   16.22    0.88 
   3  -5  -1   15.72    1.31 
  -3  -5   1   16.38    0.86 
  -3   5   1   17.16    1.70 
  -3   5   1   16.44    2.34 
  -3   5   1   15.46    0.93 
   3   5  -1   14.33    1.35 
  -3   5   1   16.55    1.17 
  -3   5   1   15.93    0.92 
   3   5  -1   14.82    2.19 
  -2  -5   1   15.63    1.81 
  -2  -5   1   16.06    1.21 
   2  -5  -1   15.52    0.99 
   2  -5  -1   15.37    1.00 
  -2  -5   1   14.49    1.72 
   2  -5  -1   14.35    1.07 
   2  -5  -1   14.03    0.93 
  -2  -5   1   14.42    0.76 
   2  -5  -1   17.51    1.92 
  -2  -5   1   14.96    0.68 
  -2  -5   1   14.92    0.72 
   2   5  -1   13.54    2.07 
  -2   5   1   14.79    0.59 
  -2   5   1   15.01    0.63 
   2   5  -1   15.34    1.30 
  -2   5   1   15.85    1.32 
  -2   5   1   18.25    2.29 
  -1  -5   1   56.31    2.01 
   1  -5  -1   57.85    2.59 
  -1  -5   1   58.53    2.62 
  -1  -5   1   57.14    2.72 
   1  -5  -1   55.70    2.77 
   1  -5  -1   56.26    2.07 
  -1  -5   1   62.20    2.42 
  -1  -5   1   56.57    2.06 
   1  -5  -1   56.57    2.08 
   1  -5  -1   57.42    2.14 
  -1  -5   1   57.78    2.02 
   1  -5  -1   56.35    2.13 
  -1  -5   1   55.72    2.04 
   1   5  -1   57.08    2.38 
   1   5  -1   55.59    3.06 
  -1   5   1   57.80    2.63 
  -1   5   1   57.18    3.03 
   0  -5   1    0.18    0.95 
   0  -5   1    0.42    0.72 
   0  -5  -1    0.13    0.66 
   0  -5  -1    1.55    0.64 
   0  -5  -1    0.52    1.07 
   0  -5   1    0.93    0.67 
   0  -5  -1    1.09    1.27 
   0  -5   1    1.03    1.89 
   0  -5  -1    0.64    0.57 
   0  -5  -1    1.53    0.66 
   0  -5   1    1.16    0.73 
   0  -5   1    0.47    0.63 
   0  -5  -1    1.18    1.30 
   0   5   1    0.31    1.28 
   0   5   1   -0.77    1.70 
   0   5  -1    0.59    1.44 
   0   5  -1    0.31    0.96 
  -1  -5  -1    3.92    1.32 
   1  -5   1    4.10    0.78 
  -1  -5  -1    2.17    0.56 
  -1  -5  -1    4.25    1.39 
  -1  -5  -1    3.38    0.55 
   1  -5   1    3.81    1.08 
   1  -5   1    2.83    0.76 
   1  -5   1    3.31    0.83 
  -1  -5  -1    3.39    0.46 
  -1  -5  -1    2.34    0.50 
   1  -5   1    3.59    1.90 
  -1  -5  -1    3.11    0.59 
   1  -5   1    3.45    0.81 
  -1  -5  -1    1.73    0.95 
   1   5   1    3.80    1.82 
  -1   5  -1    3.89    1.61 
  -1   5  -1    3.95    0.32 
   1   5   1    3.21    1.35 
  -1   5  -1    4.10    0.30 
  -1   5  -1    3.59    1.06 
   2  -5   1    7.74    1.12 
  -2  -5  -1    6.78    1.89 
   2  -5   1    6.62    0.91 
   2  -5   1    7.88    0.94 
  -2  -5  -1    5.78    1.32 
  -2  -5  -1    5.75    0.55 
  -2  -5  -1    6.58    0.39 
  -2  -5  -1    6.36    0.59 
  -2  -5  -1    6.84    0.90 
   2  -5   1    6.86    0.93 
  -2  -5  -1    6.11    0.38 
  -2  -5  -1    6.55    0.48 
  -2  -5  -1    6.62    0.50 
   2  -5   1    7.93    1.47 
  -2   5  -1    5.35    0.61 
  -2   5  -1    6.67    0.63 
   2   5   1    6.09    1.41 
  -2   5  -1    6.21    2.16 
   2   5   1    5.10    1.84 
  -2   5  -1    6.27    1.41 
  -3  -5  -1    1.54    0.93 
  -3  -5  -1   -0.26    1.69 
   3  -5   1    0.66    0.92 
  -3  -5  -1    1.41    0.97 
   3  -5   1    0.43    0.84 
   3  -5   1    2.10    1.47 
   3  -5   1    0.68    0.95 
   3  -5   1    0.78    0.78 
  -3  -5  -1    0.92    0.32 
  -3  -5  -1    1.13    0.34 
   3   5   1   -0.70    1.22 
  -3   5  -1    0.41    0.65 
   3   5   1    0.97    1.35 
  -3   5  -1    0.45    0.55 
  -3   5  -1   -0.02    1.27 
  -3   5  -1    0.45    1.97 
  -4  -5  -1   52.39    2.72 
   4  -5   1   52.21    2.08 
   4  -5   1   57.01    2.39 
   4  -5   1   53.34    2.18 
  -4  -5  -1   50.34    1.61 
  -4  -5  -1   54.27    2.63 
  -4  -5  -1   53.63    2.14 
   4  -5   1   51.39    2.07 
   4   5   1   49.50    2.16 
  -4   5  -1   55.14    2.25 
   4   5   1   50.97    2.89 
  -4   5  -1   59.92    3.25 
   5  -5   1   47.12    1.76 
  -5  -5  -1   46.74    1.74 
   5  -5   1   46.98    1.85 
   5  -5   1   47.60    1.83 
   5  -5   1   46.94    1.94 
   5   5   1   48.40    2.75 
  -5   5  -1   48.73    2.13 
   5   5   1   45.44    1.79 
  -5   5  -1   48.92    2.84 
   6  -5   1   38.61    2.63 
  -6  -5  -1   33.50    2.41 
   6  -5   1   34.43    2.50 
  -6   5  -1   33.52    2.54 
   7  -5   1    2.77    1.14 
   7  -5   1    2.24    1.19 
   7  -5   1    0.38    1.26 
  -7  -5  -1    1.25    0.38 
   7  -5   1    1.29    1.09 
  -7   5  -1    1.02    0.73 
   7   5   1    2.08    1.01 
  -7   5  -1    0.88    1.18 
   8  -5   1    0.59    1.37 
  -8  -5  -1    0.71    0.48 
   8  -5   1    1.74    1.27 
   8  -5   1    1.01    1.22 
   8  -5   1    1.40    1.15 
   8   5   1    0.21    0.91 
   8   5   1    1.43    0.21 
  -8   5  -1    0.88    1.23 
  -8   5  -1    0.26    0.58 
   9  -5   1   10.58    1.47 
   9  -5   1   10.14    1.72 
   9  -5   1    8.80    1.48 
   9  -5   1   10.18    1.46 
  -9  -5  -1    7.98    0.71 
  -9   5  -1   10.79    1.43 
  -9   5  -1   10.18    1.47 
   9   5   1    7.88    0.50 
   9   5   1    8.58    1.15 
   9   5   1    8.69    0.57 
  10  -5   1    2.45    1.54 
 -10  -5  -1    1.95    0.64 
  10  -5   1    2.73    1.40 
  10  -5   1    3.57    1.26 
  10   5   1    2.15    0.47 
  10   5   1    3.09    0.55 
 -10   5  -1    2.04    1.32 
  10   5   1    2.49    1.02 
 -10   5  -1    3.09    1.27 
  11  -5   1    7.75    1.25 
 -11  -5  -1    5.44    0.79 
  11  -5   1    6.51    1.32 
  11  -5   1    7.06    1.26 
  11   5   1    5.99    0.57 
 -11   5  -1    7.25    1.41 
  11   5   1    7.46    0.68 
 -11   5  -1    6.51    1.55 
  11   5   1    7.39    1.11 
 -12  -5  -1    5.21    0.90 
  12  -5   1    6.00    1.35 
  12  -5   1    6.64    1.52 
  12  -5   1    5.31    1.31 
  12   5   1    6.82    1.43 
  12   5   1    6.04    0.80 
 -12   5  -1    4.46    1.64 
 -12   5  -1    7.49    1.57 
  13  -5   1   24.13    2.19 
  13  -5   1   23.56    2.36 
 -13  -5  -1   23.60    1.44 
  13  -5   1   22.58    1.84 
  13   5   1   24.15    1.31 
  13   5   1   23.24    1.67 
 -13   5  -1   22.76    2.14 
 -13   5  -1   23.47    2.05 
  14  -5   1    1.79    1.62 
  14  -5   1    2.14    1.81 
 -14  -5  -1    1.13    0.95 
  14  -5   1    2.82    2.06 
 -14   5  -1    2.13    1.75 
 -14   5  -1    1.78    1.43 
  14   5   1    1.37    1.27 
  14   5   1    3.14    0.53 
 -15  -5  -1   -0.09    1.09 
  15  -5   1    1.25    2.08 
  15  -5   1    0.80    1.77 
 -15   5  -1   -0.34    1.84 
 -15   5  -1    0.35    1.46 
  15   5   1    0.54    1.34 
  16  -5   1    0.35    1.61 
 -16  -5  -1   -0.40    1.12 
  16  -5   1    0.27    1.89 
  16   5   1    1.09    1.36 
 -16   5  -1    0.61    1.76 
 -16   5  -1    0.94    2.06 
 -17  -5  -1   15.32    1.56 
  17  -5   1   17.19    2.33 
  17  -5   1   16.54    2.56 
 -17   5  -1   13.97    1.77 
  17   5   1   17.65    1.79 
 -17   5  -1   15.29    2.43 
 -18  -5  -1   16.02    1.58 
  18  -5   1   16.62    2.48 
  18  -5   1   16.90    1.88 
  18   5   1   16.78    1.73 
 -18   5  -1   15.61    1.81 
  19  -5   1    1.26    1.69 
 -19  -5  -1    1.20    1.47 
  19  -5   1    3.02    2.10 
 -19   5  -1    1.20    1.53 
  19   5   1    0.26    1.42 
  20  -5   1   10.73    2.49 
 -20  -5  -1    4.23    1.54 
  20   5   1    4.64    1.51 
 -20   5  -1    5.15    1.70 
  21  -5   1   10.02    2.22 
 -21  -5  -1    7.08    1.68 
 -21   5  -1    7.32    1.71 
  21   5   1    8.38    1.90 
  22  -5   1    7.90    2.37 
 -22  -5  -1    3.06    1.75 
  22   5   1    5.09    1.89 
 -22   5  -1    2.87    2.06 
  23  -5   1    2.83    2.35 
 -23  -5  -1    1.67    1.77 
  23   5   1    2.00    1.95 
 -22  -6   1    0.65    1.54 
  22  -6  -1    3.08    2.24 
 -22   6   1   -0.76    1.73 
  22   6  -1    1.79    1.56 
  21  -6  -1   10.73    2.47 
 -21  -6   1    8.05    1.74 
  21   6  -1    5.54    1.71 
 -21   6   1    5.96    1.88 
 -20  -6   1    3.62    1.54 
  20  -6  -1    9.01    2.88 
  20  -6  -1    6.87    2.13 
  20   6  -1    3.87    1.61 
 -20   6   1    4.37    1.84 
 -19  -6   1    0.88    1.43 
  19  -6  -1    1.41    2.22 
  19  -6  -1    5.72    2.25 
 -19   6   1    2.62    1.86 
  19   6  -1    1.51    1.37 
  18  -6  -1   11.22    1.94 
  18  -6  -1   11.39    2.16 
 -18  -6   1   10.60    1.50 
  18   6  -1    9.68    1.46 
 -18   6   1    9.98    1.92 
 -17  -6   1    1.53    1.31 
  17  -6  -1    1.66    1.84 
  17  -6  -1    4.33    2.35 
  17   6  -1    0.11    1.27 
 -17   6   1   -0.52    1.74 
  16  -6  -1   12.70    1.88 
  16  -6  -1   12.62    1.95 
 -16  -6   1   11.72    1.35 
  16   6  -1   10.62    1.61 
 -16   6   1   12.45    2.01 
  15  -6  -1    5.78    1.77 
 -15  -6   1    6.19    1.15 
  15  -6  -1    7.50    2.15 
  15   6  -1    6.82    1.33 
 -15   6   1    5.88    1.79 
  14  -6  -1    1.60    1.71 
  14  -6  -1    1.67    1.98 
 -14  -6   1    0.14    1.03 
 -14   6   1    0.85    1.68 
 -14   6   1   -0.03    1.39 
  14   6  -1   -0.53    1.13 
 -13  -6   1   42.83    1.81 
  13  -6  -1   42.44    2.38 
  13  -6  -1   41.19    2.33 
 -13   6   1   41.66    2.24 
  13   6  -1   40.78    1.94 
 -13   6   1   40.87    2.49 
  12  -6  -1   14.31    1.85 
 -12  -6   1   10.31    1.16 
  12  -6  -1   13.44    2.10 
  12  -6  -1   12.30    2.25 
  12   6  -1   10.77    0.87 
 -12   6   1   11.26    1.52 
  12   6  -1    9.84    1.31 
 -12   6   1   13.62    2.00 
  11  -6  -1    8.45    1.73 
 -11  -6   1    9.04    0.95 
  11  -6  -1    7.80    1.33 
  11  -6  -1    7.83    1.61 
 -11   6   1    9.30    1.77 
  11   6  -1    8.43    1.17 
 -11   6   1    7.63    1.40 
  11   6  -1    8.67    0.63 
  11   6  -1    7.40    0.58 
  10  -6  -1   13.34    1.62 
  10  -6  -1   13.39    1.77 
  10  -6  -1   11.38    1.67 
 -10  -6   1   11.78    0.96 
  10   6  -1   10.72    0.64 
 -10   6   1   13.64    1.86 
  10   6  -1   11.73    0.69 
  10   6  -1   10.63    1.25 
   9  -6  -1    4.30    1.49 
  -9  -6   1    1.47    0.68 
   9  -6  -1    1.59    1.28 
   9  -6  -1    2.12    1.12 
   9  -6  -1    2.59    1.23 
   9   6  -1    1.59    0.32 
   9   6  -1    0.79    0.31 
  -9   6   1    2.75    1.19 
   9   6  -1    0.39    0.98 
  -9   6   1    3.79    1.67 
   8  -6  -1   10.61    1.34 
   8  -6  -1   11.49    1.49 
  -8  -6   1   11.51    0.80 
   8  -6  -1   11.81    1.55 
   8  -6  -1   10.94    1.30 
  -8   6   1   10.12    2.25 
  -8   6   1   11.52    1.70 
   8   6  -1   11.25    1.22 
  -8   6   1   12.21    1.15 
  -8   6   1   12.36    1.42 
   7  -6  -1   -0.07    1.15 
   7  -6  -1    1.49    1.09 
   7  -6  -1    0.33    1.17 
  -7  -6   1    0.23    0.48 
   7  -6  -1    0.96    1.03 
  -7   6   1    0.57    1.03 
   7   6  -1    0.43    2.03 
  -7   6   1    0.97    1.46 
  -7   6   1    1.23    0.81 
  -7   6   1    0.89    1.54 
  -6  -6   1   27.41    0.91 
   6  -6  -1   26.68    1.43 
   6  -6  -1   29.93    1.63 
   6  -6  -1   28.25    1.65 
  -6  -6   1   28.76    1.05 
   6  -6  -1   28.43    1.65 
  -6   6   1   27.93    1.94 
   6   6  -1   29.06    2.63 
  -6   6   1   26.77    2.58 
  -6   6   1   27.36    1.46 
  -6   6   1   27.79    1.27 
   5  -6  -1   10.18    1.27 
   5  -6  -1    7.98    1.19 
  -5  -6   1    6.16    0.63 
   5  -6  -1    8.12    1.06 
   5  -6  -1    8.30    1.18 
  -5   6   1    8.08    0.92 
  -5   6   1    7.67    1.54 
  -5   6   1    5.66    2.14 
   5   6  -1    8.72    2.19 
  -5   6   1   10.21    1.22 
   4  -6  -1   31.97    1.66 
  -4  -6   1   30.67    1.18 
   4  -6  -1   31.75    1.54 
   4  -6  -1   33.00    1.67 
  -4  -6   1   29.54    1.02 
  -4  -6   1   31.42    1.13 
  -4  -6   1   31.16    1.05 
   4  -6  -1   33.32    1.64 
  -4   6   1   33.05    1.92 
  -4   6   1   31.70    2.78 
   4   6  -1   32.10    2.71 
  -4   6   1   30.76    1.35 
  -4   6   1   30.74    1.37 
  -3  -6   1   68.36    2.23 
   3  -6  -1   69.56    2.51 
   3  -6  -1   74.09    2.65 
   3  -6  -1   70.99    2.49 
  -3  -6   1   68.78    2.26 
  -3  -6   1   69.58    2.22 
  -3  -6   1   69.25    2.30 
   3  -6  -1   71.44    2.52 
  -3   6   1   68.14    2.24 
   3   6  -1   69.32    3.13 
  -3   6   1   69.22    3.16 
  -3   6   1   70.57    3.00 
  -3   6   1   70.26    2.26 
   3   6  -1   75.65    3.04 
  -2  -6   1    0.90    0.60 
   2  -6  -1    2.29    0.85 
  -2  -6   1    1.42    0.51 
  -2  -6   1    1.38    0.65 
  -2  -6   1    1.33    0.54 
   2  -6  -1    3.24    0.79 
  -2  -6   1    1.33    0.55 
   2  -6  -1    2.16    0.77 
   2  -6  -1    2.14    0.84 
   2   6  -1    0.90    1.89 
  -2   6   1    0.74    1.94 
   2   6  -1    2.50    1.07 
  -2   6   1    2.27    1.40 
  -1  -6   1    9.65    0.77 
  -1  -6   1   10.38    0.73 
  -1  -6   1    9.40    0.81 
  -1  -6   1   10.05    0.75 
   1  -6  -1   11.14    0.92 
   1  -6  -1   11.06    0.89 
  -1  -6   1    9.66    0.81 
   1  -6  -1   11.95    0.98 
   1  -6  -1   11.62    0.86 
   1   6  -1   10.71    1.51 
  -1   6   1   11.30    2.18 
  -1   6   1   11.29    1.54 
   1   6  -1    9.46    2.07 
   0  -6  -1    0.59    0.68 
   0  -6   1    1.74    0.78 
   0  -6   1    1.42    0.77 
   0  -6  -1    0.88    0.61 
   0  -6   1    1.43    0.71 
   0  -6   1    1.77    0.66 
   0  -6  -1    1.13    0.62 
   0  -6  -1    1.04    0.72 
   0   6   1   -0.39    1.76 
   0   6   1    0.97    1.01 
   0   6  -1    2.36    1.57 
   0   6  -1    3.07    1.46 
  -1  -6  -1    8.44    0.80 
   1  -6   1    7.77    0.98 
   1  -6   1    8.63    1.08 
   1  -6   1    8.08    1.05 
  -1  -6  -1    9.80    0.92 
  -1  -6  -1    9.21    0.84 
  -1  -6  -1    8.40    0.86 
   1  -6   1    8.63    0.99 
  -1   6  -1    9.46    2.40 
  -1   6  -1    7.98    1.34 
   1   6   1    7.07    2.03 
   1   6   1    8.23    1.59 
  -2  -6  -1   10.45    0.58 
  -2  -6  -1    9.77    0.69 
   2  -6   1   12.04    1.04 
   2  -6   1   11.11    0.94 
  -2  -6  -1   10.29    0.60 
   2  -6   1   11.91    1.00 
   2  -6   1   10.38    0.97 
  -2  -6  -1    9.77    0.64 
  -2   6  -1   12.83    1.61 
  -2   6  -1   11.51    2.32 
   2   6   1   10.79    1.51 
   2   6   1   11.10    2.00 
  -3  -6  -1   17.18    0.78 
  -3  -6  -1   16.49    0.66 
   3  -6   1   21.53    1.28 
   3  -6   1   21.38    1.27 
   3  -6   1   21.42    1.33 
  -3  -6  -1   17.93    0.67 
  -3  -6  -1   18.32    0.77 
   3   6   1   19.28    2.30 
   3   6   1   19.90    1.71 
  -3   6  -1   23.95    1.92 
  -3   6  -1   23.58    2.71 
   4  -6   1  127.40    4.48 
   4  -6   1  122.85    4.42 
   4  -6   1  126.94    4.41 
  -4   6  -1  128.08    4.29 
  -4   6  -1  127.62    4.26 
  -4   6  -1  125.49    5.28 
  -4   6  -1  128.49    4.74 
   4   6   1  115.33    4.77 
   4   6   1  117.07    4.49 
   5  -6   1    6.39    1.23 
   5  -6   1    5.02    1.10 
   5  -6   1    5.95    1.08 
   5  -6   1    6.22    1.15 
  -5   6  -1    7.35    2.36 
  -5   6  -1    7.21    0.83 
  -5   6  -1    7.16    1.55 
   5   6   1    6.02    1.61 
  -5   6  -1    6.18    0.96 
   5   6   1    7.38    1.52 
   6  -6   1   15.19    1.33 
   6  -6   1   16.00    1.42 
   6  -6   1   15.66    1.33 
   6  -6   1   15.77    1.53 
  -6   6  -1   16.12    1.75 
   6   6   1   15.40    2.33 
   6   6   1   14.01    1.16 
  -6   6  -1   14.49    1.19 
  -6   6  -1   17.06    2.57 
  -6   6  -1   16.66    1.11 
   7  -6   1    0.99    1.12 
   7  -6   1    0.90    1.22 
   7  -6   1    1.16    1.12 
   7  -6   1    1.30    1.14 
  -7   6  -1    1.69    0.83 
  -7   6  -1   -0.85    1.28 
   7   6   1    0.95    1.06 
  -7   6  -1   -0.11    2.01 
   8  -6   1   49.60    2.36 
  -8  -6  -1   44.40    1.67 
   8  -6   1   51.39    2.53 
   8  -6   1   52.39    2.43 
  -8   6  -1   53.65    2.71 
  -8   6  -1   45.52    2.15 
  -8   6  -1   49.13    3.30 
   8   6   1   47.59    2.30 
   9  -6   1    1.95    1.22 
   9  -6   1    2.10    1.26 
   9  -6   1    2.14    1.01 
   9  -6   1    2.68    1.51 
  -9  -6  -1    2.55    0.47 
  -9   6  -1    1.62    0.62 
   9   6   1    4.44    1.17 
  -9   6  -1    1.44    1.41 
  10  -6   1    0.82    1.59 
 -10  -6  -1    0.35    0.55 
  10  -6   1    0.30    1.34 
  10  -6   1    1.99    1.46 
 -10   6  -1    0.83    1.49 
 -10   6  -1   -0.51    0.96 
  10   6   1    0.39    1.08 
  11  -6   1   21.29    2.06 
  11  -6   1   23.00    2.01 
  11  -6   1   20.36    1.81 
 -11  -6  -1   19.49    0.97 
 -11   6  -1   21.27    1.84 
  11   6   1   20.36    0.67 
 -11   6  -1   21.80    1.88 
  11   6   1   20.94    1.50 
  11   6   1   19.11    0.64 
  12  -6   1    4.50    1.54 
 -12  -6  -1    6.35    0.87 
  12  -6   1    5.20    2.04 
  12  -6   1    6.20    1.51 
  12   6   1    3.81    1.37 
 -12   6  -1    5.31    1.59 
 -12   6  -1    6.81    1.36 
  12   6   1    5.07    0.52 
  12   6   1    5.44    0.54 
  13  -6   1    8.02    1.74 
  13  -6   1    8.04    1.58 
 -13  -6  -1    6.62    0.90 
 -13   6  -1    7.99    1.65 
 -13   6  -1    7.65    1.39 
  13   6   1    8.32    1.34 
  14  -6   1    0.21    1.66 
  14  -6   1    1.19    2.03 
 -14  -6  -1    0.05    0.91 
 -14   6  -1    0.33    1.55 
  14   6   1    0.36    1.26 
 -14   6  -1    1.48    1.83 
  15  -6   1    8.10    2.34 
 -15  -6  -1    5.28    1.10 
  15  -6   1    5.60    1.92 
 -15   6  -1    6.37    1.91 
  15   6   1    5.48    1.43 
  16  -6   1    9.55    2.09 
 -16  -6  -1    7.68    1.18 
  16  -6   1   10.64    2.40 
  16   6   1    7.91    1.65 
 -16   6  -1    8.23    1.78 
 -17  -6  -1    1.36    1.24 
  17  -6   1    3.60    1.85 
  17  -6   1    4.14    2.10 
  17   6   1    1.23    1.43 
 -17   6  -1    3.26    1.77 
  18  -6   1    1.53    1.94 
  18  -6   1    2.32    2.38 
 -18  -6  -1    0.46    1.28 
 -18   6  -1    1.43    1.70 
  18   6   1   -0.46    1.31 
 -19  -6  -1    3.59    1.34 
  19  -6   1    3.63    2.40 
  19  -6   1    3.04    2.00 
 -19   6  -1    2.92    1.69 
  19   6   1    5.15    1.69 
  20  -6   1    4.56    2.23 
 -20  -6  -1    2.32    1.43 
  20   6   1    3.15    1.56 
 -20   6  -1    1.27    1.61 
  21  -6   1    2.79    2.27 
 -21  -6  -1   -0.58    1.41 
  21   6   1    1.34    1.58 
 -21   6  -1    1.35    1.71 
  22  -6   1    4.17    2.21 
 -22  -6  -1    1.15    1.74 
  22   6   1    0.35    1.50 
  21  -7  -1    2.58    2.25 
 -21   7   1   -0.17    1.97 
  21   7  -1    0.73    1.51 
  20  -7  -1    3.14    2.09 
  20  -7  -1    5.33    2.66 
 -20  -7   1   -0.91    1.44 
  20   7  -1   -0.78    1.44 
 -20   7   1   -0.13    1.89 
 -19  -7   1   -0.30    1.37 
  19  -7  -1    0.62    1.47 
  19  -7  -1    4.43    2.44 
 -19   7   1   -1.17    1.78 
  19   7  -1   -0.77    1.55 
  18  -7  -1    5.42    2.23 
 -18  -7   1    6.79    1.49 
  18  -7  -1    4.95    1.91 
  18   7  -1    5.05    1.44 
 -18   7   1    3.23    1.76 
  17  -7  -1    2.39    2.29 
  17  -7  -1    1.06    1.89 
 -17  -7   1    0.55    1.29 
  17   7  -1    0.30    1.52 
 -17   7   1    0.55    1.83 
  16  -7  -1    1.20    1.71 
 -16  -7   1    0.59    1.22 
  16  -7  -1    0.21    1.51 
  16   7  -1    0.45    1.29 
 -16   7   1    0.33    1.77 
 -15  -7   1    3.86    1.17 
  15  -7  -1    8.53    1.78 
  15  -7  -1    5.95    2.12 
 -15   7   1    6.30    1.98 
  15   7  -1    3.07    1.30 
  14  -7  -1    0.59    1.95 
 -14  -7   1    0.61    1.00 
  14  -7  -1    2.44    1.68 
  14   7  -1    0.00    1.41 
 -14   7   1    2.35    1.86 
 -13  -7   1    3.45    0.95 
  13  -7  -1    3.50    1.88 
  13  -7  -1    3.25    1.57 
  13   7  -1    4.80    1.48 
 -13   7   1    2.18    1.76 
  12  -7  -1   19.21    1.84 
  12  -7  -1   19.89    1.79 
 -12  -7   1   19.71    1.20 
  12   7  -1   19.31    1.71 
 -12   7   1   19.83    2.13 
 -11  -7   1    9.82    0.93 
  11  -7  -1   10.52    1.63 
  11  -7  -1   12.05    1.93 
  11   7  -1    9.31    1.49 
 -11   7   1   12.64    2.11 
 -10  -7   1   16.26    0.96 
  10  -7  -1   14.86    1.61 
  10  -7  -1   15.15    1.87 
  10   7  -1   15.33    1.44 
 -10   7   1   16.91    1.73 
 -10   7   1   15.57    2.30 
 -10   7   1   16.43    2.07 
   9  -7  -1    3.97    1.42 
   9  -7  -1    4.11    1.41 
   9  -7  -1    1.62    1.42 
  -9  -7   1    3.69    0.57 
  -9  -7   1    3.54    0.64 
   9  -7  -1    3.32    1.56 
  -9   7   1    1.77    1.29 
  -9   7   1    3.37    2.48 
  -9   7   1    4.23    1.83 
   8  -7  -1  145.57    4.82 
   8  -7  -1  140.62    4.61 
   8  -7  -1  147.09    4.71 
  -8  -7   1  143.88    4.23 
  -8  -7   1  144.64    4.25 
   8  -7  -1  145.70    4.81 
  -8   7   1  142.16    4.49 
  -8   7   1  146.69    5.07 
  -8   7   1  142.76    5.63 
  -8   7   1  142.84    4.69 
   7  -7  -1   10.54    1.47 
   7  -7  -1    9.70    1.26 
  -7  -7   1    9.09    0.57 
   7  -7  -1   10.97    1.45 
   7  -7  -1   10.65    1.30 
  -7  -7   1    9.15    0.63 
  -7   7   1    9.97    1.31 
  -7   7   1   10.36    1.52 
  -7   7   1    9.62    0.96 
   7   7  -1   10.89    2.07 
  -7   7   1   10.14    2.08 
   6  -7  -1    2.20    1.18 
  -6  -7   1    1.52    0.55 
   6  -7  -1    2.97    1.20 
   6  -7  -1    1.19    1.16 
   6  -7  -1    3.87    1.20 
  -6  -7   1    2.12    0.52 
  -6   7   1    1.82    0.80 
   6   7  -1    1.17    1.61 
  -6   7   1    2.53    0.88 
  -6   7   1    1.77    1.28 
  -6   7   1    1.07    2.35 
  -5  -7   1   31.98    1.35 
   5  -7  -1   33.97    1.83 
   5  -7  -1   34.14    1.89 
  -5  -7   1   31.16    1.33 
   5  -7  -1   35.41    1.90 
   5  -7  -1   33.30    1.90 
  -5   7   1   31.59    1.53 
  -5   7   1   35.53    3.31 
   5   7  -1   36.48    3.21 
  -5   7   1   32.71    2.14 
  -5   7   1   32.25    1.49 
  -4  -7   1   32.13    1.11 
   4  -7  -1   33.73    1.59 
   4  -7  -1   34.85    1.81 
  -4  -7   1   31.63    1.10 
   4  -7  -1   35.17    1.67 
  -4  -7   1   31.44    1.30 
  -4  -7   1   31.87    1.31 
   4  -7  -1   34.11    1.78 
  -4  -7   1   30.73    1.25 
  -4   7   1   35.76    3.14 
  -4   7   1   31.75    1.26 
  -4   7   1   33.91    2.05 
   4   7  -1   32.78    2.85 
  -4   7   1   32.94    1.28 
  -3  -7   1    7.05    0.72 
   3  -7  -1    8.02    1.02 
  -3  -7   1    6.88    0.66 
  -3  -7   1    7.70    0.79 
   3  -7  -1    8.20    1.04 
   3  -7  -1    8.90    1.17 
  -3  -7   1    6.92    0.62 
   3  -7  -1    7.52    1.15 
  -3  -7   1    7.37    0.70 
  -3   7   1    8.22    1.68 
   3   7  -1    8.73    2.31 
  -3   7   1    9.58    2.43 
   3   7  -1    8.03    1.62 
  -2  -7   1    4.88    0.77 
  -2  -7   1    4.11    0.64 
   2  -7  -1    4.38    0.86 
   2  -7  -1    4.60    0.84 
   2  -7  -1    4.50    0.90 
   2  -7  -1    4.45    0.88 
  -2  -7   1    4.75    0.66 
  -2  -7   1    4.10    0.66 
  -2  -7   1    4.77    0.70 
   2   7  -1    5.30    2.09 
  -2   7   1    5.14    2.15 
   2   7  -1    4.74    1.50 
  -2   7   1    5.37    1.56 
  -1  -7   1   30.16    1.69 
   1  -7  -1   36.26    1.82 
  -1  -7   1   30.36    1.72 
   1  -7  -1   36.14    1.86 
   1  -7  -1   36.88    1.98 
  -1  -7   1   30.82    1.74 
  -1  -7   1   30.13    1.73 
  -1   7   1   38.40    3.21 
   1   7  -1   33.30    3.24 
   1   7  -1   33.16    2.20 
   0  -7  -1    5.51    0.82 
   0  -7   1    5.13    0.82 
   0  -7   1    5.61    0.88 
   0  -7  -1    4.62    0.74 
   0  -7   1    4.17    0.84 
   0  -7   1    5.50    0.84 
   0  -7  -1    4.65    0.83 
   0  -7  -1    4.66    0.76 
   0   7   1    5.83    2.17 
   0   7  -1    5.52    2.19 
   0   7  -1    5.87    1.58 
   0   7   1    5.34    1.51 
   1  -7   1    4.26    0.90 
   1  -7   1    5.22    0.94 
   1  -7   1    4.84    0.98 
   1  -7   1    4.59    0.92 
  -1   7  -1    3.97    2.22 
  -1   7  -1    4.12    1.53 
   1   7   1    7.76    1.65 
   1   7   1    6.35    2.15 
   2  -7   1   12.57    1.14 
   2  -7   1   10.96    1.14 
  -2  -7  -1   10.02    0.69 
  -2  -7  -1   10.35    0.69 
   2  -7   1   11.82    1.15 
  -2  -7  -1   10.22    0.79 
   2  -7   1   11.83    1.09 
  -2  -7  -1   10.12    0.83 
   2   7   1   11.21    2.29 
   2   7   1   10.73    1.39 
  -2   7  -1   11.73    1.45 
  -2   7  -1   12.76    2.57 
   3  -7   1   12.41    1.28 
  -3  -7  -1   12.30    0.79 
   3  -7   1   12.44    1.30 
   3  -7   1   12.88    1.19 
   3  -7   1   13.90    1.26 
  -3  -7  -1   12.12    0.82 
  -3   7  -1   13.34    2.61 
  -3   7  -1   13.73    1.78 
  -3   7  -1   11.67    0.68 
   3   7   1   10.65    1.63 
   3   7   1   13.62    2.42 
  -3   7  -1   12.69    0.75 
   4  -7   1    3.44    1.02 
   4  -7   1    2.15    0.97 
  -4  -7  -1    2.70    0.35 
   4  -7   1    2.95    1.09 
  -4  -7  -1    2.57    0.42 
  -4  -7  -1    2.64    0.42 
   4  -7   1    2.10    1.12 
  -4   7  -1    1.71    1.45 
  -4   7  -1    2.00    0.64 
  -4   7  -1    2.12    0.55 
   4   7   1    3.33    1.48 
   4   7   1    3.82    2.09 
  -4   7  -1    2.94    2.31 
   5  -7   1   15.86    1.43 
   5  -7   1   15.04    1.39 
   5  -7   1   15.67    1.49 
   5  -7   1   13.44    1.35 
   5   7   1   13.88    1.77 
  -5   7  -1   16.84    2.82 
   5   7   1   13.75    2.39 
  -5   7  -1   14.24    0.96 
  -5   7  -1   14.46    1.83 
  -5   7  -1   13.28    1.02 
   6  -7   1   70.71    2.79 
   6  -7   1   66.18    2.63 
   6  -7   1   63.96    2.69 
   6  -7   1   67.49    2.69 
  -6   7  -1   66.22    3.07 
  -6   7  -1   65.69    3.82 
  -6   7  -1   66.95    2.38 
  -6   7  -1   66.62    2.50 
   6   7   1   64.66    3.54 
   7  -7   1   -0.47    1.27 
   7  -7   1    0.62    1.24 
   7  -7   1    0.62    1.14 
   7  -7   1    0.05    1.19 
  -7   7  -1    0.38    1.58 
  -7   7  -1   -0.88    2.37 
  -7   7  -1    0.29    0.74 
  -7   7  -1   -0.61    1.03 
   8  -7   1    6.74    1.33 
   8  -7   1    6.63    1.36 
   8  -7   1    6.12    1.34 
   8  -7   1    5.75    1.48 
  -8   7  -1    6.12    1.24 
  -8   7  -1    7.59    0.94 
  -8   7  -1    7.69    1.74 
  -8   7  -1    5.62    2.46 
   9  -7   1   22.33    1.79 
   9  -7   1   19.03    1.62 
   9  -7   1   22.48    1.91 
   9  -7   1   19.92    1.81 
  -9   7  -1   22.37    2.09 
   9   7   1   19.65    1.59 
  -9   7  -1   19.55    2.31 
  10  -7   1    2.82    1.40 
  10  -7   1    1.62    1.28 
 -10   7  -1    1.02    1.67 
 -10   7  -1    0.92    2.47 
  10   7   1    0.04    1.21 
  11  -7   1   12.93    1.63 
 -11  -7  -1   11.48    0.68 
  11  -7   1   12.46    1.69 
 -11   7  -1   12.45    1.95 
  11   7   1   11.65    1.46 
  12  -7   1    9.02    1.75 
  12  -7   1    7.97    1.52 
 -12  -7  -1    6.83    0.70 
  12   7   1    7.61    1.42 
 -12   7  -1    8.40    1.86 
  13  -7   1    3.30    1.59 
  13  -7   1    1.11    1.65 
 -13  -7  -1    0.60    0.75 
  13   7   1    0.49    1.35 
 -13   7  -1    2.35    1.81 
  14  -7   1    5.11    1.79 
 -14  -7  -1    3.92    0.89 
  14  -7   1    6.60    2.15 
  14   7   1    4.08    1.42 
 -14   7  -1    4.59    1.83 
  15  -7   1    2.78    2.20 
  15  -7   1    2.37    1.83 
 -15  -7  -1    0.98    0.92 
 -15   7  -1    0.64    1.78 
  15   7   1    0.97    1.32 
  16  -7   1    3.75    2.00 
  16  -7   1    3.94    2.30 
 -16  -7  -1    1.06    1.11 
  16   7   1    1.54    1.49 
 -16   7  -1    1.24    1.73 
  17  -7   1    2.41    1.80 
  17  -7   1    1.69    1.91 
 -17  -7  -1    1.55    1.28 
  17   7   1    2.20    1.73 
 -17   7  -1    2.96    2.10 
  18  -7   1    2.48    1.77 
  18  -7   1    4.27    2.34 
 -18  -7  -1    2.07    1.18 
  18   7   1    1.18    1.45 
 -18   7  -1    2.04    2.10 
 -19  -7  -1    0.54    1.36 
  19  -7   1   -0.15    1.85 
  19  -7   1    2.61    2.43 
 -19   7  -1    1.51    1.79 
  19   7   1    2.01    1.59 
  20  -7   1    4.67    2.30 
 -20  -7  -1   -0.95    1.35 
 -20   7  -1    0.70    1.82 
  20   7   1    0.67    1.58 
  21  -7   1    3.57    2.35 
  21   7   1    0.83    1.67 
 -21   7  -1    0.02    1.78 
  20  -8  -1    6.74    2.88 
  19  -8  -1    5.07    2.05 
  19  -8  -1    5.87    2.38 
 -19  -8   1    0.92    1.21 
 -19   8   1    5.11    2.49 
  19   8  -1    1.57    1.47 
 -18  -8   1    0.25    1.61 
  18  -8  -1    3.36    2.29 
  18  -8  -1    1.80    1.71 
  18   8  -1    0.34    1.61 
 -18   8   1   -1.68    1.75 
  17  -8  -1    3.74    1.89 
 -17  -8   1    2.51    1.13 
  17  -8  -1    5.28    2.27 
 -17   8   1    4.08    2.05 
  17   8  -1    2.63    1.44 
  16  -8  -1    0.58    1.72 
  16  -8  -1    2.21    2.04 
 -16  -8   1   -0.28    0.96 
  16   8  -1    0.57    1.55 
 -16   8   1    1.62    2.02 
  15  -8  -1    0.68    1.69 
 -15  -8   1    1.08    0.93 
  15  -8  -1    0.97    1.46 
  15   8  -1   -0.47    1.28 
 -15   8   1   -0.49    1.91 
 -14  -8   1   17.23    1.13 
  14  -8  -1   17.47    2.21 
  14  -8  -1   18.22    1.99 
 -14   8   1   13.60    3.05 
  14   8  -1   16.91    1.65 
 -14   8   1   19.41    2.43 
  13  -8  -1    4.75    1.73 
 -13  -8   1    0.77    0.85 
  13  -8  -1    3.88    1.91 
  13   8  -1    0.83    1.33 
 -13   8   1   -0.93    2.62 
 -13   8   1    0.88    2.04 
  12  -8  -1    8.14    1.95 
  12  -8  -1    8.81    1.70 
 -12  -8   1    6.97    0.72 
 -12   8   1    5.72    1.56 
 -12   8   1    5.04    2.84 
  11  -8  -1    7.86    1.86 
 -11  -8   1    4.80    0.60 
  11  -8  -1    4.53    1.52 
 -11   8   1    5.74    2.83 
 -11   8   1    6.86    2.17 
 -10  -8   1    9.16    0.60 
  10  -8  -1    8.63    1.63 
  10  -8  -1   10.47    1.55 
 -10   8   1   10.62    2.92 
 -10   8   1   10.52    1.71 
  -9  -8   1    1.51    0.41 
   9  -8  -1    2.13    1.47 
   9  -8  -1    1.07    1.39 
  -9   8   1    3.01    1.94 
  -9   8   1    1.34    1.96 
  -9   8   1    1.26    1.29 
  -8  -8   1   34.98    1.21 
   8  -8  -1   34.56    1.96 
   8  -8  -1   36.88    2.20 
  -8   8   1   37.40    2.70 
  -8   8   1   34.30    1.81 
  -8   8   1   34.07    3.47 
   7  -8  -1    4.98    1.40 
  -7  -8   1    3.59    0.47 
   7  -8  -1    5.40    1.46 
   7  -8  -1    4.79    1.60 
  -7  -8   1    3.85    0.46 
  -7   8   1    5.69    1.97 
  -7   8   1    2.80    0.97 
   7   8  -1    4.75    2.56 
  -7   8   1    3.08    2.69 
  -6  -8   1   26.11    1.07 
   6  -8  -1   25.51    1.59 
   6  -8  -1   27.97    1.94 
  -6  -8   1   26.89    1.03 
   6  -8  -1   25.87    1.73 
  -6   8   1   27.46    3.18 
  -6   8   1   24.28    1.50 
  -6   8   1   25.96    1.98 
  -6   8   1   24.64    1.23 
   6   8  -1   29.54    2.88 
   5  -8  -1    7.44    1.40 
   5  -8  -1    7.96    1.33 
  -5  -8   1    6.83    0.75 
  -5  -8   1    6.78    0.64 
   5  -8  -1    6.28    1.17 
  -5  -8   1    6.12    0.95 
  -5   8   1    6.05    1.46 
  -5   8   1    5.00    0.60 
  -5   8   1    7.33    2.76 
   5   8  -1    7.47    2.45 
  -5   8   1    4.94    0.63 
  -4  -8   1    8.63    0.72 
  -4  -8   1    8.63    0.44 
   4  -8  -1    8.62    1.19 
   4  -8  -1   10.77    1.32 
  -4  -8   1    8.70    0.43 
  -4  -8   1    9.11    0.84 
   4  -8  -1   10.16    1.17 
   4  -8  -1    9.23    1.17 
  -4  -8   1    9.47    0.80 
  -4   8   1    8.24    1.46 
   4   8  -1   11.35    2.61 
  -4   8   1    9.75    2.70 
  -3  -8   1    5.59    0.57 
   3  -8  -1    5.12    1.03 
  -3  -8   1    5.59    0.75 
   3  -8  -1    5.16    1.05 
  -3  -8   1    5.50    0.65 
   3  -8  -1    5.01    1.12 
  -3  -8   1    5.47    0.72 
   3  -8  -1    4.76    1.08 
  -3  -8   1    5.31    0.81 
   3   8  -1    5.86    1.67 
  -3   8   1    6.43    2.07 
   3   8  -1    4.50    2.36 
  -3   8   1    5.06    1.33 
  -2  -8   1    1.94    0.71 
  -2  -8   1    1.65    0.62 
   2  -8  -1    2.08    0.96 
  -2  -8   1    3.13    0.78 
   2  -8  -1    2.57    1.01 
   2  -8  -1    3.09    0.96 
   2  -8  -1    2.46    0.96 
  -2  -8   1    1.92    0.85 
  -2   8   1    0.94    1.19 
   2   8  -1    1.03    1.11 
  -2   8   1    2.11    2.46 
   2   8  -1    3.50    1.81 
   1  -8  -1    4.50    0.95 
   1  -8  -1    4.85    0.99 
  -1  -8   1    4.03    0.86 
   1  -8  -1    4.37    0.99 
   1  -8  -1    3.87    0.90 
  -1  -8   1    3.93    0.95 
  -1  -8   1    5.11    0.88 
  -1  -8   1    4.87    0.80 
  -1   8   1    4.53    1.69 
   1   8  -1    3.52    1.80 
   1   8  -1    5.02    1.75 
  -1   8   1    2.32    2.35 
   0  -8   1    1.30    0.89 
   0  -8  -1    1.04    0.78 
   0  -8   1    1.68    0.93 
   0  -8   1    1.36    0.85 
   0  -8  -1    0.73    0.88 
   0  -8  -1    1.02    0.78 
   0  -8   1    1.32    0.82 
   0  -8  -1    1.27    0.87 
   0   8  -1    1.29    1.63 
   0   8  -1    2.80    2.57 
   0   8   1    1.46    2.37 
   0   8   1    0.28    1.59 
  -1  -8  -1   12.80    1.08 
  -1  -8  -1   13.56    1.02 
   1  -8   1   12.76    1.26 
   1  -8   1   13.97    1.21 
   1  -8   1   14.31    1.20 
  -1  -8  -1   12.56    1.09 
  -1  -8  -1   13.71    0.98 
   1  -8   1   13.84    1.26 
   1   8   1   11.92    2.51 
  -1   8  -1   14.83    2.93 
  -1   8  -1   17.43    2.09 
   1   8   1   13.79    1.93 
  -2  -8  -1    6.50    0.80 
  -2  -8  -1    6.34    0.81 
   2  -8   1    7.90    1.10 
  -2  -8  -1    6.25    0.62 
   2  -8   1    7.53    1.14 
   2  -8   1    7.83    1.19 
  -2  -8  -1    6.47    0.62 
   2  -8   1    6.95    1.09 
  -2   8  -1    7.54    2.61 
   2   8   1    5.61    1.79 
   2   8   1    6.03    1.35 
  -2   8  -1    6.71    1.35 
   3  -8   1   11.69    1.25 
   3  -8   1   11.63    1.14 
   3  -8   1    9.99    1.20 
  -3  -8  -1   11.10    0.78 
   3  -8   1   11.49    1.24 
  -3  -8  -1   10.76    0.75 
  -3   8  -1   11.51    1.45 
  -3   8  -1   14.25    2.87 
   3   8   1   11.54    2.33 
   3   8   1   12.94    1.85 
  -4  -8  -1   19.23    0.90 
   4  -8   1   20.19    1.54 
   4  -8   1   20.36    1.67 
   4  -8   1   20.70    1.53 
  -4  -8  -1   18.95    0.90 
   4  -8   1   20.70    1.64 
  -4   8  -1   18.85    0.86 
   4   8   1   20.62    2.81 
  -4   8  -1   17.90    1.69 
  -4   8  -1   20.35    3.17 
  -4   8  -1   17.38    0.79 
   4   8   1   17.18    1.92 
   5  -8   1    0.97    1.32 
   5  -8   1    1.18    1.20 
   5  -8   1    1.84    1.37 
   5   8   1    0.80    1.24 
  -5   8  -1   -0.28    0.66 
  -5   8  -1    0.27    0.62 
  -5   8  -1    1.11    1.99 
   5   8   1    1.58    2.25 
  -5   8  -1    0.88    1.31 
   6  -8   1    9.86    1.40 
   6  -8   1    9.57    1.45 
   6  -8   1    9.98    1.44 
   6   8   1   10.72    2.50 
  -6   8  -1    8.59    0.99 
  -6   8  -1    8.44    2.80 
  -6   8  -1    8.29    1.83 
  -6   8  -1    8.66    0.99 
   7  -8   1    1.85    1.54 
   7  -8   1    1.79    1.24 
  -7   8  -1    0.28    1.67 
  -7   8  -1    1.26    1.07 
  -7   8  -1    2.34    2.61 
   7   8   1    3.18    2.47 
   8  -8   1   21.94    1.88 
   8  -8   1   21.86    1.69 
  -8   8  -1   19.57    2.43 
  -8   8  -1   22.06    2.19 
  -8   8  -1   20.87    1.47 
   9  -8   1    8.11    1.69 
   9  -8   1    7.31    1.40 
  -9   8  -1    7.73    1.97 
  -9   8  -1    4.98    1.29 
  -9   8  -1    6.12    2.83 
  10  -8   1    2.08    1.39 
  10  -8   1    3.73    1.68 
 -10   8  -1    2.81    1.85 
 -10   8  -1    4.75    2.89 
 -10   8  -1    1.70    1.33 
  11  -8   1    4.17    1.64 
  11  -8   1    2.59    1.82 
  11   8   1    0.34    1.38 
 -11   8  -1    1.04    1.50 
 -11   8  -1   -0.78    2.62 
 -11   8  -1    3.37    1.95 
  12  -8   1   13.64    1.80 
  12  -8   1   14.73    2.12 
  12   8   1   14.51    1.75 
 -12   8  -1   13.53    2.12 
 -12   8  -1   11.10    3.02 
  13  -8   1    1.57    1.93 
  13  -8   1    1.55    1.54 
 -13   8  -1    0.47    1.86 
 -13   8  -1   -3.12    2.57 
  13   8   1   -0.59    1.36 
  14  -8   1    1.60    2.04 
  14  -8   1    0.69    1.51 
  14   8   1    1.40    1.41 
 -14   8  -1   -0.81    1.84 
 -14   8  -1   -0.70    2.13 
  15  -8   1    1.85    2.12 
  15  -8   1    2.29    1.64 
  15   8   1   -0.65    1.39 
 -15   8  -1   -0.71    1.82 
  16  -8   1    1.21    1.64 
  16  -8   1    0.70    2.16 
  16   8   1   -0.33    1.46 
 -16   8  -1    1.75    1.96 
  17  -8   1    2.96    1.85 
  17  -8   1    4.39    2.32 
 -17   8  -1    2.66    2.10 
  17   8   1    0.49    1.51 
  18  -8   1    2.47    1.86 
  18  -8   1    3.15    1.81 
 -18   8  -1    1.46    2.02 
  18   8   1    1.05    1.53 
  19  -8   1    3.74    2.51 
  19  -8   1    1.81    2.06 
  19   8   1    0.42    1.61 
 -19   8  -1    1.26    2.52 
  18  -9  -1    3.21    1.74 
  17  -9  -1    4.21    1.76 
  17  -9  -1    9.97    2.43 
 -17   9   1    6.10    2.29 
  17   9  -1    3.44    1.52 
 -17   9   1   -1.57    2.87 
  16  -9  -1    2.61    1.71 
  16  -9  -1    3.25    2.18 
 -16   9   1    0.15    2.05 
 -16   9   1   -5.48    2.88 
  15  -9  -1    7.18    1.77 
  15  -9  -1    8.05    2.18 
 -15   9   1    5.89    2.29 
 -15   9   1    0.61    2.94 
  14  -9  -1    3.47    1.93 
  14  -9  -1    1.41    1.53 
 -14   9   1    2.37    2.17 
 -14   9   1   -3.10    2.72 
  13  -9  -1    3.69    1.49 
  13  -9  -1    2.36    1.52 
 -13   9   1    0.84    2.08 
 -13   9   1   -2.70    2.74 
  12  -9  -1   30.98    2.28 
  12  -9  -1   31.04    2.09 
 -12   9   1   29.89    2.67 
 -12   9   1   28.25    1.91 
 -12   9   1   27.64    3.51 
  11  -9  -1    3.08    1.74 
  11  -9  -1    2.16    1.53 
 -11   9   1    1.88    2.12 
 -11   9   1    0.44    1.49 
 -11   9   1    0.42    2.97 
  10  -9  -1    2.00    1.55 
  10  -9  -1    0.72    1.56 
 -10   9   1    1.07    2.03 
 -10   9   1   -0.08    1.22 
 -10   9   1    2.11    2.91 
   9  -9  -1    8.10    1.65 
   9  -9  -1    8.27    1.64 
  -9   9   1    8.91    3.21 
  -9   9   1    6.28    1.29 
  -9   9   1    5.31    2.11 
   8  -9  -1    9.14    1.40 
   8  -9  -1    8.65    1.67 
   8   9  -1    8.55    2.28 
  -8   9   1    6.68    1.97 
  -8   9   1    5.22    2.80 
   7  -9  -1    1.08    1.28 
   7  -9  -1    1.71    1.35 
  -7   9   1   -0.83    1.84 
   7   9  -1    2.48    2.70 
  -7   9   1   -0.23    1.41 
   6  -9  -1   16.93    1.53 
   6  -9  -1   16.48    1.51 
  -6  -9   1   16.68    0.80 
  -6  -9   1   16.41    0.74 
   6   9  -1   17.06    2.41 
  -6   9   1   16.30    2.18 
  -6   9   1   16.24    3.02 
   5  -9  -1    8.08    1.40 
  -5  -9   1    6.65    0.81 
   5  -9  -1    6.17    1.44 
  -5  -9   1    6.61    0.73 
  -5   9   1    7.76    2.95 
   5   9  -1    9.84    2.88 
  -5   9   1    7.65    2.05 
   4  -9  -1    1.16    1.26 
  -4  -9   1    0.96    0.70 
   4  -9  -1   -0.18    1.26 
  -4  -9   1   -0.16    0.79 
   4  -9  -1    1.43    1.19 
   4   9  -1    0.33    1.74 
  -4   9   1   -0.01    2.52 
  -4   9   1    1.64    1.88 
   3  -9  -1    0.49    1.12 
  -3  -9   1    0.55    0.57 
  -3  -9   1    0.80    0.80 
  -3  -9   1    1.33    0.94 
   3  -9  -1    1.61    1.15 
   3  -9  -1    0.24    1.17 
  -3   9   1    1.94    1.83 
  -3   9   1    1.30    2.65 
   3   9  -1    1.23    1.77 
   3   9  -1    0.94    2.42 
  -2  -9   1    5.50    1.04 
  -2  -9   1    4.92    0.80 
   2  -9  -1    5.63    1.09 
   2  -9  -1    5.34    1.12 
  -2  -9   1    5.45    0.92 
   2  -9  -1    6.41    1.24 
   2   9  -1    6.22    2.69 
  -2   9   1    3.21    1.67 
   2   9  -1    4.19    1.71 
  -2   9   1    6.96    2.68 
  -1  -9   1    0.05    0.88 
   1  -9  -1    1.02    1.05 
  -1  -9   1    0.65    1.05 
   1  -9  -1    0.65    1.01 
  -1  -9   1    0.06    0.90 
   1  -9  -1    0.53    1.04 
   1   9  -1   -0.09    1.71 
  -1   9   1   -0.70    1.69 
   1   9  -1    1.58    2.10 
  -1   9   1    2.45    2.61 
   0  -9   1    0.69    1.01 
   0  -9   1    0.99    0.97 
   0  -9  -1    0.54    0.97 
   0  -9  -1   -0.01    0.95 
   0  -9  -1   -0.50    0.83 
   0  -9   1   -0.06    0.98 
   0   9   1    0.45    1.73 
   0   9   1    1.55    2.55 
   0   9  -1    0.78    2.62 
   0   9  -1    0.06    1.64 
   1  -9   1    8.34    1.16 
  -1  -9  -1    7.35    0.83 
   1  -9   1    7.26    1.13 
  -1  -9  -1    8.23    1.06 
   1  -9   1    7.78    1.22 
  -1  -9  -1    8.74    1.11 
   1   9   1    7.57    2.05 
  -1   9  -1    8.37    1.84 
  -1   9  -1    7.27    2.15 
   1   9   1    7.29    1.81 
  -2  -9  -1    1.93    0.86 
  -2  -9  -1    1.86    0.85 
   2  -9   1    1.99    1.14 
   2  -9   1    2.74    1.18 
  -2  -9  -1    1.50    0.55 
   2  -9   1    1.80    1.06 
  -2   9  -1    3.97    2.77 
   2   9   1    3.88    1.86 
  -2   9  -1    1.35    1.72 
   2   9   1    3.10    2.55 
  -3  -9  -1    3.17    0.86 
   3  -9   1    3.85    1.25 
   3  -9   1    3.43    1.24 
   3  -9   1    4.15    1.31 
  -3  -9  -1    3.86    0.81 
  -3   9  -1    4.11    2.07 
   3   9   1    4.45    2.54 
  -3   9  -1    4.56    1.87 
   3   9   1    2.93    1.39 
   4  -9   1    5.96    1.35 
   4  -9   1    7.89    1.38 
  -4  -9  -1    6.84    0.63 
  -4  -9  -1    6.73    0.67 
  -4   9  -1    6.21    2.79 
   4   9   1    7.79    1.91 
  -4   9  -1    8.98    2.02 
   4   9   1    8.15    2.12 
   5  -9   1    0.61    1.42 
   5  -9   1    1.43    1.26 
  -5   9  -1   -0.82    1.71 
   5   9   1    0.38    2.40 
  -5   9  -1    2.07    2.19 
   6  -9   1    1.37    1.35 
   6  -9   1    1.75    1.33 
   6   9   1    0.93    2.39 
  -6   9  -1    1.56    1.85 
  -6   9  -1   -0.08    2.69 
   7  -9   1   -0.67    1.17 
   7  -9   1    0.98    1.42 
  -7   9  -1   -0.04    1.40 
  -7   9  -1   -1.98    2.67 
   7   9   1   -1.08    2.39 
   8  -9   1    5.83    1.38 
   8  -9   1    6.70    1.59 
  -8   9  -1    4.50    1.00 
  -8   9  -1    6.86    3.03 
  -8   9  -1    6.56    2.03 
   9  -9   1    5.02    1.76 
   9  -9   1    5.61    1.63 
  -9   9  -1    3.04    1.25 
  -9   9  -1    3.98    2.84 
  -9   9  -1    3.55    1.96 
  10  -9   1   22.23    2.09 
  10  -9   1   22.02    1.89 
 -10   9  -1   20.15    1.61 
 -10   9  -1   23.09    3.49 
 -10   9  -1   24.62    2.51 
  11  -9   1    2.25    1.80 
  11  -9   1    1.80    1.51 
 -11   9  -1    0.59    1.99 
 -11   9  -1   -0.65    1.44 
 -11   9  -1   -1.12    2.78 
  12  -9   1    5.42    1.73 
  12  -9   1    7.24    1.98 
 -12   9  -1    3.40    3.01 
 -12   9  -1    6.31    2.05 
 -12   9  -1    3.39    1.56 
  13  -9   1    0.82    1.61 
  13  -9   1    1.33    1.92 
 -13   9  -1   -2.26    2.84 
 -13   9  -1   -0.82    1.57 
 -13   9  -1   -1.03    1.96 
  14  -9   1    5.97    2.14 
  14  -9   1    6.54    1.89 
 -14   9  -1   -1.21    2.83 
 -14   9  -1    2.64    2.01 
 -14   9  -1    2.76    1.71 
  15  -9   1    6.34    2.27 
  15  -9   1    0.96    1.71 
  15   9   1   -1.19    1.48 
 -15   9  -1    1.80    2.12 
 -15   9  -1    0.94    1.79 
 -15   9  -1   -2.30    2.14 
  16  -9   1    2.98    1.84 
  16  -9   1    3.04    2.21 
 -16   9  -1   -5.11    2.90 
 -16   9  -1    2.73    2.13 
  16   9   1    1.14    1.63 
  17  -9   1    7.84    1.86 
  17  -9   1    9.44    2.55 
 -17   9  -1    0.67    3.09 
 -17   9  -1    8.04    2.24 
  17   9   1    4.60    1.67 
  15 -10  -1    3.50    2.00 
 -15  10   1   -1.14    3.22 
 -15  10   1    2.74    2.29 
  14 -10  -1    5.69    2.06 
  14 -10  -1    4.14    1.87 
 -14  10   1    2.80    2.30 
 -14  10   1   -0.01    3.20 
  13 -10  -1    5.31    1.99 
  13 -10  -1    3.76    1.87 
 -13  10   1    2.06    2.23 
 -13  10   1   -1.92    2.91 
  12 -10  -1    2.59    1.55 
  12 -10  -1    5.25    1.96 
 -12  10   1   -0.19    2.32 
 -12  10   1    2.34    2.21 
  11 -10  -1    2.45    1.55 
  11 -10  -1    1.59    1.68 
 -11  10   1    0.70    2.17 
 -11  10   1    1.18    3.16 
  10 -10  -1   20.72    2.03 
  10 -10  -1   19.90    1.98 
 -10  10   1   17.45    3.39 
 -10  10   1   19.26    2.14 
   9 -10  -1    4.25    1.54 
   9 -10  -1    3.82    1.42 
  -9  10   1    1.18    2.94 
  -9  10   1    4.29    2.25 
   8 -10  -1    2.82    1.68 
   8 -10  -1    2.29    1.53 
  -8  10   1    1.55    2.05 
  -8  10   1    0.94    2.16 
   8  10  -1    1.25    2.15 
   7 -10  -1    2.76    1.46 
   7 -10  -1    2.96    1.43 
  -7  10   1    2.69    2.06 
   7  10  -1    3.46    2.88 
  -7  10   1    0.90    2.82 
  -6 -10   1    2.44    0.43 
   6 -10  -1    2.71    1.45 
  -6 -10   1    1.99    0.37 
   6 -10  -1    3.84    1.56 
  -6  10   1    0.33    2.78 
  -6  10   1    3.77    2.07 
   6  10  -1    4.96    2.83 
   5 -10  -1   13.70    1.45 
  -5 -10   1   13.72    0.88 
   5 -10  -1   13.71    1.56 
  -5 -10   1   12.72    0.91 
  -5  10   1   14.76    3.29 
  -5  10   1   14.29    2.20 
   5  10  -1   15.87    3.02 
  -4 -10   1   11.10    1.37 
  -4 -10   1   10.70    1.02 
   4 -10  -1   10.89    1.43 
   4 -10  -1   11.74    1.48 
   4  10  -1   10.42    2.84 
  -4  10   1   11.33    3.02 
  -4  10   1   10.48    1.74 
  -3 -10   1    5.47    1.19 
  -3 -10   1    4.20    1.10 
   3 -10  -1    3.86    1.28 
   3 -10  -1    4.61    1.33 
  -3  10   1    5.50    1.70 
  -3  10   1    7.71    3.02 
   3  10  -1    4.46    2.08 
   2 -10  -1    1.21    1.20 
  -2 -10   1    1.23    1.04 
  -2 -10   1    1.20    0.83 
  -2 -10   1    0.96    1.14 
   2 -10  -1    0.46    1.22 
   2  10  -1    1.90    1.84 
  -2  10   1    0.35    1.76 
   2  10  -1    2.81    2.88 
  -2  10   1    2.02    2.74 
  -1 -10   1    0.40    0.92 
   1 -10  -1    3.07    1.29 
   1 -10  -1    2.16    1.10 
   1 -10  -1    1.59    1.25 
  -1 -10   1    2.65    1.28 
  -1 -10   1    0.53    1.01 
  -1  10   1    2.66    2.61 
   1  10  -1    1.38    1.82 
   1  10  -1    3.10    2.25 
  -1  10   1    3.30    1.96 
   0 -10  -1    0.42    1.06 
   0 -10   1    0.12    1.08 
   0 -10  -1    0.33    0.95 
   0 -10   1   -0.54    1.04 
   0 -10  -1   -0.65    1.14 
   0 -10   1    1.05    1.29 
   0  10   1    2.08    1.83 
   0  10  -1   -0.31    1.73 
   0  10  -1    1.85    2.79 
   0  10   1    3.10    2.81 
  -1 -10  -1    5.12    1.17 
  -1 -10  -1    6.50    1.20 
  -1 -10  -1    4.95    0.83 
   1 -10   1    5.67    1.32 
   1 -10   1    5.27    1.28 
   1  10   1    5.78    1.94 
   1  10   1    8.00    2.42 
  -1  10  -1    3.73    1.87 
  -1  10  -1    7.64    3.05 
   2 -10   1    6.86    1.38 
  -2 -10  -1    4.77    0.98 
  -2 -10  -1    6.19    1.11 
   2 -10   1    5.83    1.44 
   2  10   1    6.05    1.95 
   2  10   1    6.24    2.69 
  -2  10  -1    9.99    3.20 
  -2  10  -1    5.22    1.90 
   3 -10   1    1.59    1.32 
  -3 -10  -1    1.15    0.90 
   3 -10   1    1.68    1.27 
  -3 -10  -1    0.79    0.72 
  -3  10  -1    2.79    1.86 
   3  10   1    2.48    1.98 
  -3  10  -1    3.40    2.97 
   3  10   1    2.97    1.93 
  -4 -10  -1    2.44    0.65 
  -4 -10  -1    2.13    0.53 
   4 -10   1    4.77    1.52 
   4 -10   1    3.46    1.42 
  -4  10  -1    2.42    1.84 
   4  10   1    4.02    1.90 
   4  10   1    3.90    2.58 
  -4  10  -1    5.40    3.13 
   5 -10   1    4.81    1.58 
   5 -10   1    4.08    1.44 
  -5  10  -1    2.93    1.46 
  -5  10  -1    3.21    2.29 
   5  10   1    3.48    2.07 
   6 -10   1    7.70    1.45 
   6 -10   1    8.29    1.61 
   6  10   1    7.77    2.74 
  -6  10  -1    6.21    2.99 
  -6  10  -1    6.59    1.93 
   7 -10   1    5.31    1.57 
   7 -10   1    7.81    1.68 
  -7  10  -1    4.88    3.17 
   7  10   1    5.18    2.82 
  -7  10  -1    8.29    2.24 
   8 -10   1   21.43    2.00 
   8 -10   1   23.24    2.23 
  -8  10  -1   20.98    2.15 
  -8  10  -1   21.12    3.69 
   9 -10   1    5.82    1.70 
   9 -10   1    6.57    1.75 
  -9  10  -1    6.47    2.18 
  -9  10  -1    4.79    3.16 
  10 -10   1    3.82    1.77 
  10 -10   1    2.62    1.58 
 -10  10  -1    3.44    2.19 
 -10  10  -1    2.29    3.31 
  11 -10   1   13.35    1.93 
  11 -10   1   13.29    1.93 
 -11  10  -1    9.28    3.28 
 -11  10  -1   13.34    2.48 
  12 -10   1    3.70    1.80 
  12 -10   1    2.85    1.68 
 -12  10  -1    0.82    2.09 
 -12  10  -1   -1.39    3.11 
  13 -10   1    9.93    1.79 
  13 -10   1    9.43    1.59 
 -13  10  -1    5.97    3.18 
 -13  10  -1    9.30    2.30 
  14 -10   1    2.89    1.52 
  14 -10   1    3.59    1.70 
 -14  10  -1   -0.15    3.08 
 -14  10  -1    3.95    2.29 
  15 -10   1    5.78    1.61 
 -15  10  -1    2.45    3.42 
 -15  10  -1    7.08    2.41 
  12 -11  -1    7.03    1.88 
  12 -11  -1    6.53    1.68 
 -12  11   1    6.00    1.95 
 -12  11   1    4.35    3.10 
  11 -11  -1    4.35    1.96 
  11 -11  -1    3.74    1.73 
 -11  11   1    4.47    3.07 
 -11  11   1    2.36    2.21 
  10 -11  -1    3.30    1.65 
  10 -11  -1    3.62    1.77 
 -10  11   1    2.08    2.97 
 -10  11   1    4.09    2.31 
   9 -11  -1    7.57    1.77 
   9 -11  -1    6.51    1.88 
  -9  11   1    6.07    3.17 
  -9  11   1    7.35    2.39 
   8 -11  -1    5.85    1.68 
   8 -11  -1    4.98    1.74 
  -8  11   1    5.76    3.14 
  -8  11   1    3.57    2.07 
   7 -11  -1    1.66    1.46 
   7 -11  -1    0.65    1.53 
  -7  11   1    1.14    3.06 
   7  11  -1    0.50    2.14 
  -7  11   1    2.51    2.15 
   6 -11  -1    5.73    1.65 
   6 -11  -1    4.17    1.55 
  -6  11   1    4.19    2.04 
   6  11  -1    6.03    3.09 
  -6  11   1    4.60    3.08 
  -5 -11   1    9.38    0.71 
   5 -11  -1   11.29    1.72 
   5 -11  -1   10.80    1.66 
  -5 -11   1    9.68    0.80 
   5  11  -1   12.82    3.17 
  -5  11   1    9.89    2.16 
  -5  11   1   13.97    3.64 
   4 -11  -1    1.26    1.42 
  -4 -11   1    0.23    0.87 
  -4 -11   1   -0.16    0.91 
   4 -11  -1    1.42    1.44 
   4  11  -1    5.04    2.89 
  -4  11   1    3.61    3.22 
  -4  11   1    0.89    2.05 
   3 -11  -1    0.70    1.37 
   3 -11  -1    0.91    1.34 
  -3 -11   1    0.85    1.42 
  -3 -11   1   -0.02    1.06 
  -3  11   1    1.83    2.93 
  -3  11   1    3.16    2.06 
   3  11  -1    2.67    2.81 
   2 -11  -1   16.73    1.56 
  -2 -11   1   16.13    1.64 
   2 -11  -1   16.46    1.76 
  -2 -11   1   17.63    1.45 
   2  11  -1   15.91    3.19 
  -2  11   1   16.31    1.92 
  -2  11   1   19.28    3.35 
   1 -11  -1   16.48    1.58 
  -1 -11   1   17.76    1.55 
   1 -11  -1   16.52    1.64 
  -1  11   1   21.11    3.66 
   1  11  -1   16.65    2.27 
   1  11  -1   18.80    3.40 
  -1  11   1   16.48    1.93 
   0 -11   1    7.78    1.65 
   0 -11   1    9.71    1.54 
   0 -11  -1    8.74    1.38 
   0  11   1    9.88    3.24 
   0  11   1    7.35    2.02 
   0  11  -1    7.83    2.00 
   0  11  -1    9.28    3.25 
   1 -11   1    0.78    1.45 
  -1 -11  -1    0.84    1.22 
  -1 -11  -1    1.72    1.20 
   1 -11   1    0.12    1.17 
  -1  11  -1    2.51    1.97 
   1  11   1    0.57    2.08 
  -1  11  -1    2.60    3.16 
   1  11   1    2.01    1.98 
   2 -11   1    1.06    1.42 
  -2 -11  -1    1.01    1.22 
  -2 -11  -1    1.34    1.14 
   2 -11   1    2.69    1.44 
  -2  11  -1    3.20    2.05 
  -2  11  -1    2.64    3.07 
   2  11   1    1.82    1.96 
   2  11   1    3.90    2.80 
  -3 -11  -1   12.32    1.07 
   3 -11   1   13.40    1.65 
  -3 -11  -1   11.58    1.05 
   3 -11   1   14.04    1.74 
   3  11   1   16.09    3.21 
   3  11   1   13.12    2.26 
  -3  11  -1   13.75    2.25 
  -3  11  -1   13.80    2.85 
   4 -11   1    5.51    1.62 
   4 -11   1    4.07    1.43 
  -4 -11  -1    3.12    0.51 
  -4 -11  -1    4.60    0.63 
  -4  11  -1    5.04    1.94 
   4  11   1    5.48    2.15 
  -4  11  -1    5.16    3.16 
   5 -11   1    5.60    1.82 
   5 -11   1    4.31    1.72 
  -5  11  -1    2.49    3.16 
   5  11   1    4.61    2.97 
  -5  11  -1    2.91    2.06 
   6 -11   1    4.31    1.76 
   6 -11   1    2.98    1.63 
   6  11   1    4.65    3.02 
  -6  11  -1    3.22    2.05 
  -6  11  -1    4.52    3.36 
   7 -11   1    2.25    1.57 
   7 -11   1    0.95    1.67 
  -7  11  -1    0.60    3.22 
   7  11   1    2.32    2.35 
  -7  11  -1    2.47    2.12 
   8 -11   1    3.23    1.82 
   8 -11   1    2.10    1.71 
  -8  11  -1    0.42    3.10 
  -8  11  -1    3.70    2.26 
   9 -11   1    2.78    1.75 
   9 -11   1    2.85    1.68 
  -9  11  -1    1.70    3.20 
  -9  11  -1    2.29    1.67 
  10 -11   1    3.82    1.75 
  10 -11   1    3.41    1.73 
 -10  11  -1    3.85    2.25 
 -10  11  -1    5.79    3.63 
  11 -11   1    2.01    1.91 
  11 -11   1    2.58    1.80 
 -11  11  -1    1.39    1.69 
 -11  11  -1   -0.74    3.05 
  12 -11   1    5.47    1.95 
 -12  11  -1    2.66    2.55 
   6 -12  -1    3.06    1.82 
   6  12  -1    6.49    3.35 
  -6  12   1    2.32    2.39 
   5 -12  -1    2.19    1.66 
   5  12  -1    4.26    2.98 
  -5  12   1    2.64    3.44 
  -5  12   1    4.94    3.13 
   4 -12  -1    1.41    1.54 
  -4 -12   1   -0.49    0.81 
  -4 -12   1    0.30    0.68 
   4  12  -1    5.82    3.21 
  -4  12   1    8.57    3.42 
  -4  12   1    2.15    1.69 
   3 -12  -1    3.47    1.73 
  -3 -12   1    2.20    1.08 
   3  12  -1    6.58    3.24 
  -3  12   1    4.71    2.24 
  -3  12   1   10.20    3.59 
   2 -12  -1    0.73    1.54 
  -2 -12   1    0.98    1.18 
  -2  12   1    1.90    2.15 
  -2  12   1    5.23    3.19 
   2  12  -1    4.09    3.07 
   1 -12  -1    1.15    1.77 
  -1 -12   1    0.55    1.40 
  -1  12   1    1.61    2.12 
   1  12  -1    5.47    3.18 
  -1  12   1    3.42    2.97 
   0 -12   1    0.98    1.44 
   0 -12  -1    0.63    1.29 
   0  12   1   -0.81    1.40 
   0  12  -1    0.13    1.95 
   0  12   1    2.02    2.95 
   0  12  -1    2.31    2.38 
  -1 -12  -1    2.89    1.39 
   1 -12   1    4.08    1.73 
   1  12   1    6.10    2.29 
   1  12   1    6.26    3.06 
  -1  12  -1    4.50    2.28 
  -1  12  -1    7.61    3.49 
   2 -12   1    9.83    2.08 
  -2 -12  -1    8.43    1.19 
  -2  12  -1   10.48    3.37 
   2  12   1   11.49    2.39 
  -2  12  -1    8.49    2.11 
   2  12   1   12.60    3.32 
   3 -12   1    2.83    1.93 
  -3 -12  -1    1.38    0.78 
  -3 -12  -1    0.46    0.71 
   3 -12   1    1.51    1.74 
   3  12   1    5.81    3.00 
  -3  12  -1    2.98    2.99 
  -3  12  -1    3.23    1.64 
   4 -12   1    0.14    1.60 
   4 -12   1    1.66    1.84 
  -4  12  -1    3.66    3.21 
   4  12   1    4.72    3.09 
  -4  12  -1    2.62    2.20 
   5 -12   1    1.42    1.79 
  -5  12  -1    3.22    3.26 
  -5  12  -1    0.60    2.28 
   5  12   1    2.51    2.22 
   6 -12   1    3.51    2.02 
  -6  12  -1    3.65    3.41 
   6  12   1    6.14    3.21 
  26   0  -2   -0.12    1.57 
 -26   0   2    1.13    2.34 
  25   0  -2   -1.40    1.60 
 -25   0   2   -0.77    2.21 
  24   0  -2   17.25    2.35 
 -24   0   2   13.62    1.88 
  23   0  -2    2.47    1.93 
 -23   0   2   -0.08    2.16 
  22   0  -2    6.66    2.08 
 -22   0   2    2.40    2.10 
 -21   0   2    0.16    1.56 
 -20   0   2   55.07    3.26 
 -20   0   2   56.28    3.12 
 -19   0   2    0.29    1.52 
 -19   0   2    0.41    1.96 
 -18   0   2    8.86    1.51 
  18   0  -2   12.35    2.00 
 -18   0   2   10.50    1.79 
  17   0  -2   -0.48    1.62 
 -17   0   2    0.10    1.74 
 -17   0   2    0.16    1.59 
 -16   0   2   55.53    2.88 
 -16   0   2   57.72    3.10 
  16   0  -2   55.62    2.72 
 -15   0   2   -0.05    1.23 
  15   0  -2    0.88    1.14 
 -15   0   2    2.43    1.64 
 -14   0   2   73.91    3.37 
 -14   0   2   79.47    3.53 
  14   0  -2   82.78    3.66 
  13   0  -2   -0.59    1.33 
 -13   0   2    0.29    1.07 
 -13   0   2   -0.68    1.25 
 -12   0   2   59.06    2.76 
  12   0  -2   60.54    2.80 
  12   0  -2   63.63    2.89 
 -12   0   2   61.24    2.90 
 -11   0   2    5.60    1.51 
  11   0  -2    4.09    1.50 
 -11   0   2    6.51    1.72 
 -10   0   2   -1.82    1.22 
 -10   0   2   -0.65    1.13 
  10   0  -2   -0.44    1.13 
  10   0  -2   -0.89    1.14 
   9   0  -2   30.19    3.66 
   9   0  -2   30.75    3.64 
  -9   0   2   30.55    3.55 
  -9   0   2   31.40    3.63 
  -8   0   2   40.47    1.88 
   8   0  -2   42.75    1.87 
  -8   0   2   42.34    2.02 
   8   0  -2   43.12    2.10 
  -7   0   2    8.53    1.51 
  -7   0   2    5.85    1.34 
   7   0  -2    5.24    1.36 
  -6   0   2    9.94    0.96 
   6   0  -2   11.44    1.22 
  -6   0   2   10.17    1.23 
   6   0  -2    9.87    1.23 
  -5   0   2   -0.53    1.00 
  -5   0   2    0.30    0.91 
   5   0  -2   -1.03    0.97 
   5   0  -2   -0.92    0.96 
  -4   0   2  195.77    7.13 
   4   0  -2  205.77    7.19 
  -4   0   2  193.46    7.14 
   4   0  -2  201.60    7.19 
  -4   0   2  199.26    7.14 
   3   0  -2   -0.48    0.59 
  -3   0   2    0.18    0.40 
   3   0  -2    0.14    0.62 
  -3   0   2   -0.27    0.53 
  -3   0   2   -0.03    0.36 
   3   0  -2    0.18    0.26 
   1   0  -2    0.01    0.12 
   1   0  -2    0.10    0.23 
  -1   0   2    0.01    0.05 
  -1   0   2    0.00    0.23 
   1   0  -2   -0.03    0.10 
   1   0  -2   -0.04    0.20 
  -1   0   2   -0.18    0.15 
  -1   0   2    0.18    0.24 
   0   0   2   -0.06    0.04 
   0   0   2   -0.01    0.08 
   0   0  -2   -0.07    0.04 
   0   0   2   -0.06    0.18 
   0   0   2    0.02    0.04 
   0   0  -2   -0.02    0.12 
   0   0  -2   -0.12    0.17 
   0   0  -2   -0.04    0.11 
  -1   0  -2   -0.02    0.15 
  -1   0  -2   -0.01    0.10 
   1   0   2   -0.03    0.15 
   1   0   2   -0.04    0.05 
   1   0   2   -0.06    0.11 
  -1   0  -2    0.12    0.21 
  -2   0  -2   -0.26    0.22 
   2   0   2    0.23    0.29 
  -3   0  -2    0.27    0.44 
   3   0   2    0.14    0.10 
  -3   0  -2   -0.93    0.50 
  -3   0  -2    0.53    0.42 
   3   0   2    0.23    0.47 
   3   0   2   -0.15    0.39 
  -4   0  -2  141.46    4.44 
   4   0   2  147.60    4.45 
  -4   0  -2  150.39    4.46 
  -4   0  -2  146.35    4.46 
   4   0   2  144.09    4.49 
  -5   0  -2    0.22    0.65 
   5   0   2   -0.16    0.78 
  -5   0  -2   -0.04    0.66 
   5   0   2    0.60    0.82 
   5   0   2    0.15    0.14 
   6   0   2    7.66    1.00 
   6   0   2    8.00    0.76 
  -6   0  -2    8.24    0.82 
   6   0   2    9.12    0.96 
  -6   0  -2    7.34    0.77 
   7   0   2    0.96    0.95 
   7   0   2    1.07    0.99 
  -7   0  -2    1.65    1.05 
   7   0   2    1.12    0.75 
  -7   0  -2    0.55    0.70 
   7   0   2    0.40    0.27 
  -8   0  -2    7.13    1.15 
  -8   0  -2    7.27    1.18 
   8   0   2    5.73    1.14 
   8   0   2    5.25    0.50 
   8   0   2    6.77    1.08 
   8   0   2    6.74    1.09 
   9   0   2    0.29    1.06 
  -9   0  -2    0.49    1.12 
   9   0   2    0.45    0.68 
   9   0   2    0.33    1.20 
  -9   0  -2    0.96    1.17 
   9   0   2    0.45    1.06 
  10   0   2   19.43    1.65 
 -10   0  -2   23.96    1.87 
  10   0   2   22.40    1.69 
  10   0   2   20.87    1.79 
  11   0   2   -0.54    1.15 
 -11   0  -2   -0.89    1.31 
  11   0   2   -1.58    1.26 
  11   0   2   -0.59    0.89 
  12   0   2   73.52    3.22 
 -12   0  -2   73.93    3.25 
  13   0   2   -0.88    1.31 
  13   0   2   -0.81    1.00 
 -13   0  -2   -0.35    1.02 
  14   0   2   20.96    1.81 
  14   0   2   17.38    1.37 
 -14   0  -2   19.64    1.62 
  15   0   2   -0.05    1.45 
 -15   0  -2    0.11    1.56 
  15   0   2    0.12    1.21 
  16   0   2   70.42    3.00 
 -16   0  -2   75.45    3.16 
  16   0   2   75.75    3.12 
  17   0   2    1.33    1.15 
 -17   0  -2    0.54    1.36 
  17   0   2   -0.84    1.54 
  18   0   2   14.03    2.00 
  18   0   2   14.04    2.86 
 -18   0  -2   12.33    2.10 
  19   0   2    3.21    1.90 
 -19   0  -2   -1.36    1.88 
  20   0   2    3.01    1.85 
 -20   0  -2    2.44    1.97 
  21   0   2    2.07    2.01 
 -21   0  -2    2.49    2.21 
  22   0   2    5.99    2.15 
 -22   0  -2    3.29    1.66 
  22   0   2    3.12    1.58 
  23   0   2    0.79    1.96 
 -23   0  -2    0.91    2.17 
  23   0   2   -0.02    1.63 
 -24   0  -2    3.64    1.75 
  24   0   2    3.14    1.68 
 -25   0  -2   -0.89    2.25 
  25   0   2   -1.74    1.72 
 -26  -1   2    0.36    2.06 
 -26   1   2   -0.24    2.47 
  25  -1  -2    4.35    2.18 
 -25  -1   2    0.23    2.12 
 -25   1   2    0.29    2.34 
  25   1  -2    1.16    1.64 
 -24  -1   2    0.57    2.04 
  24  -1  -2    5.76    2.11 
  24   1  -2    1.89    1.63 
 -24   1   2    0.72    2.38 
  23  -1  -2    2.74    1.95 
 -23  -1   2    3.29    1.60 
 -23   1   2    3.31    1.83 
  23   1  -2    1.39    1.55 
  22  -1  -2    3.19    2.02 
 -22  -1   2    0.45    1.95 
  22   1  -2    4.22    1.97 
 -22   1   2    3.69    2.35 
  22   1  -2    2.28    1.51 
 -21  -1   2   14.43    2.17 
 -21   1   2   17.73    2.58 
  21   1  -2   14.34    1.66 
 -20  -1   2   23.66    2.19 
 -20  -1   2   26.38    2.20 
  20   1  -2   25.06    1.82 
 -20   1   2   24.67    2.06 
 -19  -1   2    5.32    1.48 
 -19  -1   2    4.00    1.72 
 -19   1   2    5.85    1.99 
  19   1  -2    4.09    1.42 
 -19   1   2    2.22    2.10 
 -18  -1   2   14.41    1.81 
  18  -1  -2   14.41    2.22 
 -18  -1   2   12.38    1.97 
 -18   1   2   13.45    2.10 
 -18   1   2   12.78    1.85 
  18   1  -2   12.50    1.97 
 -17  -1   2   46.05    2.51 
 -17  -1   2   46.67    2.69 
  17  -1  -2   44.63    2.84 
 -17   1   2   43.79    2.81 
 -17   1   2   43.50    2.57 
  17   1  -2   42.06    2.45 
 -16  -1   2    8.43    1.67 
 -16  -1   2    9.63    1.92 
  16  -1  -2    8.79    2.04 
 -16   1   2    7.76    2.08 
 -16   1   2    8.00    1.89 
  16   1  -2    8.86    1.71 
  15  -1  -2    5.93    1.44 
 -15  -1   2    5.62    1.61 
 -15  -1   2    4.21    1.41 
 -15   1   2    6.44    1.52 
  15   1  -2    6.01    1.49 
 -15   1   2    6.13    1.70 
 -14  -1   2    9.37    1.59 
 -14  -1   2    7.49    1.39 
  14  -1  -2    9.48    1.78 
 -14   1   2   10.21    1.88 
  14   1  -2    7.71    1.42 
 -14   1   2    7.51    1.34 
 -13  -1   2   10.50    1.36 
  13  -1  -2    9.47    1.71 
  13  -1  -2   13.55    1.76 
 -13  -1   2   10.71    1.49 
 -13   1   2   13.80    1.76 
 -13   1   2   11.87    1.81 
  13   1  -2   10.34    1.39 
 -12  -1   2    8.26    1.29 
  12  -1  -2    8.01    1.53 
  12  -1  -2    6.96    1.62 
 -12  -1   2    9.03    1.48 
  12   1  -2    8.44    1.33 
 -12   1   2    8.37    1.37 
 -12   1   2    7.56    1.54 
  11  -1  -2   81.20    3.68 
 -11  -1   2   83.62    3.75 
 -11  -1   2   84.19    3.67 
  11   1  -2   84.93    3.67 
 -11   1   2   85.85    3.87 
 -11   1   2   83.86    3.76 
  10  -1  -2    0.46    1.32 
 -10  -1   2    2.60    1.18 
  10  -1  -2    1.91    1.04 
 -10  -1   2    1.93    1.08 
  10   1  -2    2.07    1.08 
 -10   1   2    2.62    1.49 
 -10   1   2    2.73    1.08 
  10   1  -2    2.54    1.10 
   9  -1  -2   12.47    1.35 
   9  -1  -2   10.28    1.55 
  -9  -1   2   13.27    1.40 
  -9  -1   2   13.43    1.33 
   9   1  -2   12.95    1.36 
   9   1  -2   12.94    1.16 
  -9   1   2   12.87    1.34 
  -9   1   2   11.85    1.65 
  -8  -1   2   42.34    4.31 
  -8  -1   2   42.37    4.26 
   8  -1  -2   38.02    4.44 
  -8   1   2   40.79    4.48 
   8   1  -2   36.46    4.24 
  -8   1   2   34.90    4.25 
   8   1  -2   35.87    4.23 
  -7  -1   2   20.85    1.87 
  -7  -1   2   20.20    1.78 
   7  -1  -2   18.55    2.01 
   7   1  -2   18.91    1.78 
  -7   1   2   16.68    2.00 
  -6  -1   2   46.72    2.02 
   6  -1  -2   45.95    2.27 
  -6  -1   2   46.36    1.95 
   6  -1  -2   46.79    2.22 
  -6   1   2   46.71    2.30 
  -6   1   2   48.25    2.20 
   6   1  -2   48.14    1.97 
   6   1  -2   45.96    1.95 
   5  -1  -2  258.91    9.03 
   5  -1  -2  259.53    9.05 
  -5  -1   2  267.19    9.00 
  -5  -1   2  266.15    8.99 
  -5   1   2  263.81    9.06 
   5   1  -2  271.44    8.93 
  -5   1   2  261.45    9.11 
   5   1  -2  267.81    8.99 
   5   1  -2  273.34    8.99 
  -5   1   2  255.11    9.06 
  -4  -1   2  157.15    5.57 
  -4  -1   2  154.05    5.53 
   4  -1  -2  150.96    5.67 
  -4  -1   2  154.31    5.55 
   4  -1  -2  149.81    5.57 
   4   1  -2  159.09    5.55 
  -4   1   2  148.57    5.58 
  -4   1   2  153.54    5.62 
   4   1  -2  159.83    5.46 
  -4   1   2  148.11    5.62 
   4   1  -2  154.16    5.53 
  -3  -1   2  106.72    3.96 
   3  -1  -2  106.12    3.75 
  -3  -1   2  107.48    3.69 
   3  -1  -2  106.49    3.78 
  -3  -1   2  106.94    3.69 
  -3   1   2  102.29    3.76 
   3   1  -2  109.78    3.69 
   3   1  -2  108.20    3.69 
  -3   1   2  100.89    3.70 
   2  -1  -2   69.25    1.31 
   1  -1  -2    7.97    0.33 
   1   1  -2   10.52    0.41 
   1   1  -2   10.42    0.40 
  -1   1   2    8.24    0.29 
   0  -1  -2  781.75   14.46 
   0   1   2  759.53   14.42 
   0   1   2  784.68   14.41 
  -1  -1  -2    2.96    0.46 
  -1  -1  -2    2.26    0.17 
   1  -1   2    2.49    0.29 
  -1  -1  -2    3.41    0.44 
  -1  -1  -2    3.13    0.40 
   1  -1   2    3.50    0.50 
   1  -1   2    2.32    0.34 
  -1  -1  -2    2.68    0.20 
   1  -1   2    3.44    0.42 
   1   1   2    2.36    0.26 
  -1   1  -2    2.47    0.28 
   1   1   2    2.67    0.28 
  -1   1  -2    3.29    0.46 
   1   1   2    3.07    0.27 
  -1   1  -2    2.45    0.24 
  -1   1  -2    3.09    0.46 
   2  -1   2   -0.35    0.52 
  -2  -1  -2    0.16    0.31 
   2  -1   2   -0.29    0.41 
  -2  -1  -2   -0.46    0.43 
   2  -1   2   -1.03    0.55 
  -2  -1  -2   -0.41    0.49 
  -2  -1  -2   -0.16    0.29 
   2   1   2    0.02    0.05 
  -2   1  -2   -0.35    0.47 
   2   1   2    0.17    0.28 
  -2   1  -2   -0.12    0.31 
   2   1   2   -0.03    0.35 
  -2   1  -2   -0.48    0.60 
   2   1   2   -0.47    0.38 
  -3  -1  -2    8.33    0.75 
  -3  -1  -2    7.35    0.55 
   3  -1   2    7.27    0.70 
   3  -1   2    7.78    0.66 
   3  -1   2    5.90    0.83 
  -3  -1  -2    7.41    0.61 
  -3  -1  -2    7.50    0.61 
  -3  -1  -2    7.01    0.58 
   3  -1   2    5.04    0.93 
  -3   1  -2    5.53    0.83 
   3   1   2    7.78    0.66 
  -3   1  -2    7.06    0.69 
  -3   1  -2    6.41    0.89 
   3   1   2    7.15    0.62 
   3   1   2    6.65    0.61 
  -3   1  -2    6.66    0.59 
  -4  -1  -2   55.43    2.06 
  -4  -1  -2   54.61    2.00 
   4  -1   2   53.48    2.23 
   4  -1   2   51.74    2.31 
  -4  -1  -2   52.70    1.96 
  -4  -1  -2   58.42    2.11 
   4  -1   2   51.07    2.20 
  -4   1  -2   54.74    2.25 
   4   1   2   55.41    2.00 
  -4   1  -2   55.25    2.26 
   4   1   2   55.24    2.11 
  -4   1  -2   52.12    2.19 
  -4   1  -2   57.24    2.01 
   4   1   2   54.87    2.07 
   5  -1   2   63.76    2.58 
   5  -1   2   63.67    2.44 
  -5  -1  -2   67.58    2.46 
   5  -1   2   61.97    2.65 
  -5  -1  -2   66.31    2.39 
   5   1   2   65.09    2.37 
   5   1   2   65.87    2.45 
  -5   1  -2   65.62    2.60 
  -5   1  -2   66.14    2.63 
   5   1   2   64.62    2.39 
  -5   1  -2   70.41    2.38 
   5   1   2   65.04    2.40 
   5   1   2   66.21    2.39 
   6  -1   2    3.03    1.02 
  -6  -1  -2    2.50    0.84 
   6  -1   2    2.80    0.81 
   6  -1   2    1.74    1.09 
   6  -1   2    1.44    1.20 
  -6  -1  -2    2.27    0.80 
  -6   1  -2    2.54    1.12 
  -6   1  -2    2.21    0.86 
   6   1   2    2.12    0.87 
   6   1   2    2.24    0.78 
   6   1   2    3.04    0.86 
   6   1   2    2.04    0.65 
   6   1   2    1.34    0.82 
   7   1   2   36.96    1.91 
  -8  -1  -2   45.92    2.31 
   8  -1   2   43.59    2.49 
   8  -1   2   42.91    2.45 
  -8  -1  -2   44.07    2.29 
   8  -1   2   44.73    2.41 
   8  -1   2   46.22    2.61 
   8   1   2   44.89    2.25 
  -8   1  -2   44.93    2.32 
  -8   1  -2   45.66    2.50 
   8   1   2   44.00    2.31 
   8   1   2   43.33    2.28 
   8   1   2   44.17    2.29 
   8   1   2   45.24    2.28 
   9  -1   2  256.67    8.95 
   9  -1   2  252.32    8.98 
   9  -1   2  254.83    8.93 
  -9  -1  -2  262.52    8.86 
  -9  -1  -2  262.36    8.87 
   9  -1   2  252.47    8.87 
  -9   1  -2  262.96    8.99 
   9   1   2  245.86    8.81 
   9   1   2  253.02    8.84 
  -9   1  -2  248.27    8.86 
   9   1   2  256.20    8.81 
   9   1   2  255.26    8.82 
   9   1   2  239.61    8.75 
  10  -1   2   36.52    1.94 
  10  -1   2   37.22    1.96 
 -10  -1  -2   37.99    2.01 
  10  -1   2   36.13    2.19 
  10  -1   2   38.93    2.32 
  10   1   2   38.23    1.94 
 -10   1  -2   38.49    2.28 
  10   1   2   36.81    1.98 
  10   1   2   36.47    1.95 
  10   1   2   35.99    1.90 
  10   1   2   37.18    1.92 
  11  -1   2   36.21    2.25 
 -11  -1  -2   40.09    2.13 
  11  -1   2   40.63    2.45 
  11  -1   2   39.83    2.09 
 -11   1  -2   41.06    2.45 
  11   1   2   40.03    2.15 
  11   1   2   41.06    2.09 
  11   1   2   39.57    2.12 
 -12  -1  -2    9.13    1.12 
  12  -1   2    8.07    1.10 
  12  -1   2    9.50    1.33 
  12  -1   2    8.41    1.51 
  12   1   2    7.70    1.26 
 -12   1  -2    8.53    1.60 
  12   1   2    8.49    1.35 
  12   1   2    8.95    1.23 
  13  -1   2    9.61    1.33 
 -13  -1  -2   10.34    1.43 
  13  -1   2   10.47    1.63 
 -13   1  -2    9.99    1.75 
  13   1   2    9.85    1.33 
  13   1   2    9.84    1.36 
  13   1   2    8.93    1.28 
 -14  -1  -2   21.68    1.78 
  14  -1   2   20.49    1.79 
  14  -1   2   21.51    1.99 
  14   1   2   20.28    1.66 
  14   1   2   21.44    1.63 
 -14   1  -2   21.28    1.72 
  14   1   2   24.63    1.80 
  15  -1   2    2.36    1.67 
 -15  -1  -2    1.65    1.37 
  15  -1   2    1.22    1.57 
  15   1   2    0.69    1.20 
  15   1   2    1.19    1.34 
  15   1   2    2.07    1.41 
 -15   1  -2    0.42    1.27 
  16  -1   2    0.40    1.27 
  16  -1   2    1.23    1.71 
 -16  -1  -2    1.17    1.54 
  16   1   2   -0.53    1.35 
  16   1   2   -0.20    0.90 
  16   1   2    2.61    1.57 
 -16   1  -2    1.40    1.88 
  17  -1   2    7.36    2.06 
 -17  -1  -2    5.63    1.73 
  17  -1   2    9.06    1.86 
  17   1   2    5.14    1.39 
  17   1   2    7.36    1.59 
 -17   1  -2    5.35    2.02 
  17   1   2    7.24    1.64 
  18  -1   2   11.04    2.02 
  18  -1   2   11.40    2.16 
 -18  -1  -2    8.98    1.44 
  18   1   2    9.86    1.77 
 -18   1  -2    9.08    1.67 
  18   1   2   10.50    1.63 
  19  -1   2   17.38    2.16 
 -19  -1  -2   16.84    2.07 
 -19   1  -2   18.81    2.40 
  19   1   2   17.50    1.78 
  19   1   2   18.97    2.14 
 -20  -1  -2   28.98    2.22 
  20  -1   2   33.44    2.48 
 -20   1  -2   30.12    2.63 
  20   1   2   30.80    2.09 
  20   1   2   31.47    2.27 
 -21  -1  -2    2.90    1.98 
  21  -1   2    5.46    2.17 
  21   1   2    6.69    2.12 
  21   1   2    3.26    1.66 
 -21   1  -2    3.06    1.73 
 -22  -1  -2    3.51    2.01 
  22  -1   2    4.94    2.01 
  22   1   2    1.72    1.47 
 -22   1  -2    1.13    2.25 
 -23  -1  -2   -0.06    1.96 
  23  -1   2    3.52    2.23 
  23   1   2    0.76    1.70 
 -23   1  -2    2.39    2.35 
  24  -1   2    3.47    2.27 
 -24  -1  -2   -0.38    2.06 
  24   1   2    0.29    1.66 
 -24   1  -2   -3.16    2.15 
 -25  -1  -2    0.34    2.14 
  25   1   2   -0.09    1.73 
 -25   1  -2   -0.60    2.41 
 -25  -2   2    5.40    2.15 
  25  -2  -2    8.04    2.28 
  25   2  -2    4.25    1.71 
 -25   2   2    5.51    2.72 
 -24  -2   2    0.27    1.90 
  24  -2  -2    4.42    2.18 
  24   2  -2    1.40    1.78 
 -24   2   2    2.18    2.51 
 -23  -2   2    7.85    2.00 
  23  -2  -2    8.90    2.11 
  23   2  -2    7.73    1.59 
 -23   2   2    8.42    2.51 
 -22  -2   2    1.77    1.84 
  22  -2  -2    0.24    1.47 
  22   2  -2    2.18    1.58 
 -22   2   2   -0.52    1.64 
 -21  -2   2    2.32    1.82 
  21  -2  -2    2.45    1.92 
 -21   2   2    1.31    2.35 
  21   2  -2    1.95    1.63 
 -20  -2   2    4.76    1.67 
 -20  -2   2    6.55    1.87 
 -20   2   2    7.17    1.89 
  20   2  -2    5.29    1.46 
 -19  -2   2   29.27    2.16 
  19  -2  -2   29.13    2.19 
 -19  -2   2   27.91    2.18 
 -19   2   2   27.75    2.04 
  19   2  -2   28.00    1.83 
 -19   2   2   27.56    2.70 
 -18  -2   2    0.21    1.59 
  18  -2  -2    1.68    2.02 
 -18  -2   2    1.47    1.57 
 -18   2   2   -0.12    1.90 
  18   2  -2    1.43    1.27 
 -18   2   2    3.08    1.75 
 -17  -2   2    8.86    1.74 
 -17  -2   2    7.85    1.55 
  17  -2  -2   12.74    2.32 
 -17   2   2   11.18    2.17 
  17   2  -2   10.44    1.67 
 -17   2   2   11.55    2.36 
  17   2  -2    9.47    1.74 
 -16  -2   2    7.21    1.51 
  16  -2  -2    7.93    1.55 
 -16  -2   2    7.81    1.44 
  16   2  -2    6.41    1.37 
 -16   2   2    7.32    1.77 
 -16   2   2    7.90    1.66 
  16   2  -2    8.54    1.56 
 -15  -2   2   26.38    1.96 
  15  -2  -2   25.63    2.32 
 -15  -2   2   25.06    1.83 
  15   2  -2   28.18    1.90 
  15   2  -2   25.49    1.94 
 -15   2   2   24.91    2.36 
 -15   2   2   26.64    2.28 
  14  -2  -2   57.00    3.01 
  14  -2  -2   56.03    3.05 
 -14  -2   2   55.12    2.51 
 -14  -2   2   54.60    2.59 
  14   2  -2   56.45    2.56 
 -14   2   2   55.06    2.81 
 -14   2   2   58.60    3.17 
  14   2  -2   52.93    2.56 
  13  -2  -2    6.77    1.26 
  13  -2  -2    7.44    1.37 
 -13  -2   2    8.07    1.23 
 -13  -2   2    6.31    1.22 
  13   2  -2    6.67    1.28 
  13   2  -2    5.88    1.10 
 -13   2   2    7.37    1.62 
 -13   2   2    8.17    1.44 
  12  -2  -2    0.95    1.19 
 -12  -2   2    1.03    1.05 
 -12  -2   2    1.30    1.14 
  12   2  -2    1.99    0.94 
  12   2  -2    1.09    1.14 
  11  -2  -2    1.23    1.49 
  11  -2  -2    2.55    1.46 
 -11  -2   2    2.08    1.07 
 -11  -2   2    2.00    1.03 
  11   2  -2    1.24    1.07 
 -11   2   2    1.74    1.17 
  11   2  -2    1.58    0.80 
 -11   2   2    2.62    1.14 
  10  -2  -2    6.84    1.39 
  10  -2  -2    5.92    1.35 
 -10  -2   2    8.43    1.36 
 -10  -2   2    7.11    1.23 
 -10   2   2    6.88    1.67 
  10   2  -2    8.25    1.29 
 -10   2   2    8.21    1.84 
  10   2  -2    6.95    1.25 
  10   2  -2    5.95    1.08 
  -9  -2   2   85.84    4.03 
   9  -2  -2   83.81    4.30 
  -9  -2   2   85.26    4.03 
   9  -2  -2   84.72    4.23 
  -9   2   2   88.65    4.30 
   9   2  -2   85.92    3.97 
  -9   2   2   84.62    4.17 
   9   2  -2   87.14    3.98 
   9   2  -2   84.82    3.94 
  -8  -2   2   12.00    1.19 
  -8  -2   2   13.25    1.22 
   8  -2  -2   11.74    1.61 
   8  -2  -2   11.60    1.53 
   8   2  -2   12.55    1.17 
   8   2  -2   13.23    1.08 
  -8   2   2   12.88    1.39 
   8   2  -2   13.84    1.19 
  -8   2   2   11.65    1.66 
   7  -2  -2   33.58    2.49 
  -7  -2   2   36.86    2.23 
  -7  -2   2   35.33    2.22 
   7   2  -2   34.61    2.20 
   7   2  -2   35.07    2.15 
  -7   2   2   35.09    2.45 
   7   2  -2   34.86    2.12 
  -7   2   2   34.38    2.52 
   6  -2  -2   76.54    3.24 
  -6  -2   2   80.27    3.10 
  -6  -2   2   81.55    3.11 
  -6  -2   2   80.11    3.06 
  -6  -2   2   75.16    3.56 
   6  -2  -2   76.54    3.32 
   6   2  -2   79.52    3.09 
  -6   2   2   77.45    3.28 
   6   2  -2   82.60    3.08 
  -6   2   2   76.68    3.40 
   6   2  -2   82.06    3.10 
  -6   2   2   76.91    3.35 
  -5  -2   2   56.73    2.60 
   5  -2  -2   59.12    2.50 
  -5  -2   2   57.59    2.24 
   5  -2  -2   55.03    2.40 
  -5  -2   2   62.57    2.31 
   5   2  -2   61.78    2.23 
   5   2  -2   60.22    2.22 
   5   2  -2   59.30    2.21 
  -5   2   2   54.77    2.53 
  -5   2   2   57.87    2.43 
  -4  -2   2  172.15    5.86 
  -4  -2   2  167.03    5.86 
  -4  -2   2  173.65    5.87 
  -4  -2   2  169.44    6.18 
  -4  -2   2  173.35    5.89 
   4  -2  -2  167.54    6.01 
   4  -2  -2  166.57    5.99 
  -4   2   2  169.75    6.04 
   4   2  -2  174.49    6.22 
   4   2  -2  173.69    5.86 
   4   2  -2  169.77    5.86 
   4   2  -2  174.06    5.86 
  -4   2   2  164.74    5.97 
  -3  -2   2    2.00    0.56 
   3  -2  -2    1.56    0.90 
   3  -2  -2    0.22    0.92 
  -3  -2   2    0.56    1.53 
  -3  -2   2    1.86    0.52 
  -3  -2   2    2.00    0.54 
   3  -2  -2    0.74    0.66 
  -3  -2   2    1.94    0.48 
  -3   2   2    1.34    0.66 
   3   2  -2    1.56    0.49 
  -3   2   2    3.46    1.08 
  -3   2   2    0.59    0.69 
  -3   2   2    1.12    0.88 
   3   2  -2    0.90    1.44 
   3   2  -2    1.95    0.50 
   3   2  -2    1.99    0.54 
   2  -2  -2   -0.19    0.55 
  -2  -2   2    0.91    0.52 
  -2  -2   2    0.64    0.56 
  -2  -2   2    0.10    0.67 
  -2  -2   2   -0.69    1.52 
  -2  -2   2    0.93    0.54 
  -2  -2   2    0.61    0.45 
   2  -2  -2    0.42    0.81 
   2  -2  -2   -0.26    0.72 
   2   2  -2    0.78    0.51 
  -2   2   2    0.20    0.78 
   2   2  -2    0.47    0.18 
  -2   2   2    0.74    0.65 
   2   2  -2    1.14    0.50 
   2   2  -2   -1.00    1.38 
  -2   2   2    1.43    0.89 
  -2   2   2    1.07    1.01 
  -1  -2   2    6.15    0.96 
  -1  -2   2    6.12    0.64 
   1  -2  -2    6.17    0.56 
   1  -2  -2    7.41    1.14 
   1  -2  -2    7.06    0.98 
   1  -2  -2    6.66    0.69 
  -1  -2   2    6.40    0.55 
   1  -2  -2    6.59    0.78 
  -1  -2   2    6.35    1.20 
  -1  -2   2    6.45    0.58 
   1   2  -2    5.61    0.41 
  -1   2   2    6.75    0.81 
   1   2  -2    6.23    0.61 
  -1   2   2    6.81    0.54 
   1   2  -2    6.45    0.61 
  -1   2   2    6.59    0.68 
   1   2  -2    5.36    1.40 
  -1   2   2    5.26    1.08 
   0  -2  -2   40.36    1.86 
   0  -2   2   40.55    1.69 
   0  -2   2   43.31    1.69 
   0  -2   2   39.86    1.75 
   0  -2  -2   39.83    1.57 
   0  -2  -2   41.77    1.61 
   0  -2  -2   41.94    1.85 
   0  -2  -2   40.72    2.03 
   0  -2  -2   43.89    1.65 
   0  -2   2   41.86    2.02 
   0  -2   2   42.69    1.70 
   0   2  -2   44.09    1.73 
   0   2  -2   43.14    1.76 
   0   2  -2   37.78    1.83 
   0   2  -2   43.74    1.66 
   0   2   2   44.33    1.66 
   0   2   2   37.82    1.93 
   0   2   2   37.83    1.85 
  -1  -2  -2    5.45    0.42 
  -1  -2  -2    5.01    0.82 
  -1  -2  -2    4.53    1.10 
   1  -2   2    5.31    0.92 
  -1  -2  -2    5.68    0.38 
   1  -2   2    4.92    0.78 
   1  -2   2    4.19    0.67 
  -1  -2  -2    5.70    0.64 
   1  -2   2    5.14    0.60 
  -1   2  -2    6.95    1.14 
  -1   2  -2    5.41    0.77 
   1   2   2    4.72    1.10 
  -1   2  -2    5.29    0.62 
  -1   2  -2    4.14    0.85 
   1   2   2    5.39    0.38 
  -1   2  -2    5.37    0.70 
   1   2   2    5.49    0.39 
   1   2   2    4.86    0.86 
   1   2   2    4.97    0.79 
   2  -2   2  612.82   19.57 
   2  -2   2  610.21   19.58 
  -2  -2  -2  627.25   19.46 
   2  -2   2  605.15   19.55 
  -2  -2  -2  629.52   19.70 
  -2  -2  -2  624.33   19.45 
   2  -2   2  614.36   19.58 
  -2  -2  -2  637.29   19.58 
  -2   2  -2  643.41   19.56 
  -2   2  -2  610.02   19.57 
   2   2   2  646.81   19.58 
   2   2   2  611.62   19.45 
  -2   2  -2  618.78   19.56 
   2   2   2  646.10   19.73 
  -2   2  -2  643.46   19.60 
   2   2   2  616.79   19.58 
  -3  -2  -2   82.65    2.51 
   3  -2   2   83.33    2.78 
  -3  -2  -2   83.24    2.53 
   3  -2   2   87.91    2.85 
  -3  -2  -2   81.86    2.99 
   3  -2   2   85.34    2.81 
   3  -2   2   84.54    2.75 
  -3  -2  -2   85.23    2.77 
  -3  -2  -2   80.92    2.64 
  -3   2  -2   88.41    2.77 
   3   2   2   83.45    2.51 
  -3   2  -2   83.16    2.82 
   3   2   2   81.72    2.73 
   3   2   2   81.39    2.49 
   3   2   2   83.52    2.80 
   3   2   2   83.14    2.53 
  -3   2  -2   82.94    2.78 
  -4  -2  -2    1.75    0.67 
   4  -2   2    0.45    1.11 
  -4  -2  -2    1.47    0.47 
  -4  -2  -2    2.82    0.81 
   4  -2   2    1.46    0.77 
  -4  -2  -2    2.46    0.47 
   4  -2   2    1.21    0.98 
   4  -2   2    1.09    0.93 
  -4   2  -2    1.89    0.89 
   4   2   2    2.36    0.43 
  -4   2  -2    1.85    0.64 
  -4   2  -2    1.61    1.01 
   4   2   2    1.81    0.47 
   4   2   2    2.01    0.47 
   4   2   2    2.06    0.60 
   4   2   2    2.05    0.44 
  -4   2  -2    0.96    0.93 
  -5  -2  -2  168.63    5.71 
   5  -2   2  163.63    5.96 
  -5  -2  -2  167.85    5.73 
  -5  -2  -2  162.57    5.78 
   5  -2   2  165.94    5.91 
   5  -2   2  161.26    5.88 
  -5  -2  -2  166.10    5.78 
   5  -2   2  168.91    5.89 
   5   2   2  167.33    5.71 
  -5   2  -2  162.78    5.90 
  -5   2  -2  165.90    5.83 
   5   2   2  168.01    5.71 
  -5   2  -2  160.58    5.84 
   5   2   2  167.06    5.69 
   5   2   2  162.26    5.81 
  -6  -2  -2   -0.60    0.61 
   6  -2   2    0.15    0.89 
  -6  -2  -2    0.39    0.64 
   6  -2   2    0.15    0.96 
   6  -2   2    0.32    1.03 
  -6  -2  -2    1.72    0.77 
  -6  -2  -2    0.92    0.67 
   6  -2   2    0.19    1.09 
   6   2   2    0.38    0.78 
  -6   2  -2    1.37    0.78 
   6   2   2    0.54    0.64 
  -6   2  -2   -0.27    1.08 
   6   2   2    0.81    0.60 
   6   2   2    0.48    0.63 
  -6   2  -2    0.46    0.80 
   6   2   2    0.71    0.26 
   7  -2   2  130.69    4.58 
  -7  -2  -2  129.59    4.33 
   7  -2   2  123.43    4.44 
  -7  -2  -2  131.95    4.38 
   7  -2   2  129.42    4.67 
  -7  -2  -2  131.58    4.34 
   7  -2   2  129.84    4.52 
   7   2   2  130.76    4.33 
  -7   2  -2  130.23    4.42 
   7   2   2  132.64    4.44 
   7   2   2  132.00    4.34 
   7   2   2  126.92    4.32 
   7   2   2  120.70    4.29 
  -7   2  -2  125.51    4.46 
  -7   2  -2  126.51    4.59 
  -8  -2  -2    0.14    0.76 
   8  -2   2   -1.01    1.22 
  -8  -2  -2    0.07    0.87 
   8  -2   2    0.67    1.17 
   8  -2   2    0.00    1.15 
   8  -2   2    0.26    1.41 
  -8   2  -2   -0.56    0.81 
   8   2   2    0.19    0.80 
   8   2   2    0.51    0.87 
   8   2   2   -0.34    0.78 
  -8   2  -2   -1.06    1.21 
   8   2   2   -0.22    0.72 
  -8   2  -2   -0.15    1.26 
   8   2   2   -0.06    0.80 
   9  -2   2   43.51    2.56 
  -9  -2  -2   43.99    2.20 
   9  -2   2   44.39    2.48 
   9  -2   2   42.56    2.71 
   9  -2   2   45.43    2.57 
  -9   2  -2   46.49    2.41 
   9   2   2   43.88    2.30 
   9   2   2   42.99    2.11 
   9   2   2   42.90    2.24 
   9   2   2   41.91    2.23 
   9   2   2   43.96    2.22 
  -9   2  -2   44.29    2.28 
  10  -2   2   44.27    2.04 
 -10  -2  -2   45.08    1.94 
  10  -2   2   44.93    2.09 
  10  -2   2   47.55    2.57 
  10  -2   2   46.26    2.32 
  10   2   2   43.30    1.87 
 -10   2  -2   46.03    2.24 
  10   2   2   43.88    1.94 
  10   2   2   46.08    2.05 
  10   2   2   44.42    2.01 
 -11  -2  -2   19.72    1.42 
  11  -2   2   20.41    1.63 
  11  -2   2   18.64    1.95 
  11  -2   2   20.37    1.55 
  11   2   2   18.16    1.23 
 -11   2  -2   19.33    1.90 
  11   2   2   18.82    1.48 
  11   2   2   16.97    1.37 
  12  -2   2    1.83    1.15 
  12  -2   2    1.41    1.00 
 -12  -2  -2    1.29    1.02 
  12   2   2    1.87    1.06 
  12   2   2    3.13    1.13 
  12   2   2    3.34    1.18 
 -13  -2  -2   55.15    2.41 
  13  -2   2   54.97    2.50 
  13  -2   2   55.50    2.61 
  13  -2   2   57.81    2.76 
 -13   2  -2   57.26    2.87 
  13   2   2   56.00    2.39 
  13   2   2   52.83    2.21 
  13   2   2   56.46    2.40 
  14  -2   2   -1.42    1.44 
 -14  -2  -2   -0.14    1.14 
  14  -2   2    1.46    1.32 
  14   2   2    0.72    1.23 
  14   2   2    0.03    1.20 
  14   2   2    0.42    1.10 
 -14   2  -2    0.89    1.29 
  15  -2   2   15.40    2.08 
 -15  -2  -2   12.52    1.46 
  15  -2   2   13.27    1.85 
  15   2   2   14.53    1.48 
  15   2   2   14.33    1.48 
  15   2   2   14.92    1.61 
 -15   2  -2   13.27    1.66 
  16  -2   2   24.98    2.28 
 -16  -2  -2   24.61    1.93 
  16  -2   2   28.04    2.58 
  16   2   2   25.99    1.98 
  16   2   2   23.12    1.80 
  16   2   2   28.12    2.01 
 -16   2  -2   24.40    2.13 
 -17  -2  -2    0.61    1.48 
  17  -2   2    1.58    1.77 
  17  -2   2    2.73    1.59 
  17   2   2    2.99    1.58 
  17   2   2    1.52    1.55 
  17   2   2    0.02    1.24 
 -17   2  -2    2.76    2.22 
  18  -2   2    6.72    2.13 
  18  -2   2    8.42    2.33 
 -18  -2  -2    3.36    1.52 
  18   2   2    4.78    1.51 
  18   2   2    4.63    1.54 
 -18   2  -2    3.20    2.18 
 -19  -2  -2    1.91    1.72 
  19  -2   2    4.17    2.07 
  19   2   2    1.17    1.52 
 -19   2  -2    1.46    1.75 
  19   2   2    1.61    1.58 
 -20  -2  -2    2.68    1.69 
  20  -2   2    3.01    2.02 
  20   2   2    2.77    1.79 
 -20   2  -2    3.65    2.43 
  20   2   2    2.28    1.56 
 -21  -2  -2    2.77    1.82 
  21  -2   2    5.60    2.25 
 -21   2  -2    0.97    2.43 
  21   2   2    0.89    1.55 
  22  -2   2    1.99    1.63 
 -22  -2  -2    2.13    1.88 
 -22   2  -2    1.40    1.78 
  22   2   2    0.38    1.44 
  23  -2   2    5.71    2.16 
 -23  -2  -2    1.50    1.87 
  23   2   2    2.75    1.62 
 -23   2  -2    4.14    2.54 
 -24  -2  -2    2.42    1.89 
  24  -2   2    5.93    2.24 
  24   2   2    2.80    1.79 
 -24   2  -2    1.75    2.43 
 -25  -2  -2    2.70    2.08 
  25  -2   2    5.89    2.44 
  25   2   2    1.26    1.63 
 -25   2  -2    0.06    2.48 
  25  -3  -2   12.93    2.35 
 -25  -3   2   12.04    2.22 
  25   3  -2    9.72    1.75 
 -24  -3   2    6.00    1.94 
  24  -3  -2    8.70    2.21 
  24   3  -2    6.81    1.60 
  23  -3  -2   11.91    2.23 
 -23  -3   2    8.35    1.93 
  23   3  -2   12.32    1.75 
 -22  -3   2   -0.05    1.70 
  22  -3  -2    0.40    1.92 
 -22   3   2    0.25    1.85 
  22   3  -2    0.70    1.62 
 -21  -3   2    0.61    1.69 
  21  -3  -2    1.36    1.84 
 -21   3   2    0.85    2.45 
  21   3  -2    1.17    1.41 
 -20  -3   2    5.32    1.70 
  20  -3  -2    7.74    2.08 
  20   3  -2    5.92    1.42 
 -20   3   2    5.49    1.81 
 -19  -3   2    1.93    1.47 
 -19  -3   2    0.56    1.58 
  19  -3  -2    1.58    2.09 
 -19   3   2    3.10    2.34 
  19   3  -2    1.51    1.31 
 -18  -3   2   -1.12    1.44 
 -18  -3   2   -0.28    1.33 
  18  -3  -2   -0.52    1.95 
 -18   3   2    0.17    1.63 
  18   3  -2    0.28    1.20 
 -17  -3   2    7.28    1.55 
 -17  -3   2    6.69    1.37 
  17  -3  -2    6.93    1.59 
 -17   3   2    9.31    2.29 
 -17   3   2   10.81    2.20 
  17   3  -2    6.25    1.23 
 -16  -3   2    6.29    1.30 
  16  -3  -2    6.11    1.99 
 -16  -3   2    6.76    1.45 
 -16   3   2    7.82    1.71 
 -16   3   2    5.26    1.82 
  16   3  -2    7.85    1.53 
  16   3  -2    6.63    1.35 
  15  -3  -2    5.53    1.34 
 -15  -3   2    5.70    1.32 
  15  -3  -2    6.85    1.91 
 -15  -3   2    4.86    1.20 
  15   3  -2    6.08    1.12 
 -15   3   2    7.93    1.99 
 -15   3   2    7.78    1.93 
  15   3  -2    7.35    1.43 
  14  -3  -2   12.79    1.92 
 -14  -3   2    8.19    1.31 
 -14  -3   2    8.31    1.24 
  14  -3  -2    8.42    1.50 
 -14   3   2   11.12    1.79 
  14   3  -2    8.22    1.10 
  14   3  -2    7.99    1.30 
 -14   3   2   11.26    1.99 
  13  -3  -2   44.99    2.79 
  13  -3  -2   40.49    2.41 
 -13  -3   2   42.93    2.28 
 -13  -3   2   40.89    2.04 
  13   3  -2   41.69    2.18 
 -13   3   2   43.34    2.67 
 -13   3   2   40.22    2.43 
  13   3  -2   43.29    2.19 
  12  -3  -2   10.43    1.31 
 -12  -3   2   12.85    1.16 
 -12  -3   2   11.32    1.17 
  12  -3  -2   11.76    1.65 
 -12   3   2   13.30    1.82 
  12   3  -2   13.50    1.28 
  12   3  -2   12.23    1.03 
 -12   3   2   15.11    1.70 
 -11  -3   2  100.61    4.30 
  11  -3  -2  101.71    4.63 
  11  -3  -2   99.27    4.47 
 -11  -3   2   97.42    4.24 
 -11   3   2  106.48    4.65 
  11   3  -2  103.27    4.28 
  11   3  -2   96.18    4.19 
 -11   3   2  100.97    4.49 
 -10  -3   2    8.43    1.15 
  10  -3  -2    7.81    1.50 
  10  -3  -2    7.82    1.31 
  10  -3  -2    7.07    1.65 
 -10  -3   2    7.24    1.00 
 -10   3   2    6.54    1.45 
  10   3  -2    7.97    1.09 
  10   3  -2    7.79    1.04 
 -10   3   2    8.00    1.69 
  10   3  -2    8.34    0.95 
   9  -3  -2   22.90    1.82 
  -9  -3   2   23.39    1.47 
  -9  -3   2   23.04    1.40 
   9  -3  -2   22.24    1.95 
  -9   3   2   21.77    1.93 
   9   3  -2   24.17    1.38 
  -9   3   2   23.86    1.63 
   9   3  -2   25.92    1.44 
  -9   3   2   23.76    1.95 
   8  -3  -2    0.53    0.97 
  -8  -3   2    0.85    1.81 
  -8  -3   2    1.15    0.87 
   8  -3  -2    0.16    1.03 
  -8  -3   2   -0.38    0.65 
  -8  -3   2    0.75    0.77 
  -8   3   2    2.86    1.34 
  -8   3   2    0.55    1.04 
   8   3  -2    0.41    0.64 
  -8   3   2    0.46    0.98 
   8   3  -2    1.63    0.84 
  -8   3   2    0.23    1.28 
   8   3  -2    0.48    0.66 
  -7  -3   2   32.83    3.45 
  -7  -3   2   32.39    4.09 
  -7  -3   2   33.28    3.42 
  -7  -3   2   31.65    3.44 
   7   3  -2   33.15    3.44 
   7   3  -2   28.92    3.35 
   7   3  -2   30.27    3.37 
   6  -3  -2   73.57    3.11 
  -6  -3   2   77.71    3.00 
  -6  -3   2   78.17    2.99 
   6  -3  -2   76.06    3.34 
  -6  -3   2   75.92    3.46 
  -6  -3   2   76.81    2.98 
   6   3  -2   78.69    2.94 
   6   3  -2   78.55    3.01 
  -6   3   2   75.54    3.28 
  -6   3   2   75.61    3.18 
   6   3  -2   77.47    2.95 
  -6   3   2   78.03    3.37 
  -5  -3   2   76.36    3.42 
  -5  -3   2   74.15    2.61 
  -5  -3   2   74.26    2.65 
  -5  -3   2   74.01    2.68 
   5  -3  -2   70.36    2.94 
   5  -3  -2   70.30    2.86 
   5   3  -2   75.18    2.71 
   5   3  -2   75.81    2.57 
  -5   3   2   69.29    2.78 
   5   3  -2   74.51    3.37 
  -5   3   2   72.48    2.91 
   5   3  -2   76.01    2.59 
  -5   3   2   71.79    2.84 
  -4  -3   2    7.73    0.51 
   4  -3  -2    7.59    1.08 
  -4  -3   2    9.74    1.47 
  -4  -3   2    8.43    0.61 
  -4  -3   2    9.26    0.77 
  -4  -3   2    8.63    0.67 
  -4  -3   2    9.09    0.90 
   4  -3  -2    8.33    1.01 
  -4   3   2    7.83    1.02 
  -4   3   2    8.19    0.81 
   4   3  -2    8.42    1.35 
   4   3  -2    8.21    0.53 
   4   3  -2    8.62    0.57 
   4   3  -2    8.73    0.80 
  -4   3   2    8.67    1.24 
  -4   3   2    7.83    1.04 
   3  -3  -2   24.79    1.32 
   3  -3  -2   24.73    1.25 
  -3  -3   2   24.10    0.97 
  -3  -3   2   24.06    2.08 
  -3  -3   2   25.25    1.03 
   3  -3  -2   23.68    1.24 
  -3  -3   2   22.85    0.92 
   3  -3  -2   23.44    1.07 
  -3  -3   2   23.61    1.36 
  -3  -3   2   23.73    1.04 
  -3   3   2   24.51    1.73 
   3   3  -2   23.88    0.95 
  -3   3   2   24.50    1.13 
   3   3  -2   23.99    2.01 
  -3   3   2   25.92    1.54 
  -3   3   2   23.78    1.23 
   3   3  -2   23.09    0.91 
  -3   3   2   25.60    1.33 
   2  -3  -2   70.67    2.46 
  -2  -3   2   72.85    2.36 
  -2  -3   2   72.42    2.36 
  -2  -3   2   74.23    2.68 
  -2  -3   2   70.24    2.45 
   2  -3  -2   66.41    2.44 
   2  -3  -2   75.55    2.55 
  -2  -3   2   69.36    2.83 
   2  -3  -2   74.47    2.70 
  -2  -3   2   72.99    2.38 
  -2   3   2   75.46    2.56 
  -2   3   2   67.02    2.42 
   2   3  -2   69.63    2.34 
   2   3  -2   72.55    3.12 
  -2   3   2   68.55    2.88 
  -2   3   2   68.34    2.56 
   2   3  -2   71.19    2.35 
  -2   3   2   76.93    2.51 
  -1  -3   2  129.17    4.63 
   1  -3  -2  128.44    4.84 
  -1  -3   2  129.40    4.65 
  -1  -3   2  119.91    4.95 
  -1  -3   2  134.47    4.88 
   1  -3  -2  129.42    4.67 
  -1  -3   2  132.50    4.63 
   1  -3  -2  133.11    4.71 
   1  -3  -2  118.79    4.63 
   1   3  -2  129.16    4.64 
   1   3  -2  128.56    4.63 
   1   3  -2  122.49    4.97 
  -1   3   2  132.11    4.66 
   1   3  -2  129.13    4.80 
   0  -3  -2   46.11    2.20 
   0  -3  -2   43.50    2.33 
   0  -3   2   47.84    2.29 
   0  -3  -2   48.70    1.96 
   0  -3  -2   42.50    2.19 
   0  -3  -2   45.76    1.89 
   0  -3   2   47.79    1.99 
   0  -3  -2   43.96    1.86 
   0  -3   2   45.29    2.00 
   0  -3   2   49.10    2.71 
   0  -3   2   47.95    1.97 
   0   3   2   41.84    2.47 
   0   3   2   44.09    1.84 
   0   3  -2   47.73    1.99 
   0   3  -2   46.86    1.88 
   0   3  -2   44.95    2.10 
   0   3  -2   47.36    2.00 
   0   3   2   42.46    1.87 
   0   3  -2   48.22    2.71 
   1  -3   2    7.05    1.11 
   1  -3   2    6.66    0.81 
   1  -3   2    7.49    1.29 
   1  -3   2    7.23    0.90 
  -1  -3  -2    5.04    1.00 
  -1  -3  -2    6.77    0.53 
   1  -3   2    5.64    0.66 
  -1  -3  -2    6.38    0.44 
  -1  -3  -2    6.48    0.92 
  -1  -3  -2    6.33    1.36 
  -1   3  -2    7.35    1.76 
  -1   3  -2    7.02    0.61 
  -1   3  -2    6.89    0.77 
  -1   3  -2    6.93    0.76 
   1   3   2    6.31    1.09 
  -1   3  -2    6.64    0.91 
   1   3   2    5.27    1.33 
   1   3   2    6.42    0.47 
  -2  -3  -2   26.65    1.80 
   2  -3   2   26.84    1.54 
  -2  -3  -2   24.10    1.42 
  -2  -3  -2   24.72    0.95 
  -2  -3  -2   24.79    0.90 
   2  -3   2   25.92    1.32 
   2  -3   2   25.91    1.37 
  -2  -3  -2   24.66    1.31 
   2  -3   2   25.83    1.32 
   2   3   2   26.14    1.40 
  -2   3  -2   24.57    1.35 
   2   3   2   23.14    1.44 
  -2   3  -2   29.45    2.15 
  -2   3  -2   25.92    1.37 
  -2   3  -2   27.79    1.34 
  -2   3  -2   28.22    1.39 
   2   3   2   26.41    1.72 
  -3  -3  -2   97.95    3.50 
  -3  -3  -2   92.62    3.18 
   3  -3   2   92.78    3.18 
  -3  -3  -2   94.36    2.87 
  -3  -3  -2   98.51    3.15 
   3  -3   2   90.66    3.12 
   3  -3   2   95.65    3.23 
   3  -3   2   93.83    3.22 
   3   3   2   91.76    3.21 
  -3   3  -2   96.96    3.42 
  -3   3  -2   93.49    3.19 
   3   3   2   96.47    3.52 
  -3   3  -2   93.04    3.22 
  -3   3  -2   96.58    3.17 
   3   3   2   91.96    3.07 
  -4  -3  -2   51.99    1.79 
   4  -3   2   51.50    1.99 
  -4  -3  -2   51.44    1.92 
  -4  -3  -2   52.66    1.60 
  -4  -3  -2   55.05    2.36 
   4  -3   2   57.06    2.08 
   4  -3   2   51.11    2.15 
   4  -3   2   51.34    2.03 
   4   3   2   53.98    1.56 
  -4   3  -2   53.76    2.06 
   4   3   2   53.91    2.05 
   4   3   2   53.79    1.56 
   4   3   2   51.68    1.82 
  -4   3  -2   53.24    1.92 
   5  -3   2    3.79    0.96 
   5  -3   2    3.99    1.17 
   5  -3   2    4.51    1.03 
   5  -3   2    3.55    0.99 
  -5  -3  -2    4.42    0.76 
  -5  -3  -2    4.38    0.43 
  -5  -3  -2    5.03    1.10 
   5  -3   2    4.76    0.79 
  -5  -3  -2    4.90    0.83 
  -5  -3  -2    4.47    0.44 
   5   3   2    4.81    0.87 
   5   3   2    4.35    0.39 
  -5   3  -2    4.22    0.85 
  -5   3  -2    3.44    0.55 
   5   3   2    4.72    0.40 
  -5   3  -2    4.41    0.96 
  -6  -3  -2  165.27    5.00 
  -6  -3  -2  162.22    5.13 
  -6  -3  -2  168.67    5.14 
   6  -3   2  162.48    5.20 
   6  -3   2  162.91    5.28 
   6  -3   2  161.91    5.23 
  -6  -3  -2  169.66    5.55 
  -6  -3  -2  166.57    4.99 
   6  -3   2  160.42    5.25 
   6  -3   2  164.02    5.27 
  -6   3  -2  161.47    5.17 
  -6   3  -2  164.48    5.23 
   6   3   2  163.75    4.93 
   6   3   2  158.51    5.10 
   6   3   2  165.08    4.97 
   6   3   2  159.09    4.92 
  -6   3  -2  169.10    5.29 
   6   3   2  162.57    4.97 
  -7  -3  -2  105.43    3.26 
  -7  -3  -2  110.19    3.40 
  -7  -3  -2  107.69    3.38 
   7  -3   2  105.46    3.61 
   7  -3   2  104.47    3.55 
  -7  -3  -2  103.63    3.83 
   7  -3   2  105.08    3.56 
   7  -3   2  105.24    3.61 
   7   3   2  104.86    3.43 
   7   3   2  105.55    3.19 
  -7   3  -2  105.08    3.45 
   7   3   2  105.35    3.18 
  -7   3  -2  104.11    3.46 
   7   3   2  108.12    3.24 
  -7   3  -2  107.06    3.52 
   7   3   2   99.24    3.18 
   8  -3   2    0.20    0.92 
   8  -3   2    0.85    1.28 
  -8  -3  -2    0.86    0.75 
  -8  -3  -2    1.33    0.85 
   8  -3   2    2.24    1.54 
   8  -3   2    0.38    1.17 
  -8  -3  -2    0.75    0.77 
  -8   3  -2    1.43    1.01 
   8   3   2    0.80    0.68 
   8   3   2    0.90    0.96 
   8   3   2    1.08    0.62 
   8   3   2    0.99    0.23 
   8   3   2    0.36    0.59 
  -8   3  -2    1.76    1.13 
   9  -3   2   12.76    1.87 
  -9  -3  -2   12.69    1.12 
  -9  -3  -2   13.55    1.18 
  -9  -3  -2   11.29    1.03 
   9  -3   2   14.21    1.57 
   9  -3   2   13.19    1.61 
   9  -3   2   12.42    1.36 
  -9   3  -2   14.64    1.32 
  -9   3  -2   14.05    1.66 
   9   3   2   13.52    1.28 
   9   3   2   12.80    1.01 
   9   3   2   13.17    1.00 
 -10  -3  -2   12.91    1.09 
  10  -3   2   15.19    1.99 
  10  -3   2   13.78    1.71 
  10  -3   2   14.60    1.71 
 -10   3  -2   15.97    1.82 
  10   3   2   13.10    1.11 
 -10   3  -2   14.79    1.36 
  10   3   2   14.29    1.35 
  10   3   2   13.79    1.12 
  10   3   2   11.58    1.01 
  11  -3   2    8.21    1.83 
  11  -3   2    7.18    1.57 
 -11  -3  -2    8.30    1.06 
  11  -3   2    8.71    1.73 
  11   3   2    7.60    1.20 
 -11   3  -2    6.92    1.16 
  11   3   2    7.32    0.96 
 -11   3  -2    9.57    1.48 
  11   3   2    7.69    1.02 
 -12  -3  -2    6.96    1.14 
  12  -3   2    6.93    1.58 
  12  -3   2    8.02    1.65 
  12  -3   2    8.92    1.85 
  12   3   2    8.50    1.25 
 -12   3  -2    8.28    1.35 
  12   3   2    7.96    1.06 
 -12   3  -2    7.36    1.36 
  12   3   2    7.01    1.00 
  13  -3   2   10.57    1.72 
 -13  -3  -2    8.78    1.19 
  13  -3   2    8.49    1.63 
  13  -3   2    9.64    1.50 
  13   3   2    9.77    1.12 
 -13   3  -2    8.80    1.44 
 -13   3  -2    9.68    1.24 
  13   3   2   11.87    1.15 
  13   3   2    9.29    1.18 
 -14  -3  -2   23.35    1.51 
  14  -3   2   22.07    1.69 
  14  -3   2   26.35    2.12 
  14  -3   2   25.29    1.98 
 -14   3  -2   23.41    1.67 
  14   3   2   25.11    1.48 
  14   3   2   23.69    1.61 
 -14   3  -2   22.87    1.82 
  14   3   2   24.61    1.40 
  15  -3   2    2.54    1.69 
 -15  -3  -2    2.13    1.31 
  15  -3   2    4.83    2.04 
  15   3   2    2.80    1.02 
  15   3   2    1.65    1.13 
  15   3   2    1.42    1.21 
 -15   3  -2    1.73    1.46 
 -15   3  -2    1.96    1.31 
  16  -3   2    0.19    1.99 
 -16  -3  -2    0.84    1.28 
  16  -3   2   -0.22    1.80 
 -16   3  -2   -0.25    1.17 
  16   3   2    0.78    1.27 
  16   3   2    1.23    1.09 
  16   3   2    2.19    1.33 
 -16   3  -2    1.14    1.58 
 -17  -3  -2    1.72    1.39 
  17  -3   2    0.64    1.56 
  17  -3   2    1.64    1.93 
  17   3   2    2.67    1.44 
 -17   3  -2    3.49    2.31 
 -17   3  -2    0.67    1.28 
  17   3   2    1.51    1.37 
  18  -3   2    9.09    2.32 
 -18  -3  -2    9.33    1.55 
  18  -3   2   11.59    2.09 
  18   3   2    9.74    1.45 
  18   3   2   10.09    1.31 
 -18   3  -2    7.09    1.33 
 -18   3  -2   12.31    2.50 
  19  -3   2   10.37    2.07 
 -19  -3  -2   11.04    1.69 
  19  -3   2   11.82    2.16 
 -19   3  -2   11.61    2.56 
  19   3   2   12.12    1.66 
 -19   3  -2    9.72    1.47 
  20  -3   2   18.22    2.36 
 -20  -3  -2   15.68    1.73 
 -20   3  -2   15.37    2.07 
 -20   3  -2   16.35    1.78 
  20   3   2   16.49    1.72 
 -21  -3  -2    1.81    1.69 
  21  -3   2    0.71    1.93 
 -21   3  -2   -0.41    1.62 
  21   3   2    0.98    1.53 
 -21   3  -2    2.22    2.54 
 -22  -3  -2    7.06    1.82 
  22  -3   2    7.84    2.20 
 -22   3  -2    5.77    2.55 
  22   3   2    6.18    1.66 
 -23  -3  -2   10.36    1.86 
  23  -3   2   13.83    2.48 
 -23   3  -2   10.74    2.30 
  23   3   2    9.17    1.77 
 -24  -3  -2   -0.17    1.79 
  24  -3   2    3.57    2.26 
  24   3   2   -0.07    1.69 
 -25  -3  -2    1.86    1.92 
  24  -4  -2    6.86    2.24 
 -24  -4   2    3.04    2.16 
  24   4  -2    3.16    1.79 
 -24   4   2    0.51    1.87 
  23  -4  -2   11.76    2.29 
 -23  -4   2   11.49    2.14 
 -23   4   2    7.62    2.21 
  23   4  -2    8.75    1.74 
 -22  -4   2    7.42    1.71 
  22  -4  -2    8.40    2.11 
 -22   4   2    5.80    1.91 
  22   4  -2    7.28    1.51 
 -21  -4   2    1.64    1.66 
  21  -4  -2    3.51    2.13 
 -21   4   2    0.50    1.81 
  21   4  -2    1.16    1.36 
 -20  -4   2    0.21    1.58 
  20  -4  -2    3.55    2.01 
 -20   4   2    2.13    2.64 
  20   4  -2    0.51    1.32 
 -20   4   2   -0.48    1.74 
  19  -4  -2    1.76    2.23 
  19  -4  -2   -0.09    1.88 
 -19  -4   2   -0.34    1.45 
 -19   4   2    0.89    1.73 
  19   4  -2    0.74    1.49 
 -19   4   2   -1.00    1.63 
  18  -4  -2   18.10    2.12 
 -18  -4   2   19.32    1.73 
  18  -4  -2   17.44    1.86 
 -18  -4   2   19.76    1.79 
  18   4  -2   19.98    1.78 
 -18   4   2   17.59    1.94 
 -18   4   2   17.59    2.46 
  17  -4  -2   14.46    2.27 
 -17  -4   2   13.67    1.49 
 -17  -4   2   15.85    1.66 
  17   4  -2   15.69    1.47 
 -17   4   2   14.14    1.88 
 -17   4   2   14.25    1.86 
 -16  -4   2   12.13    1.41 
 -16  -4   2   15.04    1.60 
  16  -4  -2   14.94    1.89 
  16  -4  -2   13.10    1.82 
 -16   4   2   16.92    2.40 
 -16   4   2   14.71    1.94 
  16   4  -2   16.29    1.52 
  16   4  -2   14.94    1.52 
  15  -4  -2   -0.78    1.73 
  15  -4  -2   -0.36    1.85 
 -15  -4   2   -0.26    1.03 
 -15  -4   2   -0.28    1.27 
  15   4  -2   -0.70    0.95 
 -15   4   2    0.87    1.81 
 -15   4   2    1.23    1.89 
  15   4  -2    1.85    1.13 
 -15   4   2    0.39    1.54 
  14  -4  -2    1.23    1.29 
 -14  -4   2    2.40    1.08 
  14  -4  -2    2.23    1.40 
 -14  -4   2    2.20    1.24 
 -14   4   2    2.40    1.43 
 -14   4   2    0.15    1.46 
  14   4  -2    1.56    0.98 
 -14   4   2    2.55    1.80 
  14   4  -2    1.37    1.11 
  13  -4  -2   21.83    2.22 
  13  -4  -2   19.21    2.16 
 -13  -4   2   18.36    1.46 
 -13  -4   2   18.56    1.44 
 -13   4   2   17.77    1.81 
  13   4  -2   18.65    1.46 
 -13   4   2   16.99    1.82 
  13   4  -2   19.07    1.41 
 -13   4   2   19.15    2.13 
 -12  -4   2   37.53    1.91 
 -12  -4   2   38.39    1.83 
  12  -4  -2   39.96    2.35 
  12  -4  -2   36.99    2.45 
 -12   4   2   36.98    2.28 
 -12   4   2   41.15    2.54 
 -12   4   2   43.29    2.65 
  12   4  -2   36.44    1.71 
  12   4  -2   37.97    1.88 
  11  -4  -2    3.68    1.26 
 -11  -4   2    3.07    0.87 
 -11  -4   2    2.60    0.96 
  11  -4  -2    2.26    1.54 
 -11   4   2    2.62    1.47 
 -11   4   2    3.89    1.47 
 -11   4   2    2.86    1.47 
  11   4  -2    2.76    0.82 
  11   4  -2    3.13    0.93 
  10  -4  -2   28.66    2.21 
 -10  -4   2   24.51    1.42 
 -10  -4   2   28.05    1.57 
  10  -4  -2   25.77    2.08 
  10  -4  -2   24.86    1.93 
 -10  -4   2   23.63    1.43 
 -10   4   2   27.89    1.89 
  10   4  -2   25.28    1.57 
 -10   4   2   28.64    2.09 
  10   4  -2   26.63    1.44 
  10   4  -2   26.48    1.37 
 -10   4   2   27.71    2.03 
  -9  -4   2   56.95    2.13 
  -9  -4   2   55.83    2.01 
   9  -4  -2   51.72    2.30 
   9  -4  -2   53.38    2.20 
   9  -4  -2   56.42    2.63 
  -9  -4   2   54.02    2.03 
  -9   4   2   52.34    2.26 
   9   4  -2   56.09    1.94 
   9   4  -2   54.88    1.95 
   9   4  -2   55.90    2.09 
  -9   4   2   53.30    2.28 
  -9   4   2   56.47    2.62 
  -9   4   2   54.74    2.32 
   8  -4  -2    4.09    1.45 
  -8  -4   2    4.98    0.87 
  -8  -4   2    4.90    0.79 
  -8  -4   2    4.96    0.85 
   8  -4  -2    5.20    1.33 
   8  -4  -2    2.49    1.40 
  -8   4   2    4.47    1.01 
  -8   4   2    4.24    1.03 
   8   4  -2    4.66    0.99 
   8   4  -2    4.86    0.70 
  -8   4   2    3.63    1.42 
   8   4  -2    5.20    0.70 
  -8   4   2    5.63    1.44 
  -7  -4   2    7.56    0.73 
  -7  -4   2    7.67    0.94 
   7  -4  -2    6.70    1.09 
  -7  -4   2    7.05    0.98 
   7  -4  -2    8.78    1.33 
  -7  -4   2    8.90    0.85 
   7   4  -2    7.30    0.96 
   7   4  -2    7.39    0.67 
   7   4  -2    7.67    0.58 
  -7   4   2    7.51    1.30 
  -7   4   2    8.45    1.49 
  -7   4   2    8.42    1.04 
   6  -4  -2    4.78    1.11 
  -6  -4   2    5.23    1.15 
  -6  -4   2    6.28    0.85 
  -6  -4   2    6.25    0.75 
  -6  -4   2    6.70    2.03 
   6  -4  -2    3.31    1.21 
  -6  -4   2    6.34    0.66 
  -6   4   2    4.90    1.14 
   6   4  -2    5.06    0.58 
   6   4  -2    5.45    0.84 
   6   4  -2    6.31    2.07 
  -6   4   2    6.18    1.02 
   6   4  -2    6.28    0.49 
  -6   4   2    4.30    1.00 
  -6   4   2    5.54    1.15 
  -5  -4   2   28.26    1.19 
  -5  -4   2   30.49    1.33 
  -5  -4   2   30.02    1.43 
   5  -4  -2   34.15    1.79 
  -5  -4   2   30.82    2.63 
  -5  -4   2   31.51    1.78 
   5  -4  -2   31.50    1.81 
  -5  -4   2   29.58    1.24 
  -5   4   2   30.85    1.97 
  -5   4   2   31.24    1.70 
   5   4  -2   33.26    2.39 
  -5   4   2   29.47    1.52 
   5   4  -2   29.86    1.20 
  -5   4   2   29.39    1.68 
   5   4  -2   28.35    1.10 
   5   4  -2   30.57    1.51 
   4  -4  -2   25.28    1.66 
   4  -4  -2   23.58    1.62 
  -4  -4   2   23.76    2.19 
  -4  -4   2   22.86    1.12 
  -4  -4   2   24.34    1.71 
  -4  -4   2   23.94    1.18 
   4  -4  -2   25.07    1.59 
  -4  -4   2   24.38    1.24 
  -4  -4   2   23.84    1.40 
  -4   4   2   25.88    1.64 
   4   4  -2   24.35    2.16 
  -4   4   2   25.14    2.27 
  -4   4   2   23.92    1.61 
   4   4  -2   23.00    1.14 
   4   4  -2   22.66    1.06 
  -4   4   2   22.47    1.35 
  -4   4   2   23.88    1.66 
   3  -4  -2   55.42    2.34 
  -3  -4   2   55.30    2.51 
   3  -4  -2   59.44    2.48 
  -3  -4   2   56.47    2.10 
  -3  -4   2   54.61    3.07 
  -3  -4   2   57.09    2.29 
   3  -4  -2   53.13    2.35 
  -3  -4   2   54.94    2.12 
  -3  -4   2   55.34    2.09 
  -3   4   2   58.43    2.40 
   3   4  -2   53.49    2.08 
  -3   4   2   51.82    2.60 
   3   4  -2   53.24    2.04 
  -3   4   2   56.22    2.64 
  -3   4   2   54.68    2.25 
  -3   4   2   56.88    2.40 
   3   4  -2   53.50    2.73 
   2  -4  -2   18.92    1.10 
   2  -4  -2   17.51    0.93 
  -2  -4   2   19.41    1.12 
  -2  -4   2   17.86    0.86 
   2  -4  -2   18.09    1.16 
  -2  -4   2   19.38    2.13 
  -2  -4   2   18.02    0.84 
  -2  -4   2   18.99    1.42 
  -2  -4   2   18.74    0.80 
   2  -4  -2   16.38    1.34 
  -2   4   2   18.34    0.98 
   2   4  -2   18.96    1.46 
   2   4  -2   17.39    1.63 
  -2   4   2   18.84    1.44 
  -2   4   2   17.85    1.88 
   2   4  -2   17.33    0.79 
  -2   4   2   17.82    1.00 
  -2   4   2   18.33    0.83 
   2   4  -2   18.76    0.88 
  -1  -4   2   58.30    1.90 
  -1  -4   2   56.30    1.89 
   1  -4  -2   55.80    1.93 
  -1  -4   2   57.89    1.86 
   1  -4  -2   56.71    1.98 
   1  -4  -2   57.39    2.29 
  -1  -4   2   57.34    2.45 
   1  -4  -2   55.68    1.90 
  -1  -4   2   58.93    2.34 
   1   4  -2   58.01    2.35 
   1   4  -2   57.75    1.87 
   1   4  -2   56.72    2.78 
  -1   4   2   55.57    1.86 
  -1   4   2   51.65    2.06 
  -1   4   2   53.34    2.53 
   1   4  -2   56.54    1.90 
   0  -4   2  166.39    5.97 
   0  -4  -2  163.96    5.92 
   0  -4   2  166.65    5.94 
   0  -4   2  168.77    6.50 
   0  -4  -2  158.75    5.89 
   0  -4  -2  166.31    6.11 
   0  -4   2  170.76    5.95 
   0  -4   2  170.24    6.19 
   0  -4  -2  159.30    5.88 
   0   4  -2  165.93    6.39 
   0   4  -2  169.21    5.84 
   0   4  -2  169.36    5.84 
   0   4  -2  167.15    6.20 
   0   4   2  161.92    6.18 
   0   4  -2  172.26    5.96 
   0   4  -2  170.70    5.96 
   0   4   2  158.25    6.33 
  -1  -4  -2   13.03    1.62 
  -1  -4  -2   12.69    0.72 
  -1  -4  -2   12.79    0.53 
  -1  -4  -2   13.55    1.26 
   1  -4   2   15.02    0.95 
   1  -4   2   13.78    0.89 
  -1  -4  -2   12.19    1.09 
   1  -4   2   15.95    1.96 
   1  -4   2   15.20    1.37 
   1  -4   2   13.22    0.99 
  -1  -4  -2   13.31    0.64 
   1   4   2   11.75    1.64 
  -1   4  -2   14.28    0.72 
  -1   4  -2   14.47    0.97 
  -1   4  -2   14.04    1.35 
  -1   4  -2   12.77    1.97 
  -1   4  -2   14.22    0.96 
   1   4   2   12.23    1.30 
  -2  -4  -2   14.80    0.65 
  -2  -4  -2   16.57    1.40 
   2  -4   2   18.04    1.14 
   2  -4   2   19.18    1.52 
  -2  -4  -2   15.74    0.78 
  -2  -4  -2   16.26    1.19 
   2  -4   2   18.49    1.24 
  -2  -4  -2   15.13    0.66 
  -2  -4  -2   16.70    1.82 
  -2   4  -2   17.39    1.30 
   2   4   2   17.33    1.65 
  -2   4  -2   17.46    1.14 
  -2   4  -2   17.73    1.17 
  -2   4  -2   18.54    1.08 
   2   4   2   15.86    1.44 
  -2   4  -2   18.85    2.26 
  -3  -4  -2   40.81    1.74 
   3  -4   2   40.46    1.64 
  -3  -4  -2   38.06    1.07 
   3  -4   2   42.51    1.85 
   3  -4   2   39.58    1.53 
   3  -4   2   40.20    1.61 
  -3  -4  -2   40.26    1.41 
  -3  -4  -2   43.75    2.38 
   3   4   2   42.01    2.37 
  -3   4  -2   44.01    2.47 
   3   4   2   39.62    1.79 
   3   4   2   41.24    1.67 
  -3   4  -2   40.25    1.60 
  -3   4  -2   39.94    1.61 
  -4  -4  -2   39.53    2.35 
  -4  -4  -2   36.97    1.43 
   4  -4   2   38.02    1.66 
  -4  -4  -2   37.56    1.72 
   4  -4   2   37.84    1.68 
   4  -4   2   38.72    1.64 
   4  -4   2   38.77    1.62 
   4  -4   2   40.44    1.86 
   4   4   2   37.75    1.65 
  -4   4  -2   40.63    1.71 
  -4   4  -2   38.13    2.00 
   4   4   2   39.15    1.88 
  -4   4  -2   38.10    1.68 
   4   4   2   40.80    2.47 
  -4   4  -2   40.79    1.77 
   5  -4   2    1.12    1.08 
   5  -4   2    0.86    0.98 
  -5  -4  -2    1.56    0.62 
  -5  -4  -2    1.38    1.54 
  -5  -4  -2    1.91    0.96 
   5  -4   2    1.79    0.95 
   5  -4   2    0.03    1.14 
   5  -4   2    1.59    1.04 
   5   4   2    1.98    1.18 
  -5   4  -2    0.94    1.12 
   5   4   2    1.93    0.97 
  -5   4  -2    1.29    0.80 
   6  -4   2    0.60    1.28 
   6  -4   2    0.67    1.03 
   6  -4   2    1.39    1.16 
  -6  -4  -2    0.47    0.37 
   6  -4   2    1.63    1.12 
  -6  -4  -2    1.60    0.64 
  -6  -4  -2    1.14    1.18 
   6  -4   2    0.67    1.10 
  -6  -4  -2    0.80    0.89 
   6   4   2    1.21    0.17 
  -6   4  -2    0.52    1.11 
   6   4   2    1.13    0.23 
   6   4   2    0.55    0.93 
  -6   4  -2    0.70    0.50 
   7  -4   2   50.11    2.14 
   7  -4   2   48.13    2.12 
   7  -4   2   45.72    1.85 
  -7  -4  -2   45.30    1.48 
  -7  -4  -2   47.37    1.83 
  -7  -4  -2   48.62    2.50 
  -7  -4  -2   46.34    1.79 
   7  -4   2   48.13    2.30 
   7  -4   2   46.95    2.03 
  -7   4  -2   47.70    2.06 
   7   4   2   45.39    1.38 
   7   4   2   49.54    1.95 
   7   4   2   46.51    1.41 
  -7   4  -2   47.03    1.99 
  -8  -4  -2   50.90    1.93 
   8  -4   2   51.49    2.36 
  -8  -4  -2   51.77    2.07 
   8  -4   2   52.33    2.31 
   8  -4   2   52.17    2.32 
  -8  -4  -2   49.37    1.77 
   8  -4   2   50.69    2.15 
   8   4   2   55.37    2.21 
   8   4   2   50.32    1.71 
   8   4   2   50.01    1.74 
  -8   4  -2   49.79    2.12 
  -8   4  -2   51.66    2.23 
   9  -4   2  147.08    5.26 
   9  -4   2  147.87    5.29 
   9  -4   2  144.58    5.12 
  -9  -4  -2  137.21    4.81 
   9  -4   2  146.12    5.19 
  -9  -4  -2  139.34    4.99 
   9   4   2  133.47    4.76 
   9   4   2  134.01    4.75 
  -9   4  -2  144.77    5.11 
   9   4   2  132.14    4.69 
   9   4   2  138.15    5.04 
  10  -4   2    2.65    1.31 
 -10  -4  -2    0.80    0.93 
 -10  -4  -2    0.96    0.76 
  10  -4   2    3.69    1.44 
  10  -4   2    0.21    1.33 
 -10   4  -2    2.36    1.12 
  10   4   2    0.05    0.50 
  10   4   2    0.99    0.60 
  10   4   2    0.20    0.60 
 -10   4  -2    2.33    1.13 
  10   4   2    0.53    0.98 
  11  -4   2    3.84    1.43 
  11  -4   2    3.53    1.52 
 -11  -4  -2   -0.13    0.83 
  11  -4   2    3.28    1.51 
 -11  -4  -2    0.40    0.96 
  11   4   2   -0.83    0.86 
  11   4   2   -0.05    1.00 
  11   4   2    1.24    0.29 
  11   4   2   -0.31    0.60 
 -11   4  -2    5.99    1.67 
 -11   4  -2    2.11    1.18 
  12  -4   2   10.12    1.75 
  12  -4   2    6.31    1.22 
  12  -4   2    8.17    1.48 
 -12  -4  -2    6.29    0.99 
  12   4   2    5.50    0.53 
  12   4   2    5.99    1.16 
 -12   4  -2    8.47    1.44 
 -12   4  -2   12.52    1.93 
  12   4   2    5.93    0.76 
  13  -4   2    1.88    1.63 
 -13  -4  -2    0.97    0.99 
  13  -4   2    4.27    1.96 
  13  -4   2    1.72    1.17 
 -13   4  -2    4.39    1.80 
  13   4   2    2.22    0.83 
  13   4   2    2.40    1.22 
 -13   4  -2    3.34    1.24 
  13   4   2    1.79    0.79 
  14  -4   2    5.55    1.80 
  14  -4   2    6.48    2.07 
  14  -4   2    6.59    1.45 
 -14  -4  -2    6.60    1.15 
  14   4   2    6.54    1.01 
 -14   4  -2    4.52    1.83 
  14   4   2    7.13    0.98 
  14   4   2    6.77    1.28 
 -14   4  -2    5.70    1.47 
 -15  -4  -2    1.20    1.00 
  15  -4   2    1.96    1.73 
  15  -4   2    3.64    1.81 
  15  -4   2    5.97    2.20 
 -15   4  -2    2.34    1.93 
  15   4   2   -0.27    1.17 
 -15   4  -2    0.80    1.21 
  15   4   2    1.92    1.00 
  15   4   2    2.73    0.96 
 -16  -4  -2    6.02    1.38 
  16  -4   2    7.10    1.63 
  16  -4   2    6.41    1.72 
 -16   4  -2    7.48    2.22 
  16   4   2    6.41    1.20 
  16   4   2    5.80    1.04 
  16   4   2    4.76    1.39 
 -16   4  -2    6.56    1.60 
 -17  -4  -2   -0.05    1.19 
  17  -4   2    2.96    2.25 
  17  -4   2    1.51    1.95 
 -17   4  -2    0.24    1.55 
 -17   4  -2    0.99    2.27 
  17   4   2    0.35    1.32 
  18  -4   2    7.45    2.16 
 -18  -4  -2    6.46    1.55 
  18  -4   2   11.19    2.57 
 -18   4  -2    7.05    1.71 
  18   4   2    8.30    1.68 
 -18   4  -2    8.54    2.46 
  19  -4   2    0.57    2.03 
  19  -4   2   -0.02    1.64 
 -19  -4  -2    0.95    1.40 
 -19   4  -2   -1.06    1.61 
 -19   4  -2   -0.30    2.28 
  19   4   2    1.36    1.54 
 -20  -4  -2    2.99    1.74 
  20  -4   2    5.16    2.12 
 -20   4  -2    3.39    1.93 
  20   4   2    0.27    1.50 
 -20   4  -2    1.27    1.68 
 -21  -4  -2    1.85    1.55 
  21  -4   2    4.99    2.26 
 -21   4  -2    1.91    1.71 
  21   4   2    3.75    1.67 
  22  -4   2   13.93    2.50 
 -22  -4  -2   10.88    1.87 
  22   4   2   11.96    1.85 
 -23  -4  -2    0.84    1.65 
  23  -4   2    3.55    2.27 
  23   4   2   -0.17    1.61 
  24  -4   2    6.89    2.57 
 -24  -4  -2   -0.07    2.26 
  24   4   2    0.21    1.69 
  23  -5  -2    4.70    2.31 
 -23  -5   2    1.08    1.63 
 -23   5   2    1.38    2.30 
  23   5  -2    0.70    1.45 
 -22  -5   2    1.39    1.89 
  22  -5  -2    1.14    1.66 
  22   5  -2   -1.38    1.32 
 -22   5   2   -2.72    1.72 
 -21  -5   2    0.51    1.70 
  21  -5  -2    4.78    2.25 
  21   5  -2    3.52    1.53 
 -21   5   2   -1.36    1.77 
 -20  -5   2   10.81    1.90 
  20  -5  -2   10.46    1.79 
  20  -5  -2   12.75    2.34 
 -20   5   2    7.48    1.83 
  20   5  -2    9.81    1.53 
  19  -5  -2    0.98    2.26 
 -19  -5   2    0.28    1.60 
  19  -5  -2    1.84    2.06 
  19   5  -2    0.02    1.51 
 -19   5   2   -0.93    1.71 
 -18  -5   2   12.34    1.71 
  18  -5  -2   11.50    1.89 
  18  -5  -2   12.13    1.96 
  18   5  -2   10.55    1.41 
 -18   5   2   11.14    1.90 
  17  -5  -2    0.05    1.78 
 -17  -5   2    0.20    1.38 
  17  -5  -2    2.35    2.18 
 -17   5   2    0.40    1.74 
 -17   5   2    0.35    2.20 
  17   5  -2    0.67    1.28 
 -16  -5   2    0.85    1.31 
 -16  -5   2   -0.34    1.06 
  16  -5  -2    1.91    1.83 
  16  -5  -2    3.11    2.11 
 -16   5   2    0.60    1.97 
 -16   5   2    0.00    1.68 
  16   5  -2   -0.59    1.09 
 -15  -5   2    3.45    1.11 
  15  -5  -2    3.70    1.96 
 -15  -5   2    3.44    1.22 
  15  -5  -2    3.29    1.39 
 -15   5   2    4.64    1.54 
  15   5  -2    4.81    1.40 
 -15   5   2    3.82    1.72 
 -14  -5   2    9.26    1.14 
  14  -5  -2   10.59    2.00 
 -14  -5   2   11.04    1.37 
  14  -5  -2   12.85    2.13 
 -14   5   2   10.32    1.99 
 -14   5   2   10.22    1.83 
  14   5  -2    9.62    1.27 
  13  -5  -2   11.91    1.98 
  13  -5  -2   10.31    1.82 
 -13  -5   2   10.49    1.16 
 -13  -5   2   11.58    1.11 
 -13   5   2   10.87    1.86 
 -13   5   2    9.65    1.68 
  13   5  -2   10.65    1.20 
 -12  -5   2    0.19    0.94 
 -12  -5   2    0.27    0.80 
  12  -5  -2   -0.33    1.48 
  12  -5  -2    0.69    1.22 
 -12   5   2   -0.35    1.48 
 -12   5   2    0.85    1.51 
  12   5  -2   -0.44    0.89 
 -11  -5   2   18.32    1.29 
  11  -5  -2   17.73    1.82 
  11  -5  -2   21.66    2.07 
 -11  -5   2   18.00    1.17 
 -11   5   2   19.52    1.70 
 -11   5   2   19.31    1.87 
  11   5  -2   18.78    1.45 
 -11   5   2   17.80    1.88 
  10  -5  -2   53.18    2.50 
 -10  -5   2   50.25    1.85 
  10  -5  -2   51.73    2.28 
 -10  -5   2   51.33    1.93 
  10  -5  -2   51.86    2.41 
 -10  -5   2   53.14    2.31 
 -10   5   2   54.62    2.61 
 -10   5   2   51.12    2.43 
  10   5  -2   50.58    1.78 
 -10   5   2   53.76    2.64 
  10   5  -2   50.62    2.03 
   9  -5  -2   37.77    2.00 
   9  -5  -2   34.46    2.03 
  -9  -5   2   35.55    1.47 
   9  -5  -2   36.40    2.13 
  -9  -5   2   34.86    1.38 
  -9  -5   2   36.12    1.58 
  -9   5   2   35.83    2.03 
   9   5  -2   36.75    1.69 
   9   5  -2   35.48    1.33 
  -9   5   2   36.39    2.18 
  -8  -5   2   16.51    0.95 
   8  -5  -2   13.41    1.29 
  -8  -5   2   15.48    0.98 
   8  -5  -2   14.07    1.53 
   8  -5  -2   14.97    1.43 
  -8  -5   2   15.78    1.15 
   8   5  -2   15.77    1.30 
  -8   5   2   15.88    1.29 
  -8   5   2   16.31    1.58 
  -8   5   2   15.84    1.78 
   8   5  -2   15.55    0.86 
   7  -5  -2    3.07    1.26 
  -7  -5   2    5.15    1.06 
   7  -5  -2    1.95    1.16 
  -7  -5   2    3.67    0.57 
   7  -5  -2    4.83    1.36 
  -7  -5   2    3.70    0.61 
  -7  -5   2    3.61    0.74 
   7   5  -2    4.18    1.09 
  -7   5   2    4.38    1.53 
   7   5  -2    4.16    1.72 
  -7   5   2    2.89    0.94 
   7   5  -2    3.15    0.55 
  -7   5   2    3.66    1.21 
  -7   5   2    1.24    1.06 
   6  -5  -2   19.75    1.77 
  -6  -5   2   23.50    1.34 
   6  -5  -2   23.40    1.82 
   6  -5  -2   23.12    1.77 
  -6  -5   2   23.72    1.27 
  -6  -5   2   24.18    1.27 
  -6  -5   2   23.58    1.58 
   6   5  -2   21.90    2.31 
   6   5  -2   24.06    1.21 
  -6   5   2   20.53    2.45 
  -6   5   2   21.03    1.70 
  -6   5   2   19.49    1.93 
  -6   5   2   26.70    1.76 
  -6   5   2   20.51    1.67 
  -5  -5   2   33.43    1.29 
  -5  -5   2   33.04    1.29 
  -5  -5   2   32.61    1.57 
   5  -5  -2   33.46    1.82 
  -5  -5   2   33.68    1.40 
   5  -5  -2   35.99    1.80 
   5  -5  -2   32.43    1.80 
  -5   5   2   32.46    1.53 
  -5   5   2   35.56    2.71 
   5   5  -2   33.71    1.27 
  -5   5   2   35.18    2.13 
  -5   5   2   33.90    1.78 
   5   5  -2   35.02    2.82 
  -4  -5   2    8.07    0.73 
   4  -5  -2    7.65    1.22 
   4  -5  -2    8.83    1.05 
   4  -5  -2    6.42    1.08 
  -4  -5   2    7.62    0.60 
  -4  -5   2    8.56    0.64 
  -4  -5   2    7.29    0.98 
   4   5  -2    7.82    0.59 
   4   5  -2    7.82    1.64 
  -4   5   2    7.24    1.06 
  -4   5   2    7.12    0.84 
  -4   5   2    9.82    2.18 
  -4   5   2    9.46    1.54 
   3  -5  -2   60.28    2.34 
  -3  -5   2   59.72    2.37 
   3  -5  -2   58.87    2.44 
  -3  -5   2   56.95    2.07 
  -3  -5   2   58.60    2.10 
   3  -5  -2   56.26    2.30 
  -3  -5   2   56.64    2.06 
  -3   5   2   55.17    2.13 
  -3   5   2   59.33    3.16 
  -3   5   2   58.25    2.72 
   3   5  -2   55.02    2.03 
   3   5  -2   59.13    3.30 
  -3   5   2   57.02    2.21 
   2  -5  -2   21.45    1.21 
  -2  -5   2   21.74    0.96 
  -2  -5   2   23.23    1.40 
  -2  -5   2   21.35    1.00 
  -2  -5   2   24.14    3.04 
  -2  -5   2   20.07    1.01 
   2  -5  -2   22.06    1.31 
  -2   5   2   20.92    1.10 
   2   5  -2   21.15    1.94 
  -2   5   2   21.20    1.90 
   2   5  -2   21.63    0.98 
   2   5  -2   24.63    1.83 
  -2   5   2   20.08    0.83 
  -2   5   2   21.49    1.75 
  -2   5   2   20.14    0.80 
  -1  -5   2    9.01    2.25 
  -1  -5   2    8.29    0.85 
  -1  -5   2    9.05    0.79 
  -1  -5   2    7.91    1.65 
   1  -5  -2    9.27    0.87 
   1  -5  -2    8.25    1.35 
   1  -5  -2    8.36    1.37 
  -1  -5   2    8.44    0.72 
   1  -5  -2    8.59    0.76 
   1  -5  -2    7.84    0.90 
   1   5  -2    8.42    1.47 
  -1   5   2    8.95    1.57 
   1   5  -2    8.37    0.77 
  -1   5   2    7.68    1.42 
   1   5  -2    8.10    1.61 
   0  -5  -2   10.23    0.77 
   0  -5  -2   11.77    1.88 
   0  -5  -2   10.26    0.75 
   0  -5   2   10.85    0.95 
   0  -5  -2   11.78    0.95 
   0  -5  -2   10.98    1.51 
   0  -5   2   13.08    1.93 
   0  -5   2   11.47    1.03 
   0  -5   2   11.70    1.58 
   0  -5  -2   10.67    0.84 
   0  -5   2   11.88    0.91 
   0  -5   2   10.99    0.91 
   0  -5  -2   10.05    1.28 
   0   5  -2   10.05    1.51 
   0   5  -2   10.74    2.24 
   0   5   2   10.02    1.27 
   0   5   2   10.44    1.96 
   1  -5   2   57.98    2.62 
  -1  -5  -2   52.76    1.95 
  -1  -5  -2   51.55    1.90 
   1  -5   2   57.21    2.20 
  -1  -5  -2   51.35    1.89 
   1  -5   2   53.81    2.13 
   1  -5   2   56.32    2.12 
  -1  -5  -2   52.08    2.75 
   1  -5   2   55.56    3.04 
  -1  -5  -2   53.81    2.33 
  -1  -5  -2   50.34    2.42 
   1   5   2   50.54    2.26 
  -1   5  -2   56.72    1.91 
  -1   5  -2   54.66    3.16 
   1   5   2   51.41    2.85 
  -1   5  -2   53.73    2.31 
  -1   5  -2   57.18    1.91 
  -2  -5  -2   -0.57    0.66 
  -2  -5  -2   -0.29    0.46 
   2  -5   2   -0.19    0.84 
  -2  -5  -2   -0.06    0.30 
   2  -5   2   -0.04    1.30 
   2  -5   2   -0.65    0.81 
  -2  -5  -2   -0.28    1.60 
  -2  -5  -2    0.02    1.21 
   2  -5   2    0.98    0.84 
  -2  -5  -2    0.25    0.19 
  -2  -5  -2    0.18    0.32 
  -2  -5  -2    0.23    0.21 
  -2   5  -2   -0.52    0.92 
  -2   5  -2    0.59    0.57 
  -2   5  -2   -0.18    1.48 
   2   5   2   -1.29    1.22 
   2   5   2   -1.42    1.64 
  -2   5  -2    0.80    0.57 
   3  -5   2    1.12    1.51 
  -3  -5  -2   -0.58    0.87 
   3  -5   2   -0.66    1.05 
  -3  -5  -2   -0.76    0.90 
   3  -5   2    0.24    0.88 
  -3  -5  -2   -0.44    1.14 
  -3  -5  -2    0.11    0.30 
  -3  -5  -2   -0.20    0.32 
   3  -5   2   -0.06    0.98 
   3  -5   2    0.43    0.82 
  -3   5  -2    0.12    1.28 
  -3   5  -2    0.51    0.71 
   3   5   2   -0.26    1.26 
   3   5   2   -2.55    1.19 
  -3   5  -2    1.50    2.13 
  -4  -5  -2   42.57    2.25 
  -4  -5  -2   46.18    2.97 
   4  -5   2   43.42    2.06 
   4  -5   2   46.09    2.13 
  -4  -5  -2   43.01    1.98 
   4  -5   2   42.89    2.06 
   4  -5   2   41.80    1.93 
   4   5   2   41.87    2.06 
   4   5   2   43.12    2.31 
  -4   5  -2   46.49    2.34 
   4   5   2   43.65    2.87 
  -4   5  -2   44.55    1.95 
  -4   5  -2   45.47    3.03 
  -5  -5  -2    1.49    1.28 
   5  -5   2    0.20    1.08 
   5  -5   2    2.19    1.01 
   5  -5   2    1.06    0.96 
   5  -5   2    0.84    0.96 
  -5   5  -2    0.44    1.24 
   5   5   2    0.33    1.71 
  -5   5  -2    2.39    1.52 
   5   5   2    1.44    1.07 
   5   5   2    1.28    1.21 
  -5   5  -2    0.80    0.93 
   6  -5   2  140.70    4.42 
   6  -5   2  142.96    4.57 
   6  -5   2  141.77    4.48 
   6  -5   2  141.84    4.41 
  -6   5  -2  137.56    4.97 
   6   5   2  141.37    4.42 
  -6   5  -2  142.61    4.56 
   7  -5   2   22.48    1.88 
   7  -5   2   20.24    1.70 
   7  -5   2   22.12    1.71 
   7   5   2   19.58    1.55 
  -7   5  -2   22.22    1.83 
   8  -5   2    1.60    1.08 
   8  -5   2    2.63    1.26 
   8  -5   2    1.81    1.24 
   8  -5   2    3.59    1.21 
  -8   5  -2    2.85    1.03 
   8   5   2    2.00    1.03 
  -8   5  -2    5.52    1.45 
   9  -5   2   11.92    1.47 
   9  -5   2   13.32    1.77 
   9  -5   2   13.06    1.57 
   9  -5   2   12.30    1.27 
  -9  -5  -2   11.81    0.74 
   9   5   2   11.58    0.56 
  -9   5  -2   12.69    1.47 
  -9   5  -2   12.37    1.46 
   9   5   2   12.42    0.60 
   9   5   2   11.37    1.22 
  10  -5   2    5.07    1.42 
 -10  -5  -2    3.80    0.66 
  10  -5   2    4.09    1.66 
  10  -5   2    4.65    1.48 
  10   5   2    2.77    0.43 
 -10   5  -2    5.03    1.46 
 -10   5  -2    4.82    1.33 
  10   5   2    3.66    1.11 
  10   5   2    3.82    0.54 
  11  -5   2    7.63    1.69 
  11  -5   2    6.81    1.89 
  11  -5   2    9.74    1.82 
 -11   5  -2   10.38    1.85 
  11   5   2    4.35    1.28 
 -11   5  -2    7.11    1.49 
  12  -5   2    2.58    1.59 
  12  -5   2    2.04    1.51 
  12  -5   2    0.29    1.69 
 -12  -5  -2    2.67    0.79 
 -12   5  -2    3.01    1.46 
 -12   5  -2    2.35    1.19 
  12   5   2    2.80    0.67 
  12   5   2    1.12    1.12 
 -13  -5  -2    5.11    0.97 
  13  -5   2    5.60    1.79 
  13  -5   2    4.11    1.47 
  13  -5   2    4.40    1.28 
 -13   5  -2    5.09    1.40 
  13   5   2    6.47    1.40 
  13   5   2    5.39    0.83 
 -13   5  -2    4.91    1.73 
  14  -5   2    4.36    1.87 
  14  -5   2    4.86    1.68 
 -14  -5  -2    3.48    1.05 
  14  -5   2    3.20    1.54 
 -14   5  -2    2.02    1.55 
 -14   5  -2    4.53    1.91 
  14   5   2    2.51    1.26 
  14   5   2    4.18    0.65 
 -15  -5  -2    0.06    1.02 
  15  -5   2    3.53    2.20 
  15  -5   2    2.10    1.92 
 -15   5  -2    0.15    1.37 
 -15   5  -2    1.97    2.03 
  15   5   2    1.20    1.39 
 -16  -5  -2    3.83    1.20 
  16  -5   2    3.97    2.27 
  16  -5   2    4.35    1.91 
 -16   5  -2    2.26    2.03 
  16   5   2    3.80    1.37 
 -16   5  -2    2.88    1.43 
 -17  -5  -2    0.73    1.09 
  17  -5   2    2.66    2.27 
  17  -5   2    1.19    1.61 
 -17   5  -2    1.20    2.24 
  17   5   2   -1.24    1.37 
 -17   5  -2    2.09    1.76 
  18  -5   2   15.97    2.22 
 -18  -5  -2   11.56    1.53 
  18  -5   2   16.18    2.40 
  18   5   2   12.43    1.69 
 -18   5  -2   11.63    1.99 
  19  -5   2    0.92    2.14 
  19  -5   2    1.64    2.34 
 -19  -5  -2    0.20    1.37 
  19   5   2    1.08    1.49 
 -19   5  -2    0.76    1.83 
  20  -5   2   11.46    2.49 
 -20  -5  -2    8.14    1.65 
  20   5   2   10.55    1.96 
 -20   5  -2    7.72    2.00 
 -21  -5  -2    1.07    1.59 
  21  -5   2    3.76    2.13 
 -21   5  -2    1.72    1.93 
  21   5   2    0.73    1.58 
  22  -5   2    3.83    2.33 
 -22  -5  -2    0.69    1.72 
  22   5   2    0.94    1.67 
  23  -5   2    3.89    2.41 
 -23  -5  -2   -0.22    2.03 
  23   5   2    1.13    1.77 
  22  -6  -2    2.17    2.13 
 -22  -6   2    1.24    2.01 
 -22   6   2   -0.51    1.97 
  22   6  -2   -1.28    1.63 
 -21  -6   2    2.04    1.71 
  21  -6  -2    4.01    2.26 
 -21   6   2    0.36    1.86 
  21   6  -2    1.22    1.41 
 -20  -6   2    1.83    1.60 
  20  -6  -2    4.21    2.51 
  20  -6  -2    3.65    2.00 
  20   6  -2    2.22    1.43 
 -20   6   2    0.66    1.83 
  19  -6  -2   15.87    2.26 
  19  -6  -2   17.42    2.18 
 -19  -6   2   15.59    1.72 
 -19   6   2   16.13    2.20 
  19   6  -2   17.69    1.84 
  18  -6  -2    8.56    2.48 
 -18  -6   2    6.57    1.55 
  18  -6  -2    5.95    1.97 
 -18   6   2    3.79    1.87 
  18   6  -2    4.49    1.36 
 -17  -6   2    1.45    1.42 
  17  -6  -2    5.15    2.24 
  17  -6  -2    1.94    1.49 
 -17   6   2    1.45    1.84 
  17   6  -2    2.81    1.47 
  16  -6  -2    3.33    1.82 
 -16  -6   2    3.34    1.33 
  16  -6  -2    4.55    2.19 
 -16   6   2    5.57    2.02 
  16   6  -2    4.05    1.33 
 -15  -6   2   10.89    1.37 
  15  -6  -2   12.04    2.27 
  15  -6  -2    9.66    1.84 
  15   6  -2   11.55    1.59 
 -15   6   2    8.94    1.90 
 -14  -6   2    9.77    1.24 
  14  -6  -2    8.29    1.35 
  14  -6  -2    9.09    1.52 
 -14   6   2    9.49    1.86 
  14   6  -2    8.55    1.39 
 -14   6   2    8.67    2.25 
  13  -6  -2    4.75    1.72 
  13  -6  -2    6.93    2.04 
 -13  -6   2    0.88    1.00 
 -13  -6   2    4.28    0.93 
 -13  -6   2    2.67    0.87 
 -13   6   2    4.91    1.81 
  13   6  -2    2.66    1.29 
 -13   6   2    4.33    1.89 
  12  -6  -2    2.16    1.58 
  12  -6  -2    0.88    1.28 
  12  -6  -2    3.44    1.98 
 -12  -6   2    3.61    0.91 
 -12  -6   2    1.44    0.81 
 -12  -6   2    0.41    0.97 
  12   6  -2    1.89    1.27 
 -12   6   2    2.04    1.64 
 -12   6   2    2.24    1.72 
  11  -6  -2   30.14    2.13 
  11  -6  -2   31.63    2.35 
 -11  -6   2   30.01    1.43 
  11  -6  -2   32.79    2.43 
 -11  -6   2   30.00    1.59 
 -11  -6   2   32.04    1.61 
  11   6  -2   29.66    1.79 
 -11   6   2   25.46    1.83 
 -11   6   2   30.59    2.39 
  10  -6  -2    5.97    1.61 
 -10  -6   2    3.69    0.79 
  10  -6  -2    4.90    1.67 
  10  -6  -2    6.66    1.41 
  10  -6  -2    4.45    1.19 
 -10  -6   2    3.89    0.63 
 -10  -6   2    3.91    0.64 
  10   6  -2    3.64    1.02 
 -10   6   2    4.96    1.35 
  10   6  -2    3.86    0.54 
 -10   6   2    2.30    0.48 
   9  -6  -2   11.98    1.37 
  -9  -6   2   12.38    0.87 
  -9  -6   2   11.53    0.72 
   9  -6  -2   10.64    1.39 
  -9  -6   2   11.87    0.73 
   9  -6  -2   10.61    1.49 
   9  -6  -2   11.57    1.29 
   9   6  -2   12.33    1.17 
  -9   6   2   11.52    1.13 
   9   6  -2   12.04    0.63 
  -9   6   2   11.31    1.73 
   8  -6  -2    8.93    1.28 
  -8  -6   2    8.82    0.81 
  -8  -6   2    8.79    0.70 
   8  -6  -2    9.55    1.50 
   8  -6  -2   10.63    1.42 
   8  -6  -2    7.45    1.38 
  -8  -6   2    9.19    0.68 
  -8   6   2    9.77    1.77 
  -8   6   2    6.99    1.26 
  -8   6   2    8.05    2.24 
  -8   6   2    8.64    0.99 
   8   6  -2    9.14    0.59 
   7  -6  -2    1.66    1.10 
   7  -6  -2    0.54    1.00 
  -7  -6   2    1.01    0.47 
   7  -6  -2    1.34    1.12 
   7  -6  -2    0.81    1.19 
  -7  -6   2    1.19    0.61 
  -7  -6   2    0.83    0.44 
   7   6  -2    1.04    0.31 
  -7   6   2    0.10    1.91 
   7   6  -2    1.86    1.63 
  -7   6   2    1.16    0.81 
  -7   6   2    0.71    1.03 
  -7   6   2   -0.05    1.41 
  -6  -6   2   10.36    0.84 
  -6  -6   2   10.87    0.72 
   6  -6  -2    8.80    1.14 
   6  -6  -2    9.31    1.30 
   6  -6  -2    9.85    1.22 
   6  -6  -2    9.55    1.32 
  -6  -6   2    9.94    0.72 
  -6   6   2    8.45    1.15 
   6   6  -2    9.25    1.82 
  -6   6   2    9.21    1.80 
   6   6  -2   10.39    0.61 
  -6   6   2    8.97    0.94 
  -6   6   2   10.29    1.67 
   5  -6  -2   -0.04    0.98 
   5  -6  -2    2.10    1.03 
  -5  -6   2    2.22    0.53 
  -5  -6   2    1.88    1.07 
   5  -6  -2    2.05    1.00 
   5  -6  -2    0.68    1.05 
  -5  -6   2    1.86    0.47 
  -5   6   2    2.23    1.49 
  -5   6   2    0.40    0.70 
  -5   6   2    0.83    1.53 
   5   6  -2    2.85    1.50 
  -5   6   2    1.35    0.88 
   4  -6  -2    4.73    1.02 
  -4  -6   2    5.51    1.05 
  -4  -6   2    5.59    0.70 
   4  -6  -2    7.29    1.07 
   4  -6  -2    7.60    1.15 
  -4  -6   2    6.43    0.59 
   4  -6  -2    7.12    1.00 
  -4  -6   2    5.32    0.59 
  -4   6   2    7.04    0.99 
  -4   6   2    5.71    0.72 
  -4   6   2    5.47    1.45 
  -4   6   2    4.99    2.02 
  -4   6   2    5.75    0.66 
   4   6  -2    6.11    2.03 
  -3  -6   2  110.98    3.52 
  -3  -6   2  117.67    3.86 
   3  -6  -2  118.79    3.79 
   3  -6  -2  115.26    3.74 
  -3  -6   2  114.26    3.51 
   3  -6  -2  118.88    3.71 
   3  -6  -2  113.12    3.62 
  -3  -6   2  112.79    3.49 
  -3   6   2  108.76    3.40 
  -3   6   2  111.37    3.90 
   3   6  -2  112.37    4.56 
  -3   6   2  116.97    4.58 
  -3   6   2  113.31    3.44 
   3   6  -2  110.58    3.88 
  -2  -6   2   18.73    1.00 
   2  -6  -2   21.05    1.24 
  -2  -6   2   20.29    1.73 
   2  -6  -2   18.62    1.09 
   2  -6  -2   20.58    1.30 
  -2  -6   2   18.88    1.07 
   2  -6  -2   20.08    1.24 
  -2  -6   2   19.65    1.04 
   2   6  -2   18.14    1.70 
   2   6  -2   21.20    2.50 
  -2   6   2   20.31    2.05 
  -2   6   2   21.44    1.87 
   1  -6  -2   28.14    1.20 
  -1  -6   2   27.56    1.25 
   1  -6  -2   27.77    1.35 
   1  -6  -2   27.94    1.26 
  -1  -6   2   28.68    1.28 
  -1  -6   2   29.25    1.30 
  -1  -6   2   28.52    1.27 
   1  -6  -2   26.77    1.25 
  -1   6   2   26.23    1.61 
  -1   6   2   31.09    2.64 
   1   6  -2   29.42    1.95 
   1   6  -2   29.76    2.32 
   0  -6  -2   54.50    2.09 
   0  -6   2   58.17    2.21 
   0  -6   2   58.80    2.21 
   0  -6   2   57.15    2.16 
   0  -6  -2   56.46    2.08 
   0  -6  -2   53.04    2.01 
   0  -6  -2   55.27    2.13 
   0   6   2   51.71    2.68 
   0   6  -2   58.52    2.49 
   0   6  -2   58.03    3.34 
   0   6   2   57.11    2.71 
   1  -6   2    4.62    0.81 
  -1  -6  -2    3.61    0.64 
   1  -6   2    4.21    0.84 
  -1  -6  -2    3.67    0.59 
  -1  -6  -2    5.07    0.76 
  -1  -6  -2    3.40    0.55 
  -1  -6  -2    4.21    0.56 
   1  -6   2    4.88    0.89 
   1  -6   2    4.25    0.90 
   1   6   2    4.94    1.43 
   1   6   2    2.81    1.85 
  -1   6  -2    4.95    1.50 
  -1   6  -2    3.96    2.14 
  -2  -6  -2   66.20    1.82 
  -2  -6  -2   62.76    1.83 
  -2  -6  -2   64.63    1.89 
  -2  -6  -2   64.10    1.76 
  -2  -6  -2   65.35    1.77 
   2   6   2   64.23    2.33 
   2   6   2   66.45    2.72 
   3  -6   2   89.56    3.41 
   3  -6   2   88.69    3.39 
   3  -6   2   93.72    3.42 
   3  -6   2   93.18    3.36 
   3   6   2   82.93    4.00 
   3   6   2   81.74    3.44 
  -3   6  -2   93.26    4.11 
  -3   6  -2   91.78    3.23 
  -3   6  -2   93.53    3.21 
  -3   6  -2   94.59    3.77 
   4  -6   2   22.51    1.57 
   4  -6   2   22.65    1.72 
   4  -6   2   24.41    1.73 
   4  -6   2   23.91    1.60 
  -4   6  -2   21.38    1.35 
  -4   6  -2   24.08    2.02 
   4   6   2   22.70    1.92 
  -4   6  -2   24.19    1.41 
  -4   6  -2   21.92    2.41 
   4   6   2   19.14    2.34 
   5  -6   2    6.78    1.10 
   5  -6   2    6.19    1.12 
   5  -6   2    5.90    1.18 
   5  -6   2    6.54    1.12 
  -5   6  -2    6.54    0.75 
   5   6   2    7.49    1.46 
   5   6   2    5.84    1.52 
  -5   6  -2    6.68    1.84 
  -5   6  -2    6.59    0.95 
  -5   6  -2    7.37    1.46 
   6  -6   2   30.43    1.93 
   6  -6   2   28.40    2.04 
   6  -6   2   31.86    2.02 
   6  -6   2   32.21    2.05 
  -6   6  -2   28.60    2.98 
   6   6   2   26.11    1.85 
  -6   6  -2   32.07    1.93 
  -6   6  -2   27.67    2.01 
   7  -6   2    2.61    1.17 
   7  -6   2    2.76    1.14 
   7  -6   2    1.50    1.30 
   7  -6   2    1.93    1.12 
   7   6   2    3.75    1.18 
  -7   6  -2    3.14    1.43 
  -7   6  -2    2.69    1.12 
  -7   6  -2    2.55    2.11 
   8  -6   2   61.55    2.51 
   8  -6   2   63.77    2.58 
   8  -6   2   64.47    2.70 
   8  -6   2   64.42    2.78 
   8   6   2   61.66    2.54 
  -8   6  -2   62.84    2.73 
  -8   6  -2   61.54    3.63 
   9  -6   2    0.48    1.29 
   9  -6   2    0.28    1.51 
   9  -6   2    0.94    1.24 
   9  -6   2    2.08    1.36 
  -9   6  -2    1.78    1.38 
   9   6   2    0.25    1.12 
  10  -6   2   10.73    1.55 
  10  -6   2   10.37    1.24 
  10  -6   2   11.08    1.82 
 -10  -6  -2   10.02    0.62 
  10   6   2   10.05    1.30 
 -10   6  -2   10.65    1.63 
  11  -6   2    7.15    1.42 
  11  -6   2    9.07    1.53 
  11  -6   2    7.80    1.98 
 -11   6  -2    9.98    1.62 
 -11   6  -2   10.75    1.87 
  11   6   2    3.88    1.32 
  12  -6   2   10.39    2.06 
 -12  -6  -2    8.11    0.80 
  12  -6   2   10.40    1.77 
 -12   6  -2    8.83    1.62 
  12   6   2    8.30    0.48 
  12   6   2   10.33    1.44 
  12   6   2    8.78    0.54 
 -12   6  -2    8.45    1.77 
 -13  -6  -2    6.52    0.90 
  13  -6   2    8.32    2.17 
  13  -6   2    6.77    1.78 
 -13   6  -2    7.88    1.89 
  13   6   2    5.68    1.36 
 -13   6  -2    6.52    1.63 
 -14  -6  -2    3.45    0.97 
  14  -6   2    6.39    2.23 
  14  -6   2    3.56    1.82 
 -14   6  -2    5.37    1.61 
  14   6   2    5.11    1.45 
 -15  -6  -2    0.49    1.00 
  15  -6   2    2.92    1.76 
  15  -6   2    3.17    1.94 
  15   6   2   -0.45    1.30 
 -15   6  -2    0.34    1.53 
  16  -6   2    2.47    1.92 
 -16  -6  -2    3.96    1.12 
  16  -6   2    1.90    1.70 
  16   6   2    1.29    1.44 
 -16   6  -2    1.61    1.78 
  17  -6   2   11.89    1.78 
 -17  -6  -2   10.26    1.28 
  17  -6   2   14.05    2.64 
 -17   6  -2   12.78    1.84 
  17   6   2   10.75    1.60 
 -18  -6  -2   -0.95    1.25 
  18  -6   2    0.97    1.93 
  18  -6   2    1.06    2.34 
  18   6   2   -0.41    1.46 
 -18   6  -2    1.42    1.67 
  19  -6   2    2.40    1.85 
  19  -6   2    3.39    2.23 
 -19  -6  -2    0.43    1.27 
 -19   6  -2    1.36    1.63 
  19   6   2    1.63    1.57 
 -20  -6  -2    2.30    1.58 
  20  -6   2    3.46    2.20 
 -20   6  -2    3.52    1.66 
  20   6   2    3.71    1.64 
  21  -6   2    6.14    2.33 
 -21  -6  -2    4.38    1.55 
 -21   6  -2    5.04    1.77 
  21   6   2    4.55    1.64 
  22  -6   2    9.71    2.45 
  22   6   2    5.62    1.99 
  21  -7  -2    2.34    2.12 
 -21   7   2    0.27    1.96 
 -20  -7   2   -0.22    1.69 
  20  -7  -2    4.02    2.55 
  20  -7  -2    1.77    1.95 
 -20   7   2   -0.32    1.86 
  20   7  -2    1.92    1.65 
 -19  -7   2   -0.60    1.63 
  19  -7  -2    1.68    1.89 
  19  -7  -2    3.11    1.83 
 -19   7   2   -0.97    1.80 
  19   7  -2    0.99    1.37 
  18  -7  -2    1.28    2.24 
  18  -7  -2    2.80    2.04 
 -18  -7   2    0.78    1.47 
 -18   7   2    0.64    1.88 
  18   7  -2    0.70    1.55 
  17  -7  -2   14.59    2.03 
 -17  -7   2   14.11    1.76 
  17  -7  -2   15.15    2.46 
 -17   7   2   12.48    2.31 
  17   7  -2   14.14    1.61 
 -16  -7   2    1.56    1.23 
  16  -7  -2    2.69    2.11 
  16  -7  -2    2.05    1.56 
 -16   7   2    3.06    1.96 
  16   7  -2    0.84    1.19 
 -15  -7   2    1.65    1.16 
  15  -7  -2    3.52    1.84 
  15  -7  -2    3.25    2.13 
 -15   7   2    3.64    2.03 
  15   7  -2    3.77    1.58 
 -14  -7   2    0.43    1.11 
  14  -7  -2    0.62    1.46 
  14  -7  -2    1.56    1.65 
 -14   7   2    1.16    1.87 
  14   7  -2    2.14    1.46 
  13  -7  -2   32.69    2.45 
  13  -7  -2   31.37    2.11 
 -13  -7   2   31.82    1.59 
 -13   7   2   30.15    2.41 
  13   7  -2   31.79    1.82 
 -12  -7   2    2.63    0.94 
  12  -7  -2    5.14    1.54 
  12  -7  -2    4.40    1.82 
  12   7  -2    2.35    1.34 
 -12   7   2    3.60    1.88 
  11  -7  -2    4.51    1.68 
 -11  -7   2    3.01    0.89 
  11  -7  -2    3.92    1.37 
 -11   7   2    3.27    1.96 
 -11   7   2    5.14    1.93 
  11   7  -2    3.46    1.40 
 -10  -7   2    9.29    0.92 
  10  -7  -2    8.16    1.59 
  10  -7  -2    8.21    1.41 
 -10   7   2    8.48    1.54 
 -10   7   2    8.19    2.55 
 -10   7   2    9.97    2.01 
  -9  -7   2   10.53    0.82 
   9  -7  -2   10.80    1.39 
   9  -7  -2   10.23    1.47 
   9  -7  -2   11.60    1.62 
  -9  -7   2   10.49    0.74 
   9  -7  -2   10.17    1.54 
  -9   7   2   10.71    1.44 
  -9   7   2   10.98    2.62 
  -9   7   2   11.03    1.92 
  -8  -7   2   16.38    1.75 
  -8  -7   2   19.51    1.76 
  -8   7   2   23.82    2.35 
   8   7  -2   20.95    2.98 
   7  -7  -2    1.78    1.28 
   7  -7  -2    1.59    1.25 
   7  -7  -2    0.12    1.04 
   7  -7  -2    1.64    1.15 
  -7  -7   2    0.60    0.62 
  -7  -7   2    0.66    0.21 
  -7  -7   2    0.68    0.63 
  -7   7   2   -0.06    1.05 
  -7   7   2    0.19    0.83 
  -7   7   2    1.90    2.41 
  -7   7   2    1.13    1.30 
   7   7  -2    2.21    2.35 
  -6  -7   2    2.26    0.68 
   6  -7  -2    1.72    1.23 
   6  -7  -2    1.33    1.14 
   6  -7  -2    2.25    1.13 
  -6  -7   2    1.79    0.38 
   6  -7  -2    1.95    1.12 
  -6  -7   2    1.87    0.64 
  -6   7   2    1.44    0.79 
  -6   7   2    1.23    2.22 
  -6   7   2    3.41    1.39 
   6   7  -2    2.94    2.30 
  -6   7   2    2.09    1.07 
  -6   7   2    1.48    0.87 
  -5  -7   2   14.93    0.75 
   5  -7  -2   13.86    1.21 
   5  -7  -2   12.54    1.28 
   5  -7  -2   14.00    1.39 
  -5  -7   2   13.63    0.94 
   5  -7  -2   14.01    1.48 
  -5  -7   2   13.13    0.84 
  -5   7   2   11.89    0.91 
  -5   7   2   11.55    0.89 
  -5   7   2   12.93    1.53 
   5   7  -2   14.31    2.51 
  -5   7   2   16.35    2.76 
  -4  -7   2    0.65    0.59 
   4  -7  -2    3.17    0.98 
   4  -7  -2    2.10    0.95 
   4  -7  -2    2.01    0.99 
  -4  -7   2    1.62    0.53 
   4  -7  -2    0.73    1.10 
  -4  -7   2    0.52    0.67 
  -4   7   2    0.03    0.47 
   4   7  -2    1.44    2.13 
  -4   7   2    0.23    2.09 
  -4   7   2    1.96    1.20 
  -4   7   2    0.67    0.46 
  -3  -7   2   12.71    0.85 
   3  -7  -2   12.16    1.15 
  -3  -7   2   12.46    0.87 
  -3  -7   2   12.24    0.94 
   3  -7  -2   12.98    1.28 
   3  -7  -2   12.72    1.18 
  -3  -7   2   12.37    0.91 
   3  -7  -2   13.10    1.05 
  -3  -7   2   11.42    0.76 
   3   7  -2   12.17    1.44 
  -3   7   2   15.00    2.55 
   3   7  -2   11.25    2.36 
  -3   7   2   11.33    1.37 
  -2  -7   2   10.49    0.87 
   2  -7  -2   11.88    1.11 
   2  -7  -2   11.91    0.96 
  -2  -7   2   11.11    0.78 
  -2  -7   2   10.93    0.79 
  -2  -7   2   11.12    0.91 
   2  -7  -2   11.00    0.96 
   2  -7  -2   11.18    1.00 
  -2  -7   2   11.34    0.86 
   2   7  -2   12.75    2.41 
   2   7  -2   12.51    1.68 
  -2   7   2   11.32    1.66 
  -2   7   2   13.56    2.42 
   1  -7  -2   19.48    1.17 
  -1  -7   2   20.71    1.24 
   1  -7  -2   20.09    1.24 
   1  -7  -2   20.08    1.28 
  -1  -7   2   19.48    1.24 
   1  -7  -2   19.76    1.37 
  -1  -7   2   19.51    1.17 
  -1  -7   2   20.46    1.28 
   1   7  -2   21.39    2.76 
  -1   7   2   22.27    2.68 
   1   7  -2   20.91    1.77 
  -1   7   2   20.23    1.94 
   0  -7   2    0.13    0.79 
   0  -7   2    0.31    0.84 
   0  -7  -2   -0.58    0.71 
   0  -7  -2    0.09    0.64 
   0  -7   2    0.64    0.80 
   0  -7  -2    1.10    0.73 
   0  -7   2    0.64    0.73 
   0  -7  -2    0.18    0.67 
   0   7   2    0.36    1.06 
   0   7  -2    1.52    2.18 
   0   7   2    1.40    1.53 
   0   7  -2    0.43    1.40 
   1  -7   2   28.41    1.59 
   1  -7   2   28.35    1.56 
  -1  -7  -2   24.69    1.21 
  -1  -7  -2   25.83    1.29 
  -1  -7  -2   25.75    1.37 
   1  -7   2   27.19    1.50 
  -1  -7  -2   24.24    1.24 
   1  -7   2   28.46    1.61 
   1   7   2   27.13    2.13 
   1   7   2   27.49    2.73 
  -1   7  -2   27.82    2.14 
  -1   7  -2   30.46    3.12 
   2  -7   2   28.17    1.53 
  -2  -7  -2   24.47    1.21 
  -2  -7  -2   22.46    1.03 
   2  -7   2   27.38    1.56 
   2  -7   2   27.35    1.64 
  -2  -7  -2   23.82    1.03 
   2  -7   2   28.77    1.62 
  -2  -7  -2   24.00    1.14 
  -2   7  -2   29.11    2.76 
   2   7   2   23.74    1.77 
  -2   7  -2   29.70    2.27 
   2   7   2   26.95    2.73 
   3  -7   2    1.28    1.01 
  -3  -7  -2    1.40    0.39 
  -3  -7  -2    1.18    0.49 
   3  -7   2    1.16    0.95 
   3  -7   2    0.84    0.89 
   3  -7   2    1.20    0.91 
  -3  -7  -2    1.38    0.48 
  -3   7  -2    0.60    1.63 
  -3   7  -2    1.84    1.15 
   3   7   2    1.74    1.42 
   3   7   2    1.21    1.89 
  -3   7  -2    1.20    0.46 
  -3   7  -2    1.38    0.56 
   4  -7   2    8.00    1.12 
   4  -7   2    9.87    1.17 
   4  -7   2    7.29    1.17 
   4  -7   2    9.13    1.16 
  -4   7  -2   10.24    0.81 
  -4   7  -2   12.16    2.75 
  -4   7  -2   14.00    1.90 
   4   7   2    7.98    2.15 
   4   7   2    9.12    1.64 
  -4   7  -2    8.93    0.84 
   5  -7   2   18.86    1.49 
   5  -7   2   17.78    1.47 
   5  -7   2   17.42    1.44 
   5  -7   2   18.12    1.53 
   5   7   2   18.06    2.48 
   5   7   2   22.84    2.04 
  -5   7  -2   16.89    2.72 
  -5   7  -2   18.94    1.90 
  -5   7  -2   17.85    1.01 
  -5   7  -2   17.32    1.15 
   6  -7   2    2.44    1.16 
   6  -7   2    2.75    1.04 
   6  -7   2    2.94    1.13 
   6  -7   2    2.74    1.20 
  -6   7  -2    2.97    1.53 
  -6   7  -2    2.64    1.77 
  -6   7  -2    3.29    0.66 
   6   7   2    3.38    2.10 
  -6   7  -2    2.42    0.98 
   7  -7   2   -0.29    1.11 
   7  -7   2    1.25    1.42 
   7  -7   2    0.29    1.22 
   7  -7   2    0.32    1.23 
  -7   7  -2    0.66    0.75 
  -7   7  -2    0.50    2.42 
  -7   7  -2   -1.70    1.40 
  -7   7  -2   -0.05    1.00 
   8  -7   2    6.65    1.69 
   8  -7   2    7.18    1.82 
   8  -7   2    6.49    1.63 
   8  -7   2    8.03    1.72 
  -8   7  -2    9.01    2.09 
  -8   7  -2    9.18    2.98 
  -8   7  -2    8.65    1.63 
   9  -7   2   13.72    1.92 
   9  -7   2   11.78    1.88 
   9  -7   2   10.27    1.34 
   9  -7   2   11.58    1.51 
  -9   7  -2   11.33    2.15 
  -9   7  -2   10.68    1.45 
  -9   7  -2   11.32    1.84 
   9   7   2   12.25    1.46 
  10  -7   2    6.90    1.94 
  10  -7   2    6.70    1.62 
  10   7   2    5.30    1.18 
 -10   7  -2    8.62    1.93 
 -10   7  -2    7.87    2.81 
  11  -7   2    8.56    1.62 
  11  -7   2    9.36    1.98 
 -11   7  -2    9.61    1.87 
  11   7   2    9.14    1.50 
  12  -7   2   11.08    1.60 
  12  -7   2   12.55    2.09 
  12   7   2   10.52    1.38 
 -12   7  -2   11.41    1.83 
  13  -7   2   10.24    2.11 
  13  -7   2   12.48    1.74 
 -13   7  -2   11.08    1.91 
  13   7   2   10.83    1.46 
  14  -7   2    6.84    1.45 
  14  -7   2    8.04    2.23 
 -14   7  -2    7.72    1.95 
  14   7   2    6.06    1.52 
  15  -7   2   10.30    1.93 
  15  -7   2   11.10    2.41 
 -15   7  -2    9.02    1.88 
  15   7   2    6.42    1.49 
  16  -7   2   10.77    1.65 
  16  -7   2   13.00    2.05 
  16   7   2   11.19    1.63 
 -16   7  -2   11.57    1.96 
  17  -7   2   13.47    1.98 
  17  -7   2   12.95    2.06 
 -17   7  -2   15.12    2.06 
  17   7   2   12.02    1.70 
  18  -7   2    2.64    1.99 
  18  -7   2    2.69    2.42 
  18   7   2    0.94    1.49 
 -18   7  -2    3.06    2.21 
  19  -7   2    5.35    2.08 
  19  -7   2    8.29    2.68 
  19   7   2    4.72    1.68 
 -19   7  -2    6.41    2.25 
  20  -7   2   12.24    2.42 
 -20   7  -2    9.35    2.36 
  20   7   2    8.76    1.76 
  21  -7   2    6.59    2.92 
  21   7   2    2.55    1.77 
  20  -8  -2    3.56    2.56 
 -19  -8   2   14.96    1.50 
  19  -8  -2   16.55    2.13 
  19  -8  -2   14.26    2.04 
 -19   8   2   13.36    2.20 
  18  -8  -2    4.27    2.35 
 -18  -8   2   -0.50    1.15 
  18  -8  -2    0.80    1.80 
  18   8  -2   -0.08    1.35 
 -18   8   2    2.69    2.14 
  17  -8  -2    2.41    1.91 
  17  -8  -2    3.56    2.21 
 -17  -8   2    0.68    1.11 
 -17   8   2    4.61    2.24 
  17   8  -2   -0.34    1.53 
  16  -8  -2   -0.74    1.62 
 -16  -8   2    0.59    1.13 
  16  -8  -2    1.40    1.60 
  16   8  -2    0.16    1.31 
 -16   8   2    2.61    2.11 
  15  -8  -2   28.19    2.46 
  15  -8  -2   24.35    1.93 
 -15  -8   2   26.19    1.38 
  15   8  -2   24.87    1.72 
 -15   8   2   26.52    2.39 
  14  -8  -2    7.11    1.66 
 -14  -8   2    4.70    1.00 
  14  -8  -2    5.86    1.92 
 -14   8   2    2.42    2.78 
 -14   8   2    5.05    1.99 
  14   8  -2    3.15    1.26 
  13  -8  -2   19.92    2.27 
 -13  -8   2   14.80    1.15 
  13  -8  -2   14.90    1.76 
 -13   8   2   13.37    2.45 
 -13   8   2   13.42    2.26 
  12  -8  -2    0.82    1.28 
 -12  -8   2    1.71    0.84 
  12  -8  -2    2.30    1.42 
 -12   8   2    0.19    1.47 
 -12   8   2   -1.87    2.51 
 -11  -8   2    2.10    0.75 
  11  -8  -2    1.56    1.62 
  11  -8  -2    2.02    1.39 
 -11   8   2   -0.16    2.57 
 -11   8   2    2.64    2.01 
  10  -8  -2    2.54    1.30 
 -10  -8   2    2.31    0.72 
  10  -8  -2    4.50    1.67 
 -10   8   2    0.27    1.88 
 -10   8   2    1.40    1.93 
  -9  -8   2   10.41    0.79 
   9  -8  -2   10.00    1.62 
   9  -8  -2    9.61    1.41 
  -9   8   2    9.80    2.04 
  -9   8   2    9.24    2.83 
   8  -8  -2    8.16    1.42 
  -8  -8   2   10.99    0.96 
   8  -8  -2    8.48    1.58 
  -8   8   2    7.54    1.28 
  -8   8   2   12.39    2.34 
   8   8  -2   11.42    3.00 
  -8   8   2    9.84    3.02 
   7  -8  -2    2.00    1.50 
   7  -8  -2    1.47    1.25 
  -7  -8   2    1.38    0.67 
   7  -8  -2    1.91    1.32 
  -7   8   2    2.83    2.66 
  -7   8   2    0.99    0.90 
   7   8  -2    1.69    1.89 
  -7   8   2    0.48    1.75 
  -6  -8   2   16.81    1.08 
   6  -8  -2   16.86    1.62 
   6  -8  -2   17.56    1.80 
   6  -8  -2   15.19    1.44 
  -6   8   2   17.13    1.95 
  -6   8   2   14.01    1.03 
   6   8  -2   19.44    3.13 
  -6   8   2   19.31    3.26 
   5  -8  -2    6.87    1.21 
  -5  -8   2    6.75    0.45 
   5  -8  -2    8.17    1.41 
   5  -8  -2    6.82    1.44 
  -5  -8   2    6.44    0.76 
  -5  -8   2    6.02    0.89 
  -5  -8   2    7.27    0.90 
  -5  -8   2    6.79    0.46 
  -5   8   2    7.55    2.22 
  -5   8   2    5.12    1.46 
   5   8  -2    7.61    2.61 
  -5   8   2    5.50    0.60 
  -5   8   2    6.39    0.59 
   4  -8  -2    3.15    1.28 
   4  -8  -2    2.27    1.14 
   4  -8  -2    2.30    1.02 
  -4  -8   2    2.59    0.77 
  -4  -8   2    3.60    0.56 
   4  -8  -2    2.94    1.23 
  -4  -8   2    3.19    0.76 
  -4  -8   2    2.81    0.84 
  -4  -8   2    3.30    0.61 
  -4   8   2    3.00    1.37 
  -4   8   2    3.83    2.56 
   4   8  -2    4.42    1.99 
   3  -8  -2   18.40    1.30 
   3  -8  -2   20.05    1.37 
  -3  -8   2   18.67    1.05 
  -3  -8   2   18.56    1.13 
  -3  -8   2   19.01    0.91 
  -3  -8   2   17.93    0.96 
  -3  -8   2   18.13    1.02 
   3  -8  -2   19.05    1.26 
   3  -8  -2   18.79    1.43 
  -3   8   2   17.10    1.64 
  -3   8   2   22.11    2.99 
   3   8  -2   18.95    2.73 
   2  -8  -2    0.58    1.01 
   2  -8  -2    0.21    0.98 
  -2  -8   2    0.23    0.92 
  -2  -8   2    0.02    0.79 
   2  -8  -2    1.08    0.95 
   2  -8  -2   -1.25    0.89 
  -2  -8   2   -0.07    0.66 
  -2  -8   2    0.22    0.78 
  -2   8   2    0.88    2.33 
   2   8  -2    0.63    2.35 
  -2   8   2   -0.37    1.24 
   2   8  -2    0.27    1.22 
   1  -8  -2   31.60    1.69 
   1  -8  -2   29.07    1.57 
  -1  -8   2   32.03    1.70 
   1  -8  -2   30.69    1.62 
   1  -8  -2   30.35    1.55 
  -1  -8   2   30.19    1.55 
  -1  -8   2   31.66    1.62 
  -1  -8   2   31.73    1.60 
   1   8  -2   32.17    2.45 
  -1   8   2   31.45    3.09 
  -1   8   2   30.62    2.38 
   1   8  -2   31.65    3.26 
   0  -8  -2   15.54    1.05 
   0  -8   2   17.17    1.20 
   0  -8   2   16.62    1.33 
   0  -8  -2   14.64    1.05 
   0  -8  -2   15.22    1.13 
   0  -8   2   16.06    1.21 
   0  -8   2   17.23    1.28 
   0  -8  -2   16.03    1.21 
   0   8   2   15.71    2.14 
   0   8  -2   14.44    1.87 
   0   8   2   16.75    1.97 
   0   8  -2   16.89    2.41 
   1  -8   2   42.82    1.92 
   1  -8   2   43.62    1.97 
  -1  -8  -2   40.73    1.62 
   1  -8   2   44.08    1.99 
  -1  -8  -2   43.11    1.83 
   1  -8   2   43.45    2.00 
  -1  -8  -2   41.28    1.62 
  -1  -8  -2   39.93    1.71 
  -1   8  -2   45.29    2.69 
   1   8   2   42.11    2.61 
  -1   8  -2   46.64    3.80 
   1   8   2   46.49    3.55 
  -2  -8  -2   21.27    0.95 
   2  -8   2   24.02    1.56 
  -2  -8  -2   20.37    0.94 
   2  -8   2   23.90    1.55 
  -2  -8  -2   22.20    1.20 
   2  -8   2   25.28    1.53 
  -2  -8  -2   22.07    1.13 
   2  -8   2   22.90    1.50 
   2   8   2   21.21    2.71 
  -2   8  -2   24.96    3.29 
   2   8   2   21.96    1.84 
  -2   8  -2   23.99    2.18 
   3  -8   2    0.31    0.96 
   3  -8   2    1.29    1.12 
  -3  -8  -2    0.86    0.60 
   3  -8   2    1.29    1.21 
   3  -8   2    1.11    1.05 
  -3  -8  -2    1.77    0.61 
  -3   8  -2    1.93    1.95 
  -3   8  -2    1.33    1.60 
   3   8   2    1.64    2.22 
   3   8   2    1.97    1.64 
   4  -8   2    0.85    1.08 
  -4  -8  -2    0.25    0.39 
   4  -8   2    0.61    1.30 
  -4  -8  -2   -0.14    0.43 
   4  -8   2    0.03    1.12 
   4  -8   2    0.08    1.18 
  -4   8  -2    1.03    2.57 
  -4   8  -2   -0.57    0.59 
  -4   8  -2   -0.28    0.48 
  -4   8  -2   -0.10    1.60 
   4   8   2    1.62    2.23 
   4   8   2    0.76    1.61 
   5  -8   2   -1.36    1.23 
   5  -8   2    0.22    1.25 
   5  -8   2   -0.74    1.29 
  -5   8  -2   -0.88    0.77 
  -5   8  -2   -0.75    1.59 
  -5   8  -2    0.32    2.54 
  -5   8  -2   -0.42    0.62 
   5   8   2    1.68    2.22 
   5   8   2    0.56    1.63 
   6  -8   2    9.15    1.33 
   6  -8   2    9.08    1.43 
   6  -8   2    8.58    1.43 
   6   8   2    8.68    1.84 
  -6   8  -2    8.24    0.98 
  -6   8  -2    9.23    1.85 
  -6   8  -2    9.70    2.88 
  -6   8  -2    9.03    0.91 
   7  -8   2    3.81    1.43 
   7  -8   2    4.37    1.41 
  -7   8  -2    4.24    2.09 
  -7   8  -2    3.12    1.74 
  -7   8  -2    1.71    0.97 
   8  -8   2   10.66    1.57 
   8  -8   2   10.63    1.74 
  -8   8  -2    7.96    1.87 
  -8   8  -2    8.32    1.22 
  -8   8  -2    6.60    2.74 
   9  -8   2    3.89    1.54 
   9  -8   2    1.90    1.57 
  -9   8  -2    2.25    1.77 
  -9   8  -2    2.91    2.73 
  -9   8  -2    0.90    1.26 
  10  -8   2    8.37    1.51 
  10  -8   2    9.70    1.79 
 -10   8  -2    7.26    1.42 
 -10   8  -2    9.27    2.96 
 -10   8  -2    8.54    1.91 
  11  -8   2   11.45    2.00 
  11  -8   2   12.99    1.85 
 -11   8  -2    8.54    2.87 
 -11   8  -2   13.54    2.13 
 -11   8  -2   11.54    1.69 
  11   8   2   10.17    1.49 
  12  -8   2    2.68    1.91 
  12  -8   2    4.42    1.71 
 -12   8  -2   -0.16    2.70 
  12   8   2    2.72    1.41 
 -12   8  -2    2.85    1.88 
 -12   8  -2    2.09    1.62 
  13  -8   2    6.12    2.10 
  13  -8   2    5.11    1.78 
  13   8   2    3.58    1.50 
 -13   8  -2    0.96    2.68 
 -13   8  -2    3.07    1.94 
  14  -8   2    1.63    2.09 
  14  -8   2    1.12    1.68 
 -14   8  -2    1.33    1.83 
  14   8   2    0.52    1.47 
 -14   8  -2   -0.97    2.05 
  15  -8   2   11.91    2.39 
  15  -8   2    7.46    1.77 
  15   8   2    6.61    1.72 
 -15   8  -2   11.52    2.50 
  16  -8   2    1.78    1.73 
  16  -8   2    2.29    1.79 
  16   8   2   -0.19    1.48 
 -16   8  -2    0.81    1.88 
  17  -8   2    2.48    1.81 
  17  -8   2    2.64    1.92 
 -17   8  -2    2.60    1.99 
  17   8   2    0.26    1.59 
  18  -8   2    3.84    2.07 
  18  -8   2    7.29    2.58 
 -18   8  -2    4.61    2.08 
  18   8   2    1.00    1.63 
  19  -8   2    7.40    2.74 
  19  -8   2    4.90    2.61 
 -19   8  -2    3.99    2.40 
  19   8   2    5.52    2.06 
  18  -9  -2    2.27    1.68 
 -18  -9   2    1.47    1.24 
 -18   9   2   -4.94    3.09 
  17  -9  -2   13.06    2.39 
 -17  -9   2    9.71    1.11 
  17  -9  -2   10.60    1.93 
 -17   9   2    8.99    2.31 
 -17   9   2    4.15    2.12 
  16  -9  -2    6.51    1.71 
 -16  -9   2    3.51    0.87 
  16  -9  -2    6.42    2.07 
 -16   9   2   -0.56    2.96 
 -16   9   2    4.70    2.17 
  15  -9  -2    2.69    1.78 
 -15  -9   2    0.58    0.80 
  15  -9  -2    3.41    1.94 
 -15   9   2    1.08    2.23 
 -15   9   2   -3.47    2.78 
  14  -9  -2    2.60    1.74 
 -14  -9   2    1.90    0.80 
  14  -9  -2    3.89    1.91 
 -14   9   2    0.90    2.21 
 -14   9   2    1.12    2.26 
  13  -9  -2    5.83    1.71 
 -13  -9   2    4.52    0.64 
  13  -9  -2    6.96    1.87 
 -13   9   2    2.39    2.86 
 -13   9   2    4.33    2.11 
  12  -9  -2    3.92    1.88 
  12  -9  -2    4.56    1.77 
 -12   9   2    2.53    2.17 
 -12   9   2   -1.14    2.84 
  11  -9  -2    7.41    1.80 
  11  -9  -2    5.83    1.61 
 -11  -9   2    5.05    0.49 
 -11   9   2    4.73    2.11 
 -11   9   2    0.89    2.73 
 -11   9   2    4.80    1.50 
  10  -9  -2    0.01    1.30 
  10  -9  -2    1.76    1.56 
 -10  -9   2    0.80    0.43 
 -10   9   2    0.33    2.77 
 -10   9   2    0.10    1.25 
 -10   9   2    0.27    2.00 
   9  -9  -2    0.89    1.28 
  -9  -9   2    0.78    0.47 
  -9  -9   2    0.87    0.38 
   9  -9  -2    0.95    1.48 
  -9   9   2   -1.56    2.58 
  -9   9   2    0.00    1.92 
  -9   9   2    0.20    1.11 
  -8  -9   2    3.67    0.55 
  -8  -9   2    3.87    0.53 
   8  -9  -2    6.01    1.52 
   8  -9  -2    5.05    1.49 
  -8   9   2    4.05    2.13 
   8   9  -2    5.73    2.89 
  -8   9   2    1.55    1.99 
  -7  -9   2    1.46    0.54 
   7  -9  -2    0.96    1.12 
  -7  -9   2    0.90    0.60 
   7  -9  -2    1.84    1.29 
   7   9  -2    2.43    2.05 
  -7   9   2    1.40    2.85 
  -7   9   2   -0.53    1.81 
  -6  -9   2    3.23    0.79 
   6  -9  -2    4.42    1.50 
   6  -9  -2    2.90    1.26 
  -6  -9   2    2.53    0.65 
   6   9  -2    2.79    2.57 
  -6   9   2    1.95    2.79 
  -6   9   2    1.88    1.48 
  -5  -9   2    9.46    0.93 
  -5  -9   2    9.70    0.80 
   5  -9  -2    9.53    1.26 
   5  -9  -2   11.07    1.43 
  -5   9   2   12.39    2.09 
   5   9  -2   10.97    2.15 
  -5   9   2   12.08    2.95 
  -4  -9   2    1.80    0.53 
  -4  -9   2    1.66    0.89 
  -4  -9   2    3.02    0.81 
   4  -9  -2    2.04    1.30 
   4  -9  -2    3.43    1.23 
   4  -9  -2    2.35    1.17 
  -4   9   2    3.40    2.85 
  -4   9   2    1.94    1.83 
   4   9  -2    1.93    2.47 
  -3  -9   2    2.35    0.87 
   3  -9  -2    1.56    1.20 
   3  -9  -2    2.23    1.10 
   3  -9  -2    1.33    1.09 
  -3  -9   2    0.59    0.75 
  -3  -9   2    1.55    1.02 
   3   9  -2    1.52    2.60 
  -3   9   2    2.34    2.63 
  -3   9   2    0.97    1.78 
   2  -9  -2    5.31    1.12 
  -2  -9   2    4.95    0.89 
   2  -9  -2    6.80    1.22 
   2  -9  -2    7.01    1.11 
  -2  -9   2    6.17    0.95 
  -2  -9   2    5.89    1.14 
  -2   9   2    6.04    2.71 
   2   9  -2    5.78    1.81 
  -2   9   2    4.54    1.80 
   2   9  -2    5.27    2.58 
   1  -9  -2   13.74    1.27 
   1  -9  -2   14.53    1.38 
  -1  -9   2   13.71    1.15 
  -1  -9   2   12.84    1.17 
   1  -9  -2   13.89    1.24 
  -1  -9   2   14.24    1.35 
  -1   9   2   13.19    2.83 
   1   9  -2   13.17    1.98 
   1   9  -2   16.07    3.12 
  -1   9   2   13.44    2.06 
   0  -9   2    0.25    1.06 
   0  -9   2    0.60    1.12 
   0  -9  -2   -0.23    0.97 
   0  -9  -2    1.31    0.89 
   0  -9  -2    0.68    0.93 
   0  -9   2    0.02    1.02 
   0   9  -2   -0.46    1.63 
   0   9   2    1.18    1.95 
   0   9  -2    0.09    1.93 
   0   9   2    1.73    1.81 
  -1  -9  -2    4.42    0.76 
   1  -9   2    4.46    1.10 
   1  -9   2    3.49    1.18 
   1  -9   2    4.23    1.18 
  -1  -9  -2    4.26    1.01 
  -1  -9  -2    3.93    0.92 
  -1   9  -2    5.43    1.88 
  -1   9  -2    4.74    2.81 
   1   9   2    3.82    1.73 
   1   9   2    5.14    2.52 
   2  -9   2    6.24    1.23 
   2  -9   2    7.42    1.35 
  -2  -9  -2    6.06    0.46 
  -2  -9  -2    6.00    0.84 
  -2  -9  -2    5.28    0.82 
   2  -9   2    5.98    1.28 
  -2   9  -2    5.55    1.78 
  -2   9  -2    6.49    2.22 
   2   9   2    5.27    1.40 
   2   9   2    6.69    2.54 
   3  -9   2    0.97    1.09 
   3  -9   2   -0.55    1.20 
   3  -9   2   -0.39    1.27 
  -3  -9  -2   -0.30    0.70 
  -3  -9  -2    0.72    0.64 
  -3   9  -2    1.44    1.80 
  -3   9  -2    1.60    2.80 
   3   9   2   -0.03    1.64 
   3   9   2    0.21    1.70 
  -4  -9  -2    0.83    0.43 
   4  -9   2    0.88    1.35 
  -4  -9  -2    1.12    0.49 
   4  -9   2    0.95    1.29 
  -4   9  -2    1.25    2.62 
   4   9   2    0.72    1.73 
  -4   9  -2   -0.26    1.71 
   4   9   2    1.59    2.36 
   5  -9   2   -0.27    1.31 
   5  -9   2   -0.23    1.43 
   5   9   2   -0.35    2.34 
  -5   9  -2   -0.73    1.74 
  -5   9  -2    0.49    2.70 
   5   9   2   -1.27    1.61 
   6  -9   2    1.85    1.57 
   6  -9   2   -0.91    1.29 
  -6   9  -2    0.02    1.76 
  -6   9  -2   -0.64    2.74 
   6   9   2    0.76    2.35 
   7  -9   2    0.44    1.43 
   7  -9   2    0.76    1.43 
  -7   9  -2   -0.02    1.35 
  -7   9  -2    0.82    2.84 
  -7   9  -2   -0.63    0.93 
   8  -9   2    7.94    1.85 
   8  -9   2    7.62    1.64 
  -8   9  -2    6.08    2.93 
  -8   9  -2    5.97    1.88 
  -8   9  -2    5.68    1.12 
   9  -9   2    1.79    1.61 
   9  -9   2    2.16    1.47 
  -9   9  -2    0.83    1.23 
  -9   9  -2    3.30    2.03 
  -9   9  -2    0.00    2.06 
  10  -9   2    9.57    1.82 
  10  -9   2   12.16    1.80 
 -10   9  -2    8.36    2.02 
 -10   9  -2    9.27    1.44 
 -10   9  -2   10.09    2.49 
  11  -9   2    1.58    1.70 
  11  -9   2    2.14    1.61 
 -11   9  -2    1.82    2.02 
 -11   9  -2   -1.35    2.00 
 -11   9  -2   -0.37    1.48 
  12  -9   2    9.32    1.60 
  12  -9   2   10.02    1.56 
 -12   9  -2    5.63    2.94 
 -12   9  -2    7.38    1.93 
 -12   9  -2    7.68    1.48 
  13  -9   2    6.33    1.78 
  13  -9   2    9.07    2.05 
 -13   9  -2    8.40    2.20 
 -13   9  -2    7.19    3.22 
 -13   9  -2    7.05    1.81 
  14  -9   2    8.38    1.94 
  14  -9   2    3.80    1.92 
  14   9   2    2.97    1.60 
 -14   9  -2    3.78    1.70 
 -14   9  -2    6.13    2.16 
 -14   9  -2    2.49    3.11 
  15  -9   2    2.75    1.86 
  15  -9   2    3.83    2.10 
 -15   9  -2    0.25    1.75 
 -15   9  -2    0.89    1.98 
  15   9   2    0.57    1.63 
 -15   9  -2   -1.04    2.26 
  16  -9   2    5.28    1.97 
  16  -9   2    4.68    1.83 
 -16   9  -2   -0.99    3.19 
 -16   9  -2    4.07    2.17 
 -16   9  -2    2.92    1.97 
  16   9   2    1.55    1.61 
  17  -9   2   10.81    2.39 
  17   9   2    9.66    1.93 
 -17   9  -2    3.31    2.32 
 -17   9  -2    8.80    2.28 
 -17   9  -2    7.58    1.81 
  15 -10  -2    8.33    2.18 
  15 -10  -2   10.45    2.17 
 -15  10   2    2.44    3.09 
 -15  10   2    7.19    2.31 
  14 -10  -2    6.29    1.92 
  14 -10  -2    5.88    1.97 
 -14  10   2    2.68    3.28 
 -14  10   2    6.03    2.42 
  13 -10  -2    4.02    1.79 
  13 -10  -2    4.91    1.92 
 -13  10   2   -1.54    2.98 
 -13  10   2    2.57    2.17 
  12 -10  -2    5.06    1.77 
  12 -10  -2    4.83    1.76 
 -12  10   2    0.25    3.03 
 -12  10   2    2.45    2.14 
  11 -10  -2    8.42    1.76 
  11 -10  -2    7.71    1.60 
 -11  10   2    7.33    2.31 
 -11  10   2    6.12    3.14 
  10 -10  -2    3.98    1.64 
  10 -10  -2    3.27    1.47 
 -10  10   2    3.86    2.27 
 -10  10   2    0.96    2.75 
   9 -10  -2    5.29    1.54 
   9 -10  -2    4.65    1.50 
  -9  10   2    3.02    2.83 
  -9  10   2    3.35    2.09 
   8 -10  -2    1.10    1.39 
   8 -10  -2    0.92    1.28 
   8  10  -2    1.35    2.95 
  -8  10   2   -0.27    2.02 
  -8  10   2   -1.73    2.73 
   7 -10  -2    0.51    1.41 
  -7 -10   2    1.91    0.47 
   7 -10  -2    2.73    1.41 
  -7 -10   2    1.42    0.50 
   7  10  -2    0.37    2.72 
  -7  10   2    2.05    1.67 
  -7  10   2    0.73    2.87 
  -6 -10   2    7.60    0.79 
   6 -10  -2    8.60    1.59 
   6 -10  -2    9.42    1.53 
  -6 -10   2    8.25    0.85 
  -6  10   2    8.85    2.23 
   6  10  -2    9.99    3.06 
  -6  10   2    8.73    3.23 
   5 -10  -2    3.34    1.36 
  -5 -10   2    2.36    1.06 
  -5 -10   2    1.64    0.91 
   5 -10  -2    2.44    1.38 
   5  10  -2    3.29    2.77 
  -5  10   2    0.54    1.94 
  -5  10   2    0.84    2.16 
   4 -10  -2    0.02    1.22 
  -4 -10   2    0.11    1.00 
  -4 -10   2    0.62    1.00 
   4 -10  -2    0.83    1.21 
   4  10  -2    1.23    1.97 
  -4  10   2    0.76    1.96 
  -4  10   2    1.14    2.73 
  -3 -10   2    6.13    1.03 
   3 -10  -2    6.80    1.43 
  -3 -10   2    5.59    1.14 
   3 -10  -2    5.80    1.26 
  -3  10   2    6.53    2.83 
   3  10  -2    7.24    2.87 
  -3  10   2    5.03    1.52 
  -2 -10   2   12.85    1.28 
   2 -10  -2   13.68    1.42 
   2 -10  -2   13.97    1.45 
  -2 -10   2   12.46    1.38 
  -2 -10   2   12.50    1.10 
   2  10  -2   12.25    2.38 
  -2  10   2   17.14    3.25 
  -2  10   2   13.25    1.83 
  -1 -10   2    9.30    1.39 
  -1 -10   2    8.09    1.18 
   1 -10  -2    9.94    1.24 
   1 -10  -2    8.43    1.15 
   1 -10  -2    8.25    1.32 
  -1 -10   2    8.25    1.13 
  -1  10   2    8.66    1.63 
   1  10  -2    9.36    1.98 
   1  10  -2    9.04    2.94 
  -1  10   2   12.89    3.18 
   0 -10   2    1.89    1.26 
   0 -10  -2    0.91    0.89 
   0 -10  -2    0.88    1.12 
   0 -10   2    1.80    1.12 
   0 -10   2    0.32    1.15 
   0 -10  -2    1.61    1.16 
   0  10  -2    3.04    1.93 
   0  10   2    2.73    2.61 
   0  10  -2    3.79    2.96 
   0  10   2    1.64    1.78 
  -1 -10  -2    0.55    0.99 
  -1 -10  -2   -0.13    0.99 
   1 -10   2    0.56    1.19 
  -1 -10  -2    0.20    0.72 
   1 -10   2   -1.18    1.23 
  -1  10  -2   -0.71    1.73 
  -1  10  -2   -0.17    2.01 
   1  10   2    3.76    2.78 
   1  10   2    0.80    1.40 
   2 -10   2    2.44    1.35 
  -2 -10  -2    1.91    0.91 
  -2 -10  -2    1.35    0.98 
   2 -10   2    1.23    1.29 
   2  10   2    2.22    1.49 
  -2  10  -2    3.27    3.06 
   2  10   2    2.51    2.38 
  -2  10  -2    4.02    1.91 
  -3 -10  -2   11.00    0.98 
   3 -10   2   11.34    1.57 
   3 -10   2   12.28    1.61 
  -3 -10  -2   11.59    0.96 
  -3  10  -2   11.62    2.08 
   3  10   2   14.94    3.04 
   3  10   2   11.04    1.70 
  -3  10  -2   15.27    3.50 
   4 -10   2    9.56    1.53 
  -4 -10  -2    8.27    0.59 
   4 -10   2    9.02    1.45 
  -4 -10  -2    7.17    0.55 
  -4  10  -2    8.12    2.50 
   4  10   2    9.54    2.12 
   4  10   2    7.23    2.08 
  -4  10  -2    8.56    2.02 
   5 -10   2    4.02    1.41 
   5 -10   2    3.39    1.44 
   5  10   2    4.63    2.63 
  -5  10  -2    3.82    1.51 
  -5  10  -2    5.04    3.05 
   6 -10   2    2.75    1.54 
   6 -10   2    1.33    1.39 
   6  10   2    2.18    1.99 
  -6  10  -2    1.73    1.86 
  -6  10  -2    2.81    3.16 
   7 -10   2    0.67    1.55 
   7 -10   2    1.55    1.71 
  -7  10  -2    0.16    2.93 
  -7  10  -2    0.38    1.97 
   8 -10   2    8.46    1.69 
   8 -10   2    8.40    1.73 
  -8  10  -2    7.64    2.06 
  -8  10  -2    7.09    3.16 
   9 -10   2    4.52    1.71 
   9 -10   2    4.10    1.58 
  -9  10  -2    4.86    2.15 
  -9  10  -2    3.32    3.08 
  10 -10   2    4.95    1.78 
  10 -10   2    4.45    1.83 
 -10  10  -2    4.86    2.16 
 -10  10  -2    4.34    3.20 
  11 -10   2    6.78    1.70 
  11 -10   2    5.26    1.84 
 -11  10  -2    1.77    3.08 
 -11  10  -2    4.87    2.16 
  12 -10   2    8.41    2.10 
  12 -10   2    8.53    1.99 
 -12  10  -2    3.03    3.33 
 -12  10  -2    6.31    2.22 
  13 -10   2    2.73    1.96 
  13 -10   2    1.38    1.68 
 -13  10  -2    0.49    2.10 
 -13  10  -2   -0.78    3.21 
  14 -10   2    4.89    2.09 
  14 -10   2    5.11    1.82 
 -14  10  -2    4.40    2.25 
 -14  10  -2    1.18    3.10 
  15 -10   2    6.90    2.05 
 -15  10  -2    6.55    2.27 
 -15  10  -2    5.28    3.51 
  12 -11  -2    4.54    1.92 
  12 -11  -2    5.92    2.09 
 -12  11   2    3.43    3.24 
 -12  11   2    5.46    2.78 
  11 -11  -2    6.29    1.60 
  11 -11  -2    9.35    2.07 
 -11  11   2    8.14    2.42 
 -11  11   2    6.15    3.10 
  10 -11  -2    7.67    1.82 
  10 -11  -2    9.31    1.82 
 -10  11   2    6.10    2.35 
 -10  11   2    4.58    3.04 
   9 -11  -2    2.22    1.73 
   9 -11  -2    2.75    1.58 
  -9  11   2    0.23    3.05 
  -9  11   2    1.13    2.23 
   8 -11  -2    4.71    1.56 
   8 -11  -2    4.05    1.64 
  -8  11   2    6.28    3.24 
  -8  11   2    5.03    2.27 
   8  11  -2    6.76    3.21 
   7 -11  -2   13.40    1.71 
   7 -11  -2   14.05    1.72 
   7  11  -2   13.97    3.26 
  -7  11   2   15.29    3.40 
  -7  11   2   12.36    2.19 
  -6 -11   2    0.15    0.49 
   6 -11  -2    1.99    1.47 
   6 -11  -2    2.09    1.63 
  -6 -11   2   -0.08    0.60 
   6  11  -2    3.57    3.08 
  -6  11   2    0.44    2.93 
  -6  11   2    1.90    2.09 
   5 -11  -2    5.96    1.44 
  -5 -11   2    6.01    0.86 
  -5 -11   2    4.93    0.94 
   5 -11  -2    6.62    1.54 
  -5  11   2    4.83    1.70 
  -5  11   2    7.14    3.18 
   5  11  -2    7.30    2.41 
  -4 -11   2    1.57    0.99 
  -4 -11   2    0.69    1.00 
   4 -11  -2    2.49    1.40 
   4 -11  -2   -0.36    1.28 
  -4  11   2    3.95    2.42 
  -4  11   2    2.34    2.01 
   4  11  -2    4.63    2.99 
  -3 -11   2    1.02    1.30 
   3 -11  -2    0.73    1.28 
  -3 -11   2    0.51    1.12 
   3 -11  -2    1.79    1.31 
   3  11  -2    3.86    2.98 
  -3  11   2    1.08    2.74 
  -3  11   2    2.10    2.05 
  -2 -11   2    0.35    1.28 
   2 -11  -2    1.99    1.41 
   2 -11  -2    1.88    1.26 
   2  11  -2    0.24    1.98 
  -2  11   2    3.21    2.97 
  -2  11   2    1.48    1.97 
  -1 -11   2    1.30    1.39 
   1 -11  -2    3.41    1.40 
  -1  11   2    4.66    2.16 
   1  11  -2    2.19    1.55 
   1  11  -2    1.60    2.86 
  -1  11   2    4.50    3.04 
   0 -11   2    0.09    1.24 
   0 -11   2    0.67    1.40 
   0 -11  -2    1.34    1.29 
   0  11  -2    0.88    1.44 
   0  11  -2    3.55    3.16 
   0  11   2    1.81    2.02 
   0  11   2    5.26    3.11 
  -1 -11  -2   16.08    1.29 
  -1 -11  -2   19.08    1.42 
   1 -11   2   19.40    1.65 
   1 -11   2   18.70    1.70 
   1  11   2   17.11    1.91 
  -1  11  -2   21.25    3.57 
   1  11   2   18.70    3.19 
  -1  11  -2   18.99    2.35 
  -2 -11  -2    2.92    1.11 
   2 -11   2    1.99    1.37 
  -2 -11  -2    1.04    1.20 
   2 -11   2    3.68    1.56 
  -2  11  -2    3.42    2.45 
   2  11   2    1.10    1.46 
  -2  11  -2    1.08    1.89 
   2  11   2    5.71    2.85 
   3 -11   2    7.81    1.60 
  -3 -11  -2    5.73    0.80 
   3 -11   2    5.80    1.50 
  -3 -11  -2    6.64    0.82 
  -3  11  -2    8.96    2.09 
  -3  11  -2    8.75    3.21 
   3  11   2   10.51    2.96 
   3  11   2    6.24    1.64 
   4 -11   2    4.98    1.78 
   4 -11   2    6.08    1.69 
  -4  11  -2    5.00    1.61 
   4  11   2    4.38    1.57 
  -4  11  -2    7.21    3.30 
   4  11   2    8.38    3.03 
   5 -11   2    4.08    1.50 
   5 -11   2    3.43    1.74 
  -5  11  -2    5.13    2.08 
   5  11   2    5.49    2.39 
  -5  11  -2    5.06    3.31 
   6 -11   2    9.63    1.65 
   6 -11   2   10.97    1.84 
   6  11   2   10.02    2.97 
  -6  11  -2    9.55    3.39 
  -6  11  -2    9.87    2.16 
   7 -11   2    7.91    1.93 
   7 -11   2    6.47    1.80 
  -7  11  -2    6.05    1.71 
  -7  11  -2    7.09    3.37 
   8 -11   2    4.36    1.72 
   8 -11   2    6.96    1.77 
  -8  11  -2    7.96    2.31 
  -8  11  -2    6.06    3.34 
   9 -11   2    2.05    1.68 
   9 -11   2    2.61    1.67 
  -9  11  -2    0.13    3.05 
  -9  11  -2    2.40    2.13 
  10 -11   2    8.04    1.95 
  10 -11   2    7.27    1.86 
 -10  11  -2    5.04    2.09 
 -10  11  -2    6.81    3.41 
  11 -11   2    4.41    1.82 
  11 -11   2    4.01    2.02 
 -11  11  -2    2.25    3.08 
 -11  11  -2    3.20    2.17 
   6 -12  -2    1.96    1.62 
  -6  12   2    4.77    3.24 
   6  12  -2    4.16    3.09 
  -5 -12   2    5.70    0.76 
  -5 -12   2    5.79    0.70 
   5 -12  -2    7.91    1.65 
  -5  12   2    6.99    3.48 
   5  12  -2   12.03    3.44 
  -5  12   2   10.59    3.26 
  -4  12   2    6.06    3.65 
  -4  12   2    8.35    3.49 
   4  12  -2    6.11    3.23 
   3 -12  -2    1.48    1.50 
  -3 -12   2   -0.50    1.12 
  -3  12   2    2.66    1.80 
  -3  12   2    3.95    3.07 
   3  12  -2    6.77    3.29 
   2 -12  -2    1.51    1.50 
  -2 -12   2    0.22    1.28 
  -2  12   2    0.67    2.08 
   2  12  -2    2.22    2.32 
  -2  12   2    4.22    3.09 
  -1 -12   2   -0.35    1.32 
   1 -12  -2    0.69    1.36 
  -1  12   2    4.06    2.96 
  -1  12   2    1.45    2.22 
   1  12  -2    4.28    3.35 
   0 -12   2    1.67    1.57 
   0 -12  -2    0.10    1.33 
   0  12   2    2.96    2.87 
   0  12  -2   -0.02    1.51 
   0  12   2   -0.18    1.97 
   0  12  -2    2.94    3.21 
  -1 -12  -2    1.11    1.11 
   1 -12   2    4.12    1.69 
   1  12   2    3.82    2.09 
   1  12   2    7.01    3.17 
  -1  12  -2    3.61    2.07 
  -1  12  -2    5.16    3.34 
   2 -12   2    1.41    1.74 
  -2  12  -2    6.16    3.44 
   2  12   2    1.38    1.62 
  -2  12  -2    3.71    2.16 
   2  12   2    6.01    3.07 
   3 -12   2   -1.21    1.51 
  -3 -12  -2   -0.16    0.63 
   3 -12   2    1.24    1.89 
   3  12   2    1.74    1.76 
  -3  12  -2    5.34    3.38 
   3  12   2    4.20    2.71 
  -3  12  -2    0.49    1.97 
   4 -12   2    4.94    1.83 
   4  12   2    8.53    3.07 
  -4  12  -2    4.29    2.40 
  -4  12  -2    8.82    3.59 
   5 -12   2    8.59    1.96 
  -5  12  -2   10.06    3.37 
   5  12   2   16.22    3.53 
  -5  12  -2    7.59    2.43 
   6 -12   2    4.12    1.82 
  -6  12  -2    4.49    3.59 
   6  12   2    7.00    3.07 
  -6  12  -2    4.95    3.30 
 -26   0   3   -0.63    2.30 
  26   0  -3   -0.61    2.00 
  25   0  -3    5.11    1.63 
 -25   0   3    5.58    2.33 
 -24   0   3    0.80    2.12 
  24   0  -3    3.82    2.13 
 -23   0   3    5.68    2.23 
 -22   0   3   -0.47    2.11 
 -22   0   3    1.12    1.95 
 -21   0   3   23.86    2.15 
 -21   0   3   22.94    2.48 
 -20   0   3   -0.16    1.73 
 -20   0   3    0.42    1.50 
 -19   0   3    5.29    1.84 
 -19   0   3    6.35    2.04 
  18   0  -3    2.33    1.80 
 -18   0   3   -1.68    1.62 
 -18   0   3   -1.14    1.81 
  17   0  -3   43.88    2.46 
 -17   0   3   44.63    2.59 
 -17   0   3   45.72    2.79 
  16   0  -3    0.07    1.15 
 -16   0   3   -1.35    1.27 
 -16   0   3   -0.99    1.63 
  15   0  -3    4.26    1.68 
 -15   0   3    7.05    1.66 
 -15   0   3    5.52    1.62 
  14   0  -3    2.41    1.52 
 -14   0   3    0.32    1.14 
 -14   0   3    0.68    1.31 
 -13   0   3  207.72    6.64 
 -13   0   3  202.55    6.58 
  12   0  -3    3.11    1.36 
 -12   0   3    0.11    1.26 
 -12   0   3    0.30    1.07 
 -11   0   3  104.28    4.29 
 -11   0   3  105.72    4.35 
  11   0  -3  105.72    4.40 
  10   0  -3   -0.46    1.23 
 -10   0   3   -0.33    1.28 
 -10   0   3    0.63    1.14 
  10   0  -3   -0.12    1.21 
  -9   0   3    1.62    1.10 
   9   0  -3    1.54    0.82 
  -9   0   3    1.35    0.92 
  -9   0   3    1.57    1.20 
   9   0  -3    1.15    1.11 
   8   0  -3    1.88    1.17 
  -8   0   3    2.02    0.99 
  -8   0   3    4.03    1.02 
  -8   0   3    2.70    0.95 
   8   0  -3    2.32    1.17 
  -7   0   3  417.77   15.50 
   7   0  -3  431.00   15.53 
  -7   0   3  415.41   15.50 
   7   0  -3  423.44   15.53 
  -7   0   3  417.21   15.50 
  -6   0   3    0.31    0.81 
  -6   0   3   -0.68    0.73 
  -6   0   3   -0.47    0.84 
   6   0  -3    0.43    1.01 
   6   0  -3    0.29    1.04 
  -5   0   3   64.14    2.89 
  -5   0   3   68.27    2.99 
  -5   0   3   65.64    2.91 
   5   0  -3   61.75    2.80 
   5   0  -3   66.86    2.91 
   4   0  -3   -0.47    0.93 
  -4   0   3   -0.03    0.66 
  -4   0   3   -0.53    0.76 
   4   0  -3    0.07    0.85 
  -4   0   3    0.10    0.70 
   4   0  -3   -0.93    0.67 
  -3   0   3   94.94    3.23 
  -3   0   3   90.10    3.16 
   3   0  -3   90.79    3.17 
   3   0  -3   95.90    3.22 
  -3   0   3   95.55    3.21 
  -2   0   3   -0.84    0.38 
   2   0  -3   -0.24    0.36 
  -2   0   3    0.26    0.42 
   2   0  -3    0.58    0.55 
   2   0  -3   -0.15    0.32 
  -2   0   3   -0.10    0.35 
   1   0  -3   21.98    0.50 
   0   0  -3   -0.03    0.22 
   0   0   3    0.26    0.37 
   0   0  -3   -0.38    0.30 
   0   0   3   -0.37    0.28 
   0   0   3    0.02    0.17 
   0   0  -3   -0.08    0.21 
   0   0   3   -0.11    0.08 
   0   0  -3    0.29    0.35 
   2   0   3   -0.30    0.44 
   2   0   3    0.01    0.09 
  -2   0  -3   -0.21    0.54 
  -2   0  -3    0.20    0.40 
  -3   0  -3   90.38    2.67 
  -3   0  -3   85.27    2.60 
   3   0   3   86.37    2.67 
  -4   0  -3   -0.73    0.70 
  -4   0  -3   -0.52    0.80 
   4   0   3   -0.35    0.59 
   4   0   3   -1.30    0.83 
   4   0   3    0.07    0.11 
  -5   0  -3  533.70   17.65 
  -5   0  -3  540.10   17.67 
   5   0   3  531.23   17.66 
  -5   0  -3  525.50   17.65 
   5   0   3  539.06   17.68 
   6   0   3    0.41    0.95 
   6   0   3    0.25    0.22 
  -6   0  -3    0.18    0.88 
  -6   0  -3   -0.98    0.88 
  -6   0  -3    0.08    0.83 
   6   0   3    0.03    0.64 
  -7   0  -3   85.59    3.30 
   7   0   3   85.18    3.35 
  -7   0  -3   86.47    3.39 
   7   0   3   82.98    3.29 
   7   0   3   87.51    3.39 
  -8   0  -3    0.02    1.01 
   8   0   3    0.34    0.36 
   8   0   3   -0.43    1.02 
   8   0   3   -0.08    0.94 
   8   0   3   -0.45    0.92 
  -8   0  -3   -0.54    0.96 
  -9   0  -3   40.45    1.76 
   9   0   3   40.09    1.72 
  -9   0  -3   41.77    2.04 
   9   0   3   42.11    1.99 
   9   0   3   41.67    2.06 
 -10   0  -3   -0.42    1.14 
  10   0   3    0.64    0.89 
  10   0   3   -1.90    1.04 
  10   0   3   -2.25    1.15 
 -10   0  -3    1.31    1.27 
  10   0   3   -0.46    0.75 
 -11   0  -3    7.56    1.12 
 -11   0  -3    6.68    1.33 
  11   0   3    5.42    0.68 
  11   0   3    6.34    1.30 
  11   0   3    7.99    1.28 
  12   0   3    0.33    0.71 
 -12   0  -3   -0.34    0.96 
  12   0   3   -0.27    1.20 
  13   0   3    0.67    1.27 
  13   0   3    0.63    0.78 
 -13   0  -3    0.18    1.04 
  14   0   3   -1.22    1.29 
 -14   0  -3    0.46    1.44 
  14   0   3   -0.13    0.98 
  15   0   3   41.85    1.91 
 -15   0  -3   47.93    2.39 
  15   0   3   48.92    2.40 
  16   0   3    0.47    1.58 
  16   0   3    0.13    1.23 
 -16   0  -3    1.28    1.70 
  17   0   3    4.25    1.86 
  17   0   3    0.73    1.28 
 -17   0  -3   -1.23    1.64 
  18   0   3    0.31    1.61 
 -18   0  -3   -0.46    1.35 
  19   0   3    6.69    1.99 
 -19   0  -3    3.45    1.98 
 -20   0  -3    1.75    2.06 
  20   0   3    1.99    2.02 
  21   0   3    3.59    1.41 
  21   0   3    3.87    1.75 
 -21   0  -3    3.35    1.47 
 -22   0  -3   -0.98    2.03 
  22   0   3    0.93    1.99 
  22   0   3   -0.25    1.59 
  23   0   3    4.04    1.99 
  23   0   3    2.48    1.55 
 -23   0  -3    1.99    2.07 
  24   0   3    1.28    1.78 
 -24   0  -3   -0.42    2.16 
 -25   0  -3   -1.09    2.19 
  25   0   3    1.23    1.70 
 -26  -1   3    1.59    2.32 
 -26   1   3   -0.40    2.44 
  25  -1  -3    3.84    2.20 
 -25  -1   3   -0.56    2.13 
 -25   1   3    0.64    1.81 
  25   1  -3    1.22    1.61 
  24  -1  -3    6.73    2.22 
 -24  -1   3    3.05    2.14 
 -24   1   3    2.60    2.36 
  24   1  -3    0.48    1.46 
 -23  -1   3    4.31    2.10 
  23  -1  -3    5.93    1.94 
  23   1  -3    2.67    1.44 
 -23   1   3    5.86    2.40 
 -22  -1   3    2.86    2.03 
 -22  -1   3    0.96    1.87 
  22   1  -3    2.89    1.55 
 -22   1   3    0.57    1.59 
 -21  -1   3    0.25    1.77 
 -21  -1   3    0.36    1.87 
 -21   1   3    2.20    2.04 
 -21   1   3    1.25    2.27 
  21   1  -3    0.56    1.37 
 -20  -1   3    3.99    1.64 
 -20  -1   3    5.43    2.00 
 -20   1   3    4.77    2.22 
 -20   1   3    6.25    2.11 
  20   1  -3    4.55    1.42 
 -19  -1   3    1.69    1.93 
 -19  -1   3    1.33    1.60 
  19   1  -3    0.47    1.25 
 -19   1   3    0.56    1.56 
 -19   1   3    2.10    1.49 
  18  -1  -3   13.93    2.25 
 -18  -1   3   10.55    1.99 
 -18  -1   3    9.98    1.72 
 -18   1   3   12.37    2.01 
 -18   1   3   10.12    2.22 
 -17  -1   3   24.96    2.17 
  17  -1  -3   23.41    1.93 
 -17  -1   3   23.40    1.94 
 -17   1   3   24.60    2.40 
 -17   1   3   21.96    2.12 
  17   1  -3   22.09    1.70 
  16  -1  -3    0.58    1.32 
 -16  -1   3    1.81    1.62 
 -16  -1   3    0.33    1.39 
 -16   1   3    0.84    1.40 
 -16   1   3    2.84    1.73 
  16   1  -3    3.32    1.31 
  15  -1  -3   26.43    2.22 
 -15  -1   3   26.12    1.94 
 -15  -1   3   24.95    2.00 
  15   1  -3   22.12    1.62 
 -15   1   3   25.45    1.88 
 -15   1   3   24.81    2.26 
  14  -1  -3    6.61    1.67 
 -14  -1   3    7.77    1.38 
 -14  -1   3    8.11    1.49 
  14   1  -3    7.04    1.13 
 -14   1   3    7.70    1.50 
 -14   1   3    6.42    1.74 
  13  -1  -3   42.10    2.83 
 -13  -1   3   39.82    2.60 
 -13  -1   3   39.97    2.49 
 -13   1   3   40.67    2.75 
 -13   1   3   45.79    2.93 
 -12  -1   3   12.22    1.58 
 -12  -1   3    9.09    1.39 
  12  -1  -3   10.50    1.65 
 -12   1   3   10.18    1.66 
 -12   1   3   10.05    1.43 
  11  -1  -3   96.86    4.03 
 -11  -1   3   89.81    3.72 
 -11  -1   3   89.90    3.68 
 -11   1   3   86.86    3.78 
 -11   1   3   97.33    3.99 
  11   1  -3   96.40    3.76 
 -10  -1   3    2.64    1.23 
 -10  -1   3    1.10    1.04 
  10  -1  -3    2.13    1.38 
  10  -1  -3    3.30    1.13 
 -10   1   3    2.57    1.15 
 -10   1   3    1.89    1.35 
 -10   1   3    2.25    1.11 
  10   1  -3    0.71    1.01 
  10   1  -3    2.49    1.07 
   9  -1  -3  136.91    5.21 
   9  -1  -3  140.04    5.28 
  -9  -1   3  140.63    5.12 
  -9  -1   3  136.95    5.09 
  -9   1   3  130.91    5.10 
  -9   1   3  135.18    5.14 
  -9   1   3  139.36    5.20 
   9   1  -3  137.56    4.99 
   9   1  -3  140.97    5.08 
  -8  -1   3    3.74    0.91 
  -8  -1   3    3.44    0.87 
   8  -1  -3    2.81    0.94 
  -8  -1   3    4.21    1.02 
   8  -1  -3    2.72    1.27 
   8   1  -3    3.66    0.95 
  -8   1   3    2.48    0.93 
   8   1  -3    3.93    0.73 
  -8   1   3    2.73    0.95 
  -8   1   3    3.43    0.91 
  -7  -1   3  238.43    7.49 
  -7  -1   3  233.67    7.46 
   7  -1  -3  239.91    7.60 
  -7  -1   3  235.71    7.51 
   7  -1  -3  228.41    7.52 
  -7   1   3  243.37    7.64 
  -7   1   3  234.20    7.55 
   7   1  -3  239.26    7.50 
   7   1  -3  234.37    7.47 
  -7   1   3  231.15    7.54 
   6  -1  -3  200.94    6.66 
   6  -1  -3  199.82    6.69 
  -6  -1   3  198.91    6.57 
  -6  -1   3  199.27    6.57 
  -6  -1   3  199.04    6.57 
  -6   1   3  186.37    6.54 
   6   1  -3  202.20    6.54 
  -6   1   3  191.07    6.58 
   6   1  -3  197.81    6.54 
  -6   1   3  188.31    6.53 
  -5  -1   3   -0.05    0.70 
   5  -1  -3   -0.10    1.07 
  -5  -1   3    0.40    0.82 
   5  -1  -3    0.37    1.09 
  -5   1   3   -0.58    0.95 
   5   1  -3    0.02    0.76 
  -5   1   3    0.47    1.14 
  -5   1   3    0.99    0.71 
   4  -1  -3  933.41   32.65 
  -4  -1   3  947.99   32.75 
   4  -1  -3  956.09   32.64 
   4  -1  -3 1000.00   32.67 
  -4  -1   3  959.15   32.60 
  -4  -1   3  954.04   32.61 
  -4  -1   3  963.27   32.61 
   4   1  -3  964.72   32.60 
  -4   1   3  923.52   32.64 
  -4   1   3  925.40   32.63 
  -4   1   3  986.68   32.66 
   4   1  -3  968.99   32.60 
   4   1  -3  975.03   32.60 
   4   1  -3  962.63   32.52 
  -3  -1   3  127.54    4.05 
  -3  -1   3  125.48    4.30 
   3  -1  -3  124.42    4.14 
  -3  -1   3  127.50    4.03 
   3  -1  -3  123.92    4.09 
  -3  -1   3  126.40    4.02 
   3  -1  -3  120.20    4.01 
   3   1  -3  126.92    4.03 
  -3   1   3  123.29    4.10 
   3   1  -3  128.08    4.05 
   3   1  -3  126.14    4.01 
  -3   1   3  122.84    4.10 
   2  -1  -3  183.65    6.37 
  -2  -1   3  186.31    6.24 
  -2  -1   3  190.52    6.49 
  -2  -1   3  189.05    6.35 
  -2  -1   3  185.86    6.35 
   2  -1  -3  181.69    6.35 
   2   1  -3  194.17    6.36 
  -2   1   3  180.14    6.36 
  -2   1   3  184.67    6.37 
   2   1  -3  192.63    6.35 
  -1  -1   3    2.18    0.96 
  -1  -1   3    2.96    0.57 
   1  -1  -3    1.99    0.33 
   1  -1  -3    3.10    0.50 
  -1  -1   3    1.78    0.48 
  -1  -1   3    1.40    0.38 
   1  -1  -3    2.00    0.44 
   1  -1  -3    3.23    0.57 
   1   1  -3    2.02    0.31 
  -1   1   3    2.09    0.23 
  -1   1   3    1.93    0.40 
  -1   1   3    3.25    0.50 
   1   1  -3    2.42    0.56 
   1   1  -3    3.46    0.58 
   1   1  -3    3.14    0.57 
   0  -1   3  165.24    5.12 
   0  -1  -3  163.87    5.09 
   0   1   3  164.54    5.06 
   0   1  -3  159.01    5.10 
   0   1  -3  159.94    5.09 
   0   1   3  152.02    5.05 
   1  -1   3   29.70    1.18 
  -1  -1  -3   29.67    1.12 
   1  -1   3   29.17    1.19 
  -1  -1  -3   29.93    1.18 
  -1  -1  -3   30.83    1.09 
   1  -1   3   30.87    1.12 
  -1   1  -3   29.82    1.13 
   1   1   3   30.25    1.09 
  -1   1  -3   30.12    1.11 
  -2  -1  -3   40.00    1.47 
   2  -1   3   38.56    1.51 
  -2  -1  -3   38.33    1.45 
   2  -1   3   34.67    1.59 
  -2  -1  -3   41.22    1.48 
  -2  -1  -3   39.58    1.58 
   2  -1   3   37.46    1.56 
  -2   1  -3   37.54    1.55 
  -2   1  -3   37.78    1.64 
   2   1   3   40.95    1.55 
   2   1   3   36.01    1.51 
   3  -1   3  140.56    4.50 
   3  -1   3  141.40    4.55 
   3  -1   3  139.04    4.59 
   3  -1   3  139.58    4.42 
  -3  -1  -3  136.64    4.48 
  -3  -1  -3  144.43    4.40 
  -3  -1  -3  141.72    4.43 
  -3  -1  -3  142.50    4.45 
   3   1   3  135.58    4.44 
   3   1   3  137.75    4.43 
  -3   1  -3  135.84    4.49 
  -3   1  -3  135.55    4.46 
  -3   1  -3  142.35    4.42 
   3   1   3  142.24    4.44 
   4  -1   3  116.60    3.73 
   4  -1   3  119.46    3.79 
  -4  -1  -3  118.82    3.55 
  -4  -1  -3  112.24    3.61 
  -4  -1  -3  120.31    3.63 
  -4  -1  -3  116.03    3.61 
   4  -1   3  113.77    3.68 
   4   1   3  115.85    3.64 
   4   1   3  117.55    3.67 
   4   1   3  119.13    3.66 
  -4   1  -3  120.53    3.75 
  -4   1  -3  118.82    3.56 
   4   1   3  114.39    3.61 
  -4   1  -3  112.75    3.68 
  -5  -1  -3   12.03    0.85 
   5  -1   3   10.00    1.24 
   5  -1   3   12.01    0.98 
  -5  -1  -3   11.13    0.80 
  -5  -1  -3   11.66    0.87 
   5  -1   3   11.57    1.14 
  -5   1  -3   10.85    1.13 
   5   1   3   11.20    0.93 
  -5   1  -3   11.99    1.03 
   5   1   3   12.27    0.96 
   5   1   3   11.29    0.83 
  -5   1  -3   12.23    0.74 
  -5   1  -3   11.30    1.18 
   5   1   3   11.75    0.95 
   6  -1   3   -0.43    0.84 
  -6  -1  -3   -0.10    0.71 
  -6  -1  -3   -0.28    0.65 
  -6  -1  -3   -0.14    0.70 
   6  -1   3   -0.22    0.71 
   6  -1   3   -1.15    1.03 
   6   1   3    0.02    0.83 
  -6   1  -3   -0.16    0.94 
   6   1   3    0.16    0.78 
  -6   1  -3   -0.66    0.99 
  -6   1  -3    0.64    0.64 
  -6   1  -3    0.24    0.73 
   6   1   3    0.53    0.72 
   6   1   3    0.46    0.63 
  -7  -1  -3  260.42    9.25 
  -7  -1  -3  264.19    9.27 
   7  -1   3  264.43    9.41 
   7  -1   3  261.06    9.32 
   7  -1   3  264.58    9.37 
   7  -1   3  258.60    9.31 
   7   1   3  262.09    9.26 
  -7   1  -3  257.03    9.30 
   7   1   3  261.84    9.25 
   7   1   3  259.18    9.24 
  -7   1  -3  268.38    9.37 
   7   1   3  262.33    9.27 
  -8  -1  -3    2.07    0.86 
  -8  -1  -3    1.84    0.93 
   8  -1   3    1.02    0.82 
   8  -1   3    1.26    0.97 
   8  -1   3    1.26    0.95 
   8  -1   3    1.20    1.12 
   8   1   3    0.36    0.89 
   8   1   3    1.13    0.86 
  -8   1  -3    1.33    0.84 
   8   1   3    1.48    0.91 
   8   1   3    1.68    0.88 
   8   1   3    0.93    0.70 
  -8   1  -3    1.00    0.84 
  -9  -1  -3    5.83    1.12 
   9  -1   3    3.57    1.19 
   9  -1   3    5.88    1.53 
   9  -1   3    6.01    1.45 
   9  -1   3    4.18    1.23 
  -9  -1  -3    4.66    1.07 
  -9   1  -3    4.93    1.31 
   9   1   3    5.48    1.08 
   9   1   3    3.97    1.10 
   9   1   3    4.69    1.10 
   9   1   3    4.82    1.09 
  -9   1  -3    5.74    1.37 
   9   1   3    3.99    0.96 
  10  -1   3   36.64    2.30 
  10  -1   3   39.36    2.27 
 -10  -1  -3   36.94    1.98 
  10  -1   3   38.06    2.40 
 -10  -1  -3   38.68    2.02 
  10  -1   3   37.87    2.17 
 -10   1  -3   39.10    2.03 
  10   1   3   37.58    1.95 
 -10   1  -3   41.44    2.32 
  10   1   3   37.58    1.96 
  10   1   3   36.99    2.07 
  10   1   3   39.52    2.07 
  10   1   3   37.00    1.99 
  11  -1   3    3.71    1.07 
 -11  -1  -3    4.97    1.19 
  11  -1   3    4.99    1.18 
 -11  -1  -3    4.54    1.14 
  11  -1   3    5.19    1.04 
  11   1   3    3.16    1.12 
 -11   1  -3    4.44    1.37 
  11   1   3    4.98    1.11 
 -11   1  -3    5.29    1.13 
  11   1   3    5.58    1.24 
 -12  -1  -3   -1.21    1.10 
  12  -1   3   -1.23    1.02 
  12  -1   3    0.27    1.12 
  12  -1   3   -0.67    0.90 
  12   1   3   -0.85    1.14 
 -12   1  -3    0.58    1.40 
  12   1   3    0.29    1.18 
  12   1   3    0.94    0.87 
 -13  -1  -3    0.59    1.24 
  13  -1   3    0.48    1.14 
  13  -1   3   -0.49    1.46 
  13   1   3   -0.81    1.05 
  13   1   3    0.64    1.21 
 -13   1  -3    1.19    1.55 
  13   1   3   -0.21    1.18 
 -14  -1  -3   38.90    2.24 
  14  -1   3   38.96    2.30 
  14  -1   3   40.37    2.59 
 -14   1  -3   42.92    2.62 
  14   1   3   39.44    2.29 
  14   1   3   35.62    2.07 
  14   1   3   39.47    2.31 
 -15  -1  -3    0.46    1.03 
  15  -1   3    0.83    1.60 
  15  -1   3    0.74    1.67 
  15   1   3    0.37    1.24 
 -15   1  -3   -1.33    1.19 
  15   1   3   -0.01    1.32 
  15   1   3   -0.32    1.30 
  16  -1   3    0.17    1.66 
  16  -1   3    0.97    1.70 
 -16  -1  -3   -0.78    1.42 
  16   1   3    0.35    1.51 
  16   1   3    1.20    1.36 
  16   1   3    2.07    1.52 
 -16   1  -3    1.78    1.41 
  17  -1   3   28.84    2.17 
 -17  -1  -3   27.69    2.20 
  17  -1   3   29.25    2.47 
  17   1   3   27.34    2.15 
 -17   1  -3   28.22    2.49 
  17   1   3   27.79    1.99 
  17   1   3   32.63    2.34 
  18  -1   3    4.77    1.86 
 -18  -1  -3    5.75    1.83 
  18  -1   3    5.13    2.13 
  18   1   3    5.93    1.77 
  18   1   3    4.72    1.18 
 -18   1  -3    3.92    2.15 
  19  -1   3    3.49    1.99 
 -19  -1  -3    3.21    1.78 
  19   1   3    2.15    1.75 
 -19   1  -3    2.58    2.09 
  19   1   3    0.69    1.41 
 -20  -1  -3    4.48    1.88 
  20  -1   3    6.70    2.14 
  20   1   3    3.78    1.65 
 -20   1  -3    4.18    1.61 
  20   1   3    4.54    1.58 
  21  -1   3   16.90    2.25 
 -21  -1  -3   16.30    2.06 
 -21   1  -3   16.58    2.49 
  21   1   3   16.09    1.55 
  21   1   3   19.89    2.28 
  22  -1   3    4.96    2.24 
 -22  -1  -3    2.41    2.01 
 -22   1  -3    1.19    2.31 
  22   1   3    0.23    1.61 
  23  -1   3    4.63    2.18 
 -23  -1  -3    2.35    2.02 
 -23   1  -3    1.63    1.72 
  23   1   3    2.82    1.73 
 -24  -1  -3   -1.51    1.92 
  24  -1   3    2.35    2.04 
 -24   1  -3   -3.47    2.17 
  24   1   3   -1.36    1.56 
 -25  -1  -3   13.49    2.18 
 -25   1  -3   14.42    1.92 
  25   1   3   16.50    2.01 
  25  -2  -3   10.43    2.46 
 -25  -2   3    6.13    2.16 
  25   2  -3    6.55    1.77 
 -25   2   3    9.45    3.16 
  24  -2  -3    2.41    1.97 
 -24  -2   3    0.67    1.98 
  24   2  -3   -0.84    1.66 
 -24   2   3    1.07    2.46 
  23  -2  -3    2.79    2.13 
 -23  -2   3    2.07    2.04 
  23   2  -3    2.67    1.58 
 -23   2   3    1.03    2.44 
 -22  -2   3    4.28    1.98 
 -22  -2   3    3.78    1.89 
  22   2  -3    2.29    1.37 
 -22   2   3    5.26    1.93 
 -21  -2   3    3.92    1.86 
 -21  -2   3    2.60    1.84 
  21   2  -3    3.44    1.59 
 -21   2   3    0.86    1.47 
 -21   2   3    3.24    2.41 
 -20  -2   3   12.35    1.93 
 -20  -2   3   11.03    1.93 
  20   2  -3   11.37    1.57 
 -20   2   3   14.33    2.36 
 -20   2   3   14.37    2.60 
 -19  -2   3   16.57    1.84 
  19  -2  -3   20.03    2.41 
 -19  -2   3   18.44    1.80 
 -19   2   3   18.86    2.33 
  19   2  -3   18.77    1.56 
 -19   2   3   15.79    1.87 
  18  -2  -3    0.86    1.53 
 -18  -2   3    0.72    1.28 
 -18  -2   3    2.00    1.52 
  18   2  -3   -0.87    1.30 
 -18   2   3    1.76    1.59 
 -18   2   3    0.60    2.18 
 -17  -2   3   14.55    2.08 
  17  -2  -3   14.88    2.18 
 -17  -2   3   16.00    2.00 
  17   2  -3   17.07    1.99 
 -17   2   3   14.08    2.34 
 -17   2   3   16.24    2.24 
  17   2  -3   18.53    2.19 
  16  -2  -3    6.35    1.86 
 -16  -2   3    5.60    1.14 
 -16  -2   3    6.22    1.40 
 -16   2   3    6.17    1.97 
 -16   2   3    5.56    1.76 
  16   2  -3    5.04    1.42 
  16   2  -3    5.69    1.17 
 -15  -2   3    3.12    1.40 
 -15  -2   3    1.73    1.23 
  15  -2  -3    2.66    1.80 
 -15   2   3    1.28    1.27 
  15   2  -3    1.88    1.04 
  15   2  -3    2.88    1.36 
 -15   2   3    3.73    1.93 
  14  -2  -3   13.33    1.91 
  14  -2  -3   12.86    1.82 
 -14  -2   3   10.77    1.30 
 -14  -2   3   10.64    1.42 
 -14   2   3   12.80    1.74 
  14   2  -3   12.66    1.50 
 -14   2   3   12.10    1.59 
  14   2  -3   10.79    1.14 
  13  -2  -3   17.50    1.57 
 -13  -2   3   19.45    1.58 
 -13  -2   3   20.11    1.57 
  13  -2  -3   16.77    1.49 
  13   2  -3   17.25    1.32 
 -13   2   3   18.79    1.88 
 -13   2   3   18.66    2.01 
 -12  -2   3   19.75    1.37 
  12  -2  -3   20.26    1.80 
 -12  -2   3   19.54    1.41 
 -12   2   3   18.62    1.75 
 -12   2   3   20.26    1.93 
  12   2  -3   21.36    1.31 
 -11  -2   3   52.56    2.61 
 -11  -2   3   52.90    2.53 
  11  -2  -3   54.00    2.99 
 -11   2   3   50.47    2.62 
  11   2  -3   53.00    2.40 
 -11   2   3   50.82    2.70 
  10  -2  -3   17.35    1.74 
 -10  -2   3   17.15    1.28 
 -10  -2   3   17.08    1.33 
  10  -2  -3   16.23    1.73 
 -10   2   3   16.83    1.78 
 -10   2   3   16.08    1.61 
  10   2  -3   15.80    1.04 
  10   2  -3   15.97    1.20 
  -9  -2   3   48.34    2.53 
  -9  -2   3   47.83    2.45 
   9  -2  -3   43.89    2.77 
   9  -2  -3   47.61    2.89 
   9   2  -3   45.88    2.40 
   9   2  -3   45.61    2.31 
  -9   2   3   45.27    2.77 
   9   2  -3   46.12    2.41 
  -9   2   3   46.95    2.91 
  -9   2   3   47.09    2.68 
   8  -2  -3    0.89    1.02 
  -8  -2   3    2.08    0.89 
  -8  -2   3    2.68    1.06 
   8  -2  -3    0.45    1.28 
  -8  -2   3    1.13    0.79 
  -8   2   3    0.51    0.96 
   8   2  -3    1.85    0.72 
  -8   2   3    2.17    1.28 
   8   2  -3    1.57    0.87 
  -8   2   3    1.73    1.35 
   8   2  -3    2.06    0.89 
   7  -2  -3   49.63    2.31 
  -7  -2   3   49.98    1.99 
  -7  -2   3   46.30    2.52 
   7  -2  -3   48.68    2.42 
  -7  -2   3   50.71    2.13 
  -7  -2   3   49.80    2.08 
  -7   2   3   49.44    2.22 
   7   2  -3   51.86    2.06 
   7   2  -3   50.17    2.01 
  -7   2   3   45.49    2.12 
  -7   2   3   46.89    2.29 
   7   2  -3   51.27    1.92 
   6  -2  -3   -0.17    1.19 
  -6  -2   3    0.47    0.66 
   6  -2  -3   -0.92    1.09 
  -6   2   3    0.45    0.88 
  -6   2   3    0.65    0.88 
  -5  -2   3   84.44    3.22 
   5  -2  -3   80.98    3.39 
  -5  -2   3   84.11    3.72 
  -5  -2   3   84.82    3.11 
   5  -2  -3   79.63    3.32 
  -5  -2   3   80.39    3.20 
  -5  -2   3   84.34    3.22 
   5   2  -3   84.51    3.17 
  -5   2   3   80.51    3.39 
   5   2  -3   85.15    3.21 
   5   2  -3   83.39    3.12 
  -5   2   3   80.55    3.36 
   4  -2  -3    0.37    1.05 
  -4  -2   3    1.49    0.68 
   4  -2  -3   -0.52    0.74 
   4  -2  -3    1.79    1.02 
  -4  -2   3    1.29    0.48 
  -4  -2   3    0.70    0.58 
  -4  -2   3   -0.02    1.52 
   4   2  -3    0.52    0.45 
   4   2  -3    1.30    0.61 
  -4   2   3    0.49    0.19 
  -4   2   3    0.83    0.98 
   4   2  -3    0.61    1.46 
  -4   2   3   -0.20    0.90 
   4   2  -3    1.10    0.64 
   3  -2  -3  114.90    3.91 
  -3  -2   3  122.76    3.89 
  -3  -2   3  119.31    3.85 
   3  -2  -3  116.64    3.94 
   3  -2  -3  116.97    3.92 
  -3  -2   3  119.71    3.84 
  -3  -2   3  118.72    3.77 
  -3  -2   3  118.18    4.34 
   3   2  -3  118.24    3.81 
   3   2  -3  123.60    3.86 
  -3   2   3  115.67    3.95 
   3   2  -3  121.65    4.18 
  -3   2   3  116.25    3.96 
   3   2  -3  118.90    3.82 
  -2  -2   3   19.10    1.83 
   2  -2  -3   19.89    1.09 
   2  -2  -3   18.16    0.98 
   2  -2  -3   20.26    1.12 
  -2  -2   3   19.78    0.93 
  -2  -2   3   19.21    0.84 
  -2  -2   3   19.05    0.92 
  -2  -2   3   18.94    0.95 
   2   2  -3   18.68    0.82 
   2   2  -3   20.86    1.08 
   2   2  -3   17.85    1.43 
   2   2  -3   19.34    0.90 
  -2   2   3   18.38    0.95 
  -2   2   3   19.73    1.07 
  -2   2   3   19.78    1.16 
  -2   2   3   20.24    1.26 
  -2   2   3   20.06    1.12 
   1  -2  -3   13.83    0.93 
  -1  -2   3   13.00    1.66 
   1  -2  -3   12.71    0.74 
  -1  -2   3   14.30    0.87 
   1  -2  -3   14.65    0.96 
   1  -2  -3   13.98    1.13 
  -1  -2   3   13.39    0.82 
   1  -2  -3   13.51    0.84 
  -1  -2   3   13.03    0.79 
   1  -2  -3   12.54    0.85 
  -1  -2   3   13.46    1.08 
   1   2  -3   12.75    0.73 
  -1   2   3   13.35    1.09 
   1   2  -3   13.40    0.81 
   1   2  -3   12.73    1.62 
  -1   2   3   13.50    0.70 
   1   2  -3   13.40    0.81 
  -1   2   3   13.51    0.95 
  -1   2   3   14.32    0.89 
   0  -2  -3  201.31    6.26 
   0  -2  -3  191.50    6.19 
   0  -2  -3  195.58    6.16 
   0  -2   3  197.38    6.19 
   0  -2  -3  198.45    6.30 
   0  -2   3  194.15    6.20 
   0  -2   3  199.10    6.21 
   0  -2   3  193.79    6.26 
   0  -2  -3  198.25    6.13 
   0  -2   3  199.92    6.52 
   0  -2  -3  194.56    6.13 
   0   2   3  191.73    6.21 
   0   2   3  188.11    6.19 
   0   2  -3  196.63    6.15 
   0   2   3  189.19    6.29 
   0   2   3  193.64    6.09 
   0   2  -3  199.08    6.51 
   0   2  -3  191.69    6.17 
   1  -2   3   36.23    1.63 
  -1  -2  -3   37.15    1.85 
   1  -2   3   35.71    1.68 
  -1  -2  -3   35.60    1.37 
  -1  -2  -3   36.56    1.40 
  -1  -2  -3   35.39    1.48 
  -1  -2  -3   36.72    1.59 
   1  -2   3   35.55    1.56 
   1  -2   3   37.19    1.63 
  -1  -2  -3   37.14    1.33 
  -1   2  -3   34.25    1.66 
  -1   2  -3   39.12    1.86 
   1   2   3   33.90    1.71 
   1   2   3   35.83    1.64 
  -1   2  -3   37.36    1.53 
  -1   2  -3   40.34    1.68 
   1   2   3   33.48    1.47 
  -1   2  -3   36.78    1.64 
  -2  -2  -3    1.65    0.48 
   2  -2   3    1.09    0.84 
  -2  -2  -3    1.47    0.41 
  -2  -2  -3    1.19    0.68 
   2  -2   3    1.20    0.67 
  -2  -2  -3    0.99    1.01 
  -2  -2  -3    0.57    0.76 
   2  -2   3    1.49    0.83 
  -2   2  -3    0.89    0.63 
   2   2   3    1.56    0.86 
  -2   2  -3    1.37    0.76 
  -2   2  -3    2.02    0.69 
   2   2   3    1.67    0.42 
  -2   2  -3    0.81    0.80 
   2   2   3    1.65    0.36 
   2   2   3    2.29    0.81 
  -3  -2  -3  228.87    7.00 
  -3  -2  -3  234.75    7.20 
   3  -2   3  229.54    7.02 
  -3  -2  -3  236.76    7.03 
   3  -2   3  234.27    7.08 
   3  -2   3  230.00    7.09 
  -3  -2  -3  235.27    6.92 
   3  -2   3  228.37    7.11 
  -3  -2  -3  233.23    6.91 
   3   2   3  231.63    6.90 
  -3   2  -3  230.79    7.05 
   3   2   3  231.77    7.02 
  -3   2  -3  228.62    7.06 
   3   2   3  226.08    7.00 
   3   2   3  228.94    6.90 
  -3   2  -3  227.26    7.02 
  -3   2  -3  230.46    7.09 
  -4  -2  -3   31.16    1.38 
   4  -2   3   31.87    1.67 
   4  -2   3   30.18    1.41 
   4  -2   3   31.52    1.44 
  -4  -2  -3   28.82    1.13 
   4  -2   3   29.85    1.56 
  -4  -2  -3   31.30    1.36 
  -4  -2  -3   29.85    1.20 
   4   2   3   30.17    1.43 
  -4   2  -3   30.73    1.35 
  -4   2  -3   30.81    1.38 
   4   2   3   30.70    1.19 
  -4   2  -3   31.24    1.42 
   4   2   3   31.19    1.20 
   4   2   3   32.35    1.44 
  -5  -2  -3  112.77    3.52 
   5  -2   3  111.98    3.80 
   5  -2   3  111.20    3.65 
   5  -2   3  115.27    3.89 
  -5  -2  -3  109.12    3.58 
  -5  -2  -3  112.84    3.60 
   5  -2   3  112.24    3.77 
  -5  -2  -3  112.09    3.54 
   5   2   3  111.99    3.69 
  -5   2  -3  116.54    3.76 
  -5   2  -3  109.10    3.68 
   5   2   3  109.98    3.52 
  -5   2  -3  112.85    3.65 
   5   2   3  110.01    3.52 
   6  -2   3   32.04    1.79 
  -6  -2  -3   29.52    1.27 
   6  -2   3   30.64    1.63 
  -6  -2  -3   29.88    1.17 
   6  -2   3   29.90    1.60 
  -6  -2  -3   29.57    1.32 
  -6  -2  -3   29.71    1.26 
  -6   2  -3   29.54    1.44 
  -6   2  -3   29.45    1.58 
  -6   2  -3   29.72    1.33 
   6   2   3   28.65    1.38 
   6   2   3   29.18    1.25 
  -6   2  -3   31.05    1.37 
   6   2   3   28.79    1.20 
   6   2   3   29.14    1.24 
   7  -2   3    0.78    1.16 
   7  -2   3    1.44    1.34 
   7  -2   3    1.03    1.09 
  -7  -2  -3    1.59    0.60 
  -7  -2  -3    1.49    0.74 
   7  -2   3    1.29    1.10 
  -7  -2  -3    0.90    0.67 
  -7  -2  -3    1.68    0.70 
   7   2   3    1.89    0.75 
  -7   2  -3    0.41    0.80 
   7   2   3    1.47    0.72 
   7   2   3    1.67    0.64 
   7   2   3    0.92    0.86 
  -7   2  -3    1.22    0.70 
   7   2   3    0.87    0.70 
  -7   2  -3    1.64    0.87 
   8  -2   3    0.63    0.84 
  -8  -2  -3    0.42    0.83 
   8  -2   3    0.91    0.90 
  -8  -2  -3    1.14    0.85 
   8  -2   3   -0.46    1.18 
   8  -2   3   -0.41    1.40 
   8   2   3    1.21    0.73 
   8   2   3   -0.20    0.80 
  -8   2  -3    1.54    0.85 
   8   2   3    0.33    0.92 
   8   2   3    1.87    0.83 
  -8   2  -3    0.38    0.89 
  -8   2  -3    0.84    0.94 
   8   2   3    0.73    0.70 
   9  -2   3   49.62    2.22 
  -9  -2  -3   51.51    1.93 
   9  -2   3   52.21    2.31 
  -9  -2  -3   47.47    1.96 
   9  -2   3   52.60    2.33 
   9  -2   3   51.19    2.41 
  -9   2  -3   52.01    2.38 
   9   2   3   49.06    2.00 
  -9   2  -3   49.82    1.93 
  -9   2  -3   48.36    2.05 
   9   2   3   49.62    1.87 
   9   2   3   49.06    1.99 
   9   2   3   50.50    1.95 
   9   2   3   52.53    2.12 
 -10  -2  -3    1.98    0.96 
  10  -2   3    1.44    1.45 
  10  -2   3    1.64    0.98 
 -10  -2  -3    0.49    0.86 
  10  -2   3    1.67    1.19 
 -10   2  -3    2.26    1.09 
  10   2   3    1.37    0.77 
 -10   2  -3    1.70    0.93 
 -10   2  -3    2.37    1.40 
  10   2   3    1.32    0.92 
  10   2   3    0.83    0.89 
  10   2   3    2.27    1.04 
  11  -2   3    0.02    1.40 
  11  -2   3   -1.12    1.52 
 -11  -2  -3    0.05    0.92 
  11  -2   3    0.47    0.97 
  11   2   3    0.21    0.99 
 -11   2  -3    0.66    0.95 
 -11   2  -3    0.67    1.09 
  11   2   3   -0.18    1.03 
  11   2   3    0.18    1.00 
 -12  -2  -3   94.07    3.61 
  12  -2   3   97.90    4.08 
  12  -2   3   92.60    3.89 
  12  -2   3   93.79    3.72 
  12   2   3   92.17    3.57 
 -12   2  -3   94.17    3.54 
  12   2   3   94.36    3.59 
  12   2   3   96.97    3.67 
 -12   2  -3  102.28    4.07 
  13  -2   3   36.42    2.20 
 -13  -2  -3   34.50    1.73 
  13  -2   3   35.78    2.07 
  13  -2   3   35.40    2.11 
  13   2   3   35.68    1.79 
 -13   2  -3   35.38    2.27 
  13   2   3   35.21    1.85 
  13   2   3   33.91    1.67 
 -13   2  -3   33.78    1.61 
  14  -2   3    4.15    1.66 
  14  -2   3    3.68    1.32 
 -14  -2  -3    3.82    1.21 
  14   2   3    3.90    1.26 
  14   2   3    4.84    1.15 
 -14   2  -3    3.81    1.71 
  14   2   3    3.72    1.18 
  15  -2   3    0.93    1.74 
  15  -2   3    1.68    1.77 
 -15  -2  -3    1.07    1.19 
  15   2   3    1.27    1.27 
 -15   2  -3    0.05    1.78 
  15   2   3    1.64    1.16 
  15   2   3    1.58    1.28 
  16  -2   3   41.66    2.80 
  16  -2   3   40.50    2.65 
 -16  -2  -3   39.10    2.12 
  16   2   3   40.03    2.21 
  16   2   3   39.26    2.06 
  16   2   3   41.24    2.21 
 -16   2  -3   39.31    2.69 
 -17  -2  -3   33.63    2.26 
  17  -2   3   38.79    2.87 
  17  -2   3   39.55    3.00 
  17   2   3   39.17    2.43 
 -17   2  -3   38.49    2.63 
  17   2   3   35.55    2.38 
  18  -2   3   -0.42    1.44 
 -18  -2  -3    0.24    1.54 
  18  -2   3    1.20    1.59 
  18   2   3    0.65    1.50 
 -18   2  -3    1.39    1.71 
  18   2   3    1.46    1.47 
 -19  -2  -3   16.82    1.90 
  19  -2   3   19.33    2.43 
  19   2   3   19.53    1.96 
  19   2   3   18.84    1.94 
 -19   2  -3   15.75    2.50 
 -20  -2  -3   -0.80    1.63 
  20  -2   3    2.02    2.16 
 -20   2  -3    0.85    2.36 
  20   2   3    0.84    2.56 
 -20   2  -3   -2.41    1.30 
  20   2   3   -0.39    1.46 
  21  -2   3    2.09    1.95 
 -21  -2  -3    1.26    1.66 
 -21   2  -3   -0.68    1.73 
  21   2   3   -0.47    1.50 
  22  -2   3    2.19    2.16 
 -22  -2  -3   -0.61    1.84 
  22   2   3   -1.45    1.52 
 -22   2  -3   -0.70    2.32 
  23  -2   3   17.83    2.30 
 -23  -2  -3   15.93    2.01 
 -23   2  -3   17.54    2.71 
  23   2   3   17.40    1.96 
 -24  -2  -3   -1.31    1.85 
  24  -2   3    2.03    2.11 
 -24   2  -3    0.45    1.89 
  24   2   3    0.60    1.64 
  25  -2   3    3.15    2.38 
 -25  -2  -3    0.01    2.00 
  25   2   3    0.71    1.83 
 -25   2  -3    0.32    2.67 
  25  -3  -3    4.27    2.17 
 -25  -3   3    3.53    2.57 
  25   3  -3    0.10    1.73 
  24  -3  -3    2.46    2.18 
 -24  -3   3    1.13    1.94 
  24   3  -3   -1.10    1.41 
 -23  -3   3    3.53    1.98 
  23  -3  -3    5.46    2.12 
  23   3  -3    3.27    1.51 
 -22  -3   3    4.20    1.86 
  22  -3  -3    6.47    2.07 
  22   3  -3    6.16    1.68 
 -22   3   3    4.40    1.90 
 -21  -3   3    0.41    1.71 
 -21  -3   3    1.00    1.58 
  21   3  -3    0.69    1.44 
 -21   3   3    2.37    2.47 
 -20  -3   3   13.70    1.72 
 -20  -3   3   12.65    1.86 
 -20   3   3   13.72    1.99 
  20   3  -3   13.65    1.50 
 -19  -3   3    2.07    1.50 
 -19  -3   3    1.25    1.66 
  19  -3  -3    1.36    1.58 
 -19   3   3    2.21    2.31 
  19   3  -3   -0.37    1.15 
 -19   3   3   -1.01    2.02 
 -18  -3   3    0.74    1.40 
 -18  -3   3    0.43    1.58 
  18  -3  -3    1.24    2.09 
 -18   3   3    1.28    2.17 
  18   3  -3    0.16    1.17 
 -18   3   3    1.20    1.99 
 -17  -3   3    5.71    1.45 
 -17  -3   3    5.59    1.59 
  17  -3  -3    5.44    2.12 
 -17   3   3    6.36    2.02 
  17   3  -3    6.74    1.33 
 -17   3   3    4.11    2.12 
 -16  -3   3   20.59    1.76 
  16  -3  -3   22.28    2.10 
 -16  -3   3   21.22    1.90 
 -16   3   3   24.00    2.57 
  16   3  -3   21.93    1.86 
  16   3  -3   21.98    1.75 
 -16   3   3   22.29    2.40 
 -15  -3   3   16.61    1.44 
 -15  -3   3   15.89    1.49 
  15  -3  -3   16.18    2.02 
  15  -3  -3   15.72    1.68 
  15   3  -3   17.25    1.49 
 -15   3   3   15.81    1.60 
  15   3  -3   17.08    1.28 
 -15   3   3   16.10    2.09 
  14  -3  -3   11.20    1.96 
 -14  -3   3   10.53    1.48 
 -14  -3   3   12.02    1.48 
  14  -3  -3   11.93    2.01 
 -14   3   3   13.72    2.13 
  14   3  -3   10.38    1.22 
 -14   3   3   15.71    2.14 
  14   3  -3   13.24    1.50 
 -13  -3   3   33.24    1.91 
  13  -3  -3   37.39    2.52 
  13  -3  -3   34.08    2.19 
 -13  -3   3   34.48    1.93 
  13   3  -3   37.40    2.06 
 -13   3   3   37.39    2.42 
  13   3  -3   34.59    1.77 
 -13   3   3   33.03    2.15 
  12  -3  -3    1.68    1.57 
  12  -3  -3   -0.10    1.08 
 -12  -3   3    1.26    0.98 
 -12  -3   3    1.81    0.92 
 -12   3   3    1.33    1.42 
 -12   3   3    1.39    1.55 
  12   3  -3    2.18    0.91 
 -11  -3   3   25.36    1.93 
  11  -3  -3   21.39    2.24 
 -11  -3   3   26.43    2.04 
 -11   3   3   26.58    2.19 
 -11   3   3   21.17    2.19 
 -10  -3   3   15.39    1.19 
  10  -3  -3   16.69    1.68 
 -10  -3   3   15.70    1.27 
  10  -3  -3   15.50    1.44 
 -10   3   3   16.20    1.44 
  10   3  -3   16.03    1.04 
  10   3  -3   16.77    1.10 
 -10   3   3   16.78    1.81 
   9  -3  -3  137.95    5.20 
   9  -3  -3  140.75    5.27 
  -9  -3   3  139.01    4.99 
  -9  -3   3  143.57    5.06 
  -9  -3   3  144.08    5.05 
  -9   3   3  137.59    5.17 
  -9   3   3  141.05    5.30 
   9   3  -3  143.36    4.97 
  -9   3   3  139.05    5.18 
   9   3  -3  145.30    4.99 
  -8  -3   3   66.05    2.46 
  -8  -3   3   71.18    2.47 
  -8  -3   3   66.91    3.21 
   8  -3  -3   67.16    2.91 
  -8  -3   3   69.21    2.51 
   8  -3  -3   68.60    2.82 
  -8  -3   3   69.41    2.41 
  -8   3   3   65.89    2.84 
   8   3  -3   67.81    2.41 
  -8   3   3   68.11    2.89 
  -8   3   3   65.72    2.67 
   8   3  -3   69.43    2.39 
   8   3  -3   69.28    2.38 
   7  -3  -3  130.90    4.91 
  -7  -3   3  133.54    4.68 
  -7  -3   3  130.21    5.28 
  -7  -3   3  133.25    4.68 
   7  -3  -3  136.24    5.03 
  -7  -3   3  135.30    4.66 
  -7  -3   3  130.96    4.68 
   7   3  -3  137.40    4.66 
  -7   3   3  130.19    4.95 
  -7   3   3  138.34    4.98 
  -7   3   3  131.55    4.86 
   7   3  -3  135.62    4.66 
   7   3  -3  135.82    4.67 
   6  -3  -3    1.23    1.22 
   6  -3  -3    1.30    1.14 
  -6   3   3    1.49    1.24 
  -6   3   3    1.80    0.99 
  -6   3   3    0.34    0.76 
  -6   3   3    1.76    1.10 
   5  -3  -3   83.72    3.46 
   5  -3  -3   85.27    3.43 
  -5  -3   3   91.12    3.30 
  -5  -3   3   93.70    3.29 
  -5  -3   3   95.51    3.36 
  -5  -3   3   89.22    3.93 
  -5  -3   3   91.75    3.28 
   5   3  -3   92.03    3.97 
  -5   3   3   89.58    3.64 
   5   3  -3   89.83    3.27 
   5   3  -3   91.07    3.29 
   5   3  -3   93.85    3.28 
  -5   3   3   87.18    3.52 
  -5   3   3   91.92    3.53 
  -4  -3   3   18.95    1.02 
  -4  -3   3   17.94    2.02 
  -4  -3   3   18.28    0.95 
  -4  -3   3   18.12    0.94 
   4  -3  -3   19.24    1.28 
  -4  -3   3   17.90    0.87 
   4  -3  -3   17.02    1.07 
   4  -3  -3   17.00    1.30 
   4   3  -3   18.48    1.67 
  -4   3   3   17.59    1.11 
  -4   3   3   18.09    1.15 
   4   3  -3   17.94    0.91 
  -4   3   3   19.22    1.50 
  -4   3   3   17.73    1.27 
   4   3  -3   18.30    0.91 
  -3  -3   3    7.72    0.75 
   3  -3  -3    7.57    0.98 
  -3  -3   3    7.36    0.71 
   3  -3  -3    7.56    1.00 
   3  -3  -3    7.47    0.84 
  -3  -3   3    7.35    0.65 
  -3  -3   3    7.02    1.78 
  -3  -3   3    6.62    0.70 
  -3  -3   3    7.94    1.11 
  -3   3   3    7.34    0.95 
   3   3  -3    7.85    1.78 
  -3   3   3    7.62    1.34 
  -3   3   3    6.76    1.20 
  -3   3   3    6.23    0.79 
   3   3  -3    7.20    0.65 
   3   3  -3    7.64    0.67 
  -3   3   3    7.22    0.93 
  -2  -3   3  145.43    4.99 
  -2  -3   3  153.13    5.55 
   2  -3  -3  141.54    5.02 
   2  -3  -3  145.37    5.04 
  -2  -3   3  148.25    4.97 
   2  -3  -3  152.36    5.08 
  -2  -3   3  150.25    4.98 
  -2  -3   3  146.52    5.16 
  -2  -3   3  143.49    4.97 
   2   3  -3  146.55    4.96 
  -2   3   3  140.19    4.96 
   2   3  -3  147.21    5.50 
   2   3  -3  149.65    4.97 
   2   3  -3  143.36    4.89 
  -2   3   3  155.17    5.06 
  -2   3   3  140.74    5.25 
  -2   3   3  149.36    5.06 
  -2   3   3  139.83    5.11 
  -1  -3   3   11.92    0.79 
  -1  -3   3   11.77    0.84 
  -1  -3   3   12.79    1.45 
   1  -3  -3   11.88    1.24 
   1  -3  -3   12.17    0.74 
   1  -3  -3   12.27    0.90 
  -1  -3   3   12.84    1.18 
   1  -3  -3   12.34    0.80 
  -1  -3   3   12.38    0.74 
   1  -3  -3   11.70    1.11 
  -1   3   3   11.82    0.55 
  -1   3   3   10.07    1.47 
   1   3  -3   11.86    0.80 
   1   3  -3   12.04    0.64 
  -1   3   3   12.57    0.81 
   1   3  -3   11.63    1.75 
  -1   3   3   11.90    1.20 
   1   3  -3   12.68    0.79 
   0  -3   3    4.18    0.78 
   0  -3  -3    4.32    0.60 
   0  -3  -3    3.90    1.20 
   0  -3   3    4.93    1.71 
   0  -3  -3    3.90    0.70 
   0  -3   3    4.14    1.08 
   0  -3  -3    3.59    0.97 
   0  -3  -3    3.97    1.02 
   0  -3   3    2.98    0.67 
   0  -3   3    3.22    0.71 
   0  -3  -3    4.01    0.53 
   0   3   3    1.86    1.21 
   0   3  -3    3.02    1.64 
   0   3   3    5.31    1.14 
   0   3   3    4.16    0.61 
   0   3  -3    3.81    0.73 
   0   3  -3    4.78    0.82 
   0   3  -3    4.26    1.12 
   0   3  -3    3.59    0.56 
  -1  -3  -3  305.48    9.88 
   1  -3   3  308.84   10.00 
  -1  -3  -3  313.64   10.21 
   1  -3   3  323.55   10.05 
  -1  -3  -3  304.46    9.91 
  -1  -3  -3  309.52   10.08 
   1  -3   3  333.50   10.41 
  -1  -3  -3  330.56   10.10 
  -1  -3  -3  319.70    9.94 
  -1   3  -3  311.32   10.30 
   1   3   3  310.06   10.22 
  -1   3  -3  318.97   10.04 
   1   3   3  306.11   10.10 
   1   3   3  315.09    9.92 
   1   3   3  310.27   10.08 
   1   3   3  308.69    9.90 
  -1   3  -3  327.13   10.00 
  -2  -3  -3   33.33    1.07 
   2  -3   3   33.43    1.42 
   2  -3   3   35.06    1.61 
  -2  -3  -3   35.86    1.81 
  -2  -3  -3   34.21    1.36 
   2  -3   3   35.45    1.53 
  -2  -3  -3   32.15    1.45 
  -2  -3  -3   33.09    1.13 
  -2   3  -3   34.55    1.44 
  -2   3  -3   36.05    2.16 
   2   3   3   33.93    1.08 
  -2   3  -3   35.40    1.48 
   2   3   3   34.42    1.39 
   2   3   3   32.82    1.56 
  -2   3  -3   34.57    1.48 
   2   3   3   36.06    1.95 
  -2   3  -3   37.28    1.49 
  -3  -3  -3   21.84    1.69 
   3  -3   3   18.89    1.20 
   3  -3   3   18.96    1.28 
  -3  -3  -3   18.47    0.76 
   3  -3   3   19.54    1.21 
  -3  -3  -3   18.08    1.12 
   3  -3   3   18.95    1.30 
  -3  -3  -3   19.68    1.18 
  -3  -3  -3   17.92    0.68 
   3   3   3   17.89    1.22 
  -3   3  -3   18.60    1.27 
  -3   3  -3   18.24    1.03 
  -3   3  -3   19.01    1.53 
  -3   3  -3   18.93    1.17 
   3   3   3   19.90    1.06 
  -3   3  -3   18.84    1.05 
   3   3   3   18.27    0.69 
   4  -3   3   -0.54    0.93 
   4  -3   3   -0.46    0.78 
  -4  -3  -3   -0.44    0.36 
  -4  -3  -3    0.75    1.23 
   4  -3   3   -0.95    0.90 
  -4  -3  -3   -0.45    0.56 
   4  -3   3    0.30    0.89 
  -4  -3  -3    0.26    0.77 
  -4  -3  -3   -0.27    0.29 
   4   3   3   -0.02    0.32 
  -4   3  -3   -0.05    0.88 
  -4   3  -3   -0.37    0.89 
   4   3   3   -0.72    0.87 
   4   3   3   -0.26    0.63 
  -4   3  -3    0.45    0.97 
  -5  -3  -3   30.09    1.30 
   5  -3   3   31.01    1.68 
   5  -3   3   29.66    1.53 
   5  -3   3   31.44    1.64 
  -5  -3  -3   28.98    1.60 
  -5  -3  -3   30.10    1.17 
   5  -3   3   30.44    1.49 
  -5  -3  -3   29.16    1.44 
   5   3   3   30.47    1.14 
   5   3   3   29.05    1.04 
  -5   3  -3   29.98    1.56 
   5   3   3   31.82    1.59 
  -5   3  -3   34.74    1.70 
   5   3   3   29.92    1.55 
  -5   3  -3   29.83    1.50 
   5   3   3   29.57    1.03 
   5   3   3   28.51    1.13 
  -6  -3  -3   47.74    1.73 
   6  -3   3   47.79    1.92 
  -6  -3  -3   49.99    2.03 
   6  -3   3   48.74    2.05 
   6  -3   3   48.26    1.99 
  -6  -3  -3   47.28    1.55 
   6  -3   3   47.31    1.96 
  -6   3  -3   48.98    1.95 
   6   3   3   46.56    1.44 
   6   3   3   47.53    1.52 
   6   3   3   47.50    1.53 
   6   3   3   48.00    1.49 
  -6   3  -3   48.95    2.05 
   6   3   3   50.59    1.92 
   7  -3   3   -1.04    1.16 
   7  -3   3    0.34    1.41 
  -7  -3  -3    0.81    0.59 
   7  -3   3    1.56    1.24 
   7  -3   3    0.90    1.10 
  -7  -3  -3    2.47    0.84 
  -7  -3  -3    2.27    0.89 
  -7  -3  -3   -0.07    0.64 
   7   3   3    0.88    0.52 
  -7   3  -3    2.26    1.26 
  -7   3  -3    2.51    1.05 
   7   3   3    1.73    0.47 
   7   3   3    1.45    0.75 
   7   3   3    1.19    0.61 
   8  -3   3   25.35    1.94 
  -8  -3  -3   24.39    1.44 
   8  -3   3   23.69    1.71 
   8  -3   3   22.37    1.93 
   8  -3   3   24.21    1.89 
  -8  -3  -3   25.85    1.59 
  -8  -3  -3   25.54    1.49 
  -8  -3  -3   24.48    1.40 
   8   3   3   23.18    1.40 
  -8   3  -3   24.69    1.96 
   8   3   3   22.80    1.33 
   8   3   3   22.87    1.34 
  -8   3  -3   23.58    1.58 
  -8   3  -3   24.75    1.95 
   8   3   3   23.35    1.66 
   9  -3   3   18.88    1.73 
  -9  -3  -3   20.22    1.26 
   9  -3   3   17.47    1.58 
  -9  -3  -3   21.25    1.42 
   9  -3   3   18.30    1.58 
   9  -3   3   19.25    1.58 
  -9  -3  -3   19.26    1.13 
  -9  -3  -3   19.38    1.10 
   9   3   3   19.88    1.39 
  -9   3  -3   20.30    1.41 
  -9   3  -3   21.50    1.77 
  -9   3  -3   18.81    1.38 
   9   3   3   18.32    1.05 
   9   3   3   18.83    1.04 
 -10  -3  -3   29.50    1.56 
  10  -3   3   30.27    1.94 
 -10  -3  -3   29.48    1.53 
  10  -3   3   29.75    2.29 
  10  -3   3   29.97    2.08 
  10   3   3   29.42    1.78 
  10   3   3   29.04    1.53 
 -10   3  -3   31.08    1.93 
  10   3   3   29.70    1.51 
 -10   3  -3   29.29    2.11 
 -10   3  -3   29.01    1.73 
  10   3   3   29.93    1.55 
  11  -3   3    3.57    1.52 
  11  -3   3    3.55    1.39 
 -11  -3  -3    3.67    0.91 
 -11  -3  -3    3.40    0.92 
  11  -3   3    1.57    1.61 
  11   3   3    3.95    0.81 
 -11   3  -3    3.79    1.13 
  11   3   3    4.15    0.88 
  11   3   3    3.84    1.08 
 -11   3  -3    3.59    1.05 
  12  -3   3    0.32    1.49 
 -12  -3  -3    1.05    0.85 
  12  -3   3    0.70    1.68 
  12  -3   3    0.32    1.38 
 -12  -3  -3    0.04    0.96 
  12   3   3   -1.07    0.96 
  12   3   3   -0.03    0.82 
  12   3   3    0.69    0.87 
 -12   3  -3   -0.64    1.10 
 -12   3  -3   -0.99    1.01 
 -13  -3  -3    3.99    1.15 
  13  -3   3    2.47    1.56 
  13  -3   3    3.35    1.41 
  13  -3   3    2.39    1.63 
  13   3   3    4.31    1.08 
 -13   3  -3    2.53    1.12 
 -13   3  -3    4.65    1.77 
  13   3   3    3.47    0.94 
  13   3   3    3.66    1.22 
  14  -3   3   26.35    2.20 
  14  -3   3   26.16    2.29 
  14  -3   3   26.92    2.16 
 -14  -3  -3   26.34    1.74 
 -14   3  -3   24.90    2.27 
 -14   3  -3   24.27    1.69 
  14   3   3   26.13    1.84 
  14   3   3   26.71    1.67 
  14   3   3   27.22    1.65 
 -15  -3  -3    4.60    1.19 
  15  -3   3    6.76    1.95 
  15  -3   3    6.01    1.65 
 -15   3  -3    6.45    2.01 
  15   3   3    6.14    1.28 
  15   3   3    6.54    1.45 
  15   3   3    6.01    1.27 
 -15   3  -3    4.96    1.16 
  16  -3   3    0.71    2.04 
 -16  -3  -3    1.51    1.26 
  16  -3   3    0.76    1.46 
 -16   3  -3    0.15    2.05 
 -16   3  -3    0.49    1.27 
  16   3   3    1.89    1.28 
  16   3   3    0.72    1.36 
  16   3   3    1.34    1.25 
  17  -3   3    2.55    2.20 
  17  -3   3    2.77    1.93 
 -17  -3  -3    1.23    1.50 
 -17   3  -3    2.07    1.39 
 -17   3  -3    2.74    2.20 
  17   3   3   -0.10    1.36 
  17   3   3    2.09    1.32 
  18  -3   3   11.20    2.30 
  18  -3   3    9.47    1.90 
 -18  -3  -3    8.12    1.52 
 -18   3  -3    8.49    1.56 
  18   3   3   10.47    1.56 
 -18   3  -3    8.12    1.86 
  18   3   3    7.88    1.62 
  19  -3   3    7.53    2.16 
 -19  -3  -3    7.03    1.56 
 -19   3  -3    6.46    1.82 
 -19   3  -3    6.42    1.48 
  19   3   3    5.76    1.49 
  20  -3   3    0.83    2.00 
 -20  -3  -3   -0.78    1.69 
  20   3   3   -1.33    1.42 
 -20   3  -3   -1.33    1.43 
 -20   3  -3   -3.95    2.29 
  21  -3   3    2.83    2.25 
 -21  -3  -3   -0.10    1.56 
  21   3   3    0.50    1.63 
 -21   3  -3   -1.70    1.94 
 -21   3  -3   -1.03    2.48 
  22  -3   3    5.15    2.29 
 -22  -3  -3    2.23    1.68 
  22   3   3    1.91    1.68 
 -22   3  -3    1.31    1.86 
  23  -3   3    4.82    2.31 
 -23  -3  -3    0.01    1.68 
 -23   3  -3    1.99    3.51 
  23   3   3    0.51    1.74 
  24  -3   3   10.12    2.46 
 -24  -3  -3    7.85    1.92 
  24   3   3    8.26    1.90 
 -24  -4   3    0.29    1.86 
  24  -4  -3    5.78    2.32 
  24   4  -3    1.65    1.77 
 -24   4   3    0.80    2.14 
 -23  -4   3    2.24    1.88 
  23  -4  -3    5.01    2.30 
  23   4  -3    1.61    1.68 
 -23   4   3   -0.99    1.93 
 -22  -4   3    6.06    1.88 
  22  -4  -3    6.43    1.82 
 -22   4   3   -1.63    2.09 
  22   4  -3    3.68    1.64 
 -21  -4   3    0.42    1.69 
  21  -4  -3    2.92    2.13 
 -21   4   3   -2.22    1.77 
  21   4  -3   -0.63    1.47 
 -20  -4   3    2.08    1.60 
  20  -4  -3    2.79    1.61 
 -20  -4   3    3.36    1.61 
  20   4  -3    2.23    1.53 
 -20   4   3    1.53    2.15 
 -20   4   3   -1.29    1.75 
  19  -4  -3    0.75    2.13 
 -19  -4   3    0.98    1.56 
 -19  -4   3    0.78    1.49 
  19   4  -3    1.13    1.42 
 -19   4   3   -0.37    1.71 
 -19   4   3    1.24    2.31 
 -18  -4   3   15.18    1.85 
 -18  -4   3   12.24    1.71 
  18  -4  -3   14.70    2.09 
  18   4  -3   12.77    1.52 
 -18   4   3   12.71    2.00 
 -18   4   3   12.57    2.05 
 -18   4   3   14.34    2.11 
 -17  -4   3    6.63    1.50 
  17  -4  -3    8.93    2.22 
 -17  -4   3    5.65    1.47 
 -17   4   3    7.38    2.29 
 -17   4   3    6.44    2.15 
  17   4  -3    5.93    1.25 
 -17   4   3    5.29    1.80 
 -16  -4   3    1.22    1.49 
  16  -4  -3    3.07    2.12 
 -16  -4   3    0.20    1.29 
  16  -4  -3   -0.05    1.95 
 -16   4   3    0.35    1.67 
 -16   4   3    3.85    2.01 
 -16   4   3    1.56    2.00 
  16   4  -3    0.98    1.28 
  16   4  -3    1.44    1.13 
 -15  -4   3   12.10    1.54 
  15  -4  -3   12.48    1.68 
 -15  -4   3   13.47    1.44 
  15  -4  -3   12.30    1.69 
  15   4  -3   14.92    1.46 
 -15   4   3   10.64    1.77 
 -15   4   3   11.65    2.04 
  15   4  -3   12.55    1.26 
 -15   4   3   12.00    1.62 
 -14  -4   3   18.93    1.45 
  14  -4  -3   17.50    2.12 
 -14  -4   3   17.56    1.44 
  14  -4  -3   18.47    2.16 
 -14   4   3   18.65    2.16 
 -14   4   3   15.44    1.81 
  14   4  -3   17.70    1.34 
 -14   4   3   16.89    1.98 
  14   4  -3   19.84    1.49 
 -13  -4   3    3.48    1.19 
 -13  -4   3    2.66    1.07 
  13  -4  -3    0.86    1.61 
  13  -4  -3    3.34    1.80 
 -13   4   3    4.41    1.71 
  13   4  -3    2.47    0.98 
 -13   4   3    0.46    1.19 
 -13   4   3    1.23    1.51 
  13   4  -3    1.45    1.01 
 -12  -4   3    1.84    0.95 
 -12  -4   3    2.28    0.95 
 -12  -4   3    1.73    1.09 
  12  -4  -3    1.74    1.22 
  12  -4  -3    0.95    1.23 
 -12   4   3    2.58    1.58 
  12   4  -3    1.20    0.96 
 -12   4   3    2.13    1.22 
  12   4  -3    1.32    0.94 
 -12   4   3    0.18    1.36 
 -11  -4   3   20.34    1.26 
 -11  -4   3   20.00    1.26 
  11  -4  -3   19.18    1.88 
 -11  -4   3   19.68    1.34 
  11  -4  -3   19.20    1.90 
  11   4  -3   20.05    1.24 
  11   4  -3   20.27    1.23 
 -11   4   3   18.26    1.78 
 -11   4   3   18.64    1.80 
 -11   4   3   20.16    1.86 
  10  -4  -3    7.84    1.61 
 -10  -4   3    7.60    0.89 
 -10  -4   3    7.97    1.02 
 -10  -4   3    7.91    0.95 
 -10  -4   3    8.99    0.96 
  10  -4  -3    9.36    1.53 
 -10   4   3    8.46    1.50 
 -10   4   3    9.83    1.39 
 -10   4   3    8.21    1.27 
  10   4  -3    8.14    0.87 
  10   4  -3    8.09    0.99 
  -9  -4   3   16.03    1.36 
  -9  -4   3   16.66    1.41 
   9  -4  -3   13.85    1.75 
   9  -4  -3   11.04    1.48 
  -9  -4   3   16.55    1.40 
  -9  -4   3   12.80    1.18 
   9   4  -3   14.77    1.24 
   9   4  -3   12.87    1.27 
  -9   4   3   10.28    1.34 
  -9   4   3   12.61    1.76 
  -9   4   3   11.07    1.43 
  -9   4   3   15.37    1.94 
  -8  -4   3    3.85    0.67 
   8  -4  -3    3.60    1.21 
  -8  -4   3    4.56    0.82 
   8  -4  -3    3.49    1.04 
  -8  -4   3    3.83    0.71 
  -8  -4   3    4.69    0.78 
  -8   4   3    4.56    1.09 
   8   4  -3    3.86    0.64 
  -8   4   3    5.95    1.54 
  -8   4   3    3.70    1.18 
   8   4  -3    4.82    0.86 
  -8   4   3    3.66    0.93 
   7  -4  -3   30.21    2.07 
  -7  -4   3   29.12    1.61 
  -7  -4   3   29.75    1.52 
  -7  -4   3   28.96    1.57 
  -7  -4   3   28.45    1.53 
   7  -4  -3   29.80    2.00 
  -7   4   3   30.78    2.21 
   7   4  -3   27.65    1.52 
   7   4  -3   28.58    1.45 
  -7   4   3   30.02    2.04 
   7   4  -3   29.09    1.64 
  -7   4   3   28.79    1.74 
  -6  -4   3  179.63    6.01 
   6  -4  -3  189.29    6.16 
  -6  -4   3  190.48    6.71 
  -6  -4   3  186.23    5.89 
   6  -4  -3  186.59    6.07 
  -6  -4   3  186.52    5.84 
  -6  -4   3  187.52    5.85 
  -6  -4   3  188.32    5.88 
   6   4  -3  191.56    5.92 
  -6   4   3  188.36    6.07 
  -6   4   3  184.22    6.05 
   6   4  -3  187.94    6.60 
  -6   4   3  186.48    6.11 
   6   4  -3  184.20    5.79 
  -6   4   3  185.58    6.25 
   6   4  -3  188.13    5.83 
  -5  -4   3   48.16    2.03 
  -5  -4   3   47.72    2.29 
  -5  -4   3   47.83    1.90 
  -5  -4   3   48.11    1.91 
  -5  -4   3   48.50    1.94 
   5  -4  -3   45.86    2.29 
  -5  -4   3   47.49    3.00 
   5  -4  -3   45.73    2.20 
   5   4  -3   48.41    1.83 
  -5   4   3   44.41    2.22 
  -5   4   3   48.26    2.25 
  -5   4   3   47.31    2.09 
   5   4  -3   48.82    1.87 
  -5   4   3   44.02    2.22 
   5   4  -3   47.69    2.59 
   4  -4  -3   52.10    2.22 
  -4  -4   3   48.50    1.71 
  -4  -4   3   49.34    1.73 
   4  -4  -3   47.65    2.04 
  -4  -4   3   49.59    1.78 
  -4  -4   3   47.25    2.07 
  -4  -4   3   48.46    2.40 
  -4  -4   3   50.24    1.73 
   4   4  -3   48.33    1.66 
  -4   4   3   51.45    2.00 
   4   4  -3   48.76    2.73 
  -4   4   3   48.81    1.92 
   4   4  -3   48.12    1.63 
  -4   4   3   47.75    1.96 
  -4   4   3   49.83    2.49 
  -4   4   3   49.34    2.32 
  -3  -4   3   96.14    3.00 
  -3  -4   3   95.59    2.99 
   3  -4  -3   96.66    3.18 
   3  -4  -3   94.64    3.31 
  -3  -4   3   95.19    3.81 
   3  -4  -3   96.15    3.16 
  -3  -4   3   99.78    3.13 
  -3  -4   3   95.72    2.99 
   3  -4  -3   94.40    3.11 
  -3  -4   3   94.20    3.29 
  -3   4   3   96.52    3.19 
   3   4  -3   93.23    2.93 
  -3   4   3  100.87    3.20 
   3   4  -3   92.56    2.95 
   3   4  -3   92.36    3.77 
  -3   4   3   94.79    3.25 
  -3   4   3   96.37    3.06 
  -3   4   3   90.23    3.55 
   2  -4  -3    9.53    0.85 
  -2  -4   3    9.35    0.80 
  -2  -4   3    9.99    0.85 
  -2  -4   3    9.93    1.29 
   2  -4  -3    9.52    1.08 
   2  -4  -3   10.31    0.97 
  -2  -4   3   11.77    2.08 
   2  -4  -3   10.74    1.30 
  -2  -4   3    9.33    0.96 
  -2  -4   3   10.14    0.76 
   2   4  -3   10.20    0.80 
  -2   4   3   10.59    0.96 
  -2   4   3   10.15    1.16 
  -2   4   3    9.92    0.93 
  -2   4   3    8.62    1.65 
  -2   4   3    9.81    0.68 
   2   4  -3    9.31    1.54 
   2   4  -3    9.21    0.77 
  -1  -4   3   34.56    1.79 
  -1  -4   3   34.45    2.47 
  -1  -4   3   32.70    1.41 
  -1  -4   3   34.57    1.35 
   1  -4  -3   32.26    1.44 
   1  -4  -3   30.96    1.88 
  -1  -4   3   32.75    1.36 
   1  -4  -3   31.63    1.67 
   1  -4  -3   31.31    1.34 
   1  -4  -3   31.36    1.33 
   1  -4  -3   33.25    1.52 
  -1   4   3   30.79    2.03 
   1   4  -3   33.14    1.34 
   1   4  -3   33.40    1.38 
   1   4  -3   34.69    1.61 
  -1   4   3   32.67    1.30 
  -1   4   3   32.24    1.61 
   1   4  -3   33.51    2.12 
   1   4  -3   32.15    1.09 
   0  -4  -3  106.08    4.35 
   0  -4   3  120.03    4.39 
   0  -4   3  115.30    4.20 
   0  -4   3  118.31    4.21 
   0  -4  -3  108.94    4.12 
   0  -4   3  117.63    4.25 
   0  -4   3  114.44    4.81 
   0  -4  -3  107.89    4.10 
   0  -4  -3  114.88    4.18 
   0  -4  -3  107.19    4.25 
   0   4  -3  120.15    4.20 
   0   4   3  103.96    4.53 
   0   4   3  107.01    4.09 
   0   4   3  106.26    4.08 
   0   4  -3  116.79    4.12 
   0   4   3  106.70    4.42 
   0   4  -3  117.58    4.89 
   0   4  -3  116.26    4.20 
   0   4  -3  118.36    4.49 
   1  -4   3   26.23    1.39 
   1  -4   3   25.76    1.36 
  -1  -4  -3   24.34    1.13 
  -1  -4  -3   23.07    1.02 
  -1  -4  -3   22.21    0.97 
   1  -4   3   25.54    1.98 
  -1  -4  -3   25.43    1.94 
   1  -4   3   27.76    1.70 
  -1  -4  -3   24.10    1.32 
   1  -4   3   25.83    1.36 
  -1  -4  -3   24.66    1.55 
  -1   4  -3   26.10    1.29 
   1   4   3   23.01    1.42 
  -1   4  -3   27.65    1.38 
   1   4   3   23.11    1.02 
  -1   4  -3   27.40    2.43 
   1   4   3   23.55    1.95 
  -1   4  -3   25.91    1.66 
  -1   4  -3   27.12    1.23 
  -2  -4  -3   28.44    1.31 
  -2  -4  -3   30.11    1.46 
   2  -4   3   30.97    1.39 
   2  -4   3   31.08    1.48 
  -2  -4  -3   27.26    0.96 
   2  -4   3   30.00    1.45 
   2  -4   3   30.44    1.45 
  -2  -4  -3   31.63    2.06 
  -2  -4  -3   27.97    1.04 
   2   4   3   29.01    1.37 
   2   4   3   27.39    1.58 
  -2   4  -3   30.22    1.37 
   2   4   3   27.78    0.95 
   2   4   3   29.42    2.03 
  -2   4  -3   30.35    1.40 
  -2   4  -3   31.55    1.72 
  -2   4  -3   32.37    1.41 
  -2   4  -3   30.80    2.43 
  -3  -4  -3   59.64    2.23 
  -3  -4  -3   59.84    1.98 
  -3  -4  -3   61.07    2.56 
   3  -4   3   62.60    2.52 
  -3  -4  -3   60.44    1.91 
  -3  -4  -3   57.51    2.36 
   3  -4   3   58.81    2.32 
   3  -4   3   60.76    2.37 
   3  -4   3   61.07    2.43 
  -3   4  -3   65.56    3.16 
   3   4   3   57.24    2.49 
   3   4   3   60.65    2.42 
   3   4   3   60.76    2.81 
  -3   4  -3   60.28    2.51 
   4  -4   3    2.12    0.96 
  -4  -4  -3    2.45    0.67 
  -4  -4  -3    1.41    0.91 
  -4  -4  -3    2.07    0.31 
   4  -4   3    3.06    1.15 
  -4  -4  -3    2.14    1.08 
   4  -4   3    2.63    1.03 
   4  -4   3    3.69    1.16 
   4   4   3    1.47    1.09 
   4   4   3    1.86    0.73 
  -4   4  -3    1.34    1.12 
  -4   4  -3    2.02    1.34 
  -4   4  -3    3.21    0.98 
  -4   4  -3    1.98    0.78 
  -4   4  -3    1.77    0.98 
  -5  -4  -3    5.06    0.88 
  -5  -4  -3    5.40    0.96 
   5  -4   3    5.61    1.25 
   5  -4   3    5.87    1.11 
  -5  -4  -3    7.33    1.61 
   5  -4   3    5.97    1.14 
   5  -4   3    6.13    1.16 
  -5  -4  -3    5.48    0.38 
   5   4   3    6.05    1.03 
  -5   4  -3    4.40    1.15 
   5   4   3    6.89    1.23 
  -5   4  -3    5.33    0.91 
  -5   4  -3    6.10    1.14 
   6  -4   3   10.40    1.50 
  -6  -4  -3    9.91    1.68 
   6  -4   3   11.36    1.32 
   6  -4   3   12.47    1.31 
   6  -4   3   10.82    1.26 
  -6  -4  -3   10.83    1.08 
  -6  -4  -3   10.87    1.02 
   6  -4   3   10.53    1.11 
  -6  -4  -3   10.11    0.62 
  -6   4  -3   12.42    1.15 
   6   4   3   11.03    0.50 
   6   4   3   11.36    0.51 
  -6   4  -3   11.17    1.29 
   6   4   3   10.98    1.17 
   7  -4   3   17.94    1.37 
   7  -4   3   19.07    1.79 
   7  -4   3   18.26    1.59 
  -7  -4  -3   20.11    1.40 
   7  -4   3   19.18    1.53 
  -7  -4  -3   16.76    0.93 
   7  -4   3   18.02    1.49 
  -7   4  -3   19.96    1.53 
   7   4   3   17.43    0.90 
   7   4   3   17.77    1.24 
   7   4   3   17.44    0.89 
   8  -4   3    6.78    1.64 
   8  -4   3    6.96    1.11 
   8  -4   3    5.95    1.26 
   8  -4   3    4.64    1.33 
  -8  -4  -3    6.40    0.66 
  -8   4  -3    7.63    1.20 
   8   4   3    5.89    0.58 
  -8   4  -3    5.61    1.05 
  -8   4  -3    8.42    1.43 
   8   4   3    5.83    0.33 
   8   4   3    6.01    0.59 
   9  -4   3  147.58    4.92 
   9  -4   3  148.96    4.91 
  -9  -4  -3  148.26    4.65 
   9  -4   3  147.02    4.86 
   9  -4   3  145.89    4.87 
  -9  -4  -3  144.70    4.47 
  -9   4  -3  146.85    4.72 
   9   4   3  146.05    4.38 
   9   4   3  145.50    4.74 
  -9   4  -3  150.71    4.96 
   9   4   3  146.00    4.46 
   9   4   3  147.12    4.46 
  10  -4   3   22.69    1.79 
  10  -4   3   23.75    1.94 
  10  -4   3   21.82    1.81 
 -10  -4  -3   23.77    1.44 
 -10  -4  -3   23.29    1.18 
 -10   4  -3   23.15    1.55 
  10   4   3   21.66    1.09 
  10   4   3   23.02    1.15 
  10   4   3   22.27    1.04 
  10   4   3   21.55    1.35 
 -10   4  -3   21.75    1.59 
  11  -4   3   50.31    2.44 
 -11  -4  -3   46.20    1.91 
  11  -4   3   51.70    2.59 
 -11  -4  -3   47.33    2.01 
  11  -4   3   51.22    2.62 
 -11   4  -3   46.98    2.12 
  11   4   3   49.10    2.26 
 -11   4  -3   51.32    2.63 
  11   4   3   47.41    1.78 
  12  -4   3   41.84    2.39 
  12  -4   3   40.11    2.41 
 -12  -4  -3   40.22    1.83 
  12  -4   3   38.59    2.36 
 -12  -4  -3   38.69    1.69 
  12   4   3   38.83    1.56 
 -12   4  -3   38.75    2.13 
 -12   4  -3   38.70    1.95 
  12   4   3   39.82    2.02 
  13  -4   3   32.06    2.21 
  13  -4   3   31.47    2.31 
 -13  -4  -3   29.64    1.54 
  13  -4   3   32.63    2.30 
  13   4   3   30.17    1.83 
 -13   4  -3   28.99    1.92 
  13   4   3   31.35    1.50 
 -13   4  -3   28.58    1.84 
  13   4   3   29.85    1.40 
  14  -4   3    1.59    1.72 
 -14  -4  -3    0.98    1.02 
  14  -4   3    1.95    1.48 
  14  -4   3    1.36    1.74 
 -14   4  -3   -0.24    1.69 
  14   4   3    1.65    0.92 
  14   4   3   -0.42    1.13 
 -14   4  -3    0.90    1.16 
  14   4   3    1.32    0.85 
  15  -4   3   21.35    2.54 
  15  -4   3   20.58    2.26 
  15  -4   3   21.22    2.33 
 -15  -4  -3   21.58    1.54 
  15   4   3   21.43    1.79 
  15   4   3   21.60    1.49 
 -15   4  -3   22.89    2.35 
  15   4   3   20.96    1.31 
 -15   4  -3   20.19    1.75 
 -16  -4  -3   29.52    1.74 
  16  -4   3   31.84    2.90 
  16  -4   3   30.85    2.66 
 -16   4  -3   31.39    2.77 
  16   4   3   30.72    1.86 
 -16   4  -3   28.34    2.02 
  16   4   3   28.05    1.98 
  16   4   3   31.05    1.79 
 -17  -4  -3   21.13    1.49 
  17  -4   3   22.75    2.39 
  17  -4   3   24.12    2.67 
 -17   4  -3   20.02    1.98 
  17   4   3   21.47    1.50 
 -17   4  -3   20.92    1.62 
  18  -4   3    0.56    1.71 
 -18  -4  -3    0.33    1.44 
  18  -4   3    1.42    2.03 
  18   4   3    1.36    1.57 
 -18   4  -3   -0.61    1.28 
 -18   4  -3    0.56    1.71 
 -19  -4  -3    6.36    1.45 
  19  -4   3    4.74    2.72 
  19  -4   3    6.73    2.09 
 -19   4  -3    5.91    1.92 
  19   4   3    6.15    1.70 
 -19   4  -3    5.88    1.46 
  20  -4   3    6.38    2.40 
 -20  -4  -3    0.13    1.42 
 -20   4  -3    6.26    2.86 
  20   4   3    0.73    1.64 
 -20   4  -3    1.06    1.41 
  21  -4   3    8.15    2.32 
 -21  -4  -3    4.96    1.71 
  21   4   3    5.75    1.69 
 -22  -4  -3    2.25    1.54 
  22  -4   3    3.96    1.81 
  22   4   3    4.23    1.78 
  23  -4   3    1.76    2.24 
 -23  -4  -3   -0.68    1.85 
  23   4   3    0.00    1.72 
  24  -4   3    8.14    2.57 
  24   4   3    4.73    1.97 
  23  -5  -3    5.01    2.29 
 -23  -5   3    1.89    1.98 
 -23   5   3    0.21    2.29 
 -22  -5   3    3.72    1.98 
  22  -5  -3    4.16    2.10 
 -22   5   3   -0.62    1.86 
  22   5  -3    0.86    1.50 
  21  -5  -3    6.65    2.19 
 -21  -5   3    5.45    1.85 
  21   5  -3    5.77    1.62 
 -21   5   3    4.44    1.96 
  20  -5  -3   16.58    2.25 
 -20  -5   3   15.07    1.89 
  20  -5  -3   17.32    2.63 
 -20   5   3   11.45    1.98 
  20   5  -3   13.21    1.61 
  19  -5  -3    4.69    1.99 
 -19  -5   3    5.29    1.72 
 -19  -5   3    4.48    1.37 
  19  -5  -3    4.97    1.68 
  19   5  -3    4.43    1.30 
 -19   5   3    2.04    1.81 
 -18  -5   3    1.75    1.33 
 -18  -5   3    2.43    1.59 
  18  -5  -3    2.41    2.20 
 -18   5   3    1.43    1.86 
  18   5  -3    1.23    1.23 
 -17  -5   3    3.23    1.37 
 -17  -5   3    3.57    1.29 
  17  -5  -3    2.94    1.61 
  17   5  -3    4.48    1.46 
 -17   5   3    1.38    1.80 
 -17   5   3    3.32    2.45 
  16  -5  -3   11.73    2.37 
 -16  -5   3    9.98    1.60 
 -16  -5   3    9.95    1.44 
 -16   5   3   10.18    1.79 
  16   5  -3   11.23    1.59 
 -16   5   3    9.54    2.02 
  15  -5  -3    1.27    1.43 
 -15  -5   3    2.39    1.32 
 -15  -5   3    1.10    1.10 
  15   5  -3    3.01    1.13 
 -15   5   3    4.01    1.99 
 -15   5   3    1.31    1.73 
 -15   5   3    2.20    1.91 
  14  -5  -3    4.21    1.86 
 -14  -5   3    2.86    1.05 
 -14  -5   3    3.28    1.15 
  14  -5  -3    4.65    1.95 
  14   5  -3    2.43    0.96 
 -14   5   3    4.80    1.85 
 -14   5   3    1.43    1.58 
 -14   5   3    4.48    1.87 
 -13  -5   3   39.59    1.75 
  13  -5  -3   41.41    2.52 
  13  -5  -3   41.28    2.21 
 -13  -5   3   41.68    1.73 
  13   5  -3   42.27    2.35 
  13   5  -3   37.56    1.65 
 -13   5   3   39.04    2.12 
 -13   5   3   39.72    2.12 
 -13   5   3   39.36    2.35 
 -12  -5   3   15.64    1.18 
  12  -5  -3   14.58    1.92 
 -12  -5   3   14.63    1.27 
  12  -5  -3   14.37    1.60 
 -12  -5   3   14.81    1.10 
 -12   5   3   15.52    1.88 
  12   5  -3   14.92    1.07 
  12   5  -3   15.75    1.23 
 -12   5   3   15.51    1.91 
 -12   5   3   13.64    1.45 
 -11  -5   3    3.10    0.80 
 -11  -5   3    2.86    0.87 
 -11  -5   3    2.92    1.03 
 -11  -5   3    2.23    0.91 
  11  -5  -3    2.88    1.60 
  11  -5  -3    2.69    1.50 
  11   5  -3    2.17    0.99 
 -11   5   3    3.01    1.47 
 -11   5   3    2.63    1.56 
  11   5  -3    2.74    0.70 
 -11   5   3    2.13    1.46 
  10  -5  -3    4.09    1.28 
 -10  -5   3    0.75    0.83 
  10  -5  -3    3.10    1.23 
  10  -5  -3    4.94    1.49 
 -10  -5   3    2.59    0.84 
 -10   5   3    0.48    1.24 
 -10   5   3    2.77    1.59 
  10   5  -3    2.35    0.92 
  10   5  -3    5.25    0.82 
   9  -5  -3   14.56    1.74 
  -9  -5   3   15.28    1.05 
  -9  -5   3   14.17    1.24 
   9  -5  -3   15.97    1.80 
   9  -5  -3   14.77    1.63 
  -9  -5   3   13.40    1.12 
  -9  -5   3   15.55    1.12 
   9   5  -3   13.44    0.98 
  -9   5   3   15.61    1.91 
  -9   5   3   15.25    1.68 
   9   5  -3   14.08    1.19 
  -8  -5   3   36.88    1.54 
  -8  -5   3   36.09    1.71 
   8  -5  -3   36.71    2.14 
  -8  -5   3   37.60    1.63 
  -8  -5   3   36.90    1.56 
   8  -5  -3   38.25    2.08 
  -8   5   3   35.35    1.75 
   8   5  -3   37.71    1.49 
   8   5  -3   37.35    1.70 
  -8   5   3   38.10    2.11 
  -8   5   3   32.53    1.70 
  -8   5   3   39.38    2.41 
   7  -5  -3   38.35    2.09 
  -7  -5   3   38.37    1.60 
   7  -5  -3   41.07    2.09 
  -7  -5   3   39.25    1.51 
  -7  -5   3   39.06    1.52 
  -7  -5   3   39.63    1.66 
   7   5  -3   37.89    1.46 
  -7   5   3   39.60    1.82 
  -7   5   3   41.09    2.07 
   7   5  -3   40.17    2.99 
  -7   5   3   38.48    2.29 
  -7   5   3   39.69    2.05 
   7   5  -3   39.00    1.74 
   6  -5  -3   -0.69    1.13 
  -6  -5   3    1.66    0.61 
  -6  -5   3    1.90    0.66 
  -6  -5   3    1.87    0.76 
  -6  -5   3    2.41    0.85 
   6  -5  -3    1.10    1.08 
  -6   5   3   -0.15    0.83 
  -6   5   3    0.91    1.44 
  -6   5   3    0.54    1.75 
   6   5  -3    1.42    0.58 
  -6   5   3    1.02    1.07 
  -6   5   3    1.52    1.15 
   6   5  -3    0.75    1.93 
   5  -5  -3  124.50    4.26 
  -5  -5   3  126.23    3.98 
  -5  -5   3  127.08    4.13 
   5  -5  -3  122.00    4.17 
  -5  -5   3  123.47    3.99 
  -5  -5   3  125.14    3.95 
   5   5  -3  123.64    3.92 
  -5   5   3  123.53    4.18 
  -5   5   3  124.28    4.11 
  -5   5   3  120.53    4.73 
  -5   5   3  122.27    4.48 
  -5   5   3  127.02    4.27 
   5   5  -3  121.15    4.62 
   4  -5  -3   14.42    1.28 
  -4  -5   3   14.68    0.94 
  -4  -5   3   15.79    0.91 
  -4  -5   3   14.89    0.85 
   4  -5  -3   15.92    1.29 
  -4  -5   3   15.00    1.10 
   4   5  -3   14.90    0.82 
   4   5  -3   14.25    2.26 
  -4   5   3   16.35    2.20 
  -4   5   3   15.59    1.23 
  -4   5   3   13.94    0.96 
   4   5  -3   14.92    0.83 
  -4   5   3   15.25    1.25 
   3  -5  -3  311.77    9.64 
  -3  -5   3  308.21    9.50 
   3  -5  -3  317.35    9.63 
  -3  -5   3  307.91    9.52 
  -3  -5   3  306.79    9.50 
   3   5  -3  300.45    9.50 
   3   5  -3  310.38    9.49 
   3   5  -3  300.99   10.07 
  -3   5   3  319.02    9.62 
  -3   5   3  305.63    9.84 
  -3   5   3  308.30    9.49 
  -3   5   3  304.11   10.07 
  -3   5   3  313.40    9.62 
  -2  -5   3  110.20    3.51 
  -2  -5   3  105.61    3.48 
  -2  -5   3  106.93    3.46 
  -2  -5   3  108.67    3.65 
   2  -5  -3  113.20    3.64 
   2  -5  -3  108.13    3.56 
   2  -5  -3  110.08    3.54 
   2   5  -3  109.10    3.46 
  -2   5   3  110.81    3.53 
  -2   5   3  106.08    3.29 
  -2   5   3  106.91    3.76 
   2   5  -3  107.69    4.40 
  -2   5   3  105.31    3.29 
   2   5  -3  105.11    3.73 
  -2   5   3  108.36    4.21 
  -2   5   3  109.21    3.53 
   2   5  -3  105.99    3.43 
   1  -5  -3    0.80    1.46 
   1  -5  -3   -0.01    1.44 
  -1  -5   3    0.24    0.79 
   1  -5  -3   -0.24    0.70 
  -1  -5   3    0.32    0.69 
   1  -5  -3    0.03    0.65 
   1  -5  -3   -0.55    0.79 
  -1  -5   3    0.41    0.73 
  -1   5   3    0.53    0.64 
  -1   5   3    0.41    0.26 
   1   5  -3   -1.21    1.94
[truncated: 1,606,140 more chars]
